# Supplementary material for: SPP1+ macrophages in colorectal cancer: Markers of malignancy and promising therapeutic targets
Source: Genes Dis. 2024 May 30;12(3):101340. doi: 10.1016/j.gendis.2024.101340 (PMC11907465; doi:10.1016/j.gendis.2024.101340)
Supplement: Table S1 — Signature gene lists. [file mmc1.xlsx]

## Sheet: Table S1
Signature related genes:	M1 Score	M2 Score	Inflammatory Score	Anti-inflammatory Score	Glycolysis Score	Hypoxia Score	EMT Score	Proliferation Score	Angiogenesis Score	Phagocytosis Score	MHC-II score
	CCL5	CCL4	IL1B	APOE	ALDOA	ACOT7	ADAM12	AURKA	ANGPTL4	C1QB	HLA-DMA
	CCR7	CCL13	IL6	CD163	ALDOB	ADM	ADAMTS12	BUB1	CXCL8	CD163	HLA-DMB
	CD40	CCL18	S100A8	MAF	ALDOC	ALDOA	ADAMTS2	CCNB1	VCAN	MERTK	HLA-DOA
	CD86	CCL20	S100A9	SELENOP	ENO1	CDKN3	AEBP1	CCND1	VEGFA	MRC1	HLA-DOB
	CXCL9	CCL22		SEPP1	ENO2	ENO1	ANGPTL2	CCNE1			HLA-DPA1
	CXCL10	CD276			ENO3	LDHA	ANTXR1	DEK			HLA-DPB1
	CXCL11	CLEC7A			GAPDH	MIF	AP1G1	E2F1			HLA-DQA1
	IDO1	CTSA			GPI	NDRG1	ATP8B1	FEN1			HLA-DQA2
	IL1A	CTSB			HK1	P4HA1	AXL	FOXM1			HLA-DQB1
	IL1B	CTSC			HK2	PGAM1	BNC2	H2AFZ			HLA-DQB2
	IL6	CTSD			HK3	SLC2A1	CALD1	HMGB2			HLA-DRA
	IRF1	FN1			LDHA	TPI1	CDH1	MCM2			HLA-DRB1
	IRF5	IL4R			PFKL	TUBB6	CDH2	MCM3			HLA-DRB5
		IRF4			PFKM	VEGFA	CDS1	MCM4
		LYVE1			PFKP		CGN	MCM5
		MMP9			PGAM1		CLDN4	MCM6
		MMP14			PGAM4		CMTM3	MKI67
		MMP19			PGK1		CNOT1	MYBL2
		MSR1			PKLR		CNRIP1	PCNA
		TGFB1			PKM		COL10A1	PLK1
		TGFB2			SLC2A1		COL1A1	TOP2A
		TGFB3			TPI1		COL1A2	TYMS
		TNFSF8					COL3A1	ZWINT
		TNFSF12					COL5A1
		VEGFA					COL5A2
		VEGFB					COL6A1
		VEGFC					COL6A2
							COL6A3
							COL8A1
							CTNND1
							DACT1
							DYNC1LI2
							EMP3
							ERBB3
							ESRP1
							ESRP2
							F11R
							FAP
							FBN1
							FN1
							FSTL1
							GALNT3
							GPC6
							GPR56
							GRHL2
							GYPC
							HOOK1
							HTRA1
							INHBA
							IRF6
							ITGA11
							LOXL2
							LRRC15
							MAP7
							MARVELD2
							MARVELD3
							MMP2
							MSRB3
							MYO5B
							NAP1L3
							NID2
							OCLN
							OLFML2B
							PCOLCE
							PDGFRB
							PMP22
							POSTN
							PRSS8
							SPARC
							SPINT1
							SPOCK1
							SULF1
							SYT11
							THBS2
							VCAN
							VIM
							ZEB2
