# Supplementary material for: SPP1+ macrophages in colorectal cancer: Markers of malignancy and promising therapeutic targets
Source: Genes Dis. 2024 May 30;12(3):101340. doi: 10.1016/j.gendis.2024.101340 (PMC11907465; doi:10.1016/j.gendis.2024.101340)
Supplement: Table S2 — Major cell type composition, myeloid cell subset composition, and clinical information for each sample. [file mmc2.xls]

## Sheet: Table S1
Table S2. Major cell type composition, myeloid cell subset composition, and clinical information for each sample.
A	Major cell type composition, myeloid cell subset composition, and clinical information for each sample in GSE132465.
B	Major cell type composition, myeloid cell subset composition, and clinical information for each sample in GSE144735.
C	Major cell type composition, myeloid cell subset composition, and clinical information for each sample in GSE146771.
D	Major cell type composition, myeloid cell subset composition, and clinical information for each sample in GSE164522.
E	Major cell type composition, myeloid cell subset composition, and clinical information for each sample in GSE178318.
F	Major cell type composition, myeloid cell subset composition, and clinical information for each sample in GSE178341.
G	Major cell type composition, myeloid cell subset composition, and clinical information for each sample in Wu et al.
H	Myeloid cell subset composition for each sample in CRC-Mix.
I	Myeloid cell subset composition in GSE156625 and GSE164522.

## Sheet: A
A	B	Epithelial	Mast	Myeloid	Plasma	Stromal	T	Myeloid%	cDC1_CLEC9A	cDC2_CD1C	Doublets_T	Macro_C1QC	Macro_FCN1	Macro_MKI67	Macro_SPP1	pDC_LILRA4	Macro_SPP1%	patient	tissue	sex	age	TNM_T	TNM_N	TNM_M	stage	Anatomic_region	site	MSI	No.of_mutations	KRAS	BRAF	TP53	APC	SMAD4
CRC_SMC01	61	1078	0	164	59	154	1197	0.110736	0	12	3	37	78	3	1	30	0.00840336	SMC01	CRC	Female	64	3	0	0	2	rectum	left	MSS	157	1	0	1	1	0
CRC_SMC02	62	346	0	525	18	105	508	0.471698	0	33	3	71	377	6	2	33	0.00438596	SMC02	CRC	Male	66	3	1	0	3	rectum	left	MSS	105	0	0	1	1	1
CRC_SMC03	149	790	0	297	139	214	482	0.278351	0	7	3	28	105	5	147	2	0.515789	SMC03	CRC	Female	83	4	2	0	3	hepatic_flexure	right	MSI-H	6134	0	1	0	1	0
CRC_SMC04	88	296	0	773	11	149	451	0.584278	0	22	9	140	562	10	5	25	0.0069735	SMC04	CRC	Male	69	3	1	0	3	sigmoid	left	MSS	86	1	0	1	1	0
CRC_SMC05	76	19	0	20	29	16	498	0.0321027	0	1	3	9	6	0	0	1	0	SMC05	CRC	Female	58	3	0	0	2	ascending	right	MSS	122	1	0	0	1	0
CRC_SMC06	29	185	1	207	73	82	943	0.165204	0	1	3	9	95	4	94	1	0.465347	SMC06	CRC	Male	46	3	1	0	3	hepatic_flexure	right	MSI-H	1134	1	0	0	0	0
CRC_SMC07	250	578	3	328	518	208	2033	0.104725	0	36	15	127	82	29	0	39	0	SMC07	CRC	Female	67	2	0	0	1	ascending	right	MSS	103	1	0	1	1	0
CRC_SMC08	163	301	2	293	132	159	986	0.185914	0	4	16	72	151	2	41	7	0.154135	SMC08	CRC	Male	68	3	1	0	3	sigmoid	left	MSS	95	0	0	1	1	0
CRC_SMC09	8	1868	0	389	12	45	1411	0.213736	0	11	11	99	240	8	1	19	0.00287356	SMC09	CRC	Male	75	3	0	0	2	sigmoid	left	MSS	112	0	0	1	1	0
CRC_SMC10	18	489	0	666	88	158	713	0.448485	0	11	82	322	195	40	8	8	0.0141593	SMC10	CRC	Female	77	3	0	0	2	ascending	right	MSI-H	987	0	1	0	0	0
CRC_SMC11	60	308	0	76	191	53	982	0.0580596	0	6	3	37	21	3	0	6	0	SMC11	CRC	Female	38	2	1	0	3	sigmoid	left	MSS	78	0	0	1	1	0
CRC_SMC14	37	159	1	565	20	300	629	0.451278	0	34	7	141	351	3	8	21	0.0159046	SMC14	CRC	Male	77	4	1	0	3	rectosigmoid	left	MSS	35	1	0	0	0	0
CRC_SMC15	271	323	0	147	103	305	855	0.106831	0	16	2	24	72	4	21	8	0.173554	SMC15	CRC	Male	56	3	0	0	2	sigmoid	left	MSS	45	0	0	0	1	0
CRC_SMC16	8	2686	0	45	4	29	151	0.216346	0	1	1	9	28	2	1	3	0.025	SMC16	CRC	Male	59	4	1	0	3	ascending	right	MSS	151	0	0	0	0	0
CRC_SMC17	11	492	0	328	31	202	227	0.549414	0	11	6	70	221	7	2	11	0.00666667	SMC17	CRC	Male	47	4	1	0	3	hepatic_flexure	right	MSS	89	0	1	0	0	1
CRC_SMC18	29	1466	0	76	24	7	266	0.192405	0	7	3	19	46	1	0	0	0	SMC18	CRC	Female	63	3	0	0	2	sigmoid	left	MSS	101	0	0	1	1	0
CRC_SMC19	231	359	0	29	96	37	757	0.0260557	0	12	0	9	5	0	0	3	0	SMC19	CRC	Female	80	3	1	0	3	ascending	right	MSS	137	1	0	1	1	0
CRC_SMC20	35	519	1	346	53	374	341	0.445876	0	26	1	3	14	4	273	25	0.928571	SMC20	CRC	Female	65	4	1	0	3	ascending	right	MSS	78	1	0	1	0	0
CRC_SMC21	50	1711	0	61	16	4	490	0.0988655	0	5	2	33	13	6	0	2	0	SMC21	CRC	Male	51	3	1	1	4	rectum	left	MSS	56	0	0	1	1	1
CRC_SMC22	18	1877	0	71	5	16	337	0.164733	0	4	2	18	41	2	3	1	0.046875	SMC22	CRC	Male	76	3	1	0	3	sigmoid	left	MSS	124	0	1	1	1	0
CRC_SMC23	29	564	0	241	84	33	601	0.252356	0	24	2	98	98	6	0	13	0	SMC23	CRC	Female	67	3	1	0	3	ascending	right	MSS	79	1	0	1	1	0
CRC_SMC24	123	318	0	344	36	55	661	0.295533	0	24	6	81	216	2	2	13	0.00664452	SMC24	CRC	Female	48	1	0	0	1	ascending	right	MSI-H	2229	1	0	0	1	1
CRC_SMC25	156	404	0	75	90	27	843	0.064433	0	12	1	17	39	2	1	3	0.0169492	SMC25	CRC	Female	57	3	2	1	4	sigmoid	left	MSS	165	0	0	1	1	0
NC_SMC01	131	161	65	67	599	439	854	0.0390443	8	14	0	34	10	1	0	0	0	SMC01	NC	Female	64	3	0	0	2	rectum	left	MSS	157	1	0	1	1	0
NC_SMC02	101	109	4	20	362	265	397	0.0226244	0	5	0	10	4	1	0	0	0	SMC02	NC	Male	66	3	1	0	3	rectum	left	MSS	105	0	0	1	1	1
NC_SMC03	330	65	2	3	320	24	467	0.0026738	0	2	0	0	1	0	0	0	0	SMC03	NC	Female	83	4	2	0	3	hepatic_flexure	right	MSI-H	6134	0	1	0	1	0
NC_SMC04	105	189	8	66	432	437	484	0.060274	3	22	0	30	8	3	0	0	0	SMC04	NC	Male	69	3	1	0	3	sigmoid	left	MSS	86	1	0	1	1	0
NC_SMC05	52	87	3	20	189	261	450	0.0280112	2	8	0	7	3	0	0	0	0	SMC05	NC	Female	58	3	0	0	2	ascending	right	MSS	122	1	0	0	1	0
NC_SMC06	127	45	1	25	319	87	867	0.0186706	4	14	1	1	5	0	0	0	0	SMC06	NC	Male	46	3	1	0	3	hepatic_flexure	right	MSI-H	1134	1	0	0	0	0
NC_SMC07	281	166	2	27	211	577	901	0.0189873	0	5	0	19	3	0	0	0	0	SMC07	NC	Female	67	2	0	0	1	ascending	right	MSS	103	1	0	1	1	0
NC_SMC08	430	36	38	30	145	231	683	0.0226244	1	3	0	8	18	0	0	0	0	SMC08	NC	Male	68	3	1	0	3	sigmoid	left	MSS	95	0	0	1	1	0
NC_SMC09	23	167	6	35	331	136	380	0.0451613	4	8	1	20	2	0	0	0	0	SMC09	NC	Male	75	3	0	0	2	sigmoid	left	MSS	112	0	0	1	1	0
NC_SMC10	66	129	25	66	337	728	562	0.0625	0	12	2	39	13	0	0	0	0	SMC10	NC	Female	77	3	0	0	2	ascending	right	MSI-H	987	0	1	0	0	0

## Sheet: B
GSE144735	B	Epithelial	Mast	Myeloid	Plasma	Stromal	T	Myeloid%	cDC2_CD1C	Macro_C1QC	Macro_FCN1	Macro_SPP1	pDC_LILRA4	Macro_SPP1%	patient	tissue	sex	age	TNM_T	TNM_N	TNM_M	Stage	Anatomic_region	site	MSI	TP53	APC	KRAS	BRAF	SMAD4
B_KUL01	3	1044	6	353	2	265	391	0.46755	0	147	65	136	5	0.390805	KUL01	CRC	Female	81	4	0	NA	2	caecum	right	MSI-H	1	0	0	1	0
B_KUL19	878	189	27	151	73	495	1351	0.0608871	37	85	14	9	6	0.0833333	KUL19	CRC	Female	86	3	1	NA	3	rectosigmoid	left	MSS	1	1	0	0	0
B_KUL21	11	728	42	236	8	468	217	0.459144	6	36	21	173	0	0.752174	KUL21	CRC	Female	50	4	1	1	4	sigmoid	left	MSS	1	1	1	0	0
B_KUL28	6	17	12	34	110	201	14	0.193182	1	13	10	10	0	0.30303	KUL28	CRC	Male	52	3	0	NA	2	sigmoid	left	MSS	1	1	0	0	0
B_KUL30	6	179	7	75	236	199	28	0.213068	4	20	22	29	0	0.408451	KUL30	CRC	Male	84	3	0	NA	2	ascending	right	MSS	0	1	1	0	1
B_KUL31	29	486	10	71	75	120	266	0.157428	11	37	15	8	0	0.133333	KUL31	CRC	Male	85	1	0	NA	1	sigmoid	left	MSS	0	1	1	0	0
N_KUL01	2	162	8	339	338	878	228	0.370492	8	223	107	1	0	0.00302115	KUL01	NC	Female	81	4	0	NA	2	caecum	right	MSI-H	1	0	0	1	0
N_KUL19	35	276	2	257	403	647	197	0.287472	26	198	33	0	0	0	KUL19	NC	Female	86	3	1	NA	3	rectosigmoid	left	MSS	1	1	0	0	0
N_KUL21	66	237	2	86	224	158	498	0.0981735	15	48	23	0	0	0	KUL21	NC	Female	50	4	1	1	4	sigmoid	left	MSS	1	1	1	0	0
N_KUL28	71	16	19	14	169	455	121	0.035533	2	8	2	2	0	0.166667	KUL28	NC	Male	52	3	0	NA	2	sigmoid	left	MSS	1	1	0	0	0
N_KUL30	7	148	13	69	642	1132	22	0.0916335	7	45	16	1	0	0.016129	KUL30	NC	Male	84	3	0	NA	2	ascending	right	MSS	0	1	1	0	1
N_KUL31	249	255	7	36	190	275	441	0.0390033	7	20	9	0	0	0	KUL31	NC	Male	85	1	0	NA	1	sigmoid	left	MSS	0	1	1	0	0
T_KUL01	2	698	8	344	7	515	304	0.517293	2	153	58	128	3	0.377581	KUL01	CRC	Female	81	4	0	NA	2	caecum	right	MSI-H	1	0	0	1	0
T_KUL19	439	450	28	209	50	469	1286	0.103877	45	124	13	20	7	0.127389	KUL19	CRC	Female	86	3	1	NA	3	rectosigmoid	left	MSS	1	1	0	0	0
T_KUL21	18	739	27	235	73	784	224	0.407279	8	35	56	135	1	0.597345	KUL21	CRC	Female	50	4	1	1	4	sigmoid	left	MSS	1	1	1	0	0
T_KUL28	3	32	9	57	0	247	56	0.456	3	12	24	17	1	0.320755	KUL28	CRC	Male	52	3	0	NA	2	sigmoid	left	MSS	1	1	0	0	0
T_KUL30	0	61	1	65	80	295	10	0.416667	7	14	36	8	0	0.137931	KUL30	CRC	Male	84	3	0	NA	2	ascending	right	MSS	0	1	1	0	1
T_KUL31	1	39	1	5	4	1	18	0.172414	0	5	0	0	0	0	KUL31	CRC	Male	85	1	0	NA	1	sigmoid	left	MSS	0	1	1	0	0

## Sheet: C
GSE146771NC_CRC	B	Mast	Myeloid	NK	Plasma	T	Myeloid%	cDC2_CD1C	cDC3_LAMP3	Macro_C1QC	Macro_FCN1	Macro_MKI67	Macro_SPP1	pDC_LILRA4	Macro_SPP1%	patient	tissue	age	sex	Anatomic_region	site	TNM_T	TNM_N	TNM_M	stage	MSI
CRC_P0104	1	71	275	5	45	2638	0.0906096	60	4	33	142	8	27	1	0.128571	P0104	CRC	77	Female	Colon	right	4	0	0	2	MSS
CRC_P0123	10	5	61	1	67	1	0.42069	0	1	21	15	0	24	0	0.4	P0123	CRC	65	Female	Colon	right	4	1	0	3	MSI-H
CRC_P0202	0	33	64	1	1	2	0.633663	13	4	6	37	1	0	3	0	P0202	CRC	50	Female	Rectum	left	2	0	0	1	MSS
CRC_P0305	0	0	1	0	0	0	1	0	0	0	0	0	1	0	1	P0305	CRC	71	Female	Colon	right	3	1	0	2	MSS
CRC_P0323	0	2	115	0	71	0	0.611702	30	0	11	44	12	1	17	0.0147059	P0323	CRC	65	Female	Colon	right	4	1	0	3	MSS
CRC_P0408	63	7	95	4	529	623	0.0719152	3	1	29	59	1	2	0	0.021978	P0408	CRC	86	Male	Colon	right	4	0	0	2	MSS
CRC_P0410	16	61	1122	2	102	518	0.616145	14	1	529	423	6	147	2	0.133032	P0410	CRC	66	Female	Colon	right	4	0	0	2	MSS
CRC_P0613	9	44	74	1	42	240	0.180488	2	4	24	14	0	30	0	0.441176	P0613	CRC	89	Male	Colon	right	4	1	0	3	MSS
CRC_P1025	216	11	44	4	79	457	0.054254	4	2	20	14	2	0	2	0	P1025	CRC	40	Male	Rectum	left	4	0	0	2	MSS
CRC_P1026	234	83	407	121	460	1556	0.142258	20	20	27	297	27	7	9	0.0195531	P1026	CRC	52	Male	Rectum	right	4	2	0	3	MSS
NC_P0104	0	80	101	4	132	7	0.311728	45	3	4	34	15	0	0	0	P0104	NC	77	Female	Colon	right	4	0	0	2	MSS
NC_P0123	1029	3	125	38	1177	44	0.0517384	81	0	9	27	7	0	1	0	P0123	NC	65	Female	Colon	right	4	1	0	3	MSI-H
NC_P0305	1	0	78	0	652	1	0.106557	60	0	4	11	2	0	1	0	P0305	NC	71	Female	Colon	right	3	1	0	2	MSS
NC_P0408	25	3	21	1	313	594	0.0219436	0	0	1	20	0	0	0	0	P0408	NC	86	Male	Colon	right	4	0	0	2	MSS
NC_P0410	984	18	132	9	351	1721	0.0410575	42	7	6	64	12	0	1	0	P0410	NC	66	Female	Colon	right	4	0	0	2	MSS
NC_P0613	40	0	17	6	91	77	0.0735931	4	0	2	9	0	2	0	0.153846	P0613	NC	89	Male	Colon	right	4	1	0	3	MSS
NC_P1025	270	4	26	5	202	1680	0.0118884	3	0	1	14	7	0	1	0	P1025	NC	40	Male	Rectum	left	4	0	0	2	MSS
NC_P1026	682	19	410	24	73	1387	0.157996	9	1	6	377	6	6	5	0.0151899	P1026	NC	52	Male	Rectum	right	4	2	0	3	MSS
PBMC_P0104	0	1	1460	49	1	6	0.962426									P0104	PBMC	77	Female	Colon	right	4	0	0	2	MSS
PBMC_P0123	438	0	338	1094	135	40	0.165281									P0123	PBMC	65	Female	Colon	right	4	1	0	3	MSI-H
PBMC_P0202	0	0	148	13	1	0	0.91358									P0202	PBMC	50	Female	Rectum	left	2	0	0	1	MSS
PBMC_P0323	0	0	18	0	77	0	0.189474									P0323	PBMC	65	Female	Colon	right	4	1	0	3	MSS
PBMC_P0408	30	0	6465	96	15	1207	0.827467									P0408	PBMC	86	Male	Colon	right	4	0	0	2	MSS
PBMC_P0410	626	0	361	35	451	5011	0.0556755									P0410	PBMC	66	Female	Colon	right	4	0	0	2	MSS
PBMC_P0613	8	0	178	69	1	486	0.239892									P0613	PBMC	89	Male	Colon	right	4	1	0	3	MSS
PBMC_P1026	94	0	101	158	5	1250	0.0628109									P1026	PBMC	52	Male	Rectum	right	4	2	0	3	MSS

## Sheet: D
GSE164522	B	Epithelial	Mast	Myeloid	NK	Plasma	Stromal	T	Myeloid%	cDC1_CLEC9A	cDC2_CD1C	cDC3_LAMP3	Doublets_B	Doublets_T	Kupffer_cell	Macro_C1QC	Macro_FCN1	Macro_MKI67	Macro_SPP1	Mono	pDC_LILRA4	Macro_SPP1%	patient	tissue	sex	age	lymph_node_metastasis	stage	TNM_T	TNM_N	TNM_M
CRC_patient08	94	1	9	44	13	86	0	486	0.0601093	2	6	1	0	6	0	16	2	0	6	2	3	0.230769	patient08	CRC	Male	68	-	3	3	1	0
CRC_patient09	432	295	12	20	39	300	93	395	0.0166945	0	2	0	1	0	0	6	3	0	0	7	1	0	patient09	CRC	Male	63	Y	4	4	2	1
CRC_patient10	194	112	49	216	113	366	325	1993	0.073695	7	15	14	3	57	0	40	59	2	7	1	11	0.0642202	patient10	CRC	Male	75	N	4	3	0	1
CRC_patient11	121	36	444	290	9	2116	5	314	0.0880389	3	79	19	8	1	0	39	93	3	22	8	15	0.133333	patient11	CRC	Female	60	Y	4	3	1	1
CRC_patient12	325	29	57	164	146	232	3	3249	0.0393003	5	30	4	0	24	0	29	37	2	22	0	11	0.244444	patient12	CRC	Male	53	N	4	3	0	1
CRC_patient13	284	1	109	219	25	527	1	4100	0.0416033	0	65	5	0	18	0	55	36	1	23	16	0	0.175573	patient13	CRC	Female	79	N	4	3	0	1
CRC_patient14	657	9	145	313	29	699	16	4320	0.050787	12	19	16	2	25	0	216	8	2	11	2	0	0.0460251	patient14	CRC	Male	53	Y	4	4	1	1
CRC_patient15	261	39	170	503	60	675	4	2451	0.122087	6	29	13	25	174	0	29	156	1	55	8	7	0.220884	patient15	CRC	Female	67	Y	4	3	2	1
CRC_patient16	928	7	83	724	300	853	6	2179	0.142885	10	67	4	17	63	0	331	123	3	48	43	15	0.0875912	patient16	CRC	Male	45	Y	4	4	2	1
CRC_patient17	75	49	98	289	45	1822	5	1222	0.0813855	1	19	16	14	13	0	194	18	1	11	0	2	0.0491071	patient17	CRC	Male	73	Y	4	3	1	1
LM_patient08	45	0	5	168	164	100	0	1323	0.0930748	12	46	1	0	64	0	1	14	4	1	9	16	0.0344828	patient08	LM	Male	68	-	3	3	1	0
LM_patient10	49	310	1	217	75	21	54	1438	0.120489	6	34	7	0	106	0	1	42	0	14	2	5	0.237288	patient10	LM	Male	75	N	4	3	0	1
LM_patient11	121	163	93	788	305	425	11	3303	0.156504	33	433	13	1	97	0	9	78	2	47	1	74	0.343066	patient11	LM	Female	60	Y	4	3	1	1
LM_patient12	222	4	20	664	756	173	0	4080	0.112257	27	295	6	4	57	0	3	159	5	76	0	32	0.312757	patient12	LM	Male	53	N	4	3	0	1
LM_patient13	705	2	4	584	963	82	3	4174	0.0896806	12	166	2	2	164	6	7	123	4	91	6	1	0.383966	patient13	LM	Female	79	N	4	3	0	1
LM_patient14	304	3	0	694	221	82	1	4081	0.128948	22	164	4	5	295	0	8	112	16	45	3	20	0.244565	patient14	LM	Male	53	Y	4	4	1	1
LM_patient15	85	21	4	440	48	8	1	1200	0.246499	1	45	3	0	143	1	11	69	2	153	3	9	0.640167	patient15	LM	Female	67	Y	4	3	2	1
LM_patient16	158	8	9	1444	154	30	1	2099	0.370827	18	96	6	2	311	1	38	155	11	791	5	10	0.79021	patient16	LM	Male	45	Y	4	4	2	1
LM_patient17	88	13	4	926	54	70	1	2565	0.249798	11	225	6	0	136	4	12	212	1	284	9	26	0.544061	patient17	LM	Male	73	Y	4	3	1	1
LM1_patient09	39	149	1	46	11	12	10	377	0.0946502	0	11	0	0	19	0	1	3	1	10	0	1	0.666667	patient09	LM	Male	63	Y	4	4	2	1
LM2_patient09	10	89	1	11	2	1	2	166	0.0575916	0	2	0	0	2	0	0	1	0	6	0	0	0.857143	patient09	LM	Male	63	Y	4	4	2	1
NC_patient08	775	0	0	11	28	16	0	597	0.00770848	1	5	0	0	3	0	0	1	0	0	1	0	0	patient08	NC	Male	68	-	3	3	1	0
NC_patient09	468	93	11	15	6	567	121	499	0.00957854	0	3	0	0	0	0	8	4	0	0	0	0	0	patient09	NC	Male	63	Y	4	4	2	1
NC_patient10	88	803	1	12	13	154	31	376	0.0186335	0	8	0	0	1	0	1	0	0	0	2	0	0	patient10	NC	Male	75	N	4	3	0	1
NC_patient11	284	8	82	121	27	2063	24	749	0.03638	2	55	0	4	4	0	16	30	0	2	6	2	0.037037	patient11	NC	Female	60	Y	4	3	1	1
NC_patient12	2049	3	8	38	70	1092	3	3549	0.00558331	5	9	0	2	2	0	9	5	0	0	0	6	0	patient12	NC	Male	53	N	4	3	0	1
NC_patient13	188	16	1	75	26	80	1	508	0.0854214	1	9	0	0	4	0	31	29	0	0	1	0	0	patient13	NC	Female	79	N	4	3	0	1
NC_patient14	1704	9	6	106	36	1010	18	1914	0.0221943	3	16	1	6	14	0	40	15	0	0	9	2	0	patient14	NC	Male	53	Y	4	4	1	1
NC_patient15	290	1	31	33	10	265	7	1075	0.0193662	1	6	1	4	5	0	5	7	0	3	0	1	0.2	patient15	NC	Female	67	Y	4	3	2	1
NC_patient16	720	1	33	369	96	624	8	1680	0.10477	6	27	0	16	29	0	245	28	3	6	6	3	0.0208333	patient16	NC	Male	45	Y	4	4	2	1
NC_patient17	916	46	3	181	38	1675	28	1112	0.0461146	2	29	2	12	16	0	82	18	2	2	3	13	0.0186916	patient17	NC	Male	73	Y	4	3	1	1
NL_patient08	46	0	0	453	811	29	0	2373	0.122037	74	87	2	1	193	0	0	19	22	0	42	13	0	patient08	NL	Male	68	-	3	3	1	0
NL_patient10	51	0	0	181	704	16	16	3100	0.0446693	45	36	0	0	69	4	1	12	3	0	7	4	0	patient10	NL	Male	75	N	4	3	0	1
NL_patient11	97	0	6	4315	586	572	187	1012	0.654979	547	1747	4	37	152	11	1	1575	163	0	10	68	0	patient11	NL	Female	60	Y	4	3	1	1
NL_patient12	142	0	0	1712	3024	101	1	5593	0.161937	113	1007	3	3	193	1	2	233	38	1	24	94	0.00334448	patient12	NL	Male	53	N	4	3	0	1
NL_patient13	158	0	0	614	1357	38	16	2328	0.136596	37	157	0	2	87	19	1	285	6	1	18	1	0.0030303	patient13	NL	Female	79	N	4	3	0	1
NL_patient14	126	0	0	411	511	9	27	2132	0.128881	58	110	2	0	68	2	4	140	3	1	12	11	0.00617284	patient14	NL	Male	53	Y	4	4	1	1
NL_patient15	106	0	0	280	1224	6	64	1536	0.0888325	57	49	2	0	79	9	1	63	3	0	2	15	0	patient15	NL	Female	67	Y	4	3	2	1
NL_patient16	445	0	0	682	3052	23	8	5363	0.0713016	62	101	2	5	304	12	12	136	7	9	9	23	0.0486486	patient16	NL	Male	45	Y	4	4	2	1
NL_patient17	63	0	0	1653	1110	56	134	2825	0.289644	45	274	1	5	164	188	5	897	26	4	21	23	0.0035057	patient17	NL	Male	73	Y	4	3	1	1
NL1_patient09	127	47	1	427	463	77	149	3201	0.0993948	19	116	1	3	68	3	0	197	1	3	1	15	0.0146341	patient09	NL	Male	63	Y	4	4	2	1
NL2_patient09	71	5	0	217	257	50	23	2064	0.0816096	22	53	0	5	110	2	0	13	3	0	2	7	0	patient09	NL	Male	63	Y	4	4	2	1
PBMC_patient08	295	0	0	840	1019	7	0	1470	0.231341	0	57	0	4	128	0	0	0	0	0	643	8	0	patient08	PBMC	Male	68	-	3	3	1	0
PBMC_patient09	935	0	0	73	729	16	0	3023	0.0152848	0	2	0	2	7	0	0	0	0	0	61	1	0	patient09	PBMC	Male	63	Y	4	4	2	1
PBMC_patient10	501	0	0	303	2729	18	1	1795	0.0566779	0	12	0	2	40	0	0	0	0	0	242	7	0	patient10	PBMC	Male	75	N	4	3	0	1
PBMC_patient11	0	0	0	248	8	1	0	4	0.950192	0	8	0	0	0	0	0	0	0	0	238	2	0	patient11	PBMC	Female	60	Y	4	3	1	1
PBMC_patient12	722	0	0	240	2119	81	10	3587	0.0355608	1	18	0	3	19	0	1	0	0	0	188	10	0	patient12	PBMC	Male	53	N	4	3	0	1
PBMC_patient13	2218	0	0	546	896	246	4	3403	0.0747024	5	1	0	15	75	0	1	0	0	0	449	0	0	patient13	PBMC	Female	79	N	4	3	0	1
PBMC_patient14	460	0	0	341	2002	15	2	4466	0.0468149	3	38	0	3	43	0	1	0	0	0	247	6	0	patient14	PBMC	Male	53	Y	4	4	1	1
PBMC_patient15	81	0	0	154	986	3	0	2706	0.0391858	0	1	0	0	17	0	1	1	0	0	134	0	0	patient15	PBMC	Female	67	Y	4	3	2	1
PBMC_patient16	165	0	0	28	1179	24	0	1049	0.0114519	0	1	0	0	2	0	0	1	0	0	24	0	0	patient16	PBMC	Male	45	Y	4	4	2	1
PBMC_patient17	88	0	0	490	2255	10	0	2382	0.0937799	1	12	0	0	39	0	0	0	1	0	433	4	0	patient17	PBMC	Male	73	Y	4	3	1	1

## Sheet: E
GSE178318CRC_LM	B	Epithelial	Mast	Myeloid	NK	Plasma	Stromal	T	Myeloid%	cDC1_CLEC9A	cDC2_CD1C	cDC3_LAMP3	Doublets_B	Doublets_Epi	Doublets_T	Macro_C1QC	Macro_FCN1	Macro_MKI67	Macro_SPP1	pDC_LILRA4	Macro_SPP1%	patient	tissue	sex	age	Anatomic_region	site	TNM_T	TNM_N	TNM_M	stage	MMR	Neoadjuvant_chemotherapy
CRC_COL07	376	5756	112	1412	84	234	193	6254	0.166667	20	103	37	3	38	115	572	321	37	94	72	0.0917969	COL07	CRC	Male	58	Transverse_colon	right	4	1	1	4	MMRp	N
CRC_COL12	1072	158	73	1438	674	194	383	5801	0.155426	15	61	49	5	2	127	1011	67	31	58	12	0.0497001	COL12	CRC	Male	65	Sigmoid_colon	left	3	0	1	4	MMRp	N
CRC_COL15	86	439	78	699	105	71	202	1579	0.266998	11	99	28	0	2	22	217	221	64	21	14	0.040153	COL15	CRC	Female	35	upper_rectum	left	2	2	1	4	MMRp	Y
CRC_COL16	150	1263	7	1433	55	19	87	1889	0.403321	15	64	15	1	6	38	323	93	14	817	47	0.655172	COL16	CRC	Male	71	upper_rectum	left	4	2	1	4	MMRp	N
CRC_COL17	576	67	79	823	295	1218	128	5279	0.0995163	22	534	20	19	1	29	50	15	21	1	111	0.0114943	COL17	CRC	Female	52	Ascending_colon	right	4	1	1	4	MMRp	Y
CRC_COL18	1449	126	262	1423	312	870	369	3168	0.190139	61	18	32	16	2	94	808	267	62	6	57	0.00524934	COL18	CRC	Male	46	upper_rectum	left	4	2	1	4	MMRp	Y
LM_COL07	131	1354	21	1693	68	429	11	9820	0.139204	7	53	18	8	14	209	806	318	62	68	130	0.0542265	COL07	LM	Male	58	Transverse_colon	right	4	1	1	4	MMRp	N
LM_COL12	16	209	3	180	81	0	26	2065	0.0767591	3	16	0	1	0	2	109	4	9	36	0	0.227848	COL12	LM	Male	65	Sigmoid_colon	left	3	0	1	4	MMRp	N
LM_COL15	102	727	12	3304	330	15	215	3463	0.457238	16	202	9	1	35	266	888	1174	35	636	42	0.232711	COL15	LM	Female	35	upper_rectum	left	2	2	1	4	MMRp	Y
LM_COL16	53	172	7	769	27	31	17	6884	0.0989577	5	36	8	0	2	136	36	34	12	492	8	0.857143	COL16	LM	Male	71	upper_rectum	left	4	2	1	4	MMRp	N
LM_COL17	140	10	12	1331	7	127	59	7906	0.139767	31	476	6	2	0	51	154	7	38	564	2	0.739187	COL17	LM	Female	52	Ascending_colon	right	4	1	1	4	MMRp	Y
LM_COL18	304	199	26	1203	316	146	145	7748	0.123473	28	130	6	7	1	492	164	213	32	96	34	0.190099	COL18	LM	Male	46	upper_rectum	left	4	2	1	4	MMRp	Y
PBMC_COL12	1266	0	0	1228	2843	72	0	6980	0.0991202
PBMC_COL17	304	0	0	236	2170	57	0	3914	0.0353241
PBMC_COL18	407	0	0	850	2949	39	0	3596	0.108405

## Sheet: F
GSE178341	B	Epithelial	Mast	Myeloid	Plasma	Stromal	T	Myeloid%	cDC1_CLEC9A	cDC2_CD1C	cDC3_LAMP3	cDC4_LTB	Doublets_B	Doublets_Epi	Doublets_T	Macro_C1QC	Macro_FCN1	Macro_MKI67	Macro_SPP1	pDC_LILRA4	Macro_SPP1%	patient	tissue	sex	age	MMR	MSI	MLH1_Meth	Anatomic_region	site	TNM_T	TNM_N	TNM_M	stage	size
CRC_A_C130	117	702	10	317	29	23	670	0.27734	1	8	6	1	11	3	27	55	95	6	96	8	0.380952	C130	CRC	Female	89	MMRd	MSI-H	1	RIGHT_colon_(Cecum;__Ileocecal_valve)	right	4	1	Mx	4	6.1
CRC_A_C171	160	339	69	256	5987	82	696	0.0357143	3	31	15	2	61	0	33	75	13	18	3	2	0.0275229	C171	CRC	Male	61	MMRp	MSS	0	RIGHT_colon	right	2	0	Mx	2	3.2
CRC_B_C130	44	1092	9	338	57	27	1501	0.173422	3	10	6	0	16	3	81	98	30	14	63	14	0.307317	C130	CRC	Female	89	MMRd	MSI-H	1	RIGHT_colon_(Cecum;__Ileocecal_valve)	right	4	1	Mx	4	6.1
CRC_B_C171	80	245	54	283	594	76	913	0.147089	2	28	18	6	8	0	42	71	49	11	40	8	0.233918	C171	CRC	Male	61	MMRp	MSS	0	RIGHT_colon	right	2	0	Mx	2	3.2
CRC_C103	35	3007	28	272	53	128	810	0.227045	1	32	12	5	0	3	1	100	34	25	54	5	0.253521	C103	CRC	Male	45	MMRp	MSS	0	LEFT_colon_(sigmoid_colon)	left	2	0	Mx	2	2.5
CRC_C104	171	481	5	82	97	27	351	0.116147	1	7	4	1	0	0	0	34	20	6	5	4	0.0769231	C104	CRC	Male	81	MMRp	MSS	0	RIGHT_colon_(transverse)	right	3	0	Mx	3	4
CRC_C105	515	592	5	129	336	19	650	0.0788991	5	7	6	2	0	0	0	64	34	10	0	1	0	C105	CRC	Male	71	MMRp	MSS	0	RIGHT_colon_(ascending_colon)	right	4	1	Mx	4	4.7
CRC_C106	96	576	1	131	11	1	503	0.17655	3	6	9	0	0	2	1	33	36	11	8	22	0.0909091	C106	CRC	Male	67	MMRd	MSI-H	1	RIGHT_colon_(cecum)	right	4	0	Mx	4	4.6
CRC_C107	97	768	50	698	13	62	1906	0.252533	2	25	18	0	1	1	51	137	155	20	174	114	0.358025	C107	CRC	Male	62	MMRp	MSS	0	RIGHT_colon_(transverse)	right	3	1	Mx	3	8.2
CRC_C109	7	667	25	211	41	74	100	0.549479	0	1	3	1	2	2	7	49	77	1	68	0	0.348718	C109	CRC	Female	60	MMRd	MSI-H	1	RIGHT_colon_(ascending_colon)	right	3	0	Mx	3	6.7
CRC_C110	23	566	4	871	1	20	556	0.598625	3	20	18	0	4	4	63	126	192	16	415	10	0.554072	C110	CRC	Male	59	MMRd	MSI-H	1	RIGHT_colon_(hepatic_flexure)	right	3	2	Mx	3	8.6
CRC_C111	46	298	25	637	85	85	322	0.5713	2	13	9	1	2	0	10	176	155	10	254	5	0.426891	C111	CRC	Female	62	MMRd	MSI-H	1	RIGHT_colon_(hepatic_flexure_to_cecum)	right	3	0	Mx	3	11
CRC_C112	78	1118	60	1111	51	155	610	0.581675	6	54	42	1	16	5	59	345	176	107	283	17	0.310648	C112	CRC	Male	50	MMRp	MSS	0	RIGHT_colon_(cecum)	right	3	0	Mx	3	5.6
CRC_C113	180	933	25	143	288	16	629	0.113043	1	12	11	0	3	0	20	35	34	19	5	3	0.0537634	C113	CRC	Male	52	MMRp	MSS	0	RIGHT_colon	right	2	1	Mx	2	4.3
CRC_C114	136	468	45	141	418	34	398	0.123902	1	9	5	2	8	1	5	44	39	19	6	2	0.0555556	C114	CRC	Male	76	MMRd	MSI-H	1	RIGHT_colon_(transverse)	right	3	1	Mx	3	3.2
CRC_C115	9	242	2	181	2	6	171	0.49589	0	2	5	0	0	3	3	26	69	4	52	17	0.344371	C115	CRC	Male	72	MMRd	MSI-H	0	RIGHT_colon_(Ascending_colon)	right	3	0	Mx	3	5.6
CRC_C116	209	357	5	351	488	7	914	0.178444	0	15	11	0	16	0	44	142	66	33	13	11	0.0511811	C116	CRC	Male	72	MMRd	MSI-L	0	RIGHT_colon_(Ascending_colon)	right	3	0	Mx	3	8.5
CRC_C118	55	501	13	448	314	15	839	0.268424	4	5	13	0	22	6	62	217	42	40	30	7	0.0911854	C118	CRC	Male	77	MMRd	MSI-H	1	RIGHT_colon_(Cecum/Ascending_Colon)	right	2	0	Mx	2	4.5
CRC_C119	41	690	0	34	0	2	337	0.0825243	0	1	1	0	0	2	0	7	10	0	11	2	0.392857	C119	CRC	Male	48	MMRd	MSI-H	0	RIGHT_colon_(Cecum/Ascending_Colon)	right	3	1	Mx	3	9.8
CRC_C122	95	903	7	189	222	79	332	0.223669	1	7	6	0	0	2	1	49	86	4	31	2	0.182353	C122	CRC	Female	82	MMRd	MSI-H	1	RIGHT_colon_(Cecum/ascending_colon)	right	3	0	Mx	3	8.5
CRC_C123	238	2213	49	1116	253	96	2446	0.272062	10	57	51	5	34	10	140	365	171	97	113	63	0.151475	C123	CRC	Male	58	MMRd	MSI-H	1	RIGHT_colon_(Ascending_colon)	right	3	0	Mx	3	6
CRC_C124	814	515	265	1774	385	400	1013	0.417314	3	37	14	2	35	4	42	812	596	47	170	12	0.104615	C124	CRC	Female	81	MMRp	MSS	0	LEFT_colon_(rectosigmoid)	left	4	2	Mx	4	8.5
CRC_C125	366	1101	107	1164	632	249	1074	0.34819	6	78	82	12	37	2	70	417	232	139	71	18	0.0826542	C125	CRC	Male	49	MMRp	MSS	0	LEFT_colon_(Sigmoid_colon)	left	3	1	Mx	3	5.4
CRC_C126	72	543	16	910	6	89	339	0.677587	2	38	46	0	6	1	17	116	194	52	418	20	0.535897	C126	CRC	Female	81	MMRp	MSS	0	RIGHT_colon_(cecum)	right	4	0	Mx	4	4.9
CRC_C129	661	1701	75	511	793	183	766	0.18211	4	61	18	5	49	3	16	125	115	52	36	27	0.109756	C129	CRC	Female	35	MMRp	MSS	0	LEFT_colon	left	3	0	Mx	3	3.3
CRC_C132	97	1022	75	466	6	12	3264	0.119243	0	54	7	0	0	2	108	157	43	38	48	9	0.167832	C132	CRC	Male	42	MMRd	MSI-H	0	LEFT_colon	left	4	0	Mx	4	9
CRC_C133	199	700	50	502	124	63	949	0.275219	6	14	9	9	1	0	2	223	33	41	144	20	0.326531	C133	CRC	Female	73	MMRp	MSS	0	RIGHT_colon	right	4	0	Mx	4	4.1
CRC_C134	8	769	3	556	23	20	479	0.520112	1	7	10	0	1	3	37	67	114	9	303	4	0.614604	C134	CRC	Male	58	MMRp	MSS	0	LEFT_(Sigmoid)	left	4	2	Mx	4	9.5
CRC_C135	122	504	39	916	604	105	1396	0.297693	6	59	86	2	59	2	129	131	326	39	34	43	0.0641509	C135	CRC	Male	90	MMRp	MSS	0	RIGHT_(CECUM)	right	1	0	Mx	1	3.6
CRC_C136	70	1031	54	293	253	32	1045	0.170845	1	9	13	1	11	0	55	134	22	25	19	3	0.095	C136	CRC	Male	60	MMRp	MSS	0	LEFT_(Rectosigmoid)	left	3	0	Mx	3	4.5
CRC_C137	39	567	15	559	11	23	934	0.358793	7	15	40	0	1	0	67	48	116	5	243	17	0.589806	C137	CRC	Female	56	MMRd	MSI-L	0	RIGHT_(ascending)	right	3	1	Mx	3	9.8
CRC_C138	122	306	43	336	12	6	357	0.386207	3	13	19	1	0	0	1	22	189	4	46	38	0.176245	C138	CRC	Male	60	MMRd	MSI-H	0	RIGHT_colon_(transverse)	right	3	0	Mx	3	5.7
CRC_C139	293	1589	95	420	339	192	978	0.197647	10	31	18	0	8	1	16	111	108	18	83	16	0.259375	C139	CRC	Female	61	MMRd	MSI-H	1	RIGHT_colon	right	4	0	Mx	4	8.5
CRC_C140	291	1517	31	558	70	263	690	0.340244	2	48	38	3	20	1	57	205	103	37	32	12	0.0848806	C140	CRC	Male	35	MMRp	MSS	0	LEFT_(sigmoid)	left	1	1	Mx	1	2.1
CRC_C142	94	494	82	181	432	45	684	0.122878	0	8	7	0	12	0	8	52	67	9	10	8	0.0724638	C142	CRC	Female	51	MMRd	MSI-H	0	RIGHT_(hepatic_flexure)	right	3	1	Mx	3	2.5
CRC_C143	195	729	17	475	44	70	1016	0.271895	9	34	69	0	5	1	26	71	113	24	96	27	0.315789	C143	CRC	Female	55	MMRd	MSI-H	0	RIGHT_(cecum)	right	3	0	Mx	3	7.5
CRC_C144	223	436	11	318	58	31	1759	0.134234	1	7	5	2	2	1	43	74	123	7	51	2	0.2	C144	CRC	Male	91	MMRd	MSI-H	1	RIGHT_(cecum)	right	3	0	Mx	3	9.7
CRC_C145	9	1639	14	369	1	229	169	0.656584	6	30	13	1	0	2	5	143	81	22	51	15	0.171717	C145	CRC	Female	59	MMRp	MSS	0	RIGHT_colon	right	4	2	1	4	3.5
CRC_C146	147	1420	14	496	63	102	878	0.310388	8	29	33	0	28	8	32	123	116	21	80	18	0.235294	C146	CRC	Female	64	MMRd	MSI-H	1	RIGHT_(ascending)	right	3	0	Mx	3	3.6
CRC_C147	34	1247	41	619	79	106	556	0.465764	3	6	2	0	3	1	24	331	103	39	106	1	0.183074	C147	CRC	Female	73	MMRd	MSI-H	1	RIGHT_(cecum)	right	4	1	Mx	4	4.8
CRC_C149	588	453	64	313	422	154	672	0.152016	3	47	24	5	23	2	11	101	63	17	8	9	0.042328	C149	CRC	Female	47	MMRp	MSS	0	RIGHT_colon	right	4	1	Mx	4	3.4
CRC_C150	60	1160	7	165	29	68	230	0.336049	0	3	11	1	10	0	19	48	34	15	21	3	0.177966	C150	CRC	Male	70	MMRp	MSS	0	LEFT_(rectosigmoid)	left	3	0	Mx	3	5.8
CRC_C151	2	198	0	29	0	0	44	0.386667	0	0	1	0	0	2	0	3	5	0	18	0	0.692308	C151	CRC	Female	76	MMRd	MSI-H	1	RIGHT_(cecum)	right	3	0	Mx	3	6
CRC_C152	9	582	3	130	97	77	146	0.337662	0	7	3	0	0	1	0	47	33	6	25	8	0.225225	C152	CRC	Female	77	MMRd	MSI-H	1	RIGHT_(hepatic_flexure)	right	2	0	Mx	2	2.8
CRC_C153	128	1860	80	693	40	195	499	0.48125	2	30	52	0	20	3	83	247	92	77	67	20	0.138716	C153	CRC	Female	36	MMRp	MSS	0	LEFT_(sigmoid)	left	2	1	Mx	2	2.5
CRC_C154	12	641	13	149	138	43	443	0.197351	3	7	11	1	0	4	0	37	35	13	17	21	0.166667	C154	CRC	Female	78	MMRd	MSI-H	1	RIGHT_(transverse)	right	2	1	Mx	2	2.4
CRC_C155	322	371	37	266	340	127	694	0.160338	3	26	14	2	4	16	7	61	61	9	62	1	0.321244	C155	CRC	Female	53	MMRp	MSS	0	RIGHT_(ascending)	right	3	2	1	3	4
CRC_C156	859	139	13	228	134	32	1060	0.0993897	3	35	6	3	8	0	11	83	30	38	5	6	0.0320513	C156	CRC	Female	76	MMRd	MSI-H	1	RIGHT_colon	right	3	0	Mx	3	2.6
CRC_C157	9	161	40	698	246	632	208	0.581182	2	29	5	1	4	4	5	489	79	31	39	10	0.0611285	C157	CRC	Female	62	MMRp	MSS	0	LEFT(descending)	left	4	1	Mx	4	3.1
CRC_C158	12	173	18	786	0	78	172	0.795547	2	33	21	2	1	17	24	59	271	42	303	11	0.448889	C158	CRC	Female	84	MMRd	MSI-H	1	RIGHT_colon	right	3	0	Mx	3	3.6
CRC_C159	48	113	19	339	14	42	300	0.470833	1	11	6	4	3	6	56	67	59	21	93	12	0.3875	C159	CRC	Male	57	MMRp	MSS	0	RIGHT_(cecum)	right	3	2	Mx	3	6.8
CRC_C160	86	354	14	391	56	118	316	0.453071	2	19	4	2	0	2	1	141	76	21	122	1	0.338889	C160	CRC	Female	52	MMRp	MSS	0	RIGHT_(ascending)	right	4	1	Mx	4	11
CRC_C161	20	136	5	225	206	111	64	0.432692	0	38	11	1	1	1	3	61	33	27	35	14	0.224359	C161	CRC	Male	71	MMRp	MSS	0	RIGHT_colon	right	3	0	Mx	3	4.2
CRC_C162	586	2708	103	2073	777	1217	986	0.458122	10	78	43	4	24	6	24	514	452	117	741	60	0.40625	C162	CRC	Male	47	MMRp	MSS	0	RIGHT_colon	right	4	1	Mx	4	4.5
CRC_C163	135	376	29	167	248	115	1321	0.0878947	7	20	9	1	0	1	9	48	40	13	5	14	0.0471698	C163	CRC	Female	71	MMRd	MSI-H	0	RIGHT_(transverse)	right	4	0	Mx	4	3.5
CRC_C164	18	574	0	206	1	49	1713	0.106295	4	4	8	0	0	1	9	37	83	2	55	3	0.310734	C164	CRC	Female	60	MMRd	MSI-L	0	RIGHT_(ascending)	right	4	0	Mx	4	8.5
CRC_C165	18	98	8	1148	0	116	68	0.924316	0	15	5	1	0	2	2	21	117	24	953	8	0.854709	C165	CRC	Male	69	MMRd	MSI-L	0	RIGHT_colon	right	4	2	1	4	8.7
CRC_C166	71	2301	4	261	16	80	313	0.392481	2	9	4	0	0	2	0	50	100	8	81	5	0.338912	C166	CRC	Male	60	MMRp	MSS	0	LEFT_(Sigmoid)	left	3	1	Mx	3	6.7
CRC_C167	7	69	0	172	1	26	736	0.187773	1	7	7	0	0	3	5	66	55	4	17	7	0.119718	C167	CRC	Female	72	MMRd	MSI-H	1	RIGHT_(cecum)	right	3	0	Mx	3	6.9
CRC_C168	1	160	5	626	2	101	848	0.422402	2	10	18	0	0	0	19	29	74	13	454	7	0.796491	C168	CRC	Male	82	MMRd	MSI-H	1	RIGHT_colon	right	2	0	Mx	2	2.8
CRC_C169	33	146	3	343	4	58	704	0.315547	1	1	12	0	1	9	4	28	147	5	128	7	0.415584	C169	CRC	Male	62	MMRd	MSI-H	0	RIGHT_(transverse)	right	2	1	Mx	2	3.6
CRC_C170	347	707	35	1924	5	442	1372	0.5224	8	54	47	0	28	48	171	89	378	73	995	33	0.648208	C170	CRC	Female	77	MMRd	MSI-H	1	Right_(ascending)	right	3	0	Mx	3	6.3
CRC_C172	16	81	60	366	56	32	329	0.442563	2	14	3	1	7	1	24	162	68	29	47	8	0.153595	C172	CRC	Female	61	MMRp	MSS	0	RIGHT_(ascending)	right	3	0	Mx	3	5
CRC_C173	9	191	10	368	10	233	532	0.396125	1	13	8	1	0	5	29	89	93	16	110	3	0.357143	C173	CRC	Female	49	MMRd	MSI-H	1	LEFT(descending)	left	4	2	Mx	4	9.8
NC_C106	10	210	9	30	106	102	57	0.141509	1	3	1	0	0	0	0	12	11	1	1	0	0.04	C106	NC	Male	67	MMRd	MSI-H	1	RIGHT_colon_(cecum)	right	4	0	Mx	4	4.6
NC_C107	146	222	10	5	74	110	183	0.0119617	0	2	0	0	0	0	0	2	0	0	0	1	0	C107	NC	Male	62	MMRp	MSS	0	RIGHT_colon_(transverse)	right	3	1	Mx	3	8.2
NC_C109	15	293	12	7	121	231	71	0.0309735	0	0	0	0	0	0	0	0	7	0	0	0	0	C109	NC	Female	60	MMRd	MSI-H	1	RIGHT_colon_(ascending_colon)	right	3	0	Mx	3	6.7
NC_C110	798	106	0	28	45	24	710	0.0177103	1	5	1	0	2	0	2	13	2	1	0	1	0	C110	NC	Male	59	MMRd	MSI-H	1	RIGHT_colon_(hepatic_flexure)	right	3	2	Mx	3	8.6
NC_C111	570	64	67	167	151	158	533	0.112231	2	15	4	0	18	1	10	19	82	1	7	8	0.0642202	C111	NC	Female	62	MMRd	MSI-H	1	RIGHT_colon_(hepatic_flexure_to_cecum)	right	3	0	Mx	3	11
NC_C112	173	112	18	67	492	206	317	0.0627929	1	9	0	0	2	0	2	46	6	1	0	0	0	C112	NC	Male	50	MMRp	MSS	0	RIGHT_colon_(cecum)	right	3	0	Mx	3	5.6
NC_C113	43	78	2	13	17	32	74	0.0872483	0	1	0	0	0	0	0	6	6	0	0	0	0	C113	NC	Male	52	MMRp	MSS	0	RIGHT_colon	right	2	1	Mx	2	4.3
NC_C114	105	114	5	56	552	58	190	0.061674	1	6	1	2	5	0	6	19	12	4	0	0	0	C114	NC	Male	76	MMRd	MSI-H	1	RIGHT_colon_(transverse)	right	3	1	Mx	3	3.2
NC_C115	119	45	6	32	182	23	99	0.0730594	0	2	0	0	3	0	5	16	4	2	0	0	0	C115	NC	Male	72	MMRd	MSI-H	0	RIGHT_colon_(Ascending_colon)	right	3	0	Mx	3	5.6
NC_C116	24	326	4	30	398	59	79	0.0560748	0	4	1	0	3	1	1	10	9	1	0	0	0	C116	NC	Male	72	MMRd	MSI-L	0	RIGHT_colon_(Ascending_colon)	right	3	0	Mx	3	8.5
NC_C119	11	11	0	1	1	0	7	0.05	0	0	0	0	0	0	0	0	0	1	0	0	0	C119	NC	Male	48	MMRd	MSI-H	0	RIGHT_colon_(Cecum/Ascending_Colon)	right	3	1	Mx	3	9.8
NC_C122	79	544	12	73	210	209	401	0.0941935	0	9	0	0	1	0	3	26	31	2	0	1	0	C122	NC	Female	82	MMRd	MSI-H	1	RIGHT_colon_(Cecum/ascending_colon)	right	3	0	Mx	3	8.5
NC_C123	520	378	24	67	1161	163	428	0.0304545	1	7	1	0	1	0	1	43	4	8	1	0	0.0178571	C123	NC	Male	58	MMRd	MSI-H	1	RIGHT_colon_(Ascending_colon)	right	3	0	Mx	3	6
NC_C124	95	3728	54	124	655	399	682	0.0770186	1	13	0	0	4	4	10	36	54	1	0	1	0	C124	NC	Female	81	MMRp	MSS	0	LEFT_colon_(rectosigmoid)	left	4	2	Mx	4	8.5
NC_C125	532	630	32	104	356	338	607	0.0637646	0	16	7	0	7	0	1	61	9	2	1	0	0.0136986	C125	NC	Male	49	MMRp	MSS	0	LEFT_colon_(Sigmoid_colon)	left	3	1	Mx	3	5.4
NC_C126	85	845	107	127	3969	511	719	0.0253645	3	19	4	2	5	0	2	54	28	8	1	1	0.010989	C126	NC	Female	81	MMRp	MSS	0	RIGHT_colon_(cecum)	right	4	0	Mx	4	4.9
NC_C129	658	210	13	37	1988	15	624	0.0111446	0	4	0	0	3	0	0	20	7	3	0	0	0	C129	NC	Female	35	MMRp	MSS	0	LEFT_colon	left	3	0	Mx	3	3.3
NC_C130	470	470	158	92	896	191	286	0.0483701	1	22	1	1	14	0	1	38	10	3	0	1	0	C130	NC	Female	89	MMRd	MSI-H	1	RIGHT_colon_(Cecum;__Ileocecal_valve)	right	4	1	Mx	4	6.1
NC_C132	177	354	0	2	2	1	652	0.00240096	0	2	0	0	0	0	0	0	0	0	0	0	#DIV/0!	C132	NC	Male	42	MMRd	MSI-H	0	LEFT_colon	left	4	0	Mx	4	9
NC_C133	10	117	3	16	0	23	94	0.130081	1	1	0	0	0	0	0	2	11	0	1	0	0.0714286	C133	NC	Female	73	MMRp	MSS	0	RIGHT_colon	right	4	0	Mx	4	4.1
NC_C134	30	347	52	258	1877	359	467	0.0961252	3	43	4	5	26	0	12	84	67	12	0	2	0	C134	NC	Male	58	MMRp	MSS	0	LEFT_(Sigmoid)	left	4	2	Mx	4	9.5
NC_C135	23	148	3	9	27	41	143	0.0439024	0	2	0	0	0	0	0	5	1	1	0	0	0	C135	NC	Male	90	MMRp	MSS	0	RIGHT_(CECUM)	right	1	0	Mx	1	3.6
NC_C136	24	666	15	29	146	159	434	0.0447531	0	5	0	0	0	0	0	20	2	2	0	0	0	C136	NC	Male	60	MMRp	MSS	0	LEFT_(Rectosigmoid)	left	3	0	Mx	3	4.5
NC_C137	293	113	6	89	760	110	513	0.0535822	0	31	5	0	4	0	2	26	20	1	0	0	0	C137	NC	Female	56	MMRd	MSI-L	0	RIGHT_(ascending)	right	3	1	Mx	3	9.8
NC_C138	277	171	0	98	5	20	354	0.133515	2	5	2	0	2	0	1	4	82	0	0	0	0	C138	NC	Male	60	MMRd	MSI-H	0	RIGHT_colon_(transverse)	right	3	0	Mx	3	5.7
NC_C139	750	220	11	62	851	55	382	0.0301556	0	18	1	1	8	0	4	16	9	3	0	2	0	C139	NC	Female	61	MMRd	MSI-H	1	RIGHT_colon	right	4	0	Mx	4	8.5
NC_C140	229	190	0	5	7	47	134	0.0133333	0	1	1	0	0	0	0	3	0	0	0	0	0	C140	NC	Male	35	MMRp	MSS	0	LEFT_(sigmoid)	left	1	1	Mx	1	2.1
NC_C142	116	304	4	5	107	48	222	0.0110132	0	1	1	0	0	0	0	1	2	0	0	0	0	C142	NC	Female	51	MMRd	MSI-H	0	RIGHT_(hepatic_flexure)	right	3	1	Mx	3	2.5
NC_C143	236	610	0	14	7	29	408	0.0210526	1	3	0	1	1	0	0	1	7	0	0	0	0	C143	NC	Female	55	MMRd	MSI-H	0	RIGHT_(cecum)	right	3	0	Mx	3	7.5
NC_C151	203	669	6	48	75	64	237	0.0843585	0	5	0	0	0	0	0	9	32	2	0	0	0	C151	NC	Female	76	MMRd	MSI-H	1	RIGHT_(cecum)	right	3	0	Mx	3	6
NC_C152	3	491	0	3	58	70	16	0.0375	0	1	0	0	0	0	0	0	2	0	0	0	0	C152	NC	Female	77	MMRd	MSI-H	1	RIGHT_(hepatic_flexure)	right	2	0	Mx	2	2.8
NC_C155	91	34	0	24	16	115	142	0.0879121	0	6	0	0	0	0	0	6	10	0	1	1	0.0588235	C155	NC	Female	53	MMRp	MSS	0	RIGHT_(ascending)	right	3	2	1	3	4
NC_C157	8	55	7	94	447	394	162	0.130919	0	18	0	0	1	0	0	49	13	13	0	0	0	C157	NC	Female	62	MMRp	MSS	0	LEFT(descending)	left	4	1	Mx	4	3.1
NC_C162	1183	87	30	195	1664	333	1439	0.0432277	12	55	7	1	3	0	1	65	25	19	1	6	0.00909091	C162	NC	Male	47	MMRp	MSS	0	RIGHT_colon	right	4	1	Mx	4	4.5
NC_C165	284	48	1	74	185	104	149	0.106782	2	17	1	0	0	0	0	17	25	8	0	4	0	C165	NC	Male	69	MMRd	MSI-L	0	RIGHT_colon	right	4	2	1	4	8.7
NC_C170	1059	11	6	34	46	23	271	0.0240113	1	11	0	1	0	0	1	9	11	0	0	0	0	C170	NC	Female	77	MMRd	MSI-H	1	Right_(ascending)	right	3	0	Mx	3	6.3

## Sheet: G
Wu et al	B	Myeloid	Neu	NK	Plasma	T	Myeloid%	cDC1_CLEC9A	cDC2_CD1C	Doublets_B	Kupffer_cell	Macro_C1QC	Macro_FCN1	Macro_MKI67	Macro_SPP1	Mono	pDC_LILRA4	Undefined	Macro_SPP1%(NA=0)	patient	tissue	age	sex	TNM_T	TNM_N	TNM_M	Neoadjuvant_chemotherapy	Neoadjuvant_chemotherapy_Response
CRC_P1	37	0	0	15	18	354	0												0	P1	CRC	71	Male	1	0	1	N	N
CRC_P10	116	235	0	38	102	1017	0.155836	0	0	0	0	187	3	12	29	0	2	2	0.125541	P10	CRC	66	Male	3	1	1	N	N
CRC_P11	31	27	0	0	213	199	0.0574468	0	1	0	0	6	7	1	4	7	0	1	0.16	P11	CRC	43	Female	3	1	1	N	N
CRC_P12	93	23	2	23	174	869	0.0194257	0	0	1	0	17	3	0	2	0	0	0	0.0909091	P12	CRC	68	Male	3	1	1	N	N
CRC_P15	85	6	0	4	54	270	0.0143198	0	1	0	0	0	0	0	0	1	1	3	0	P15	CRC	51	Female	3	1	1	Y	Y(PR)
CRC_P16	22	884	4	35	26	1240	0.399819	5	41	4	0	243	47	23	489	2	3	27	0.608209	P16	CRC	64	Female	3	1	1	N	N
CRC_P17	628	19	0	2	173	239	0.0179076	0	6	2	0	5	4	0	0	0	0	2	0	P17	CRC	49	Female	3	1	1	N	N
CRC_P18	178	101	1	2	284	441	0.100298	1	21	2	0	23	40	6	1	2	0	5	0.0138889	P18	CRC	55	Male	3	1	1	Y	Y(PD)
CRC_P19	156	1253	7	93	154	1470	0.399936	4	31	7	0	282	392	17	475	2	15	28	0.406678	P19	CRC	63	Female	2	0	1	Y	Y(PD)
CRC_P2	62	2	2	5	27	1090	0.0016835	0	0	0	0	0	1	0	0	1	0	0	0	P2	CRC	78	Female	3	1	1	N	N
CRC_P20	0	14	0	0	3	0	0.823529	0	0	0	0	1	0	0	0	1	0	12	0	P20	CRC	54	Male	3	0	1	Y	Y(SD)
CRC_P3	186	14	0	53	25	866	0.0122378	0	0	0	0	1	6	0	2	3	0	2	0.166667	P3	CRC	60	Female	2	0	1	N	N
CRC_P4	26	0	0	10	185	775	0												0	P4	CRC	26	Female	3	1	1	N	N
CRC_P5	165	2	0	22	442	1889	0.000793651	0	0	1	0	0	0	0	0	1	0	0	0	P5	CRC	64	Male	2	0	1	Y	Y(PR)
CRC_P6	299	9	1	57	223	1714	0.00390795	0	0	3	0	0	6	0	0	0	0	0	0	P6	CRC	71	Male	3	1	1	N	N
CRC_P7	141	6	0	7	470	1145	0.00339175	0	0	0	0	0	5	0	0	1	0	0	0	P7	CRC	52	Female	3	1	1	Y	Y(PR)
CRC_P8	1068	5	0	25	676	1936	0.00134771	1	1	2	0	0	1	0	0	0	0	0	0	P8	CRC	53	Male	3	0	1	N	N
CRC_P9	164	31	1	16	1033	754	0.0155078	0	0	2	0	2	26	0	0	0	0	1	0	P9	CRC	35	Male	1	0	1	Y	Y(PR)
LM_P1	71	38	3	183	7	581	0.0430351	0	0	1	0	0	5	0	30	2	0	0	0.810811	P1	LM	71	Male	1	0	1	N	N
LM_P11	70	11	0	60	4	1246	0.00790798	0	0	2	0	5	1	0	3	0	0	0	0.333333	P11	LM	43	Female	3	1	1	N	N
LM_P12	91	172	0	9	74	2404	0.0625455	0	2	1	0	136	3	5	24	0	1	0	0.142857	P12	LM	68	Male	3	1	1	N	N
LM_P13	34	1185	213	1219	37	4824	0.157748	9	47	0	2	623	308	28	154	5	0	9	0.1375	P13	LM	69	Female	3	1	1	Y	Y(PD)
LM_P14	158	1666	372	561	33	2239	0.331279	12	123	5	1	284	446	12	732	12	30	9	0.492266	P14	LM	46	Female	3	1	1	Y	Y(PD)
LM_P15	227	327	71	1057	31	1252	0.110287	14	156	1	5	61	73	6	0	8	1	2	0	P15	LM	51	Female	3	1	1	Y	Y(PR)
LM_P16	8	239	6	5	5	511	0.308786	4	14	1	0	201	2	1	15	0	0	1	0.0684932	P16	LM	64	Female	3	1	1	N	N
LM_P17	42	370	7	31	16	1062	0.242147	0	12	0	17	206	108	9	13	2	3	0	0.0366197	P17	LM	49	Female	3	1	1	N	N
LM_P18	2	1005	0	10	40	73	0.889381	2	96	0	3	827	19	46	4	1	0	7	0.00444444	P18	LM	55	Male	3	1	1	Y	Y(PD)
LM_P19	31	394	1	17	52	1276	0.222473	0	85	1	2	255	18	20	6	0	0	7	0.0199336	P19	LM	63	Female	2	0	1	Y	Y(PD)
LM_P2	13	22	207	25	4	411	0.0322581	0	0	2	0	0	3	0	15	2	0	0	0.75	P2	LM	78	Female	3	1	1	N	N
LM_P20	4	408	15	31	19	874	0.301999	4	85	0	3	246	26	23	12	1	0	8	0.0385852	P20	LM	54	Male	3	0	1	Y	Y(SD)
LM_P3	47	243	4	137	15	979	0.170526	0	0	1	1	35	119	0	82	4	0	1	0.340249	P3	LM	60	Female	2	0	1	N	N
LM_P4	2	0	7	32	6	348	0												0	P4	LM	26	Female	3	1	1	N	N
LM_P6	31	82	0	83	37	1653	0.0434783	0	2	0	0	30	16	1	32	1	0	0	0.4	P6	LM	71	Male	3	1	1	N	N
LM_P8	134	8	71	95	169	1439	0.00417537	0	2	0	0	0	2	1	1	1	0	1	0.2	P8	LM	53	Male	3	0	1	N	N
LM1_P10	30	152	0	47	3	1456	0.0900474	0	1	0	0	112	10	3	26	0	0	0	0.172185	P10	LM	66	Male	3	1	1	N	N
LM1_P5	7	4	0	129	35	1222	0.00286328	0	0	0	0	0	3	0	0	1	0	0	0	P5	LM	64	Male	2	0	1	Y	Y(PR)
LM1_P7	13	5	2	130	6	1671	0.00273673	0	0	0	0	1	0	0	4	0	0	0	0.8	P7	LM	52	Female	3	1	1	Y	Y(PR)
LM1_P9	34	5	0	81	26	1199	0.00371747	0	0	1	0	0	2	0	0	0	0	2	0	P9	LM	35	Male	1	0	1	Y	Y(PR)
LM2_P10	69	178	0	84	9	1802	0.0830999	0	0	0	5	78	13	1	79	2	0	0	0.44382	P10	LM	66	Male	3	1	1	N	N
LM2_P5	5	0	0	86	9	2614	0												0	P5	LM	64	Male	2	0	1	Y	Y(PR)
LM2_P7	35	1	0	184	7	2302	0.000395413	0	0	0	0	0	0	0	1	0	0	0	1	P7	LM	52	Female	3	1	1	Y	Y(PR)
LM2_P9	74	2	0	213	9	2416	0.00073692	0	0	0	0	0	2	0	0	0	0	0	0	P9	LM	35	Male	1	0	1	Y	Y(PR)
LM3_P9	90	1	0	56	24	2352	0.000396354	0	0	0	0	1	0	0	0	0	0	0	0	P9	LM	35	Male	1	0	1	Y	Y(PR)
NC_P1	47	29	0	59	7	438	0.05	0	2	1	0	4	2	0	0	18	0	2	0	P1	NC	71	Male	1	0	1	N	N
NC_P10	44	0	0	5	28	539	0												0	P10	NC	66	Male	3	1	1	N	N
NC_P11	138	0	0	4	180	424	0												0	P11	NC	43	Female	3	1	1	N	N
NC_P12	106	0	0	5	115	582	0												0	P12	NC	68	Male	3	1	1	N	N
NC_P15	7	8	0	0	3	46	0.125	0	0	0	0	2	3	1	0	0	2	0	0	P15	NC	51	Female	3	1	1	Y	Y(PR)
NC_P16	66	7	0	3	327	364	0.00912647	0	0	4	0	1	1	0	1	0	0	0	0.333333	P16	NC	64	Female	3	1	1	N	N
NC_P17	227	62	0	5	839	371	0.0412234	1	46	0	0	2	11	1	0	0	0	1	0	P17	NC	49	Female	3	1	1	N	N
NC_P18	671	1	0	6	232	987	0.000527148	0	0	1	0	0	0	0	0	0	0	0	0	P18	NC	55	Male	3	1	1	Y	Y(PD)
NC_P2	429	2	21	8	3	984	0.00138217	0	0	2	0	0	0	0	0	0	0	0	0	P2	NC	78	Female	3	1	1	N	N
NC_P20	0	21	0	0	4	0	0.84	0	0	0	0	0	0	0	0	0	0	21	0	P20	NC	54	Male	3	0	1	Y	Y(SD)
NC_P3	188	1	0	15	56	695	0.00104712	0	0	0	0	0	1	0	0	0	0	0	0	P3	NC	60	Female	2	0	1	N	N
NC_P4	114	0	0	1	439	705	0												0	P4	NC	26	Female	3	1	1	N	N
NC_P5	98	0	0	4	244	811	0												0	P5	NC	64	Male	2	0	1	Y	Y(PR)
NC_P6	321	0	0	15	17	782	0												0	P6	NC	71	Male	3	1	1	N	N
NC_P7	199	0	0	9	736	1344	0												0	P7	NC	52	Female	3	1	1	Y	Y(PR)
NC_P8	1000	0	0	33	356	1197	0												0	P8	NC	53	Male	3	0	1	N	N
NC_P9	340	3	0	4	689	1027	0.00145419	0	0	1	0	0	2	0	0	0	0	0	0	P9	NC	35	Male	1	0	1	Y	Y(PR)
NL_P1	39	0	2	202	76	1080	0												0	P1	NL	71	Male	1	0	1	N	N
NL_P10	21	9	0	459	5	2648	0.00286442	0	1	0	0	0	0	0	0	8	0	0	0	P10	NL	66	Male	3	1	1	N	N
NL_P11	52	25	0	396	8	1778	0.0110668	0	2	2	2	4	0	0	0	15	0	0	0	P11	NL	43	Female	3	1	1	N	N
NL_P12	5	0	0	201	7	783	0												0	P12	NL	68	Male	3	1	1	N	N
NL_P15	215	184	25	606	11	2208	0.0566328	0	25	0	1	52	93	2	4	0	6	1	0.0263158	P15	NL	51	Female	3	1	1	Y	Y(PR)
NL_P16	6	117	0	71	9	298	0.233533	4	94	0	0	2	10	2	0	2	0	3	0	P16	NL	64	Female	3	1	1	N	N
NL_P17	58	680	0	455	13	1893	0.219426	32	98	0	477	2	57	7	0	1	5	1	0	P17	NL	49	Female	3	1	1	N	N
NL_P18	6	1273	0	46	6	220	0.820761	12	123	4	1037	19	47	26	0	1	0	4	0	P18	NL	55	Male	3	1	1	Y	Y(PD)
NL_P19	58	729	2	333	9	2118	0.224377	25	130	1	501	2	50	10	0	0	0	10	0	P19	NL	63	Female	2	0	1	Y	Y(PD)
NL_P2	58	25	71	372	12	1918	0.0101792	0	0	0	0	0	20	0	0	5	0	0	0	P2	NL	78	Female	3	1	1	N	N
NL_P20	32	1093	2	207	6	1187	0.432529	14	203	0	785	8	60	12	1	0	0	10	0.00115473	P20	NL	54	Male	3	0	1	Y	Y(SD)
NL_P3	10	120	2	993	35	648	0.0663717	0	0	0	0	0	93	0	0	26	0	1	0	P3	NL	60	Female	2	0	1	N	N
NL_P4	24	8	6	900	18	2430	0.00236267	0	8	0	0	0	0	0	0	0	0	0	0	P4	NL	26	Female	3	1	1	N	N
NL_P5	15	2	7	908	15	1777	0.000734214	0	0	0	0	0	0	0	0	2	0	0	0	P5	NL	64	Male	2	0	1	Y	Y(PR)
NL_P6	106	54	0	538	37	3577	0.0125232	0	1	0	15	18	12	0	1	7	0	0	0.0188679	P6	NL	71	Male	3	1	1	N	N
NL_P7	21	0	10	331	4	1003	0												0	P7	NL	52	Female	3	1	1	Y	Y(PR)
NL_P8	64	8	10	558	5	1450	0.00381862	1	4	0	0	0	3	0	0	0	0	0	0	P8	NL	53	Male	3	0	1	N	N
NL_P9	9	5	0	262	6	813	0.00456621	3	2	0	0	0	0	0	0	0	0	0	0	P9	NL	35	Male	1	0	1	Y	Y(PR)
PBMC_P10	49	128	0	84	0	131	0.326531	0	0	1	0	0	1	0	0	126	0	0	0	P10	PBMC	66	Male	3	1	1	N	N
PBMC_P11	13	495	1	383	4	176	0.461754	0	0	0	0	0	0	0	0	495	0	0	0	P11	PBMC	43	Female	3	1	1	N	N
PBMC_P7	43	366	1	695	16	1312	0.150432	0	0	0	0	0	0	0	0	366	0	0	0	P7	PBMC	52	Female	3	1	1	Y	Y(PR)
PBMC_P8	81	162	1097	102	1	720	0.074896	0	0	0	0	0	0	0	0	162	0	0	0	P8	PBMC	53	Male	3	0	1	N	N
PBMC_P9	47	2590	16	275	4	560	0.741695	0	0	0	0	0	1	0	0	2589	0	0	0	P9	PBMC	35	Male	1	0	1	Y	Y(PR)

## Sheet: H
CRC-Mix	cDC1-CLEC9A	cDC2_CD1C	cDC3-LAMP3	cDC4-LTB	Doublets_B	Doublets_Epi	Doublets_T	Macro-C1QC	Macro-FCN1	Macro-MKI67	Macro-SPP1	pDC-LILRA4
B_KUL01	0	7	1	0	0	4	5	112	95	2	122	5
B_KUL19	1	27	2	2	1	0	6	73	21	1	11	6
B_KUL21	0	9	0	0	0	1	1	85	53	2	85	0
B_KUL28	0	0	0	0	0	0	0	16	8	5	5	0
B_KUL30	0	4	0	0	0	0	0	26	13	3	29	0
B_KUL31	0	5	3	4	1	0	3	28	9	3	15	0
CRC_A_C130	1	7	6	3	12	2	26	64	89	9	91	7
CRC_A_C171	4	20	15	4	56	1	41	71	18	19	5	2
CRC_B_C130	5	11	6	2	15	2	70	87	35	22	71	12
CRC_B_C171	2	20	19	8	9	1	40	78	53	11	33	9
CRC_C103	2	24	12	11	0	3	3	102	43	24	43	5
CRC_C104	1	7	4	1	0	2	0	32	20	7	4	4
CRC_C105	5	10	6	3	0	2	0	55	34	11	2	1
CRC_C106	3	5	9	1	1	4	1	32	36	9	8	22
CRC_C107	2	27	18	3	2	1	54	166	171	22	120	112
CRC_C109	0	1	3	1	3	0	8	46	83	1	65	0
CRC_C110	2	26	17	1	5	4	73	183	210	21	321	8
CRC_C111	1	17	9	3	2	2	13	179	163	11	233	4
CRC_C112	7	57	40	7	18	5	64	363	203	101	230	16
CRC_C113	1	14	10	1	4	0	19	38	32	16	5	3
CRC_C114	1	8	5	4	7	1	7	37	39	19	11	2
CRC_C115	0	5	5	0	0	0	4	25	63	4	60	15
CRC_C116	1	13	11	1	18	1	38	124	67	34	32	11
CRC_C118	3	10	13	1	25	4	56	160	54	44	71	7
CRC_C119	0	0	1	1	0	1	1	11	6	0	11	2
CRC_C122	1	9	6	1	1	1	1	49	86	4	28	2
CRC_C123	11	53	53	8	37	10	141	315	183	90	154	61
CRC_C124	4	84	14	6	38	5	73	655	519	52	313	11
CRC_C125	6	80	79	16	40	2	78	344	228	139	134	18
CRC_C126	2	39	45	3	5	4	20	309	194	53	218	18
CRC_C129	3	41	18	17	44	3	27	122	117	52	40	27
CRC_C132	2	38	7	5	3	2	97	130	53	45	75	9
CRC_C133	5	23	9	11	1	2	4	208	50	42	128	19
CRC_C134	1	11	10	1	1	3	37	89	164	10	226	3
CRC_C135	6	63	80	7	57	3	129	113	316	42	61	39
CRC_C136	1	10	14	3	12	0	55	109	30	28	29	2
CRC_C137	8	22	39	3	1	0	67	82	139	15	168	15
CRC_C138	3	16	19	2	0	1	2	44	158	4	52	35
CRC_C139	10	31	17	2	8	1	18	117	112	19	69	16
CRC_C140	3	47	38	7	16	2	63	176	104	37	54	11
CRC_C142	0	7	6	1	11	0	10	49	61	10	18	8
CRC_C143	9	35	66	1	7	1	29	70	119	24	90	24
CRC_C144	1	11	6	3	3	2	41	63	110	9	67	2
CRC_C145	6	28	14	7	0	4	10	109	90	21	67	13
CRC_C146	8	28	32	2	23	8	40	100	114	22	101	18
CRC_C147	3	10	3	1	4	6	27	231	112	40	181	1
CRC_C149	3	38	22	7	22	2	14	93	71	18	16	7
CRC_C150	0	2	11	2	9	0	22	45	32	14	25	3
CRC_C151	0	0	1	0	0	1	0	4	7	0	16	0
CRC_C152	1	5	3	1	0	1	0	36	35	6	35	7
CRC_C153	5	32	51	5	19	2	82	205	104	79	89	20
CRC_C154	3	5	10	3	0	3	1	43	31	13	16	21
CRC_C155	3	17	13	2	4	2	7	73	66	10	67	2
CRC_C156	4	28	6	3	7	0	14	77	35	40	9	5
CRC_C157	2	32	5	4	5	6	6	420	98	37	73	10
CRC_C158	3	35	20	6	1	2	31	205	215	42	218	8
CRC_C159	1	10	6	5	3	1	56	110	61	18	58	10
CRC_C160	2	17	4	3	0	2	5	146	84	22	105	1
CRC_C161	2	23	10	2	2	1	4	60	53	27	28	13
CRC_C162	9	92	43	9	23	10	39	831	474	131	353	59
CRC_C163	7	17	9	3	0	1	9	50	39	12	7	13
CRC_C164	4	6	8	0	0	1	9	49	80	2	44	3
CRC_C165	0	28	5	1	0	5	5	292	357	27	421	7
CRC_C166	2	7	4	1	0	2	1	68	94	7	71	4
CRC_C167	0	6	6	1	0	2	5	67	54	5	19	7
CRC_C168	2	13	18	1	0	2	26	169	109	16	264	6
CRC_C169	1	7	11	1	3	1	6	49	126	5	128	5
CRC_C170	7	50	47	8	26	19	181	414	391	94	655	32
CRC_C172	2	13	3	2	6	0	29	143	76	30	55	7
CRC_C173	1	12	8	1	0	3	29	92	103	16	100	3
CRC_COL07	17	89	38	11	10	31	161	342	301	43	297	72
CRC_COL12	16	60	48	4	23	2	192	567	138	38	338	12
CRC_COL15	12	102	26	7	2	4	34	153	203	61	81	14
CRC_COL16	15	58	16	11	4	6	58	408	307	29	476	45
CRC_COL17	24	189	20	7	22	4	80	129	163	33	54	98
CRC_COL18	62	233	32	10	35	2	137	309	340	72	142	49
CRC_P0104	5	19	5	3	0	0	0	20	162	13	47	1
CRC_P0123	0	0	1	0	0	0	0	6	38	0	16	0
CRC_P0202	1	2	5	0	0	0	0	1	50	1	1	3
CRC_P0305	0	0	0	0	0	0	0	0	0	0	1	0
CRC_P0323	7	16	3	2	3	0	1	7	58	1	1	16
CRC_P0408	0	0	1	1	1	0	2	6	73	3	8	0
CRC_P0410	3	49	11	4	5	5	5	271	420	37	305	7
CRC_P0613	0	2	4	0	0	0	0	5	49	4	10	0
CRC_P1025	0	1	2	2	0	0	2	6	26	1	2	2
CRC_P1026	7	67	21	8	2	0	6	51	197	13	24	11
CRC_SMC01	0	13	2	0	0	1	3	43	42	3	30	27
CRC_SMC02	1	22	15	2	0	2	3	91	159	9	190	31
CRC_SMC03	0	6	2	0	2	2	4	96	69	5	109	2
CRC_SMC04	0	29	7	0	0	1	11	142	267	16	274	26
CRC_SMC05	0	1	0	0	0	0	3	8	4	0	3	1
CRC_SMC06	0	3	0	0	0	0	5	55	42	8	93	1
CRC_SMC07	1	35	3	0	10	1	18	92	57	38	37	36
CRC_SMC08	0	6	1	0	3	1	12	80	51	4	129	6
CRC_SMC09	0	20	2	0	0	1	13	111	117	14	93	18
CRC_SMC10	0	19	2	2	1	3	77	226	98	45	185	8
CRC_SMC11	0	7	1	0	0	0	1	29	13	3	17	5
CRC_SMC14	0	29	7	0	0	3	9	145	189	7	155	21
CRC_SMC15	0	13	3	0	1	0	2	34	34	4	48	8
CRC_SMC16	0	1	0	0	0	1	1	11	12	2	14	3
CRC_SMC17	0	11	1	0	0	4	5	66	106	11	114	10
CRC_SMC18	0	8	0	0	0	0	3	20	22	2	21	0
CRC_SMC19	0	11	1	0	0	0	0	8	5	0	1	3
CRC_SMC20	0	31	3	0	0	5	3	108	89	9	74	24
CRC_SMC21	0	4	0	0	0	2	2	29	9	7	6	2
CRC_SMC22	0	4	1	0	0	3	1	20	21	3	18	0
CRC_SMC23	1	20	3	1	1	2	2	94	63	7	34	13
CRC_SMC24	0	17	9	0	2	1	7	63	87	4	143	11
CRC_SMC25	0	16	0	0	0	1	1	15	28	2	9	3
T_KUL01	0	14	1	1	0	3	8	136	65	3	110	3
T_KUL19	4	21	2	1	0	2	12	91	32	12	25	7
T_KUL21	2	10	1	0	2	0	0	79	70	3	66	2
T_KUL28	0	7	0	0	0	0	1	20	12	2	14	1
T_KUL30	0	11	0	0	0	1	0	25	23	1	4	0
T_KUL31	0	0	0	0	0	0	0	4	1	0	0	0

## Sheet: I
GSE156625 and GSE164522.	cDC1-CLEC9A	cDC2-CD1C	cDC3-LAMP3	Doublets-B	Doublets-T	Macro-C1QC	Macro-CXCL10	Macro-FCN1	Macro-MKI67	Macro-SPP1	pDC-LILRA4
CRC	47	392	86	79	482	486	32	792	111	212	63
HCC	286	696	53	1	513	2387	47	649	184	105	119
LM	129	839	51	25	1363	707	57	1856	100	674	181
NC	22	191	6	56	177	222	1	232	10	17	27
NL	1014	2290	50	72	1480	1152	64	3935	383	255	250
NL_HCC	86	212	4	1	267	134	1	227	27	1	17
