# Supplementary material for: SPP1+ macrophages in colorectal cancer: Markers of malignancy and promising therapeutic targets
Source: Genes Dis. 2024 May 30;12(3):101340. doi: 10.1016/j.gendis.2024.101340 (PMC11907465; doi:10.1016/j.gendis.2024.101340)
Supplement: Table S3 — Differentially expressed genes in myeloid subgroups in CRC-Mix. [file mmc3.xls]

## Sheet: Table S3
Table S3. Differentially expressed genes in myeloid subgroups in CRC-Mix
A	Differentially expressed genes in myeloid subgroups in CRC-Mix (myeloid cell subsets defined before harmony correction).
B	Differentially expressed genes in myeloid subgroups in CRC-Mix (myeloid cell subsets defined after harmony correction).
C	Differentially expressed genes in myeloid clusters in CRC-Mix (myeloid cell clusters defined after harmony correction).

## Sheet: A
Myeloid subsets (before Harmony)	p_val	avg_log2FC	pct.1	pct.2	p_val_adj	subsets	gene
S100A8	0	1.61342	0.849	0.422	0	Macro_FCN1	S100A8
FCN1	0	1.40202	0.655	0.154	0	Macro_FCN1	FCN1
S100A12	0	1.29485	0.481	0.09	0	Macro_FCN1	S100A12
S100A9	0	1.2763	0.928	0.66	0	Macro_FCN1	S100A9
TIMP1	0	1.16088	0.897	0.742	0	Macro_FCN1	TIMP1
EREG	0	1.10591	0.558	0.231	0	Macro_FCN1	EREG
VCAN	0	1.07851	0.632	0.22	0	Macro_FCN1	VCAN
THBS1	0	0.986281	0.408	0.156	0	Macro_FCN1	THBS1
IL1B	0	0.978198	0.767	0.448	0	Macro_FCN1	IL1B
CD300E	0	0.729921	0.46	0.152	0	Macro_FCN1	CD300E
APOBEC3A	0	0.705111	0.271	0.045	0	Macro_FCN1	APOBEC3A
SLC25A37	0	0.509505	0.463	0.242	0	Macro_FCN1	SLC25A37
RETN	0	0.507306	0.313	0.138	0	Macro_FCN1	RETN
FPR2	0	0.47677	0.303	0.103	0	Macro_FCN1	FPR2
NAMPT	0	0.468371	0.891	0.746	0	Macro_FCN1	NAMPT
FPR1	0	0.448927	0.567	0.369	0	Macro_FCN1	FPR1
PTGS2	0	0.4468	0.459	0.272	0	Macro_FCN1	PTGS2
NLRP3	0	0.435774	0.389	0.224	0	Macro_FCN1	NLRP3
SERPINB2	0	0.377003	0.084	0.014	0	Macro_FCN1	SERPINB2
LILRA5	0	0.313033	0.336	0.179	0	Macro_FCN1	LILRA5
CFP	0	0.297783	0.369	0.176	0	Macro_FCN1	CFP
MCEMP1	0	0.252433	0.151	0.04	0	Macro_FCN1	MCEMP1
CTB-61M7.2	0	0.237233	0.208	0.074	0	Macro_FCN1	CTB-61M7.2
IL1RN	4.34943e-296	0.578153	0.509	0.332	1.34628e-291	Macro_FCN1	IL1RN
BCL2A1	4.88718e-267	0.454959	0.774	0.613	1.51273e-262	Macro_FCN1	BCL2A1
MIR3945HG	8.28982e-265	0.267286	0.119	0.036	2.56595e-260	Macro_FCN1	MIR3945HG
G0S2	1.83976e-256	0.47186	0.528	0.361	5.69462e-252	Macro_FCN1	G0S2
CCR2	1.13456e-233	0.161923	0.112	0.035	3.51179e-229	Macro_FCN1	CCR2
CLEC4E	7.66823e-232	0.186573	0.432	0.269	2.37355e-227	Macro_FCN1	CLEC4E
RBP7	9.79551e-232	0.167652	0.126	0.044	3.03201e-227	Macro_FCN1	RBP7
CSTA	3.39679e-230	0.227661	0.664	0.51	1.05141e-225	Macro_FCN1	CSTA
SLC2A3	2.71263e-228	0.438479	0.666	0.52	8.3964e-224	Macro_FCN1	SLC2A3
SERPINA1	4.29492e-216	0.206559	0.791	0.621	1.32941e-211	Macro_FCN1	SERPINA1
VEGFA	9.21226e-215	0.457683	0.488	0.34	2.85147e-210	Macro_FCN1	VEGFA
AQP9	2.00475e-211	0.203103	0.381	0.231	6.20529e-207	Macro_FCN1	AQP9
CCL20	4.64754e-202	0.742215	0.37	0.242	1.43855e-197	Macro_FCN1	CCL20
CD55	2.61348e-192	0.413779	0.516	0.389	8.08952e-188	Macro_FCN1	CD55
C19orf59	1.83752e-175	0.175282	0.168	0.078	5.68767e-171	Macro_FCN1	C19orf59
TREM1	2.09948e-174	0.160775	0.478	0.326	6.49852e-170	Macro_FCN1	TREM1
TNIP3	2.54289e-172	0.244179	0.127	0.053	7.871e-168	Macro_FCN1	TNIP3
NRG1	6.92283e-171	0.187001	0.206	0.107	2.14282e-166	Macro_FCN1	NRG1
LINC00936	3.54775e-160	0.276568	0.226	0.128	1.09813e-155	Macro_FCN1	LINC00936
CDC42EP2	9.48938e-159	0.129121	0.131	0.057	2.93725e-154	Macro_FCN1	CDC42EP2
SERPINB9	1.1715e-156	0.298396	0.596	0.465	3.62614e-152	Macro_FCN1	SERPINB9
TNFAIP6	2.36444e-140	0.238144	0.186	0.1	7.31864e-136	Macro_FCN1	TNFAIP6
PID1	5.27873e-140	0.154767	0.18	0.095	1.63393e-135	Macro_FCN1	PID1
C1ORF162	1.51114e-138	0.164113	0.065	0.02	4.67743e-134	Macro_FCN1	C1ORF162
IL1A	3.86703e-136	0.200388	0.161	0.083	1.19696e-131	Macro_FCN1	IL1A
HBEGF	9.70218e-135	0.257791	0.528	0.4	3.00312e-130	Macro_FCN1	HBEGF
S100A4	1.94237e-131	0.00394876	0.956	0.848	6.01223e-127	Macro_FCN1	S100A4
CCL3L3	1.3234e-127	0.905414	0.347	0.242	4.09631e-123	Macro_FCN1	CCL3L3
PTX3	3.56986e-126	0.137975	0.07	0.024	1.10498e-121	Macro_FCN1	PTX3
STXBP2	3.96992e-122	0.266266	0.585	0.489	1.22881e-117	Macro_FCN1	STXBP2
C14ORF2	1.12528e-121	0.195224	0.075	0.028	3.48309e-117	Macro_FCN1	C14ORF2
LRG1	3.99724e-121	0.0895871	0.074	0.027	1.23727e-116	Macro_FCN1	LRG1
EHD1	3.74937e-120	0.195796	0.29	0.194	1.16054e-115	Macro_FCN1	EHD1
AREG	1.7039e-118	0.116866	0.308	0.203	5.27408e-114	Macro_FCN1	AREG
OSM	1.09127e-113	0.21096	0.3	0.202	3.37782e-109	Macro_FCN1	OSM
CLEC4D	8.71508e-108	0.101599	0.108	0.051	2.69758e-103	Macro_FCN1	CLEC4D
SOD2	6.88432e-107	0.329917	0.859	0.774	2.1309e-102	Macro_FCN1	SOD2
SELL	7.23333e-107	0.163858	0.215	0.133	2.23893e-102	Macro_FCN1	SELL
RP6-159A1.4	3.8313e-105	0.108473	0.102	0.048	1.1859e-100	Macro_FCN1	RP6-159A1.4
C4ORF3	1.95083e-104	0.139295	0.069	0.026	6.03839e-100	Macro_FCN1	C4ORF3
RIPOR2	6.07555e-104	0.156352	0.139	0.075	1.88056e-99	Macro_FCN1	RIPOR2
TESC	8.12959e-103	0.110955	0.125	0.065	2.51635e-98	Macro_FCN1	TESC
IRG1	3.4132e-102	0.0590431	0.032	0.007	1.05649e-97	Macro_FCN1	IRG1
MTMR11	2.91675e-100	0.0845921	0.09	0.041	9.02823e-96	Macro_FCN1	MTMR11
NFE2	4.31305e-99	0.0332253	0.02	0.002	1.33502e-94	Macro_FCN1	NFE2
FOLR3	6.84559e-97	0.0751695	0.056	0.02	2.11892e-92	Macro_FCN1	FOLR3
MEFV	1.72288e-96	0.0750351	0.076	0.032	5.33284e-92	Macro_FCN1	MEFV
CXCL2	8.77959e-96	0.532373	0.557	0.463	2.71755e-91	Macro_FCN1	CXCL2
CDA	3.37226e-93	0.097334	0.13	0.07	1.04381e-88	Macro_FCN1	CDA
C10ORF54	5.68464e-92	0.117294	0.05	0.017	1.75957e-87	Macro_FCN1	C10ORF54
CLEC12A	4.98674e-88	0.158323	0.243	0.165	1.54355e-83	Macro_FCN1	CLEC12A
FCAR	4.08689e-87	0.0480634	0.042	0.013	1.26501e-82	Macro_FCN1	FCAR
KBTBD11	1.01339e-84	0.0586967	0.054	0.02	3.13675e-80	Macro_FCN1	KBTBD11
GCH1	7.95977e-84	0.131885	0.239	0.162	2.46379e-79	Macro_FCN1	GCH1
OLR1	1.4075e-80	0.184508	0.483	0.384	4.35664e-76	Macro_FCN1	OLR1
TNFAIP3	1.58681e-80	0.120407	0.719	0.609	4.91165e-76	Macro_FCN1	TNFAIP3
RP11-1143G9.4	2.18909e-80	0.0298115	0.499	0.403	6.77589e-76	Macro_FCN1	RP11-1143G9.4
RP1-240K6.4	5.70461e-79	0.0593338	0.065	0.028	1.76575e-74	Macro_FCN1	RP1-240K6.4
C20ORF24	3.27974e-77	0.0783225	0.043	0.015	1.01518e-72	Macro_FCN1	C20ORF24
RAB3D	3.23521e-76	0.0695897	0.072	0.033	1.00139e-71	Macro_FCN1	RAB3D
LINC01272	2.32761e-75	0.124473	0.476	0.374	7.20466e-71	Macro_FCN1	LINC01272
VSTM1	3.57106e-75	0.0553754	0.056	0.023	1.10535e-70	Macro_FCN1	VSTM1
C4ORF48	5.99679e-75	0.0892207	0.049	0.018	1.85619e-70	Macro_FCN1	C4ORF48
CD93	6.44617e-74	0.0773377	0.429	0.331	1.99528e-69	Macro_FCN1	CD93
DNAAF1	3.02076e-73	0.093586	0.09	0.046	9.35017e-69	Macro_FCN1	DNAAF1
C19ORF43	2.11487e-72	0.082036	0.045	0.017	6.54615e-68	Macro_FCN1	C19ORF43
MIR4435-2HG	9.99393e-72	0.151189	0.18	0.118	3.09342e-67	Macro_FCN1	MIR4435-2HG
CRISPLD2	7.80782e-71	0.0651915	0.074	0.035	2.41675e-66	Macro_FCN1	CRISPLD2
C11ORF31	1.37348e-70	0.0910733	0.053	0.022	4.25134e-66	Macro_FCN1	C11ORF31
NRGN	9.69334e-69	0.0718735	0.087	0.045	3.00038e-64	Macro_FCN1	NRGN
STEAP4	2.03671e-68	0.0484196	0.035	0.011	6.30423e-64	Macro_FCN1	STEAP4
CKAP4	6.42251e-68	0.0996102	0.162	0.103	1.98796e-63	Macro_FCN1	CKAP4
LINC00152	1.12839e-67	0.164774	0.234	0.165	3.4927e-63	Macro_FCN1	LINC00152
ASGR2	3.20774e-67	0.0648775	0.075	0.037	9.9289e-63	Macro_FCN1	ASGR2
GK	2.09948e-66	0.163134	0.469	0.386	6.49852e-62	Macro_FCN1	GK
C7ORF73	2.90498e-66	0.0742776	0.038	0.013	8.99178e-62	Macro_FCN1	C7ORF73
LIPN	1.52635e-64	0.0297193	0.027	0.007	4.72451e-60	Macro_FCN1	LIPN
RN7SL368P	1.65762e-64	0.150583	0.204	0.14	5.13083e-60	Macro_FCN1	RN7SL368P
RP11-670E13.6	2.7229e-62	0.116268	0.236	0.169	8.42819e-58	Macro_FCN1	RP11-670E13.6
C19ORF53	4.73875e-62	0.0768274	0.049	0.02	1.46678e-57	Macro_FCN1	C19ORF53
THBD	1.20503e-58	0.143248	0.393	0.314	3.72994e-54	Macro_FCN1	THBD
C15ORF48	2.5848e-58	0.12455	0.054	0.025	8.00073e-54	Macro_FCN1	C15ORF48
LILRA1	9.05106e-57	0.0771218	0.121	0.075	2.80158e-52	Macro_FCN1	LILRA1
C14ORF166	1.53744e-55	0.0622233	0.039	0.016	4.75883e-51	Macro_FCN1	C14ORF166
ASGR1	3.27083e-54	0.115789	0.215	0.156	1.01242e-49	Macro_FCN1	ASGR1
MXD1	1.85062e-52	0.135299	0.535	0.449	5.72821e-48	Macro_FCN1	MXD1
LILRA2	2.69772e-52	0.0837758	0.146	0.097	8.35026e-48	Macro_FCN1	LILRA2
SYN1	1.60727e-51	0.0385413	0.035	0.014	4.97499e-47	Macro_FCN1	SYN1
THAP2	8.03246e-51	0.0994533	0.224	0.165	2.48629e-46	Macro_FCN1	THAP2
PPIF	1.96838e-49	0.173287	0.497	0.432	6.09272e-45	Macro_FCN1	PPIF
C9ORF72	2.26946e-48	0.0445729	0.023	0.007	7.02465e-44	Macro_FCN1	C9ORF72
SLC24A4	1.17165e-47	0.0455159	0.048	0.023	3.62662e-43	Macro_FCN1	SLC24A4
HP	1.75179e-47	0.0226965	0.013	0.002	5.42232e-43	Macro_FCN1	HP
ECE1	2.68131e-47	0.0529062	0.068	0.037	8.29947e-43	Macro_FCN1	ECE1
NFKBIA	9.72259e-47	0.0382348	0.872	0.823	3.00943e-42	Macro_FCN1	NFKBIA
AC013461.1	1.62163e-46	0.0483814	0.056	0.028	5.01944e-42	Macro_FCN1	AC013461.1
KCNJ15	1.84427e-46	0.0402512	0.049	0.024	5.70858e-42	Macro_FCN1	KCNJ15
C19ORF38	4.951e-46	0.0407346	0.015	0.003	1.53248e-41	Macro_FCN1	C19ORF38
OLIG1	8.0689e-45	0.0250166	0.021	0.007	2.49757e-40	Macro_FCN1	OLIG1
C11ORF58	7.52803e-44	0.0605299	0.041	0.019	2.33015e-39	Macro_FCN1	C11ORF58
CSF3R	1.60514e-43	0.144913	0.283	0.229	4.96839e-39	Macro_FCN1	CSF3R
ACSL1	3.47564e-43	0.113133	0.386	0.32	1.07582e-38	Macro_FCN1	ACSL1
FFAR2	3.53002e-43	0.043217	0.037	0.016	1.09265e-38	Macro_FCN1	FFAR2
DUSP6	3.15627e-41	0.0925112	0.394	0.327	9.76962e-37	Macro_FCN1	DUSP6
C8ORF59	7.01435e-41	0.0446683	0.032	0.014	2.17115e-36	Macro_FCN1	C8ORF59
C19ORF70	5.11356e-40	0.0531235	0.036	0.016	1.5828e-35	Macro_FCN1	C19ORF70
ANPEP	1.619e-39	0.0569101	0.316	0.252	5.01129e-35	Macro_FCN1	ANPEP
RP11-295G20.2	3.34158e-39	0.0618589	0.101	0.065	1.03432e-34	Macro_FCN1	RP11-295G20.2
ARL5B	3.52131e-39	0.114298	0.261	0.206	1.08995e-34	Macro_FCN1	ARL5B
CTB-114C7.4	5.95776e-39	0.0259124	0.028	0.011	1.84411e-34	Macro_FCN1	CTB-114C7.4
PADI4	1.83609e-38	0.0243955	0.019	0.006	5.68325e-34	Macro_FCN1	PADI4
LUCAT1	3.23636e-38	0.0413282	0.058	0.032	1.00175e-33	Macro_FCN1	LUCAT1
MPP7	2.90181e-37	0.0260817	0.023	0.008	8.98196e-33	Macro_FCN1	MPP7
PROK2	3.24177e-37	0.029895	0.025	0.01	1.00343e-32	Macro_FCN1	PROK2
SULT1B1	2.44074e-36	0.0285553	0.028	0.012	7.55482e-32	Macro_FCN1	SULT1B1
GPBAR1	4.61652e-36	0.0565804	0.073	0.044	1.42895e-31	Macro_FCN1	GPBAR1
ZBTB16	4.93366e-36	0.0463344	0.052	0.028	1.52712e-31	Macro_FCN1	ZBTB16
RPH3A	9.63056e-36	0.0107339	0.008	0.001	2.98095e-31	Macro_FCN1	RPH3A
C19ORF60	1.14775e-35	0.0441114	0.033	0.015	3.55262e-31	Macro_FCN1	C19ORF60
C9ORF16	1.19507e-35	0.0486425	0.034	0.016	3.69909e-31	Macro_FCN1	C9ORF16
HAL	1.5015e-35	0.013623	0.011	0.002	4.64758e-31	Macro_FCN1	HAL
GK5	1.66462e-35	0.0732279	0.108	0.073	5.15249e-31	Macro_FCN1	GK5
RP11-701P16.5	6.20466e-35	0.0656184	0.083	0.053	1.92053e-30	Macro_FCN1	RP11-701P16.5
C20ORF27	1.63705e-34	0.0373177	0.021	0.008	5.06715e-30	Macro_FCN1	C20ORF27
S1PR3	1.92973e-34	0.0229898	0.023	0.009	5.9731e-30	Macro_FCN1	S1PR3
PLPPR2	2.37568e-33	0.0333678	0.04	0.021	7.35344e-29	Macro_FCN1	PLPPR2
IRAK3	2.23919e-32	0.103704	0.321	0.269	6.93097e-28	Macro_FCN1	IRAK3
NBPF19	1.03489e-31	0.0362933	0.051	0.029	3.20329e-27	Macro_FCN1	NBPF19
VIM-AS1	2.86151e-31	0.0403815	0.053	0.03	8.85723e-27	Macro_FCN1	VIM-AS1
FGR	4.17732e-31	0.061731	0.39	0.331	1.29301e-26	Macro_FCN1	FGR
TPPP3	5.2961e-31	0.0301273	0.034	0.017	1.6393e-26	Macro_FCN1	TPPP3
PLCB1	8.74161e-31	0.0234432	0.023	0.01	2.70579e-26	Macro_FCN1	PLCB1
CCRL2	1.09328e-30	0.115915	0.309	0.259	3.38404e-26	Macro_FCN1	CCRL2
QPCT	1.59331e-30	0.0463231	0.185	0.141	4.93177e-26	Macro_FCN1	QPCT
FAM65B	2.22242e-30	0.0551649	0.036	0.018	6.87904e-26	Macro_FCN1	FAM65B
KDM6B	1.83196e-29	0.096238	0.45	0.391	5.67046e-25	Macro_FCN1	KDM6B
MCTP2	4.33724e-29	0.0294687	0.028	0.013	1.3425e-24	Macro_FCN1	MCTP2
IVNS1ABP	4.71532e-29	0.186524	0.488	0.439	1.45953e-24	Macro_FCN1	IVNS1ABP
METTL9	6.1311e-29	0.108018	0.373	0.326	1.89776e-24	Macro_FCN1	METTL9
MN1	1.08522e-28	0.0176146	0.017	0.006	3.35908e-24	Macro_FCN1	MN1
ABHD17C	2.96999e-28	0.0173185	0.017	0.006	9.19301e-24	Macro_FCN1	ABHD17C
CDC42EP3	5.0637e-28	0.0791194	0.147	0.111	1.56737e-23	Macro_FCN1	CDC42EP3
C14ORF119	1.53853e-27	0.023113	0.019	0.008	4.76222e-23	Macro_FCN1	C14ORF119
C19ORF24	4.64419e-27	0.0353788	0.024	0.011	1.43752e-22	Macro_FCN1	C19ORF24
SMARCD3	6.52497e-27	0.0330245	0.05	0.03	2.01967e-22	Macro_FCN1	SMARCD3
FOSL2	8.95253e-27	0.0734482	0.489	0.43	2.77108e-22	Macro_FCN1	FOSL2
DEFB1	1.52028e-26	0.0454871	0.05	0.03	4.70573e-22	Macro_FCN1	DEFB1
RP11-591N1.1	1.5204e-26	0.114516	0.22	0.179	4.7061e-22	Macro_FCN1	RP11-591N1.1
TMEM71	8.76693e-26	0.0431352	0.078	0.053	2.71363e-21	Macro_FCN1	TMEM71
NLRP12	1.04644e-25	0.0211013	0.022	0.01	3.23905e-21	Macro_FCN1	NLRP12
IFITM2	1.42991e-25	0.108239	0.542	0.497	4.42599e-21	Macro_FCN1	IFITM2
NHSL2	1.79794e-25	0.0405629	0.067	0.043	5.56516e-21	Macro_FCN1	NHSL2
C1ORF43	6.25861e-25	0.0311708	0.029	0.014	1.93723e-20	Macro_FCN1	C1ORF43
LRRK2	1.03383e-24	0.0967418	0.159	0.125	3.20002e-20	Macro_FCN1	LRRK2
C11orf21	2.5735e-24	0.0225561	0.03	0.015	7.96576e-20	Macro_FCN1	C11orf21
LYPD2	3.62041e-24	0.0312772	0.005	0.001	1.12063e-19	Macro_FCN1	LYPD2
MAP3K20	4.83737e-24	0.0713854	0.121	0.09	1.49731e-19	Macro_FCN1	MAP3K20
AP1S2	5.97817e-24	0.109227	0.572	0.536	1.85042e-19	Macro_FCN1	AP1S2
SEMA6B	6.93691e-24	0.0486129	0.125	0.093	2.14718e-19	Macro_FCN1	SEMA6B
RP3-525N10.2	8.73302e-24	0.0083278	0.006	0.001	2.70313e-19	Macro_FCN1	RP3-525N10.2
LIN7A	2.21872e-23	0.0210757	0.022	0.01	6.86761e-19	Macro_FCN1	LIN7A
C9ORF78	2.44646e-23	0.026901	0.019	0.009	7.57254e-19	Macro_FCN1	C9ORF78
CCL4L2	2.66252e-23	0.289173	0.258	0.217	8.24131e-19	Macro_FCN1	CCL4L2
GLT1D1	2.91302e-23	0.0295841	0.045	0.027	9.01668e-19	Macro_FCN1	GLT1D1
HAS1	3.28839e-23	0.0341303	0.025	0.012	1.01786e-18	Macro_FCN1	HAS1
C18ORF32	7.17327e-23	0.0270254	0.023	0.011	2.22034e-18	Macro_FCN1	C18ORF32
ETS2	9.4847e-23	0.0548105	0.593	0.536	2.9358e-18	Macro_FCN1	ETS2
CCL3	9.56168e-23	0.180606	0.554	0.617	2.95963e-18	Macro_FCN1	CCL3
C7ORF50	2.30745e-22	0.0279354	0.022	0.01	7.14224e-18	Macro_FCN1	C7ORF50
C17ORF89	5.24395e-22	0.0261289	0.019	0.009	1.62316e-17	Macro_FCN1	C17ORF89
C1ORF228	9.05907e-22	0.00957691	0.004	0.001	2.80405e-17	Macro_FCN1	C1ORF228
C6ORF62	9.65942e-22	0.0324013	0.024	0.012	2.98988e-17	Macro_FCN1	C6ORF62
F5	1.31696e-21	0.0255293	0.022	0.011	4.07638e-17	Macro_FCN1	F5
FRY	6.70692e-21	0.0226542	0.034	0.02	2.07599e-16	Macro_FCN1	FRY
C9orf47	7.31056e-21	0.00859573	0.008	0.002	2.26284e-16	Macro_FCN1	C9orf47
PELI2	9.0593e-21	0.0272979	0.04	0.024	2.80412e-16	Macro_FCN1	PELI2
RP11-213H15.3	2.20216e-20	0.045232	0.082	0.058	6.81636e-16	Macro_FCN1	RP11-213H15.3
C16ORF13	7.84928e-20	0.0278657	0.022	0.011	2.42959e-15	Macro_FCN1	C16ORF13
VNN3	9.5791e-20	0.0122805	0.012	0.004	2.96502e-15	Macro_FCN1	VNN3
LINC00482	1.0596e-19	0.0123824	0.009	0.003	3.27977e-15	Macro_FCN1	LINC00482
TNFSF14	1.68655e-19	0.0311219	0.06	0.041	5.22037e-15	Macro_FCN1	TNFSF14
GJB2	2.34808e-19	0.034083	0.029	0.016	7.26801e-15	Macro_FCN1	GJB2
VNN2	2.85548e-19	0.0667605	0.072	0.051	8.83858e-15	Macro_FCN1	VNN2
PPP1R17	5.62208e-19	0.00872046	0.005	0.001	1.7402e-14	Macro_FCN1	PPP1R17
C6ORF48	6.24962e-19	0.030678	0.025	0.014	1.93444e-14	Macro_FCN1	C6ORF48
CTD-2006K23.1	7.45176e-19	0.0193556	0.027	0.015	2.30654e-14	Macro_FCN1	CTD-2006K23.1
INPP5A	1.17291e-18	0.0213234	0.028	0.016	3.6305e-14	Macro_FCN1	INPP5A
C19orf38	1.174e-18	0.0537296	0.151	0.12	3.63389e-14	Macro_FCN1	C19orf38
RP1-266L20.2	1.26598e-18	0.0181903	0.021	0.011	3.91857e-14	Macro_FCN1	RP1-266L20.2
CYP1B1	1.35259e-18	0.0192939	0.082	0.059	4.18667e-14	Macro_FCN1	CYP1B1
IL1RL2	1.88885e-18	0.0193913	0.026	0.014	5.84655e-14	Macro_FCN1	IL1RL2
C11ORF21	2.41437e-18	0.0104185	0.003	0	7.47321e-14	Macro_FCN1	C11ORF21
AF165138.7	2.89352e-18	0.00821274	0.008	0.002	8.95631e-14	Macro_FCN1	AF165138.7
RP11-362A1.1	2.946e-18	0.00924752	0.008	0.002	9.11877e-14	Macro_FCN1	RP11-362A1.1
C16ORF72	3.12359e-18	0.0226063	0.015	0.006	9.66846e-14	Macro_FCN1	C16ORF72
C9ORF142	3.58812e-18	0.023796	0.018	0.008	1.11063e-13	Macro_FCN1	C9ORF142
WARS	3.83586e-18	0.102887	0.392	0.354	1.18731e-13	Macro_FCN1	WARS
PTGER2	1.08968e-17	0.0494373	0.128	0.1	3.37288e-13	Macro_FCN1	PTGER2
PRDM8	1.20973e-17	0.0254655	0.035	0.021	3.74447e-13	Macro_FCN1	PRDM8
CX3CR1	1.444e-17	0.00442009	0.066	0.046	4.46962e-13	Macro_FCN1	CX3CR1
C15ORF39	2.60342e-17	0.0144637	0.007	0.002	8.05837e-13	Macro_FCN1	C15ORF39
TSPAN32	1.32743e-16	0.0238712	0.032	0.019	4.10879e-12	Macro_FCN1	TSPAN32
NEDD9	1.97936e-16	0.0580542	0.139	0.112	6.12673e-12	Macro_FCN1	NEDD9
AL031602.1	2.63296e-16	0.00764558	0.006	0.002	8.1498e-12	Macro_FCN1	AL031602.1
C1ORF122	4.29969e-16	0.0186353	0.014	0.006	1.33088e-11	Macro_FCN1	C1ORF122
TMEM154	5.07426e-16	0.0443656	0.081	0.06	1.57064e-11	Macro_FCN1	TMEM154
LINC00884	5.21877e-16	0.0152053	0.02	0.01	1.61537e-11	Macro_FCN1	LINC00884
HCAR2	6.01034e-16	0.0266934	0.08	0.059	1.86038e-11	Macro_FCN1	HCAR2
IRAK2	6.27399e-16	0.0391176	0.111	0.087	1.94199e-11	Macro_FCN1	IRAK2
2022-03-01	9.07807e-16	0.0176295	0.019	0.01	2.80993e-11	Macro_FCN1	2022-03-01
BACH1	1.49628e-15	0.0804348	0.306	0.273	4.63143e-11	Macro_FCN1	BACH1
C11ORF73	2.89269e-15	0.0182945	0.017	0.009	8.95375e-11	Macro_FCN1	C11ORF73
CSF3	8.00562e-15	0.0233452	0.014	0.007	2.47798e-10	Macro_FCN1	CSF3
RP11-405M12.3	9.05028e-15	0.0123878	0.016	0.008	2.80133e-10	Macro_FCN1	RP11-405M12.3
PDE4B	1.31581e-14	0.0567871	0.404	0.365	4.07284e-10	Macro_FCN1	PDE4B
RP11-398A8.3	2.64093e-14	0.0199817	0.042	0.028	8.17446e-10	Macro_FCN1	RP11-398A8.3
C12ORF10	4.04997e-14	0.0140375	0.011	0.005	1.25359e-09	Macro_FCN1	C12ORF10
C20ORF196	4.1791e-14	0.00897871	0.006	0.002	1.29356e-09	Macro_FCN1	C20ORF196
ICAM3	5.2234e-14	0.0222427	0.179	0.15	1.6168e-09	Macro_FCN1	ICAM3
SOCS3	6.29083e-14	0.110288	0.635	0.599	1.9472e-09	Macro_FCN1	SOCS3
CXORF38	8.5528e-14	0.0135401	0.011	0.005	2.64735e-09	Macro_FCN1	CXORF38
RNASEK-C17ORF49	1.05197e-13	0.0125725	0.012	0.006	3.25617e-09	Macro_FCN1	RNASEK-C17ORF49
C2ORF68	2.0219e-13	0.0128942	0.008	0.003	6.25839e-09	Macro_FCN1	C2ORF68
C16ORF74	3.56756e-13	0.00650274	0.003	0	1.10427e-08	Macro_FCN1	C16ORF74
RP11-84C10.2	4.35535e-13	0.0127019	0.018	0.01	1.34811e-08	Macro_FCN1	RP11-84C10.2
C22ORF39	5.54247e-13	0.0155454	0.01	0.004	1.71556e-08	Macro_FCN1	C22ORF39
RP11-806H10.4	5.66998e-13	0.00910827	0.011	0.005	1.75503e-08	Macro_FCN1	RP11-806H10.4
SGMS2	6.17355e-13	0.0337161	0.101	0.08	1.9109e-08	Macro_FCN1	SGMS2
CH17-373J23.1	7.15774e-13	0.0416522	0.078	0.06	2.21554e-08	Macro_FCN1	CH17-373J23.1
C17ORF62	9.20394e-13	0.0151847	0.014	0.007	2.8489e-08	Macro_FCN1	C17ORF62
PNP	1.18638e-12	0.0550285	0.263	0.233	3.67219e-08	Macro_FCN1	PNP
C16ORF62	1.21363e-12	0.0084639	0.006	0.002	3.75654e-08	Macro_FCN1	C16ORF62
CXORF21	1.52192e-12	0.0119278	0.013	0.007	4.71079e-08	Macro_FCN1	CXORF21
NOD2	1.83295e-12	0.0280209	0.07	0.053	5.67353e-08	Macro_FCN1	NOD2
HEY1	2.1937e-12	0.0135493	0.018	0.01	6.79016e-08	Macro_FCN1	HEY1
RP11-362F19.1	2.38203e-12	0.012411	0.014	0.007	7.37309e-08	Macro_FCN1	RP11-362F19.1
F3	2.53562e-12	0.0501951	0.052	0.037	7.8485e-08	Macro_FCN1	F3
C1ORF35	2.63509e-12	0.0130849	0.011	0.005	8.15638e-08	Macro_FCN1	C1ORF35
C11ORF54	5.58065e-12	0.00701241	0.005	0.002	1.72738e-07	Macro_FCN1	C11ORF54
NTSR1	1.02646e-11	0.00566338	0.006	0.002	3.1772e-07	Macro_FCN1	NTSR1
AC002456.2	1.04463e-11	0.0137164	0.02	0.012	3.23344e-07	Macro_FCN1	AC002456.2
LINC00877	1.31552e-11	0.0156688	0.024	0.015	4.07194e-07	Macro_FCN1	LINC00877
ATP2B1	1.41893e-11	0.0971589	0.43	0.408	4.39202e-07	Macro_FCN1	ATP2B1
IRS2	1.5504e-11	0.0737981	0.33	0.301	4.79894e-07	Macro_FCN1	IRS2
GPCPD1	1.587e-11	0.0620548	0.344	0.314	4.91225e-07	Macro_FCN1	GPCPD1
RP11-305L7.7	1.61883e-11	0.00564644	0.005	0.001	5.01077e-07	Macro_FCN1	RP11-305L7.7
NID1	2.02234e-11	0.0160913	0.024	0.015	6.25975e-07	Macro_FCN1	NID1
C5ORF15	2.11233e-11	0.0119703	0.011	0.005	6.53829e-07	Macro_FCN1	C5ORF15
C8ORF33	2.27974e-11	0.0138811	0.009	0.004	7.05647e-07	Macro_FCN1	C8ORF33
HPSE	2.5515e-11	0.0438296	0.215	0.187	7.89764e-07	Macro_FCN1	HPSE
KB-1507C5.4	2.68315e-11	0.022718	0.065	0.049	8.30517e-07	Macro_FCN1	KB-1507C5.4
C1ORF52	2.93561e-11	0.0118605	0.009	0.004	9.0866e-07	Macro_FCN1	C1ORF52
TRGC1	3.72092e-11	0.0196314	0.044	0.032	1.15174e-06	Macro_FCN1	TRGC1
S100Z	4.06022e-11	0.0195089	0.033	0.022	1.25676e-06	Macro_FCN1	S100Z
HCAR3	4.0941e-11	0.0114952	0.048	0.035	1.26725e-06	Macro_FCN1	HCAR3
RP11-384K6.8	6.67964e-11	0.00393897	0.004	0.001	2.06755e-06	Macro_FCN1	RP11-384K6.8
AC017002.1	6.99185e-11	0.013034	0.03	0.02	2.16419e-06	Macro_FCN1	AC017002.1
C4ORF32	8.81773e-11	0.00704614	0.004	0.001	2.72935e-06	Macro_FCN1	C4ORF32
SCGB3A2	1.1633e-10	0.00190899	0.001	0	3.60076e-06	Macro_FCN1	SCGB3A2
MEGF9	1.29851e-10	0.0725858	0.12	0.102	4.01927e-06	Macro_FCN1	MEGF9
LINC00937	1.33465e-10	0.017211	0.026	0.017	4.13115e-06	Macro_FCN1	LINC00937
SLC46A2	1.53221e-10	0.0113834	0.015	0.009	4.74266e-06	Macro_FCN1	SLC46A2
CMTM2	1.94003e-10	0.00813138	0.012	0.006	6.00498e-06	Macro_FCN1	CMTM2
C1ORF131	2.54503e-10	0.013229	0.008	0.004	7.87764e-06	Macro_FCN1	C1ORF131
C10ORF128	2.92445e-10	0.00781804	0.008	0.003	9.05205e-06	Macro_FCN1	C10ORF128
C2ORF76	3.28637e-10	0.00716708	0.006	0.002	1.01723e-05	Macro_FCN1	C2ORF76
IL36G	3.45889e-10	0.00999197	0.005	0.002	1.07063e-05	Macro_FCN1	IL36G
CYB5D1	5.1572e-10	0.0317709	0.072	0.056	1.59631e-05	Macro_FCN1	CYB5D1
SERPINB10	5.32533e-10	0.0029117	0.002	0	1.64835e-05	Macro_FCN1	SERPINB10
CARD16	6.19917e-10	0.0365939	0.593	0.562	1.91883e-05	Macro_FCN1	CARD16
C4ORF27	7.0185e-10	0.00967562	0.008	0.004	2.17244e-05	Macro_FCN1	C4ORF27
C19ORF66	7.69366e-10	0.00953981	0.007	0.003	2.38142e-05	Macro_FCN1	C19ORF66
IL1R1	1.17575e-09	0.0310616	0.091	0.074	3.63929e-05	Macro_FCN1	IL1R1
PRR16	1.26056e-09	0.00756633	0.01	0.005	3.90181e-05	Macro_FCN1	PRR16
AP001053.11	1.36265e-09	0.00681175	0.009	0.004	4.21781e-05	Macro_FCN1	AP001053.11
ADGRE1	1.40727e-09	0.0208403	0.038	0.027	4.35593e-05	Macro_FCN1	ADGRE1
APOBEC3B	1.51629e-09	0.00810387	0.011	0.006	4.69337e-05	Macro_FCN1	APOBEC3B
IL10RB-AS1	1.69311e-09	0.0234265	0.054	0.041	5.24067e-05	Macro_FCN1	IL10RB-AS1
C15ORF57	1.72146e-09	0.00938844	0.009	0.004	5.32845e-05	Macro_FCN1	C15ORF57
ST6GALNAC3	1.7495e-09	0.00846649	0.009	0.004	5.41523e-05	Macro_FCN1	ST6GALNAC3
RP1-249F5.3	2.15297e-09	0.00306795	0.002	0	6.66407e-05	Macro_FCN1	RP1-249F5.3
AC133644.2	3.1139e-09	0.01221	0.072	0.057	9.63845e-05	Macro_FCN1	AC133644.2
TMEM170B	4.58621e-09	0.0443814	0.101	0.084	0.000141957	Macro_FCN1	TMEM170B
GGT5	5.48495e-09	0.017669	0.044	0.032	0.000169776	Macro_FCN1	GGT5
C6ORF1	5.67429e-09	0.0132216	0.011	0.006	0.000175636	Macro_FCN1	C6ORF1
SNAI1	5.72148e-09	0.0426881	0.15	0.129	0.000177097	Macro_FCN1	SNAI1
C15ORF40	5.92482e-09	0.0107923	0.007	0.003	0.000183391	Macro_FCN1	C15ORF40
C15orf48	6.1373e-09	0.0623837	0.611	0.678	0.000189968	Macro_FCN1	C15orf48
DGAT2	6.70996e-09	0.0153914	0.037	0.027	0.000207694	Macro_FCN1	DGAT2
IL31RA	8.01857e-09	0.00532255	0.005	0.002	0.000248199	Macro_FCN1	IL31RA
C4ORF33	8.51771e-09	0.00634954	0.006	0.002	0.000263649	Macro_FCN1	C4ORF33
RNF19B	1.1864e-08	0.055128	0.262	0.238	0.000367225	Macro_FCN1	RNF19B
CCDC151	1.20098e-08	0.0156522	0.033	0.024	0.000371739	Macro_FCN1	CCDC151
ZDHHC1	1.55763e-08	0.014156	0.018	0.012	0.000482134	Macro_FCN1	ZDHHC1
CEMIP	1.69245e-08	0.0127745	0.01	0.006	0.000523865	Macro_FCN1	CEMIP
RABGEF1	1.72321e-08	0.0242524	0.075	0.061	0.000533385	Macro_FCN1	RABGEF1
C3ORF58	1.88148e-08	0.00693394	0.007	0.003	0.000582373	Macro_FCN1	C3ORF58
RP11-362F19.3	1.96371e-08	0.00382433	0.004	0.001	0.000607828	Macro_FCN1	RP11-362F19.3
RP11-15F12.1	1.9746e-08	0.00535391	0.005	0.002	0.000611198	Macro_FCN1	RP11-15F12.1
PTGFR	1.97791e-08	0.00194503	0.002	0	0.000612223	Macro_FCN1	PTGFR
FAM45A	2.23149e-08	0.0509548	0.236	0.214	0.000690712	Macro_FCN1	FAM45A
SIRPB1	2.33685e-08	0.0316491	0.088	0.073	0.000723325	Macro_FCN1	SIRPB1
C8ORF76	2.41379e-08	0.00577042	0.005	0.002	0.000747141	Macro_FCN1	C8ORF76
SMAD3	2.63315e-08	0.0154423	0.034	0.024	0.00081504	Macro_FCN1	SMAD3
LDLR	3.22979e-08	0.0194028	0.115	0.098	0.000999717	Macro_FCN1	LDLR
C1ORF56	3.44477e-08	0.0093058	0.008	0.004	0.00106626	Macro_FCN1	C1ORF56
PELI1	4.88371e-08	0.0433432	0.225	0.204	0.00151166	Macro_FCN1	PELI1
CCM2L	5.54853e-08	0.00423357	0.005	0.002	0.00171744	Macro_FCN1	CCM2L
C2ORF69	6.19944e-08	0.00577843	0.004	0.001	0.00191891	Macro_FCN1	C2ORF69
IL23A	6.47774e-08	0.0352214	0.051	0.04	0.00200505	Macro_FCN1	IL23A
C21ORF91	6.81189e-08	0.00497189	0.003	0.001	0.00210848	Macro_FCN1	C21ORF91
C10ORF11	6.8401e-08	0.0102531	0.009	0.005	0.00211722	Macro_FCN1	C10ORF11
STARD4	9.75343e-08	0.035656	0.13	0.112	0.00301898	Macro_FCN1	STARD4
AC079630.4	1.16703e-07	0.0122401	0.021	0.014	0.00361232	Macro_FCN1	AC079630.4
PACERR	1.1673e-07	0.00544587	0.007	0.003	0.00361314	Macro_FCN1	PACERR
EIF4E3	1.22281e-07	0.0279482	0.084	0.07	0.00378498	Macro_FCN1	EIF4E3
RP11-280G9.1	1.45104e-07	0.00305875	0.003	0.001	0.00449141	Macro_FCN1	RP11-280G9.1
DLGAP1-AS2	1.57829e-07	0.00731745	0.012	0.007	0.00488528	Macro_FCN1	DLGAP1-AS2
CDH23	1.6801e-07	0.0162979	0.035	0.026	0.00520042	Macro_FCN1	CDH23
ACOD1	1.7629e-07	0.00740455	0.005	0.002	0.00545671	Macro_FCN1	ACOD1
C14ORF159	1.77693e-07	0.00695978	0.005	0.002	0.00550012	Macro_FCN1	C14ORF159
C5ORF56	2.321e-07	0.00727786	0.005	0.002	0.0071842	Macro_FCN1	C5ORF56
TET2	2.3842e-07	0.0461928	0.251	0.23	0.0073798	Macro_FCN1	TET2
CHD1	2.60789e-07	0.0600218	0.316	0.295	0.00807222	Macro_FCN1	CHD1
GAPT	2.71053e-07	0.00292161	0.118	0.101	0.00838991	Macro_FCN1	GAPT
NAF1	2.85281e-07	0.0317191	0.119	0.103	0.00883032	Macro_FCN1	NAF1
LYST	2.92066e-07	0.0572109	0.214	0.195	0.00904033	Macro_FCN1	LYST
IL1RAP	3.6654e-07	0.0380194	0.174	0.155	0.0113455	Macro_FCN1	IL1RAP
RNA5SP207	3.82948e-07	0.00491013	0.006	0.003	0.0118534	Macro_FCN1	RNA5SP207
RHCG	3.92552e-07	0.00685668	0.005	0.002	0.0121507	Macro_FCN1	RHCG
BPI	4.07611e-07	0.00290622	0.003	0.001	0.0126168	Macro_FCN1	BPI
C12ORF45	4.13731e-07	0.0063377	0.011	0.007	0.0128062	Macro_FCN1	C12ORF45
C19ORF25	4.53017e-07	0.0093655	0.008	0.004	0.0140222	Macro_FCN1	C19ORF25
NKX3-1	5.55167e-07	0.00629738	0.008	0.004	0.0171841	Macro_FCN1	NKX3-1
GPR109B	6.36297e-07	0.0151425	0.045	0.035	0.0196953	Macro_FCN1	GPR109B
ARHGAP29	7.41497e-07	0.00538861	0.005	0.002	0.0229515	Macro_FCN1	ARHGAP29
C6ORF120	7.68274e-07	0.00534755	0.005	0.002	0.0237804	Macro_FCN1	C6ORF120
C14ORF142	7.99401e-07	0.00673175	0.007	0.004	0.0247438	Macro_FCN1	C14ORF142
C21ORF59	9.15294e-07	0.00696633	0.006	0.003	0.0283311	Macro_FCN1	C21ORF59
ELK3	1.03755e-06	0.0380435	0.138	0.122	0.0321153	Macro_FCN1	ELK3
LINC00211	1.05645e-06	0.00128501	0.001	0	0.0327003	Macro_FCN1	LINC00211
CTD-2589M5.5	1.05645e-06	0.00128501	0.001	0	0.0327003	Macro_FCN1	CTD-2589M5.5
AP003774.6	1.08227e-06	0.00590661	0.009	0.005	0.0334996	Macro_FCN1	AP003774.6
FRMD7	1.16654e-06	0.00159617	0.001	0	0.036108	Macro_FCN1	FRMD7
RP3-333A15.1	1.16742e-06	0.00155663	0.001	0	0.0361351	Macro_FCN1	RP3-333A15.1
C16ORF87	1.17577e-06	0.00670283	0.007	0.004	0.0363936	Macro_FCN1	C16ORF87
ANGPTL4	1.54956e-06	0.0167701	0.05	0.04	0.0479634	Macro_FCN1	ANGPTL4
NECAB2	1.66022e-06	0.00232971	0.002	0	0.0513887	Macro_FCN1	NECAB2
C3ORF38	1.68477e-06	0.00609124	0.005	0.003	0.0521487	Macro_FCN1	C3ORF38
TMEM158	1.74431e-06	0.0187522	0.039	0.03	0.0539915	Macro_FCN1	TMEM158
C7ORF49	1.78169e-06	0.00650663	0.004	0.002	0.0551487	Macro_FCN1	C7ORF49
SLC43A2	1.89286e-06	0.0439173	0.366	0.345	0.0585896	Macro_FCN1	SLC43A2
GPAT4	2.23643e-06	0.0212327	0.055	0.044	0.0692243	Macro_FCN1	GPAT4
VIPR1	2.23648e-06	0.00578776	0.009	0.005	0.0692258	Macro_FCN1	VIPR1
FFAR3	2.55135e-06	0.0056486	0.01	0.006	0.078972	Macro_FCN1	FFAR3
P2RY2	2.79904e-06	0.0131208	0.029	0.022	0.0866387	Macro_FCN1	P2RY2
C1ORF50	2.98852e-06	0.0067187	0.006	0.003	0.0925038	Macro_FCN1	C1ORF50
MAP4K4	3.39116e-06	0.0254977	0.147	0.131	0.104967	Macro_FCN1	MAP4K4
DCUN1D3	4.42184e-06	0.0165769	0.082	0.07	0.136869	Macro_FCN1	DCUN1D3
ZMIZ1-AS1	5.01507e-06	0.00706595	0.013	0.008	0.155232	Macro_FCN1	ZMIZ1-AS1
TRMT6	5.29608e-06	0.0335835	0.111	0.097	0.163929	Macro_FCN1	TRMT6
C7orf33	5.52379e-06	0.00220937	0.002	0.001	0.170978	Macro_FCN1	C7orf33
UBXN11	5.89845e-06	0.0226195	0.138	0.123	0.182575	Macro_FCN1	UBXN11
C3ORF14	5.94324e-06	0.00442931	0.004	0.002	0.183961	Macro_FCN1	C3ORF14
C11ORF24	6.21622e-06	0.00425461	0.004	0.002	0.192411	Macro_FCN1	C11ORF24
C17ORF107	7.62495e-06	0.00312084	0.002	0.001	0.236015	Macro_FCN1	C17ORF107
EXOC3L1	8.03486e-06	0.00842148	0.014	0.009	0.248703	Macro_FCN1	EXOC3L1
CATSPER1	8.85704e-06	0.0257231	0.112	0.099	0.274152	Macro_FCN1	CATSPER1
TMEM88	9.16086e-06	0.0148073	0.052	0.042	0.283556	Macro_FCN1	TMEM88
ADGRG3	9.20037e-06	0.00676889	0.014	0.01	0.284779	Macro_FCN1	ADGRG3
RP11-955H22.1	9.74167e-06	0.00525403	0.007	0.004	0.301534	Macro_FCN1	RP11-955H22.1
C11ORF74	9.98878e-06	0.00554364	0.004	0.002	0.309183	Macro_FCN1	C11ORF74
RP11-384O8.1	1.0363e-05	0.00292377	0.003	0.001	0.320765	Macro_FCN1	RP11-384O8.1
MAP3K7CL	1.3154e-05	0.0253487	0.041	0.033	0.407155	Macro_FCN1	MAP3K7CL
TNFSF8	1.32926e-05	0.0142579	0.034	0.027	0.411445	Macro_FCN1	TNFSF8
ATP1B2	1.35204e-05	0.00444972	0.005	0.002	0.418498	Macro_FCN1	ATP1B2
PNPLA8	1.42409e-05	0.0369027	0.267	0.249	0.440798	Macro_FCN1	PNPLA8
C6orf223	1.49599e-05	0.00929398	0.026	0.019	0.463054	Macro_FCN1	C6orf223
RP11-360L9.7	1.50834e-05	0.00552213	0.01	0.006	0.466876	Macro_FCN1	RP11-360L9.7
C2ORF49	1.59359e-05	0.00611649	0.005	0.003	0.493264	Macro_FCN1	C2ORF49
CXCL8	1.65032e-05	0.0904853	0.625	0.618	0.510823	Macro_FCN1	CXCL8
C2ORF74	1.74621e-05	0.00446606	0.005	0.003	0.540506	Macro_FCN1	C2ORF74
ZEB2-AS1	1.88134e-05	0.0170673	0.065	0.054	0.582331	Macro_FCN1	ZEB2-AS1
RAB44	1.9417e-05	0.00262606	0.003	0.001	0.601015	Macro_FCN1	RAB44
PLIN5	2.05464e-05	0.00356233	0.008	0.004	0.635974	Macro_FCN1	PLIN5
SNORA14A	2.29211e-05	0.00258476	0.003	0.001	0.709476	Macro_FCN1	SNORA14A
SERPINB9P1	2.5736e-05	0.00601962	0.011	0.007	0.796606	Macro_FCN1	SERPINB9P1
NFKBIZ	2.68108e-05	0.0468247	0.532	0.504	0.829876	Macro_FCN1	NFKBIZ
MTRNR2L8	2.79716e-05	0.0104466	0.029	0.023	0.865804	Macro_FCN1	MTRNR2L8
C18ORF25	2.84352e-05	0.00414986	0.003	0.001	0.880154	Macro_FCN1	C18ORF25
CD300LB	3.17692e-05	0.0166335	0.065	0.055	0.983353	Macro_FCN1	CD300LB
C6ORF89	3.57045e-05	0.00600083	0.006	0.004	1	Macro_FCN1	C6ORF89
RAB37	3.75747e-05	0.00715546	0.012	0.008	1	Macro_FCN1	RAB37
PFKFB3	3.76785e-05	0.0402373	0.388	0.368	1	Macro_FCN1	PFKFB3
SLC16A7	4.29316e-05	0.0166161	0.042	0.034	1	Macro_FCN1	SLC16A7
C12ORF57	4.37231e-05	0.0106822	0.013	0.009	1	Macro_FCN1	C12ORF57
C15ORF61	4.60484e-05	0.00363995	0.004	0.002	1	Macro_FCN1	C15ORF61
C16ORF54	4.68616e-05	0.00322708	0.002	0.001	1	Macro_FCN1	C16ORF54
C7ORF55	5.40227e-05	0.00620139	0.007	0.004	1	Macro_FCN1	C7ORF55
ATP5EP2	5.61796e-05	0.025088	0.061	0.052	1	Macro_FCN1	ATP5EP2
SVIL	6.60724e-05	0.0156405	0.054	0.045	1	Macro_FCN1	SVIL
H3F3C	6.70107e-05	0.0115589	0.021	0.016	1	Macro_FCN1	H3F3C
LINC01460	6.74901e-05	0.000856826	0.001	0	1	Macro_FCN1	LINC01460
C10ORF88	6.97145e-05	0.00143621	0.001	0	1	Macro_FCN1	C10ORF88
HOTAIRM1	7.235e-05	0.0283675	0.133	0.121	1	Macro_FCN1	HOTAIRM1
C6ORF223	7.6611e-05	0.000970299	0.002	0	1	Macro_FCN1	C6ORF223
RP5-1120P11.3	9.51769e-05	0.00391416	0.005	0.002	1	Macro_FCN1	RP5-1120P11.3
MOGAT1	9.84843e-05	0.00374262	0.007	0.004	1	Macro_FCN1	MOGAT1
HIST2H2AA4	0.000111064	0.00335364	0.004	0.002	1	Macro_FCN1	HIST2H2AA4
C1ORF123	0.000112545	0.00684696	0.007	0.005	1	Macro_FCN1	C1ORF123
LDLRAD3	0.000121121	0.0151654	0.062	0.053	1	Macro_FCN1	LDLRAD3
GPR42	0.00013495	0.00204395	0.009	0.006	1	Macro_FCN1	GPR42
ACPP	0.000150206	0.00844363	0.028	0.022	1	Macro_FCN1	ACPP
CDH26	0.000156157	0.0041787	0.008	0.005	1	Macro_FCN1	CDH26
AREGB	0.000157074	0.00330969	0.005	0.002	1	Macro_FCN1	AREGB
ADGRE3	0.000170383	0.00852065	0.036	0.029	1	Macro_FCN1	ADGRE3
RP4-647C14.3	0.000174198	0.00447894	0.008	0.005	1	Macro_FCN1	RP4-647C14.3
C6ORF106	0.000196228	0.00419737	0.004	0.002	1	Macro_FCN1	C6ORF106
XX-FW83128A1.2	0.000203694	0.00284119	0.004	0.002	1	Macro_FCN1	XX-FW83128A1.2
LINC00694	0.000207618	0.00305961	0.005	0.002	1	Macro_FCN1	LINC00694
C16ORF52	0.000238416	0.00272118	0.002	0.001	1	Macro_FCN1	C16ORF52
RP11-59D5--B.2	0.00025837	0.00139851	0.001	0	1	Macro_FCN1	RP11-59D5--B.2
ARHGAP31-AS1	0.000258552	0.00116472	0.001	0	1	Macro_FCN1	ARHGAP31-AS1
ANKRD34B	0.000262355	0.000894697	0.001	0	1	Macro_FCN1	ANKRD34B
RP11-58H20.3	0.000263523	0.00185201	0.002	0.001	1	Macro_FCN1	RP11-58H20.3
C6ORF47	0.000269224	0.00395312	0.004	0.002	1	Macro_FCN1	C6ORF47
CXORF40B	0.00027096	0.0023758	0.003	0.001	1	Macro_FCN1	CXORF40B
C11ORF71	0.000283704	0.00438499	0.003	0.002	1	Macro_FCN1	C11ORF71
C17ORF75	0.00028629	0.00240955	0.002	0.001	1	Macro_FCN1	C17ORF75
C2ORF47	0.000350935	0.00448478	0.004	0.002	1	Macro_FCN1	C2ORF47
RP11-305I9.3	0.000363288	0.00154976	0.001	0	1	Macro_FCN1	RP11-305I9.3
C16ORF91	0.000365911	0.00361868	0.004	0.002	1	Macro_FCN1	C16ORF91
RN7SL105P	0.000382011	0.00399614	0.006	0.004	1	Macro_FCN1	RN7SL105P
C9ORF66	0.000397208	0.00244315	0.001	0	1	Macro_FCN1	C9ORF66
RP4-684O24.5	0.000400525	0.00177474	0.002	0.001	1	Macro_FCN1	RP4-684O24.5
TNFRSF1B	0.000461756	0.0259126	0.508	0.491	1	Macro_FCN1	TNFRSF1B
ANGPT1	0.000473957	0.00154288	0.002	0.001	1	Macro_FCN1	ANGPT1
PDE4D	0.000480326	0.0120414	0.069	0.06	1	Macro_FCN1	PDE4D
C6ORF203	0.000498907	0.00391462	0.003	0.001	1	Macro_FCN1	C6ORF203
RP13-16H11.5	0.000513881	0.00154976	0.001	0	1	Macro_FCN1	RP13-16H11.5
TM4SF1-AS1	0.000561243	0.00131775	0.001	0	1	Macro_FCN1	TM4SF1-AS1
C18ORF54	0.000579934	0.000819812	0	0	1	Macro_FCN1	C18ORF54
RNU5A-8P	0.000604698	0.00100996	0.001	0	1	Macro_FCN1	RNU5A-8P
C18ORF21	0.000729289	0.00498412	0.004	0.002	1	Macro_FCN1	C18ORF21
GABBR1	0.000761223	0.0111244	0.034	0.028	1	Macro_FCN1	GABBR1
C22ORF46	0.000835885	0.00196139	0.002	0.001	1	Macro_FCN1	C22ORF46
RP11-561P12.5	0.000845284	0.00158584	0.002	0.001	1	Macro_FCN1	RP11-561P12.5
C12ORF29	0.000876833	0.00160299	0.002	0.001	1	Macro_FCN1	C12ORF29
NIPAL4	0.000903918	0.00236261	0.006	0.004	1	Macro_FCN1	NIPAL4
CXCL3	0.000905079	0.188865	0.445	0.433	1	Macro_FCN1	CXCL3
AP001422.3	0.000959671	0.000738217	0.001	0	1	Macro_FCN1	AP001422.3
IFNB1	0.000988454	0.00993218	0.006	0.004	1	Macro_FCN1	IFNB1
C19ORF35	0.00105854	0.000421901	0	0	1	Macro_FCN1	C19ORF35
C1ORF27	0.00108187	0.00437725	0.005	0.003	1	Macro_FCN1	C1ORF27
RP11-444D3.1	0.00112575	0.000700334	0.001	0	1	Macro_FCN1	RP11-444D3.1
RN7SL63P	0.00112599	0.000777752	0.001	0	1	Macro_FCN1	RN7SL63P
B4GALT5	0.00114674	0.0125559	0.192	0.179	1	Macro_FCN1	B4GALT5
C2ORF44	0.00120079	0.0005576	0	0	1	Macro_FCN1	C2ORF44
C17ORF97	0.00120079	0.000374854	0	0	1	Macro_FCN1	C17ORF97
H2AFB1	0.00120093	0.000622907	0	0	1	Macro_FCN1	H2AFB1
C21ORF2	0.00123404	0.00551831	0.005	0.003	1	Macro_FCN1	C21ORF2
AF124730.4	0.00124102	0.00296508	0.003	0.002	1	Macro_FCN1	AF124730.4
AC068313.1	0.00144165	0.000893031	0.001	0	1	Macro_FCN1	AC068313.1
ADAMTS5	0.00144336	0.00166141	0.002	0.001	1	Macro_FCN1	ADAMTS5
C19ORF52	0.001514	0.00425907	0.004	0.002	1	Macro_FCN1	C19ORF52
NUMB	0.00152168	0.019139	0.319	0.304	1	Macro_FCN1	NUMB
IL6	0.00161546	0.16667	0.14	0.13	1	Macro_FCN1	IL6
AC026310.1	0.00161951	0.00333052	0.006	0.004	1	Macro_FCN1	AC026310.1
C5ORF51	0.00162478	0.00271018	0.003	0.002	1	Macro_FCN1	C5ORF51
C11ORF1	0.00168883	0.00273054	0.003	0.001	1	Macro_FCN1	C11ORF1
MIR222HG	0.00169857	0.00642849	0.03	0.025	1	Macro_FCN1	MIR222HG
C5ORF45	0.00175956	0.000972097	0.002	0.001	1	Macro_FCN1	C5ORF45
C11ORF68	0.0018091	0.00361323	0.002	0.001	1	Macro_FCN1	C11ORF68
CLEC12B	0.00184728	0.00233714	0.003	0.002	1	Macro_FCN1	CLEC12B
LINC01366	0.00187621	0.001469	0.002	0.001	1	Macro_FCN1	LINC01366
FCER2	0.00189473	0.002826	0.018	0.014	1	Macro_FCN1	FCER2
C3ORF17	0.00189929	0.00332064	0.004	0.002	1	Macro_FCN1	C3ORF17
AC058791.1	0.00192551	0.0215591	0.101	0.091	1	Macro_FCN1	AC058791.1
LOXHD1	0.00195015	0.000815628	0.001	0	1	Macro_FCN1	LOXHD1
ZHX1-C8ORF76	0.0020753	0.00167076	0.001	0	1	Macro_FCN1	ZHX1-C8ORF76
C3ORF62	0.00232032	0.0033189	0.003	0.001	1	Macro_FCN1	C3ORF62
NUP214	0.00240682	0.0336477	0.244	0.233	1	Macro_FCN1	NUP214
AP003733.1	0.00242987	0.00841322	0.036	0.031	1	Macro_FCN1	AP003733.1
LINC01050	0.00254926	0.0031915	0.005	0.003	1	Macro_FCN1	LINC01050
RP11-426C22.6	0.00260005	0.000738217	0.001	0	1	Macro_FCN1	RP11-426C22.6
RP11-439C15.2	0.00260005	0.000738217	0.001	0	1	Macro_FCN1	RP11-439C15.2
TMEM217	0.0026092	0.00544271	0.015	0.012	1	Macro_FCN1	TMEM217
CEACAM4	0.00288008	0.00748545	0.105	0.096	1	Macro_FCN1	CEACAM4
AC006262.4	0.00288429	0.000351035	0	0	1	Macro_FCN1	AC006262.4
RP11-473E2.4	0.00288429	0.000351035	0	0	1	Macro_FCN1	RP11-473E2.4
C6orf229	0.00288429	0.000351035	0	0	1	Macro_FCN1	C6orf229
RP11-1293J14.1	0.00288429	0.000351035	0	0	1	Macro_FCN1	RP11-1293J14.1
C1ORF74	0.00288429	0.000206791	0	0	1	Macro_FCN1	C1ORF74
C10ORF76	0.0029184	0.00342333	0.004	0.002	1	Macro_FCN1	C10ORF76
CRADD	0.0030144	0.0279302	0.072	0.065	1	Macro_FCN1	CRADD
C19ORF47	0.00308449	0.0010154	0.001	0	1	Macro_FCN1	C19ORF47
C14ORF80	0.00337909	0.00235888	0.002	0.001	1	Macro_FCN1	C14ORF80
C1orf228	0.00338461	0.0038851	0.05	0.044	1	Macro_FCN1	C1orf228
C9ORF69	0.00340348	0.00247143	0.002	0.001	1	Macro_FCN1	C9ORF69
C12ORF4	0.00343489	0.00287063	0.003	0.002	1	Macro_FCN1	C12ORF4
VDR	0.00355477	0.0206128	0.125	0.116	1	Macro_FCN1	VDR
C18ORF8	0.00368598	0.0026451	0.003	0.002	1	Macro_FCN1	C18ORF8
C11ORF63	0.00368651	0.000131048	0.001	0	1	Macro_FCN1	C11ORF63
BTBD11	0.00377545	0.00353883	0.009	0.007	1	Macro_FCN1	BTBD11
Y-RNA.751	0.00421346	0.000891365	0.001	0	1	Macro_FCN1	Y-RNA.751
RP11-815M8.1	0.00424046	0.000583369	0	0	1	Macro_FCN1	RP11-815M8.1
RP11-127L20.3	0.00425787	0.00123362	0.002	0.001	1	Macro_FCN1	RP11-127L20.3
CXORF40A	0.00432363	0.00257312	0.003	0.002	1	Macro_FCN1	CXORF40A
C7ORF26	0.00446937	0.00272463	0.002	0.001	1	Macro_FCN1	C7ORF26
JHDM1D-AS1	0.00454405	0.0135606	0.062	0.055	1	Macro_FCN1	JHDM1D-AS1
C9ORF91	0.0047076	0.00226754	0.003	0.002	1	Macro_FCN1	C9ORF91
APOBEC3B-AS1	0.00483779	0.000428488	0	0	1	Macro_FCN1	APOBEC3B-AS1
C2ORF15	0.00483906	0.000150484	0	0	1	Macro_FCN1	C2ORF15
C21ORF33	0.00485541	0.00284409	0.005	0.004	1	Macro_FCN1	C21ORF33
C2ORF81	0.00492465	0.000493122	0	0	1	Macro_FCN1	C2ORF81
C11orf96	0.0052597	0.0115869	0.027	0.022	1	Macro_FCN1	C11orf96
AC091814.3	0.0053189	0.00123701	0.001	0.001	1	Macro_FCN1	AC091814.3
C11ORF57	0.00541397	0.00419486	0.003	0.002	1	Macro_FCN1	C11ORF57
RP11-331G2.7	0.00567761	0.0027188	0.006	0.004	1	Macro_FCN1	RP11-331G2.7
MRVI1	0.00592935	0.00442038	0.012	0.009	1	Macro_FCN1	MRVI1
C20ORF194	0.00594927	0.00323659	0.004	0.003	1	Macro_FCN1	C20ORF194
ARHGAP24	0.00597966	0.0109897	0.055	0.048	1	Macro_FCN1	ARHGAP24
RP11-169D4.2	0.00598763	0.00310719	0.006	0.004	1	Macro_FCN1	RP11-169D4.2
TMTC1	0.00600083	0.00515254	0.009	0.007	1	Macro_FCN1	TMTC1
LINC00656	0.00617639	0.00131095	0.002	0.001	1	Macro_FCN1	LINC00656
TJP2	0.00628152	0.00795216	0.034	0.029	1	Macro_FCN1	TJP2
LINC01001	0.00648506	0.0038587	0.005	0.004	1	Macro_FCN1	LINC01001
C1ORF174	0.00762534	0.0037747	0.005	0.003	1	Macro_FCN1	C1ORF174
AC144831.1	0.00777903	0.00537883	0.021	0.017	1	Macro_FCN1	AC144831.1
C9ORF85	0.00804203	0.00215084	0.003	0.002	1	Macro_FCN1	C9ORF85
RP11-476D10.1	0.00815189	0.00153601	0.002	0.001	1	Macro_FCN1	RP11-476D10.1
AC091493.2	0.00834543	0.00132285	0.001	0	1	Macro_FCN1	AC091493.2
RP11-352D3.2	0.0083471	0.000621262	0.001	0	1	Macro_FCN1	RP11-352D3.2
RP11-447M12.2	0.0083471	0.000621262	0.001	0	1	Macro_FCN1	RP11-447M12.2
C17ORF96	0.00834811	0.000270699	0.001	0	1	Macro_FCN1	C17ORF96
C1ORF109	0.00839437	0.00108673	0.001	0.001	1	Macro_FCN1	C1ORF109
C19ORF12	0.00850742	0.00211837	0.002	0.001	1	Macro_FCN1	C19ORF12
C16ORF86	0.00859915	0.00204842	0.001	0.001	1	Macro_FCN1	C16ORF86
RYBP	0.00894223	0.0195418	0.205	0.195	1	Macro_FCN1	RYBP
ZNF674-AS1	0.00925353	0.00346112	0.009	0.007	1	Macro_FCN1	ZNF674-AS1
HIF1A-AS2	0.0095645	0.00489885	0.013	0.01	1	Macro_FCN1	HIF1A-AS2
RP11-274B18.2	0.00965289	0.00357418	0.014	0.011	1	Macro_FCN1	RP11-274B18.2
SEPP1	0	2.23748	0.485	0.115	0	Macro_C1QC	SEPP1
C1QA	0	1.65578	0.946	0.43	0	Macro_C1QC	C1QA
C1QB	0	1.65503	0.933	0.397	0	Macro_C1QC	C1QB
C1QC	0	1.57224	0.919	0.379	0	Macro_C1QC	C1QC
SLC40A1	0	1.53392	0.542	0.162	0	Macro_C1QC	SLC40A1
TMEM176B	0	1.05655	0.818	0.491	0	Macro_C1QC	TMEM176B
ITM2B	0	1.04812	0.958	0.885	0	Macro_C1QC	ITM2B
FOLR2	0	1.01584	0.392	0.102	0	Macro_C1QC	FOLR2
MS4A6A	0	0.966793	0.886	0.63	0	Macro_C1QC	MS4A6A
FUCA1	0	0.963281	0.464	0.203	0	Macro_C1QC	FUCA1
CTSC	0	0.960299	0.858	0.663	0	Macro_C1QC	CTSC
FCGRT	0	0.893391	0.864	0.671	0	Macro_C1QC	FCGRT
A2M	0	0.872605	0.561	0.223	0	Macro_C1QC	A2M
PLD3	0	0.860721	0.772	0.39	0	Macro_C1QC	PLD3
PDK4	0	0.846019	0.284	0.114	0	Macro_C1QC	PDK4
TMEM176A	0	0.844096	0.733	0.425	0	Macro_C1QC	TMEM176A
CD14	0	0.83582	0.863	0.655	0	Macro_C1QC	CD14
STAB1	0	0.823942	0.572	0.264	0	Macro_C1QC	STAB1
ACP5	0	0.823607	0.75	0.484	0	Macro_C1QC	ACP5
RNASE1	0	0.821442	0.585	0.275	0	Macro_C1QC	RNASE1
PLTP	0	0.806393	0.512	0.199	0	Macro_C1QC	PLTP
GPR34	0	0.792407	0.529	0.197	0	Macro_C1QC	GPR34
HLA-DMB	0	0.780809	0.827	0.598	0	Macro_C1QC	HLA-DMB
LGMN	0	0.776531	0.726	0.424	0	Macro_C1QC	LGMN
MS4A7	0	0.755669	0.825	0.6	0	Macro_C1QC	MS4A7
MS4A4A	0	0.748723	0.737	0.419	0	Macro_C1QC	MS4A4A
DAB2	0	0.746496	0.686	0.358	0	Macro_C1QC	DAB2
ADAMDEC1	0	0.740781	0.408	0.147	0	Macro_C1QC	ADAMDEC1
PSAP	0	0.740613	0.956	0.902	0	Macro_C1QC	PSAP
CD74	0	0.739311	0.991	0.967	0	Macro_C1QC	CD74
HLA-DPA1	0	0.735504	0.972	0.879	0	Macro_C1QC	HLA-DPA1
SLCO2B1	0	0.725081	0.625	0.266	0	Macro_C1QC	SLCO2B1
PRDX1	0	0.700707	0.904	0.747	0	Macro_C1QC	PRDX1
HLA-DMA	0	0.692108	0.895	0.73	0	Macro_C1QC	HLA-DMA
MMP12	0	0.677742	0.469	0.192	0	Macro_C1QC	MMP12
APOE	0	0.669751	0.773	0.364	0	Macro_C1QC	APOE
NPC2	0	0.663467	0.976	0.916	0	Macro_C1QC	NPC2
AKR1B1	0	0.663295	0.646	0.333	0	Macro_C1QC	AKR1B1
HLA-DQA1	0	0.654976	0.924	0.732	0	Macro_C1QC	HLA-DQA1
C2	0	0.6422	0.437	0.157	0	Macro_C1QC	C2
IGSF6	0	0.639912	0.684	0.514	0	Macro_C1QC	IGSF6
HLA-DPB1	0	0.634947	0.978	0.884	0	Macro_C1QC	HLA-DPB1
CST3	0	0.624731	0.974	0.926	0	Macro_C1QC	CST3
FGL2	0	0.624387	0.706	0.521	0	Macro_C1QC	FGL2
CD68	0	0.622092	0.902	0.719	0	Macro_C1QC	CD68
CTSZ	0	0.622006	0.886	0.682	0	Macro_C1QC	CTSZ
HLA-DRB1	0	0.620756	0.968	0.922	0	Macro_C1QC	HLA-DRB1
C1orf54	0	0.620582	0.547	0.264	0	Macro_C1QC	C1orf54
ENPP2	0	0.619283	0.354	0.134	0	Macro_C1QC	ENPP2
CREG1	0	0.617439	0.774	0.502	0	Macro_C1QC	CREG1
CTSD	0	0.614963	0.953	0.724	0	Macro_C1QC	CTSD
GRN	0	0.612717	0.906	0.802	0	Macro_C1QC	GRN
AXL	0	0.606268	0.45	0.185	0	Macro_C1QC	AXL
HLA-DRA	0	0.595681	0.994	0.98	0	Macro_C1QC	HLA-DRA
MAFB	0	0.586669	0.725	0.49	0	Macro_C1QC	MAFB
CSF1R	0	0.573548	0.679	0.438	0	Macro_C1QC	CSF1R
VSIG4	0	0.567211	0.521	0.28	0	Macro_C1QC	VSIG4
RNASE6	0	0.559391	0.747	0.547	0	Macro_C1QC	RNASE6
LY96	0	0.55907	0.788	0.577	0	Macro_C1QC	LY96
AIF1	0	0.557244	0.968	0.869	0	Macro_C1QC	AIF1
ATOX1	0	0.552978	0.822	0.677	0	Macro_C1QC	ATOX1
LIPA	0	0.551373	0.721	0.432	0	Macro_C1QC	LIPA
MAF	0	0.545777	0.486	0.243	0	Macro_C1QC	MAF
CTSA	0	0.542832	0.7	0.479	0	Macro_C1QC	CTSA
CD81	0	0.534477	0.735	0.472	0	Macro_C1QC	CD81
TSPAN4	0	0.51788	0.491	0.225	0	Macro_C1QC	TSPAN4
RGS1	0	0.515311	0.859	0.65	0	Macro_C1QC	RGS1
ASAH1	0	0.512937	0.863	0.697	0	Macro_C1QC	ASAH1
AKR1A1	0	0.512285	0.694	0.478	0	Macro_C1QC	AKR1A1
FCGR3A	0	0.508386	0.732	0.474	0	Macro_C1QC	FCGR3A
CAPG	0	0.507011	0.858	0.715	0	Macro_C1QC	CAPG
TYROBP	0	0.500959	0.989	0.974	0	Macro_C1QC	TYROBP
MGST2	0	0.4976	0.581	0.365	0	Macro_C1QC	MGST2
RGS10	0	0.496494	0.808	0.651	0	Macro_C1QC	RGS10
PLA2G7	0	0.496055	0.584	0.374	0	Macro_C1QC	PLA2G7
HEXA	0	0.493669	0.602	0.357	0	Macro_C1QC	HEXA
LGALS3BP	0	0.48769	0.464	0.218	0	Macro_C1QC	LGALS3BP
HLA-DQB1	0	0.487098	0.922	0.79	0	Macro_C1QC	HLA-DQB1
FTL	0	0.486258	1	0.998	0	Macro_C1QC	FTL
IL18	0	0.480508	0.479	0.274	0	Macro_C1QC	IL18
VAMP8	0	0.477332	0.935	0.784	0	Macro_C1QC	VAMP8
SERPING1	0	0.473021	0.39	0.195	0	Macro_C1QC	SERPING1
ADAP2	0	0.471083	0.522	0.289	0	Macro_C1QC	ADAP2
RB1	0	0.466719	0.547	0.321	0	Macro_C1QC	RB1
LPAR6	0	0.461115	0.43	0.22	0	Macro_C1QC	LPAR6
CD4	0	0.459234	0.656	0.453	0	Macro_C1QC	CD4
MFSD1	0	0.458067	0.732	0.492	0	Macro_C1QC	MFSD1
MSR1	0	0.457914	0.606	0.282	0	Macro_C1QC	MSR1
CD63	0	0.455356	0.946	0.873	0	Macro_C1QC	CD63
DNASE2	0	0.454329	0.454	0.259	0	Macro_C1QC	DNASE2
CAPZB	0	0.45086	0.804	0.678	0	Macro_C1QC	CAPZB
FCGR1A	0	0.448926	0.523	0.318	0	Macro_C1QC	FCGR1A
TREM2	0	0.441819	0.515	0.253	0	Macro_C1QC	TREM2
KCNMA1	0	0.440364	0.362	0.145	0	Macro_C1QC	KCNMA1
OLFML3	0	0.439021	0.193	0.048	0	Macro_C1QC	OLFML3
YWHAH	0	0.438062	0.79	0.596	0	Macro_C1QC	YWHAH
C3AR1	0	0.422088	0.606	0.402	0	Macro_C1QC	C3AR1
SCPEP1	0	0.417658	0.604	0.395	0	Macro_C1QC	SCPEP1
SGPL1	0	0.412971	0.453	0.256	0	Macro_C1QC	SGPL1
APOC1	0	0.411604	0.736	0.378	0	Macro_C1QC	APOC1
IGF1	0	0.408258	0.164	0.025	0	Macro_C1QC	IGF1
VMO1	0	0.406205	0.412	0.224	0	Macro_C1QC	VMO1
MARCKS	0	0.406003	0.768	0.561	0	Macro_C1QC	MARCKS
CD209	0	0.404735	0.277	0.1	0	Macro_C1QC	CD209
RNF130	0	0.403117	0.781	0.601	0	Macro_C1QC	RNF130
IL2RA	0	0.40252	0.224	0.084	0	Macro_C1QC	IL2RA
SLC7A7	0	0.401806	0.625	0.439	0	Macro_C1QC	SLC7A7
ARL4C	0	0.40104	0.582	0.385	0	Macro_C1QC	ARL4C
CHCHD10	0	0.39947	0.688	0.507	0	Macro_C1QC	CHCHD10
AP1B1	0	0.398027	0.472	0.268	0	Macro_C1QC	AP1B1
FCGR2A	0	0.396943	0.813	0.635	0	Macro_C1QC	FCGR2A
GATM	0	0.394734	0.302	0.104	0	Macro_C1QC	GATM
PTMS	0	0.388392	0.65	0.424	0	Macro_C1QC	PTMS
RENBP	0	0.383275	0.436	0.234	0	Macro_C1QC	RENBP
CD59	0	0.381745	0.557	0.346	0	Macro_C1QC	CD59
BLVRB	0	0.3799	0.652	0.477	0	Macro_C1QC	BLVRB
DNPH1	0	0.379188	0.491	0.296	0	Macro_C1QC	DNPH1
GPNMB	0	0.378153	0.72	0.374	0	Macro_C1QC	GPNMB
ABHD12	0	0.375082	0.466	0.257	0	Macro_C1QC	ABHD12
CD163	0	0.372592	0.63	0.415	0	Macro_C1QC	CD163
HLA-DOA	0	0.365109	0.399	0.206	0	Macro_C1QC	HLA-DOA
HEXB	0	0.364835	0.712	0.52	0	Macro_C1QC	HEXB
HNMT	0	0.361152	0.659	0.435	0	Macro_C1QC	HNMT
LAMP1	0	0.358063	0.75	0.531	0	Macro_C1QC	LAMP1
LAMP2	0	0.349987	0.662	0.473	0	Macro_C1QC	LAMP2
GAL3ST4	0	0.349452	0.283	0.103	0	Macro_C1QC	GAL3ST4
TCN2	0	0.348065	0.346	0.17	0	Macro_C1QC	TCN2
TNFSF12	0	0.346541	0.422	0.236	0	Macro_C1QC	TNFSF12
LAIR1	0	0.346125	0.592	0.399	0	Macro_C1QC	LAIR1
CTSB	0	0.345721	0.954	0.848	0	Macro_C1QC	CTSB
LILRB5	0	0.342123	0.197	0.058	0	Macro_C1QC	LILRB5
GM2A	0	0.341171	0.548	0.324	0	Macro_C1QC	GM2A
TTYH3	0	0.340796	0.513	0.301	0	Macro_C1QC	TTYH3
TIMP2	0	0.3385	0.655	0.42	0	Macro_C1QC	TIMP2
AP2A2	0	0.336628	0.361	0.185	0	Macro_C1QC	AP2A2
SDC3	0	0.336368	0.319	0.129	0	Macro_C1QC	SDC3
CMKLR1	0	0.336147	0.308	0.139	0	Macro_C1QC	CMKLR1
GAA	0	0.33404	0.442	0.254	0	Macro_C1QC	GAA
IDH1	0	0.331932	0.482	0.271	0	Macro_C1QC	IDH1
NUPR1	0	0.330608	0.404	0.183	0	Macro_C1QC	NUPR1
ACP2	0	0.323237	0.426	0.225	0	Macro_C1QC	ACP2
NPL	0	0.318859	0.466	0.259	0	Macro_C1QC	NPL
MERTK	0	0.318336	0.351	0.172	0	Macro_C1QC	MERTK
PMP22	0	0.317561	0.613	0.399	0	Macro_C1QC	PMP22
FRMD4B	0	0.316743	0.401	0.219	0	Macro_C1QC	FRMD4B
FRMD4A	0	0.31344	0.281	0.113	0	Macro_C1QC	FRMD4A
MMP14	0	0.312013	0.542	0.309	0	Macro_C1QC	MMP14
ADORA3	0	0.309413	0.219	0.075	0	Macro_C1QC	ADORA3
TMEM37	0	0.299444	0.263	0.086	0	Macro_C1QC	TMEM37
CD163L1	0	0.295963	0.147	0.032	0	Macro_C1QC	CD163L1
FPR3	0	0.290496	0.646	0.418	0	Macro_C1QC	FPR3
LTC4S	0	0.283961	0.187	0.06	0	Macro_C1QC	LTC4S
HMOX1	0	0.283704	0.547	0.349	0	Macro_C1QC	HMOX1
EPHX1	0	0.246215	0.208	0.082	0	Macro_C1QC	EPHX1
OLFML2B	0	0.246097	0.309	0.148	0	Macro_C1QC	OLFML2B
SPRED1	0	0.237559	0.391	0.213	0	Macro_C1QC	SPRED1
EMP2	0	0.231913	0.178	0.061	0	Macro_C1QC	EMP2
HSD17B14	0	0.230703	0.225	0.088	0	Macro_C1QC	HSD17B14
SLC7A8	0	0.215871	0.257	0.112	0	Macro_C1QC	SLC7A8
NRP1	0	0.212361	0.464	0.262	0	Macro_C1QC	NRP1
CD9	0	0.19531	0.674	0.444	0	Macro_C1QC	CD9
ITGA9	0	0.194564	0.153	0.046	0	Macro_C1QC	ITGA9
ME1	0	0.194456	0.169	0.057	0	Macro_C1QC	ME1
CXCL12	0	0.191117	0.089	0.011	0	Macro_C1QC	CXCL12
IGSF21	0	0.179464	0.142	0.039	0	Macro_C1QC	IGSF21
CTSL	0	0.0917568	0.795	0.557	0	Macro_C1QC	CTSL
ATP6AP2	6.78169e-308	0.343528	0.766	0.611	2.09914e-303	Macro_C1QC	ATP6AP2
OTOA	1.80451e-304	0.242827	0.271	0.126	5.58549e-300	Macro_C1QC	OTOA
CD84	2.22848e-300	0.280693	0.526	0.331	6.89782e-296	Macro_C1QC	CD84
PCBD1	6.45716e-297	0.309885	0.495	0.319	1.99868e-292	Macro_C1QC	PCBD1
ATP6V1F	3.85044e-294	0.377872	0.88	0.774	1.19183e-289	Macro_C1QC	ATP6V1F
SLC12A5	4.7826e-292	0.170534	0.161	0.056	1.48036e-287	Macro_C1QC	SLC12A5
RNASET2	1.06712e-289	0.468322	0.8	0.683	3.30306e-285	Macro_C1QC	RNASET2
SLAMF8	4.51897e-289	0.316443	0.471	0.29	1.39876e-284	Macro_C1QC	SLAMF8
ABI3	5.93535e-286	0.35058	0.485	0.31	1.83717e-281	Macro_C1QC	ABI3
HN1	2.60454e-285	0.328133	0.69	0.532	8.06184e-281	Macro_C1QC	HN1
PLAU	1.13459e-284	0.227652	0.442	0.264	3.5119e-280	Macro_C1QC	PLAU
SDSL	2.1232e-284	0.28827	0.411	0.242	6.57194e-280	Macro_C1QC	SDSL
RASSF4	3.90212e-284	0.302169	0.512	0.331	1.20782e-279	Macro_C1QC	RASSF4
LYVE1	4.50182e-284	0.372557	0.064	0.009	1.39345e-279	Macro_C1QC	LYVE1
PEBP1	3.90319e-282	0.315072	0.635	0.452	1.20816e-277	Macro_C1QC	PEBP1
DPP7	1.8809e-281	0.34447	0.654	0.491	5.82194e-277	Macro_C1QC	DPP7
CYFIP1	4.48634e-281	0.318938	0.469	0.296	1.38866e-276	Macro_C1QC	CYFIP1
NR1H3	3.68126e-280	0.257311	0.281	0.138	1.13946e-275	Macro_C1QC	NR1H3
TMSB4X	1.95059e-278	0.371803	1	0.999	6.03767e-274	Macro_C1QC	TMSB4X
NAIP	9.65155e-278	0.361232	0.421	0.261	2.98744e-273	Macro_C1QC	NAIP
LILRB4	4.16108e-276	0.424335	0.617	0.449	1.28798e-271	Macro_C1QC	LILRB4
FAM213A	5.7019e-274	0.193873	0.255	0.121	1.76491e-269	Macro_C1QC	FAM213A
CYBB	7.50305e-274	0.295895	0.769	0.612	2.32242e-269	Macro_C1QC	CYBB
BST2	1.46982e-273	0.412387	0.738	0.604	4.54953e-269	Macro_C1QC	BST2
CLTA	1.03741e-272	0.35042	0.764	0.622	3.2111e-268	Macro_C1QC	CLTA
HLA-E	1.08325e-267	0.496802	0.89	0.844	3.35299e-263	Macro_C1QC	HLA-E
FCER1G	2.00983e-266	0.462206	0.981	0.928	6.22103e-262	Macro_C1QC	FCER1G
LMNA	2.28543e-266	0.379615	0.612	0.426	7.07408e-262	Macro_C1QC	LMNA
S100B	4.39322e-266	0.196711	0.301	0.157	1.35983e-261	Macro_C1QC	S100B
SCARB2	1.00338e-265	0.271194	0.551	0.367	3.10578e-261	Macro_C1QC	SCARB2
NCF4	2.57866e-265	0.310249	0.425	0.268	7.98172e-261	Macro_C1QC	NCF4
ATP6V0E1	2.16469e-263	0.387682	0.903	0.856	6.70036e-259	Macro_C1QC	ATP6V0E1
MGST3	1.16461e-262	0.243657	0.715	0.54	3.60483e-258	Macro_C1QC	MGST3
CD300A	1.38164e-262	0.406284	0.504	0.345	4.27658e-258	Macro_C1QC	CD300A
CTSS	1.84852e-262	0.396605	0.93	0.873	5.72174e-258	Macro_C1QC	CTSS
GPX3	3.74459e-262	0.197379	0.343	0.186	1.15906e-257	Macro_C1QC	GPX3
LAPTM5	6.24188e-262	0.327324	0.933	0.877	1.93205e-257	Macro_C1QC	LAPTM5
ARHGAP18	2.21557e-261	0.261203	0.585	0.398	6.85786e-257	Macro_C1QC	ARHGAP18
TGFBI	1.16283e-260	0.188161	0.765	0.598	3.59932e-256	Macro_C1QC	TGFBI
LAPTM4A	3.24404e-259	0.339441	0.757	0.63	1.00413e-254	Macro_C1QC	LAPTM4A
PPT1	1.85377e-257	0.306878	0.767	0.614	5.73797e-253	Macro_C1QC	PPT1
CXCL16	2.04896e-257	0.262565	0.711	0.543	6.34215e-253	Macro_C1QC	CXCL16
GIMAP4	1.41376e-256	0.33268	0.48	0.314	4.37601e-252	Macro_C1QC	GIMAP4
ALDH1A1	9.49455e-255	0.228107	0.195	0.084	2.93885e-250	Macro_C1QC	ALDH1A1
SNX6	2.27624e-254	0.314238	0.572	0.409	7.04564e-250	Macro_C1QC	SNX6
F13A1	6.7513e-254	0.631392	0.232	0.113	2.08973e-249	Macro_C1QC	F13A1
COMT	4.60002e-253	0.307154	0.615	0.451	1.42384e-248	Macro_C1QC	COMT
GLMP	8.29761e-252	0.233982	0.356	0.205	2.56836e-247	Macro_C1QC	GLMP
CORO1B	2.35562e-249	0.325043	0.549	0.39	7.29135e-245	Macro_C1QC	CORO1B
ITGB5	4.3641e-249	0.172855	0.23	0.107	1.35082e-244	Macro_C1QC	ITGB5
TBXAS1	2.73969e-248	0.354879	0.506	0.352	8.48017e-244	Macro_C1QC	TBXAS1
ABCC5	2.4808e-247	0.216004	0.201	0.09	7.67882e-243	Macro_C1QC	ABCC5
EPB41L2	1.35923e-246	0.25066	0.271	0.141	4.20721e-242	Macro_C1QC	EPB41L2
KCTD12	3.3989e-246	0.303206	0.672	0.498	1.05206e-241	Macro_C1QC	KCTD12
TNFSF13B	6.91318e-246	0.36103	0.69	0.539	2.13984e-241	Macro_C1QC	TNFSF13B
FMNL2	4.44997e-245	0.211553	0.306	0.164	1.3774e-240	Macro_C1QC	FMNL2
ADAM28	3.16764e-243	0.264633	0.296	0.162	9.80479e-239	Macro_C1QC	ADAM28
GNPDA1	3.49591e-242	0.252527	0.36	0.212	1.08209e-237	Macro_C1QC	GNPDA1
LGALS3	8.94436e-242	0.386547	0.817	0.69	2.76855e-237	Macro_C1QC	LGALS3
DRAM2	1.78729e-240	0.312762	0.555	0.402	5.5322e-236	Macro_C1QC	DRAM2
LY86	2.28367e-240	0.327015	0.577	0.42	7.06865e-236	Macro_C1QC	LY86
MPEG1	5.63172e-238	0.407238	0.602	0.447	1.74319e-233	Macro_C1QC	MPEG1
CD302	2.19561e-237	0.287143	0.445	0.294	6.79607e-233	Macro_C1QC	CD302
DAPK1	3.90487e-237	0.244959	0.364	0.218	1.20867e-232	Macro_C1QC	DAPK1
NENF	3.34731e-236	0.261512	0.567	0.408	1.03609e-231	Macro_C1QC	NENF
CREBL2	2.82121e-234	0.251297	0.431	0.277	8.73248e-230	Macro_C1QC	CREBL2
TNFAIP8L2	1.02473e-232	0.24723	0.305	0.172	3.17185e-228	Macro_C1QC	TNFAIP8L2
GSN	5.24276e-232	0.134211	0.727	0.535	1.62279e-227	Macro_C1QC	GSN
ETV5	6.11599e-232	0.207017	0.318	0.177	1.89308e-227	Macro_C1QC	ETV5
SMIM4	1.96217e-231	0.255806	0.398	0.248	6.07351e-227	Macro_C1QC	SMIM4
FILIP1L	7.20405e-231	0.223588	0.197	0.089	2.22987e-226	Macro_C1QC	FILIP1L
SIGLEC12	2.30434e-230	0.220492	0.185	0.082	7.13264e-226	Macro_C1QC	SIGLEC12
TFPT	1.53944e-229	0.248865	0.437	0.282	4.76502e-225	Macro_C1QC	TFPT
SMPDL3A	1.91677e-229	0.214715	0.28	0.15	5.93296e-225	Macro_C1QC	SMPDL3A
SCAMP2	3.20063e-229	0.283315	0.475	0.322	9.90692e-225	Macro_C1QC	SCAMP2
SERPINF1	1.85233e-228	0.272402	0.294	0.16	5.73351e-224	Macro_C1QC	SERPINF1
VOPP1	1.18495e-227	0.301978	0.535	0.379	3.66776e-223	Macro_C1QC	VOPP1
OAZ2	1.84299e-227	0.330211	0.547	0.399	5.7046e-223	Macro_C1QC	OAZ2
FAM26F	3.19798e-227	0.436728	0.547	0.392	9.89872e-223	Macro_C1QC	FAM26F
FABP3	1.12351e-226	0.155406	0.171	0.072	3.47759e-222	Macro_C1QC	FABP3
SLC2A8	2.33338e-226	0.168213	0.18	0.079	7.22251e-222	Macro_C1QC	SLC2A8
KLHDC8B	4.12204e-223	0.178042	0.176	0.076	1.27589e-218	Macro_C1QC	KLHDC8B
SGPP1	7.46664e-223	0.176129	0.235	0.117	2.31115e-218	Macro_C1QC	SGPP1
NDFIP1	2.54642e-220	0.305639	0.615	0.471	7.88194e-216	Macro_C1QC	NDFIP1
NEU1	3.62816e-220	0.271901	0.424	0.275	1.12303e-215	Macro_C1QC	NEU1
TNFRSF21	1.70614e-219	0.24985	0.28	0.155	5.28102e-215	Macro_C1QC	TNFRSF21
RGL1	2.65371e-219	0.232428	0.261	0.139	8.21404e-215	Macro_C1QC	RGL1
SDS	7.24839e-219	0.303107	0.391	0.239	2.2436e-214	Macro_C1QC	SDS
LACC1	3.40917e-218	0.233255	0.252	0.133	1.05524e-213	Macro_C1QC	LACC1
RP11-511P7.2	4.89322e-217	0.182	0.124	0.044	1.5146e-212	Macro_C1QC	RP11-511P7.2
SGK1	4.88068e-216	0.290198	0.728	0.578	1.51072e-211	Macro_C1QC	SGK1
TCEAL4	2.2933e-214	0.232656	0.427	0.277	7.09845e-210	Macro_C1QC	TCEAL4
ARHGDIB	3.41581e-214	0.355063	0.878	0.767	1.05729e-209	Macro_C1QC	ARHGDIB
ANKH	3.64439e-214	0.264403	0.306	0.175	1.12805e-209	Macro_C1QC	ANKH
PEPD	5.94287e-214	0.257568	0.417	0.271	1.8395e-209	Macro_C1QC	PEPD
TMEM147	1.61084e-213	0.2615	0.591	0.442	4.98604e-209	Macro_C1QC	TMEM147
ITPR2	1.77687e-211	0.315523	0.391	0.253	5.49995e-207	Macro_C1QC	ITPR2
FCHO2	5.2124e-211	0.211756	0.269	0.146	1.6134e-206	Macro_C1QC	FCHO2
SYNGR2	7.83114e-211	0.285491	0.671	0.523	2.42397e-206	Macro_C1QC	SYNGR2
CRHBP	2.25012e-210	0.0801452	0.059	0.011	6.9648e-206	Macro_C1QC	CRHBP
IFI27	3.25289e-210	0.823897	0.327	0.203	1.00687e-205	Macro_C1QC	IFI27
CPM	1.233e-209	0.218708	0.414	0.266	3.81651e-205	Macro_C1QC	CPM
BCAP31	8.53968e-209	0.231739	0.693	0.551	2.64329e-204	Macro_C1QC	BCAP31
RAB20	3.60979e-208	0.277515	0.473	0.324	1.11734e-203	Macro_C1QC	RAB20
CCL18	5.65495e-208	0.351539	0.292	0.164	1.75038e-203	Macro_C1QC	CCL18
TSC22D1	1.84827e-206	0.254537	0.399	0.255	5.72094e-202	Macro_C1QC	TSC22D1
TMIGD3	2.08011e-206	0.23372	0.147	0.061	6.43858e-202	Macro_C1QC	TMIGD3
SIGLEC1	5.86506e-204	0.180441	0.219	0.109	1.81541e-199	Macro_C1QC	SIGLEC1
GPR137B	5.93292e-204	0.226762	0.498	0.341	1.83642e-199	Macro_C1QC	GPR137B
RAC1	1.10956e-203	0.349107	0.915	0.868	3.43443e-199	Macro_C1QC	RAC1
FUCA2	1.33235e-203	0.215881	0.403	0.258	4.12404e-199	Macro_C1QC	FUCA2
CCND1	2.61933e-203	0.190495	0.206	0.101	8.10762e-199	Macro_C1QC	CCND1
GPR155	4.71083e-202	0.180494	0.182	0.085	1.45814e-197	Macro_C1QC	GPR155
MMP9	4.90027e-200	0.23219	0.429	0.279	1.51678e-195	Macro_C1QC	MMP9
CD72	5.18803e-200	0.198828	0.26	0.142	1.60585e-195	Macro_C1QC	CD72
LAMTOR2	7.12535e-200	0.269642	0.706	0.57	2.20551e-195	Macro_C1QC	LAMTOR2
SLC46A1	1.39167e-198	0.126449	0.123	0.046	4.30763e-194	Macro_C1QC	SLC46A1
PLXDC1	3.28211e-198	0.0750259	0.05	0.008	1.01591e-193	Macro_C1QC	PLXDC1
SCD	2.9149e-197	0.193176	0.309	0.178	9.02249e-193	Macro_C1QC	SCD
CXCL9	2.29364e-196	0.989461	0.179	0.085	7.09949e-192	Macro_C1QC	CXCL9
BMP2K	2.63787e-195	0.209812	0.406	0.264	8.16501e-191	Macro_C1QC	BMP2K
WLS	3.70527e-195	0.152108	0.127	0.05	1.14689e-190	Macro_C1QC	WLS
RHOBTB3	4.44126e-195	0.158842	0.191	0.092	1.3747e-190	Macro_C1QC	RHOBTB3
GIMAP1	4.64678e-195	0.206091	0.249	0.137	1.43832e-190	Macro_C1QC	GIMAP1
PDGFC	1.82807e-194	0.156605	0.141	0.058	5.65842e-190	Macro_C1QC	PDGFC
RAB42	2.703e-194	0.177066	0.15	0.063	8.36659e-190	Macro_C1QC	RAB42
IGFBP4	7.26822e-194	0.182191	0.166	0.075	2.24973e-189	Macro_C1QC	IGFBP4
TMEM219	6.41218e-193	0.262273	0.654	0.519	1.98476e-188	Macro_C1QC	TMEM219
TM6SF1	1.95385e-190	0.192252	0.306	0.181	6.04776e-186	Macro_C1QC	TM6SF1
SNX2	3.75087e-190	0.267756	0.571	0.424	1.16101e-185	Macro_C1QC	SNX2
UQCR10	5.56258e-190	0.275481	0.823	0.721	1.72179e-185	Macro_C1QC	UQCR10
ITGB2	6.53875e-190	0.271987	0.811	0.695	2.02394e-185	Macro_C1QC	ITGB2
CTSH	7.05994e-190	0.425902	0.779	0.669	2.18526e-185	Macro_C1QC	CTSH
MPP1	9.46727e-190	0.222666	0.486	0.337	2.9304e-185	Macro_C1QC	MPP1
DNASE1L3	1.45565e-189	0.792485	0.151	0.067	4.50568e-185	Macro_C1QC	DNASE1L3
OSBPL1A	2.02974e-189	0.177179	0.23	0.122	6.28267e-185	Macro_C1QC	OSBPL1A
ABCA1	2.02554e-188	0.194654	0.473	0.322	6.26965e-184	Macro_C1QC	ABCA1
TMEM14C	2.56465e-188	0.220002	0.618	0.469	7.93835e-184	Macro_C1QC	TMEM14C
ATP6AP1	1.4956e-187	0.242159	0.639	0.493	4.62934e-183	Macro_C1QC	ATP6AP1
TMEM86A	2.47575e-187	0.142637	0.149	0.065	7.66318e-183	Macro_C1QC	TMEM86A
TSPAN15	3.70866e-186	0.147452	0.196	0.096	1.14794e-181	Macro_C1QC	TSPAN15
MKNK1	3.72574e-186	0.240257	0.38	0.248	1.15323e-181	Macro_C1QC	MKNK1
SASH1	5.66003e-185	0.187654	0.187	0.092	1.75195e-180	Macro_C1QC	SASH1
PLXND1	7.00993e-185	0.186416	0.362	0.228	2.16978e-180	Macro_C1QC	PLXND1
RP11-480C22.1	1.36462e-184	0.0817639	0.039	0.005	4.2239e-180	Macro_C1QC	RP11-480C22.1
FEZ2	1.65497e-184	0.230742	0.375	0.247	5.12264e-180	Macro_C1QC	FEZ2
BRI3	2.04018e-184	0.253036	0.786	0.679	6.31497e-180	Macro_C1QC	BRI3
PPIC	1.64266e-180	0.159003	0.161	0.073	5.08452e-176	Macro_C1QC	PPIC
CNRIP1	5.60212e-180	0.106599	0.105	0.038	1.73402e-175	Macro_C1QC	CNRIP1
BLVRA	1.8843e-179	0.268942	0.485	0.351	5.83248e-175	Macro_C1QC	BLVRA
AC073346.2	2.62187e-178	0.290659	0.394	0.267	8.11548e-174	Macro_C1QC	AC073346.2
LRPAP1	3.53854e-178	0.274922	0.546	0.415	1.09529e-173	Macro_C1QC	LRPAP1
SOD1	4.15809e-178	0.223929	0.685	0.55	1.28705e-173	Macro_C1QC	SOD1
GIMAP7	1.18374e-177	0.252576	0.282	0.166	3.66403e-173	Macro_C1QC	GIMAP7
GSTM4	3.11548e-177	0.172428	0.19	0.095	9.64336e-173	Macro_C1QC	GSTM4
SIGLEC10	1.44494e-176	0.280218	0.335	0.214	4.47253e-172	Macro_C1QC	SIGLEC10
UNC5B	4.69565e-176	0.114321	0.105	0.038	1.45345e-171	Macro_C1QC	UNC5B
AMDHD2	1.46571e-175	0.179554	0.266	0.153	4.53683e-171	Macro_C1QC	AMDHD2
ANTXR1	3.68904e-175	0.0906716	0.064	0.016	1.14187e-170	Macro_C1QC	ANTXR1
RCAN1	3.82735e-175	0.258372	0.26	0.149	1.18468e-170	Macro_C1QC	RCAN1
FAM105A	6.64753e-175	0.252492	0.388	0.26	2.05761e-170	Macro_C1QC	FAM105A
CISD2	9.37199e-175	0.232155	0.544	0.404	2.90091e-170	Macro_C1QC	CISD2
CRYL1	2.16745e-174	0.1614	0.239	0.133	6.70891e-170	Macro_C1QC	CRYL1
CCL13	2.55284e-174	0.374504	0.143	0.063	7.90181e-170	Macro_C1QC	CCL13
PYCARD	4.08829e-174	0.284708	0.756	0.635	1.26545e-169	Macro_C1QC	PYCARD
ARL2	5.73386e-174	0.194403	0.415	0.279	1.7748e-169	Macro_C1QC	ARL2
NRP2	5.90349e-174	0.180746	0.356	0.223	1.82731e-169	Macro_C1QC	NRP2
NCOA4	1.10102e-173	0.319142	0.552	0.429	3.408e-169	Macro_C1QC	NCOA4
STOM	1.46042e-173	0.203458	0.465	0.323	4.52043e-169	Macro_C1QC	STOM
CYB5R1	2.46197e-173	0.176646	0.274	0.161	7.62055e-169	Macro_C1QC	CYB5R1
LPAR5	2.89216e-173	0.11284	0.112	0.043	8.95212e-169	Macro_C1QC	LPAR5
UNC93B1	3.57691e-173	0.230844	0.457	0.32	1.10716e-168	Macro_C1QC	UNC93B1
GLUL	8.8473e-173	0.182039	0.906	0.805	2.7385e-168	Macro_C1QC	GLUL
CH17-340M24.3	2.99123e-171	0.196565	0.287	0.174	9.25876e-167	Macro_C1QC	CH17-340M24.3
COX6C	5.16945e-170	0.252502	0.869	0.778	1.6001e-165	Macro_C1QC	COX6C
MCOLN1	2.11396e-168	0.225669	0.358	0.235	6.54333e-164	Macro_C1QC	MCOLN1
ATP6V0B	2.7755e-168	0.275962	0.853	0.788	8.59102e-164	Macro_C1QC	ATP6V0B
HSPB1	7.24801e-168	0.0656835	0.738	0.584	2.24348e-163	Macro_C1QC	HSPB1
NAGK	9.84983e-168	0.285217	0.509	0.379	3.04882e-163	Macro_C1QC	NAGK
HERPUD1	1.14303e-167	0.398869	0.724	0.609	3.53801e-163	Macro_C1QC	HERPUD1
IQGAP2	2.98631e-167	0.247382	0.423	0.291	9.24353e-163	Macro_C1QC	IQGAP2
GCLC	1.21727e-166	0.235968	0.252	0.146	3.76782e-162	Macro_C1QC	GCLC
NDUFB2	5.56276e-166	0.250996	0.83	0.734	1.72184e-161	Macro_C1QC	NDUFB2
ENG	1.5899e-165	0.195636	0.438	0.3	4.92123e-161	Macro_C1QC	ENG
CPED1	4.23888e-164	0.132651	0.142	0.064	1.31206e-159	Macro_C1QC	CPED1
UQCR11	4.94861e-164	0.257878	0.887	0.819	1.53174e-159	Macro_C1QC	UQCR11
TLR7	3.45293e-163	0.145202	0.15	0.07	1.06879e-158	Macro_C1QC	TLR7
GALM	6.49029e-163	0.157655	0.325	0.201	2.00894e-158	Macro_C1QC	GALM
LAMTOR1	1.83151e-162	0.273571	0.69	0.574	5.66909e-158	Macro_C1QC	LAMTOR1
ARPC1B	3.18585e-162	0.30897	0.855	0.773	9.86117e-158	Macro_C1QC	ARPC1B
WASF2	7.04528e-162	0.258219	0.501	0.373	2.18073e-157	Macro_C1QC	WASF2
ARL6IP1	7.16229e-162	0.163321	0.709	0.581	2.21694e-157	Macro_C1QC	ARL6IP1
TMBIM6	2.97721e-161	0.269815	0.868	0.806	9.21536e-157	Macro_C1QC	TMBIM6
CBR1	4.00279e-161	0.198885	0.354	0.231	1.23898e-156	Macro_C1QC	CBR1
SLC31A1	2.98848e-160	0.19	0.354	0.229	9.25025e-156	Macro_C1QC	SLC31A1
APMAP	1.30384e-159	0.206475	0.375	0.253	4.03578e-155	Macro_C1QC	APMAP
RBP1	3.39751e-159	0.155839	0.146	0.067	1.05163e-154	Macro_C1QC	RBP1
FAM96A	7.66996e-159	0.203576	0.565	0.432	2.37408e-154	Macro_C1QC	FAM96A
NDUFA4	9.11506e-159	0.258146	0.876	0.796	2.82138e-154	Macro_C1QC	NDUFA4
GUSB	5.18937e-158	0.195376	0.412	0.284	1.60627e-153	Macro_C1QC	GUSB
HPGDS	5.94049e-158	0.12381	0.091	0.032	1.83876e-153	Macro_C1QC	HPGDS
NTAN1	1.25743e-157	0.159553	0.354	0.23	3.89212e-153	Macro_C1QC	NTAN1
CAMK1	2.3377e-157	0.191594	0.36	0.238	7.2359e-153	Macro_C1QC	CAMK1
PIK3IP1	2.67204e-157	0.14848	0.221	0.122	8.27075e-153	Macro_C1QC	PIK3IP1
CYBA	2.06201e-156	0.356344	0.968	0.967	6.38255e-152	Macro_C1QC	CYBA
MAMDC2	2.5881e-156	0.0929504	0.026	0.002	8.01095e-152	Macro_C1QC	MAMDC2
RHOB	1.85526e-155	0.221979	0.632	0.495	5.74258e-151	Macro_C1QC	RHOB
ERP29	8.02233e-155	0.265989	0.665	0.543	2.48315e-150	Macro_C1QC	ERP29
TMED9	3.62385e-154	0.234962	0.562	0.437	1.12169e-149	Macro_C1QC	TMED9
BEX4	6.23671e-154	0.22182	0.393	0.27	1.93045e-149	Macro_C1QC	BEX4
PXDC1	8.11246e-154	0.144884	0.183	0.095	2.51105e-149	Macro_C1QC	PXDC1
UBB	1.19564e-152	0.253931	0.896	0.825	3.70087e-148	Macro_C1QC	UBB
SERPINB6	1.33826e-152	0.229446	0.566	0.439	4.14231e-148	Macro_C1QC	SERPINB6
TCF4	2.1424e-152	0.143726	0.361	0.235	6.63138e-148	Macro_C1QC	TCF4
AIG1	1.43141e-151	0.157998	0.226	0.129	4.43063e-147	Macro_C1QC	AIG1
EBI3	7.12143e-151	0.0587859	0.156	0.075	2.2043e-146	Macro_C1QC	EBI3
SPI1	8.93615e-151	0.267704	0.795	0.69	2.76601e-146	Macro_C1QC	SPI1
RARRES1	3.45362e-150	0.15907	0.119	0.051	1.069e-145	Macro_C1QC	RARRES1
AOAH	7.07787e-150	0.23382	0.309	0.201	2.19081e-145	Macro_C1QC	AOAH
RAB32	1.58148e-149	0.206685	0.502	0.373	4.89515e-145	Macro_C1QC	RAB32
TPP1	1.81457e-149	0.253995	0.714	0.615	5.61663e-145	Macro_C1QC	TPP1
SLC1A3	2.20065e-149	0.180195	0.318	0.202	6.81166e-145	Macro_C1QC	SLC1A3
NISCH	3.20341e-149	0.166682	0.215	0.122	9.91551e-145	Macro_C1QC	NISCH
SLC38A6	1.15918e-148	0.138964	0.251	0.147	3.58802e-144	Macro_C1QC	SLC38A6
CMTM3	3.49201e-148	0.184536	0.447	0.317	1.08088e-143	Macro_C1QC	CMTM3
ARPIN	1.04814e-147	0.146173	0.225	0.129	3.24431e-143	Macro_C1QC	ARPIN
GPX4	1.62407e-147	0.248378	0.908	0.848	5.027e-143	Macro_C1QC	GPX4
WWP1	1.67811e-147	0.214218	0.196	0.108	5.19425e-143	Macro_C1QC	WWP1
RPN2	1.70421e-147	0.254747	0.605	0.478	5.27504e-143	Macro_C1QC	RPN2
MPC1	1.74953e-147	0.227797	0.466	0.344	5.41533e-143	Macro_C1QC	MPC1
NDUFA1	6.10605e-147	0.227782	0.8	0.702	1.89e-142	Macro_C1QC	NDUFA1
C4orf48	8.07064e-147	0.242461	0.694	0.589	2.49811e-142	Macro_C1QC	C4orf48
RP11-556E13.1	1.83298e-146	0.107713	0.118	0.051	5.67361e-142	Macro_C1QC	RP11-556E13.1
RNF13	3.04827e-146	0.203273	0.605	0.479	9.43532e-142	Macro_C1QC	RNF13
DDRGK1	1.11283e-145	0.202903	0.376	0.26	3.44454e-141	Macro_C1QC	DDRGK1
TMEM59	1.21311e-145	0.262465	0.751	0.666	3.75494e-141	Macro_C1QC	TMEM59
ATRAID	2.64078e-145	0.204198	0.537	0.411	8.174e-141	Macro_C1QC	ATRAID
RAB5C	1.39577e-144	0.237228	0.653	0.537	4.32034e-140	Macro_C1QC	RAB5C
SIGLEC8	1.72955e-144	0.0497823	0.032	0.004	5.35347e-140	Macro_C1QC	SIGLEC8
NAGA	2.09736e-144	0.209206	0.414	0.294	6.49195e-140	Macro_C1QC	NAGA
MLEC	2.48411e-144	0.223466	0.454	0.332	7.68908e-140	Macro_C1QC	MLEC
SLC22A18	3.22651e-144	0.170827	0.236	0.14	9.98701e-140	Macro_C1QC	SLC22A18
GOLIM4	4.91799e-144	0.169114	0.32	0.207	1.52226e-139	Macro_C1QC	GOLIM4
SCP2	7.3644e-144	0.188363	0.624	0.494	2.2795e-139	Macro_C1QC	SCP2
SPINT2	1.62441e-143	0.194711	0.618	0.484	5.02804e-139	Macro_C1QC	SPINT2
TPCN1	1.98004e-142	0.137544	0.168	0.087	6.12882e-138	Macro_C1QC	TPCN1
DST	3.32972e-142	0.184786	0.187	0.102	1.03065e-137	Macro_C1QC	DST
ATPIF1	4.59027e-142	0.180064	0.608	0.477	1.42083e-137	Macro_C1QC	ATPIF1
TEX264	1.14548e-141	0.190115	0.358	0.244	3.54562e-137	Macro_C1QC	TEX264
SCN1B	3.68613e-141	0.0957918	0.09	0.034	1.14097e-136	Macro_C1QC	SCN1B
NUCB1	7.07656e-141	0.225842	0.516	0.397	2.19041e-136	Macro_C1QC	NUCB1
LRRC25	9.10001e-141	0.197723	0.395	0.275	2.81673e-136	Macro_C1QC	LRRC25
FARP1	9.12459e-141	0.105112	0.115	0.05	2.82433e-136	Macro_C1QC	FARP1
TNFRSF14	9.57232e-141	0.239875	0.456	0.341	2.96292e-136	Macro_C1QC	TNFRSF14
CFD	1.254e-139	0.397363	0.535	0.429	3.88152e-135	Macro_C1QC	CFD
MGAT4A	1.9792e-139	0.215119	0.426	0.305	6.12621e-135	Macro_C1QC	MGAT4A
DHRSX	2.0415e-139	0.164378	0.257	0.158	6.31904e-135	Macro_C1QC	DHRSX
RAB3IL1	2.93788e-139	0.0904468	0.09	0.034	9.09361e-135	Macro_C1QC	RAB3IL1
MGAT1	7.14256e-139	0.244775	0.651	0.536	2.21084e-134	Macro_C1QC	MGAT1
EVA1B	3.06248e-138	0.162859	0.227	0.133	9.4793e-134	Macro_C1QC	EVA1B
ADAM9	3.22464e-138	0.0847343	0.44	0.304	9.98121e-134	Macro_C1QC	ADAM9
COX5B	4.5204e-138	0.240315	0.85	0.786	1.3992e-133	Macro_C1QC	COX5B
TCEAL8	5.98184e-138	0.189461	0.398	0.281	1.85156e-133	Macro_C1QC	TCEAL8
SNX24	1.26951e-137	0.133962	0.22	0.126	3.92951e-133	Macro_C1QC	SNX24
AP2S1	4.64384e-137	0.218725	0.854	0.785	1.43741e-132	Macro_C1QC	AP2S1
LHFPL2	5.25246e-137	0.0658078	0.392	0.262	1.62579e-132	Macro_C1QC	LHFPL2
RP3-522D1.1	1.54289e-136	0.0535173	0.041	0.008	4.77569e-132	Macro_C1QC	RP3-522D1.1
SRGAP3	3.24308e-136	0.110479	0.117	0.052	1.00383e-131	Macro_C1QC	SRGAP3
SCARB1	3.84255e-136	0.124053	0.161	0.083	1.18939e-131	Macro_C1QC	SCARB1
CUTA	2.23177e-135	0.211273	0.608	0.496	6.90801e-131	Macro_C1QC	CUTA
NDUFB7	3.53695e-135	0.18937	0.705	0.591	1.09479e-130	Macro_C1QC	NDUFB7
GFRA2	3.87515e-135	0.0931361	0.062	0.019	1.19948e-130	Macro_C1QC	GFRA2
ZFHX3	4.87845e-135	0.207636	0.298	0.194	1.51003e-130	Macro_C1QC	ZFHX3
DOK2	5.52128e-135	0.222995	0.469	0.349	1.709e-130	Macro_C1QC	DOK2
LGALS9	1.27296e-134	0.219735	0.621	0.494	3.9402e-130	Macro_C1QC	LGALS9
HLA-A	1.70962e-134	0.42969	0.947	0.95	5.29178e-130	Macro_C1QC	HLA-A
VAT1	1.8579e-134	0.11537	0.286	0.177	5.75075e-130	Macro_C1QC	VAT1
TMEM255B	2.06543e-134	0.105772	0.136	0.065	6.39312e-130	Macro_C1QC	TMEM255B
SLC15A3	5.19349e-134	0.208251	0.446	0.324	1.60754e-129	Macro_C1QC	SLC15A3
SPATS2L	1.31789e-133	0.175208	0.387	0.27	4.07927e-129	Macro_C1QC	SPATS2L
SDHB	1.27479e-132	0.244982	0.49	0.375	3.94587e-128	Macro_C1QC	SDHB
CALR	3.11898e-132	0.234759	0.805	0.709	9.65419e-128	Macro_C1QC	CALR
CEBPD	9.94281e-132	0.266716	0.703	0.581	3.0776e-127	Macro_C1QC	CEBPD
ADGRG6	1.09346e-131	0.0732041	0.055	0.015	3.38458e-127	Macro_C1QC	ADGRG6
FKBP2	2.97134e-131	0.234658	0.623	0.522	9.1972e-127	Macro_C1QC	FKBP2
GNB4	2.00218e-130	0.215825	0.456	0.336	6.19736e-126	Macro_C1QC	GNB4
PTAFR	2.21728e-130	0.204532	0.396	0.28	6.86314e-126	Macro_C1QC	PTAFR
ISCU	2.70937e-130	0.188846	0.57	0.448	8.3863e-126	Macro_C1QC	ISCU
CTSF	1.0971e-129	0.0793395	0.081	0.03	3.39585e-125	Macro_C1QC	CTSF
IFI27L2	4.27915e-129	0.206984	0.624	0.513	1.32453e-124	Macro_C1QC	IFI27L2
MRPL34	8.21281e-129	0.167264	0.368	0.257	2.54211e-124	Macro_C1QC	MRPL34
H2AFJ	9.15171e-129	0.240216	0.568	0.458	2.83273e-124	Macro_C1QC	H2AFJ
PLA2G15	1.39264e-128	0.12219	0.211	0.121	4.31065e-124	Macro_C1QC	PLA2G15
P2RY13	1.41593e-128	0.207396	0.222	0.132	4.38273e-124	Macro_C1QC	P2RY13
AP2M1	2.3705e-128	0.219054	0.618	0.502	7.3374e-124	Macro_C1QC	AP2M1
APPL2	2.98236e-128	0.120285	0.138	0.069	9.2313e-124	Macro_C1QC	APPL2
NUDT14	3.23065e-128	0.173775	0.305	0.202	9.99984e-124	Macro_C1QC	NUDT14
ATP5H	1.04257e-127	0.211996	0.69	0.591	3.22708e-123	Macro_C1QC	ATP5H
SLC39A1	1.48395e-127	0.180723	0.396	0.282	4.59327e-123	Macro_C1QC	SLC39A1
EGR2	1.6747e-127	0.238178	0.208	0.123	5.18371e-123	Macro_C1QC	EGR2
SDCBP	2.49706e-127	0.181082	0.87	0.794	7.72915e-123	Macro_C1QC	SDCBP
MMP25	3.81983e-127	0.0909541	0.076	0.028	1.18235e-122	Macro_C1QC	MMP25
LINC00998	4.11102e-127	0.198581	0.194	0.112	1.27248e-122	Macro_C1QC	LINC00998
NDUFB8	5.29044e-127	0.227702	0.672	0.573	1.63755e-122	Macro_C1QC	NDUFB8
NINJ2	6.43487e-127	0.136198	0.192	0.109	1.99179e-122	Macro_C1QC	NINJ2
JUN	6.5758e-127	0.26099	0.718	0.626	2.03541e-122	Macro_C1QC	JUN
ATG4C	1.08514e-126	0.14048	0.21	0.124	3.35883e-122	Macro_C1QC	ATG4C
STAC3	2.15739e-126	0.137254	0.215	0.128	6.67777e-122	Macro_C1QC	STAC3
HSPA1A	4.75504e-126	0.0859072	0.698	0.57	1.47183e-121	Macro_C1QC	HSPA1A
APOC2	1.01525e-125	0.144972	0.102	0.044	3.1425e-121	Macro_C1QC	APOC2
LRP1	1.30261e-125	0.143014	0.404	0.284	4.03197e-121	Macro_C1QC	LRP1
GIMAP6	1.58975e-125	0.12619	0.188	0.106	4.92074e-121	Macro_C1QC	GIMAP6
STARD3	6.42403e-125	0.143703	0.244	0.152	1.98843e-120	Macro_C1QC	STARD3
MMD	9.39678e-125	0.148905	0.254	0.158	2.90859e-120	Macro_C1QC	MMD
PDGFB	2.90143e-124	0.0996064	0.098	0.042	8.9808e-120	Macro_C1QC	PDGFB
ATP1B1	8.17642e-124	0.163704	0.321	0.215	2.53085e-119	Macro_C1QC	ATP1B1
NDUFA3	2.36763e-123	0.212288	0.694	0.596	7.32851e-119	Macro_C1QC	NDUFA3
ST14	3.46963e-123	0.188997	0.342	0.235	1.07396e-118	Macro_C1QC	ST14
CUL9	5.21783e-123	0.122619	0.103	0.046	1.61508e-118	Macro_C1QC	CUL9
CECR1	5.67677e-123	0.221115	0.529	0.413	1.75713e-118	Macro_C1QC	CECR1
PTTG1IP	7.23757e-123	0.196932	0.495	0.381	2.24025e-118	Macro_C1QC	PTTG1IP
B2M	2.5697e-122	0.364665	0.998	1	7.95401e-118	Macro_C1QC	B2M
UQCRQ	1.24574e-121	0.175129	0.807	0.728	3.85594e-117	Macro_C1QC	UQCRQ
CLEC2B	1.54926e-121	0.179307	0.612	0.49	4.79541e-117	Macro_C1QC	CLEC2B
APH1A	4.0883e-121	0.183191	0.488	0.373	1.26545e-116	Macro_C1QC	APH1A
LAG3	4.55323e-121	0.127423	0.131	0.065	1.40936e-116	Macro_C1QC	LAG3
MINOS1	7.0877e-121	0.196595	0.763	0.67	2.19385e-116	Macro_C1QC	MINOS1
SMIM20	5.94868e-120	0.155212	0.321	0.219	1.8413e-115	Macro_C1QC	SMIM20
STON2	7.22046e-120	0.0543268	0.043	0.01	2.23495e-115	Macro_C1QC	STON2
RAP2B	9.34427e-120	0.148254	0.459	0.34	2.89233e-115	Macro_C1QC	RAP2B
TCEAL3	1.73959e-119	0.139354	0.213	0.127	5.38455e-115	Macro_C1QC	TCEAL3
MRC2	2.05878e-119	0.0955154	0.101	0.044	6.37255e-115	Macro_C1QC	MRC2
NDUFS7	2.70807e-119	0.207943	0.627	0.525	8.38228e-115	Macro_C1QC	NDUFS7
PRCP	7.56734e-119	0.182396	0.431	0.32	2.34232e-114	Macro_C1QC	PRCP
FCGR1B	9.38477e-119	0.150499	0.211	0.127	2.90487e-114	Macro_C1QC	FCGR1B
UCP2	4.05025e-118	0.269989	0.684	0.575	1.25367e-113	Macro_C1QC	UCP2
HAGHL	7.09989e-118	0.113015	0.155	0.083	2.19763e-113	Macro_C1QC	HAGHL
GNS	1.09421e-117	0.10872	0.55	0.423	3.38692e-113	Macro_C1QC	GNS
CAPZA2	2.84694e-117	0.191043	0.69	0.588	8.81213e-113	Macro_C1QC	CAPZA2
NDUFB5	3.59407e-117	0.214654	0.6	0.496	1.11247e-112	Macro_C1QC	NDUFB5
IL18BP	4.68673e-117	0.183549	0.224	0.139	1.45068e-112	Macro_C1QC	IL18BP
CISD3	7.98553e-117	0.182323	0.447	0.337	2.47176e-112	Macro_C1QC	CISD3
GIMAP8	4.50125e-116	0.126219	0.159	0.087	1.39327e-111	Macro_C1QC	GIMAP8
COX14	4.88513e-116	0.195774	0.582	0.472	1.5121e-111	Macro_C1QC	COX14
MYO5A	6.06373e-116	0.142327	0.26	0.166	1.87691e-111	Macro_C1QC	MYO5A
MILR1	6.39097e-116	0.148439	0.226	0.141	1.9782e-111	Macro_C1QC	MILR1
DHRS3	7.26313e-116	0.130544	0.293	0.192	2.24816e-111	Macro_C1QC	DHRS3
C10orf11	1.24959e-115	0.142668	0.236	0.148	3.86784e-111	Macro_C1QC	C10orf11
CCDC85B	1.83943e-115	0.184731	0.488	0.374	5.69359e-111	Macro_C1QC	CCDC85B
SLC25A39	2.09391e-115	0.179188	0.45	0.339	6.48127e-111	Macro_C1QC	SLC25A39
QPRT	3.31824e-115	0.100747	0.091	0.039	1.02709e-110	Macro_C1QC	QPRT
RHOG	1.15489e-114	0.253318	0.706	0.617	3.57475e-110	Macro_C1QC	RHOG
GDE1	1.85625e-114	0.144419	0.263	0.171	5.74564e-110	Macro_C1QC	GDE1
C1orf21	2.18521e-114	0.13789	0.16	0.088	6.76389e-110	Macro_C1QC	C1orf21
PMVK	2.27588e-114	0.150263	0.338	0.236	7.04454e-110	Macro_C1QC	PMVK
CHID1	4.18611e-114	0.143659	0.295	0.197	1.29573e-109	Macro_C1QC	CHID1
ALKBH7	8.58703e-114	0.197396	0.499	0.392	2.65794e-109	Macro_C1QC	ALKBH7
ZDHHC14	1.24377e-113	0.0958425	0.097	0.043	3.84983e-109	Macro_C1QC	ZDHHC14
TCHH	3.0843e-113	0.125061	0.081	0.033	9.54682e-109	Macro_C1QC	TCHH
TMED10	3.43258e-113	0.176346	0.674	0.563	1.06249e-108	Macro_C1QC	TMED10
CFH	3.43912e-113	0.0718671	0.059	0.02	1.06451e-108	Macro_C1QC	CFH
AURKC	4.13222e-113	0.0495314	0.04	0.009	1.27904e-108	Macro_C1QC	AURKC
RP11-489O18.1	5.02765e-113	0.0368705	0.028	0.004	1.55621e-108	Macro_C1QC	RP11-489O18.1
ARL6IP5	5.31626e-113	0.239479	0.733	0.64	1.64554e-108	Macro_C1QC	ARL6IP5
SLC46A3	7.70311e-113	0.118808	0.164	0.091	2.38435e-108	Macro_C1QC	SLC46A3
SHE	1.02192e-112	0.0420612	0.029	0.005	3.16314e-108	Macro_C1QC	SHE
REEP5	2.06338e-112	0.200184	0.643	0.54	6.38678e-108	Macro_C1QC	REEP5
2022-03-01	2.43641e-112	0.176576	0.472	0.356	7.54142e-108	Macro_C1QC	2022-03-01
METTL7A	5.57137e-112	0.16546	0.268	0.176	1.72451e-107	Macro_C1QC	METTL7A
ST6GAL1	2.58857e-111	0.141081	0.185	0.108	8.0124e-107	Macro_C1QC	ST6GAL1
CLEC11A	3.10145e-111	0.190569	0.29	0.195	9.59992e-107	Macro_C1QC	CLEC11A
C19orf60	3.96414e-111	0.188079	0.585	0.476	1.22702e-106	Macro_C1QC	C19orf60
GPR82	7.36013e-111	0.140212	0.149	0.081	2.27818e-106	Macro_C1QC	GPR82
BLOC1S1	2.47099e-110	0.185621	0.765	0.683	7.64845e-106	Macro_C1QC	BLOC1S1
HLA-DQA2	2.80421e-110	0.38193	0.396	0.294	8.67988e-106	Macro_C1QC	HLA-DQA2
GAS6	4.0166e-110	0.150864	0.26	0.169	1.24326e-105	Macro_C1QC	GAS6
DBI	7.70862e-110	0.151427	0.855	0.782	2.38605e-105	Macro_C1QC	DBI
TECR	1.06549e-109	0.149692	0.402	0.293	3.298e-105	Macro_C1QC	TECR
FIS1	2.04807e-109	0.173843	0.592	0.483	6.3394e-105	Macro_C1QC	FIS1
NFATC2	2.22748e-109	0.118217	0.139	0.074	6.89473e-105	Macro_C1QC	NFATC2
COX6B1	2.34552e-109	0.20729	0.89	0.85	7.26007e-105	Macro_C1QC	COX6B1
PLBD1	2.7853e-109	0.190062	0.425	0.318	8.62135e-105	Macro_C1QC	PLBD1
TMEM9B	7.05489e-109	0.175767	0.447	0.341	2.1837e-104	Macro_C1QC	TMEM9B
SNX5	1.1233e-108	0.181505	0.458	0.35	3.47695e-104	Macro_C1QC	SNX5
GNPTG	2.61155e-108	0.134874	0.244	0.157	8.08354e-104	Macro_C1QC	GNPTG
ITGAV	3.85119e-108	0.17285	0.321	0.222	1.19206e-103	Macro_C1QC	ITGAV
PLBD2	2.13807e-107	0.148631	0.277	0.184	6.61796e-103	Macro_C1QC	PLBD2
NUDT16	3.72669e-107	0.180002	0.364	0.265	1.15352e-102	Macro_C1QC	NUDT16
SNX29	5.53512e-107	0.124348	0.2	0.121	1.71328e-102	Macro_C1QC	SNX29
TRPM2	6.14663e-107	0.115803	0.17	0.097	1.90257e-102	Macro_C1QC	TRPM2
TMEM179B	9.41175e-107	0.188974	0.466	0.363	2.91322e-102	Macro_C1QC	TMEM179B
IFITM10	3.33199e-106	0.0884795	0.092	0.041	1.03135e-101	Macro_C1QC	IFITM10
CALM2	7.71272e-106	0.157406	0.912	0.847	2.38732e-101	Macro_C1QC	CALM2
SLC35F6	1.20455e-105	0.138217	0.264	0.174	3.72844e-101	Macro_C1QC	SLC35F6
FOXRED2	1.38951e-105	0.0716311	0.076	0.03	4.30096e-101	Macro_C1QC	FOXRED2
ACVRL1	2.38409e-105	0.104802	0.144	0.078	7.37948e-101	Macro_C1QC	ACVRL1
DSC2	3.28131e-105	0.11348	0.205	0.125	1.01566e-100	Macro_C1QC	DSC2
PPIB	3.59387e-105	0.272853	0.755	0.675	1.11241e-100	Macro_C1QC	PPIB
MDH1	5.34479e-105	0.156179	0.503	0.388	1.65437e-100	Macro_C1QC	MDH1
PABPC4	9.84775e-105	0.219828	0.55	0.441	3.04817e-100	Macro_C1QC	PABPC4
EPHB2	9.93661e-105	0.0859283	0.114	0.056	3.07568e-100	Macro_C1QC	EPHB2
AP006222.2	1.0041e-104	0.118606	0.176	0.103	3.10801e-100	Macro_C1QC	AP006222.2
ATP5J2	2.7208e-104	0.197834	0.792	0.715	8.4217e-100	Macro_C1QC	ATP5J2
HLA-DRB5	3.82218e-104	0.615036	0.514	0.445	1.18308e-99	Macro_C1QC	HLA-DRB5
SLC25A5	4.01649e-104	0.183195	0.791	0.705	1.24322e-99	Macro_C1QC	SLC25A5
SLC9A9	5.90992e-104	0.110863	0.128	0.067	1.8293e-99	Macro_C1QC	SLC9A9
PAQR8	7.11573e-104	0.100302	0.117	0.059	2.20253e-99	Macro_C1QC	PAQR8
NAA20	1.15196e-103	0.172305	0.425	0.322	3.56566e-99	Macro_C1QC	NAA20
SORBS3	1.38907e-103	0.0963463	0.156	0.088	4.29957e-99	Macro_C1QC	SORBS3
DUSP23	1.64385e-103	0.149416	0.459	0.349	5.08822e-99	Macro_C1QC	DUSP23
PTGS1	2.04226e-103	0.136606	0.279	0.187	6.32141e-99	Macro_C1QC	PTGS1
ARSA	2.10139e-103	0.131352	0.225	0.143	6.50442e-99	Macro_C1QC	ARSA
SH3BGRL	2.7798e-103	0.193757	0.753	0.667	8.60431e-99	Macro_C1QC	SH3BGRL
SPPL2A	3.45384e-103	0.180745	0.504	0.398	1.06907e-98	Macro_C1QC	SPPL2A
TMEM60	4.18516e-103	0.146216	0.28	0.191	1.29543e-98	Macro_C1QC	TMEM60
BLNK	9.53012e-103	0.0890463	0.132	0.069	2.94986e-98	Macro_C1QC	BLNK
P4HB	9.96984e-103	0.190007	0.677	0.581	3.08596e-98	Macro_C1QC	P4HB
TCEAL1	2.13628e-102	0.0980695	0.152	0.085	6.61242e-98	Macro_C1QC	TCEAL1
CD38	2.16435e-102	0.168204	0.217	0.137	6.6993e-98	Macro_C1QC	CD38
VASH1	2.27829e-102	0.144534	0.236	0.152	7.05199e-98	Macro_C1QC	VASH1
TPD52	3.43018e-102	0.118065	0.204	0.126	1.06174e-97	Macro_C1QC	TPD52
OS9	4.64284e-102	0.196462	0.51	0.409	1.4371e-97	Macro_C1QC	OS9
CANX	6.79041e-102	0.166606	0.698	0.599	2.10184e-97	Macro_C1QC	CANX
TMEM53	3.39003e-101	0.0918585	0.137	0.074	1.04931e-96	Macro_C1QC	TMEM53
SIRPA	3.52929e-101	0.13155	0.505	0.388	1.09242e-96	Macro_C1QC	SIRPA
PKD2L1	7.103e-101	0.0723347	0.074	0.03	2.19859e-96	Macro_C1QC	PKD2L1
CCL4	9.10988e-101	0.326307	0.568	0.469	2.81978e-96	Macro_C1QC	CCL4
CADM1	9.51978e-101	0.123252	0.155	0.087	2.94666e-96	Macro_C1QC	CADM1
YBX1	1.08501e-100	0.155444	0.947	0.903	3.35843e-96	Macro_C1QC	YBX1
TNFRSF1A	2.18059e-100	0.209624	0.479	0.38	6.74958e-96	Macro_C1QC	TNFRSF1A
TFRC	2.79077e-100	0.144556	0.502	0.394	8.63828e-96	Macro_C1QC	TFRC
SQSTM1	4.41118e-100	0.178726	0.653	0.549	1.36539e-95	Macro_C1QC	SQSTM1
NDUFC2	6.48121e-100	0.169654	0.665	0.563	2.00613e-95	Macro_C1QC	NDUFC2
CD40	7.59956e-100	0.245821	0.391	0.291	2.35229e-95	Macro_C1QC	CD40
RAP1A	8.14365e-100	0.18696	0.712	0.622	2.5207e-95	Macro_C1QC	RAP1A
MSRB2	1.12263e-99	0.160092	0.334	0.241	3.47486e-95	Macro_C1QC	MSRB2
RABAC1	2.87244e-99	0.170891	0.593	0.492	8.89105e-95	Macro_C1QC	RABAC1
EDEM2	3.71176e-99	0.141552	0.277	0.188	1.1489e-94	Macro_C1QC	EDEM2
LAMTOR4	5.33039e-99	0.191063	0.789	0.724	1.64992e-94	Macro_C1QC	LAMTOR4
HVCN1	6.06474e-99	0.137436	0.246	0.162	1.87722e-94	Macro_C1QC	HVCN1
TM2D2	6.76278e-99	0.141368	0.296	0.206	2.09328e-94	Macro_C1QC	TM2D2
VKORC1	8.71661e-99	0.14959	0.537	0.43	2.69805e-94	Macro_C1QC	VKORC1
TMBIM4	9.65965e-99	0.202051	0.683	0.598	2.98995e-94	Macro_C1QC	TMBIM4
HS3ST1	2.42891e-98	0.145969	0.195	0.12	7.51822e-94	Macro_C1QC	HS3ST1
OSTF1	2.62454e-98	0.201547	0.619	0.524	8.12375e-94	Macro_C1QC	OSTF1
SRGAP1	3.99712e-98	0.119187	0.139	0.076	1.23723e-93	Macro_C1QC	SRGAP1
GPR160	4.02365e-98	0.120823	0.186	0.113	1.24544e-93	Macro_C1QC	GPR160
APH1B	4.16045e-98	0.145696	0.27	0.184	1.28778e-93	Macro_C1QC	APH1B
M6PR	5.3843e-98	0.189854	0.656	0.554	1.6666e-93	Macro_C1QC	M6PR
SMS	7.18891e-98	0.154437	0.554	0.443	2.22518e-93	Macro_C1QC	SMS
MAX	8.0014e-98	0.145678	0.389	0.288	2.47667e-93	Macro_C1QC	MAX
PSENEN	1.51948e-97	0.199961	0.446	0.353	4.70325e-93	Macro_C1QC	PSENEN
SDHD	3.49423e-97	0.19254	0.473	0.374	1.08157e-92	Macro_C1QC	SDHD
DNAJC5B	4.55114e-97	0.0749741	0.113	0.057	1.40871e-92	Macro_C1QC	DNAJC5B
ITSN1	4.62214e-97	0.104276	0.131	0.071	1.43069e-92	Macro_C1QC	ITSN1
ATP13A2	6.56704e-97	0.126636	0.135	0.074	2.0327e-92	Macro_C1QC	ATP13A2
NFIC	2.22873e-96	0.14362	0.313	0.22	6.89858e-92	Macro_C1QC	NFIC
CD276	4.42355e-96	0.0883758	0.213	0.133	1.36922e-91	Macro_C1QC	CD276
C6orf1	8.8508e-96	0.140663	0.265	0.18	2.73959e-91	Macro_C1QC	C6orf1
SUMF2	9.37841e-96	0.144026	0.331	0.238	2.9029e-91	Macro_C1QC	SUMF2
CLDN7	3.45362e-95	0.0998742	0.165	0.097	1.069e-90	Macro_C1QC	CLDN7
FYB	4.30803e-95	0.296205	0.247	0.17	1.33346e-90	Macro_C1QC	FYB
NCKAP1L	5.31298e-95	0.186102	0.47	0.369	1.64453e-90	Macro_C1QC	NCKAP1L
CTTNBP2	6.73142e-95	0.0461216	0.034	0.008	2.08358e-90	Macro_C1QC	CTTNBP2
ADI1	7.23992e-95	0.163568	0.389	0.293	2.24097e-90	Macro_C1QC	ADI1
TGFBR2	9.37209e-95	0.15919	0.315	0.225	2.90094e-90	Macro_C1QC	TGFBR2
CLEC7A	9.64779e-95	0.17336	0.671	0.571	2.98628e-90	Macro_C1QC	CLEC7A
TMEM123	1.67593e-94	0.171023	0.614	0.513	5.18751e-90	Macro_C1QC	TMEM123
PROS1	2.80553e-94	0.0696863	0.078	0.034	8.68397e-90	Macro_C1QC	PROS1
NUDT3	4.30717e-94	0.15522	0.304	0.217	1.3332e-89	Macro_C1QC	NUDT3
MRPL40	4.61507e-94	0.148878	0.348	0.254	1.4285e-89	Macro_C1QC	MRPL40
PDIA4	4.65768e-94	0.178006	0.502	0.4	1.44169e-89	Macro_C1QC	PDIA4
ARHGAP4	4.75061e-94	0.16061	0.342	0.251	1.47046e-89	Macro_C1QC	ARHGAP4
TFEC	6.70871e-94	0.168201	0.356	0.26	2.07655e-89	Macro_C1QC	TFEC
ARL6IP4	1.50251e-93	0.165447	0.738	0.651	4.65072e-89	Macro_C1QC	ARL6IP4
ABCG2	2.37424e-93	0.0622614	0.055	0.02	7.34898e-89	Macro_C1QC	ABCG2
STX12	3.50826e-93	0.140956	0.391	0.292	1.08591e-88	Macro_C1QC	STX12
PRDX5	5.47602e-93	0.19109	0.678	0.593	1.69499e-88	Macro_C1QC	PRDX5
PRNP	6.33359e-93	0.128341	0.506	0.399	1.96044e-88	Macro_C1QC	PRNP
GNPTAB	1.02191e-92	0.148516	0.341	0.247	3.16311e-88	Macro_C1QC	GNPTAB
PRKACB	1.76732e-92	0.118285	0.208	0.132	5.47039e-88	Macro_C1QC	PRKACB
B3GNT7	1.81672e-92	0.0970811	0.137	0.076	5.62329e-88	Macro_C1QC	B3GNT7
FCGBP	1.90853e-92	0.335756	0.099	0.049	5.90748e-88	Macro_C1QC	FCGBP
FUOM	2.06836e-92	0.16778	0.428	0.331	6.40221e-88	Macro_C1QC	FUOM
GBA	2.76125e-92	0.112507	0.29	0.199	8.54689e-88	Macro_C1QC	GBA
NHLRC3	2.98203e-92	0.129986	0.275	0.189	9.23029e-88	Macro_C1QC	NHLRC3
KDELR1	4.288e-92	0.149622	0.465	0.364	1.32726e-87	Macro_C1QC	KDELR1
RGS12	4.33812e-92	0.121983	0.178	0.109	1.34278e-87	Macro_C1QC	RGS12
SEMA4C	4.45219e-92	0.0783629	0.089	0.042	1.37809e-87	Macro_C1QC	SEMA4C
MPC2	5.7087e-92	0.112541	0.433	0.326	1.76701e-87	Macro_C1QC	MPC2
PLA2G2D	6.62086e-92	0.103771	0.035	0.009	2.04935e-87	Macro_C1QC	PLA2G2D
P2RY6	8.2124e-92	0.140766	0.217	0.141	2.54198e-87	Macro_C1QC	P2RY6
COX8A	1.36728e-91	0.17705	0.861	0.809	4.23214e-87	Macro_C1QC	COX8A
RTN2	1.41522e-91	0.0729481	0.09	0.042	4.38052e-87	Macro_C1QC	RTN2
DBP	2.01077e-91	0.0944229	0.135	0.075	6.22395e-87	Macro_C1QC	DBP
C5AR1	2.5466e-91	0.139539	0.584	0.465	7.8825e-87	Macro_C1QC	C5AR1
ARHGEF12	3.46622e-91	0.0929473	0.124	0.067	1.0729e-86	Macro_C1QC	ARHGEF12
CLTC	6.81781e-91	0.152481	0.513	0.41	2.11032e-86	Macro_C1QC	CLTC
NECAP2	8.29055e-91	0.168115	0.422	0.325	2.56617e-86	Macro_C1QC	NECAP2
TWF2	8.52813e-91	0.180888	0.493	0.397	2.63971e-86	Macro_C1QC	TWF2
CHMP3	5.41208e-90	0.150384	0.407	0.312	1.6752e-85	Macro_C1QC	CHMP3
QKI	6.15918e-90	0.164237	0.566	0.465	1.90645e-85	Macro_C1QC	QKI
SULT1A1	6.96203e-90	0.140966	0.195	0.124	2.15496e-85	Macro_C1QC	SULT1A1
CHCHD6	8.36726e-90	0.0710291	0.107	0.055	2.58992e-85	Macro_C1QC	CHCHD6
TMEM51	9.10624e-90	0.130738	0.3	0.21	2.81865e-85	Macro_C1QC	TMEM51
PIGP	1.04436e-89	0.133877	0.3	0.213	3.23262e-85	Macro_C1QC	PIGP
ASCL2	1.1472e-89	0.105627	0.171	0.104	3.55094e-85	Macro_C1QC	ASCL2
CD164	1.28729e-89	0.155112	0.697	0.611	3.98456e-85	Macro_C1QC	CD164
LMAN2	2.35234e-89	0.19143	0.565	0.475	7.28121e-85	Macro_C1QC	LMAN2
AUP1	2.85637e-89	0.151295	0.489	0.391	8.84131e-85	Macro_C1QC	AUP1
SPG21	5.16261e-89	0.158884	0.592	0.495	1.59798e-84	Macro_C1QC	SPG21
PLXDC2	6.59244e-89	0.123899	0.504	0.392	2.04056e-84	Macro_C1QC	PLXDC2
NANS	2.14835e-88	0.171848	0.452	0.357	6.6498e-84	Macro_C1QC	NANS
C3	2.94167e-88	0.291362	0.133	0.075	9.10535e-84	Macro_C1QC	C3
PTPN18	3.20496e-88	0.151454	0.363	0.271	9.92032e-84	Macro_C1QC	PTPN18
CYSLTR1	4.40583e-88	0.118767	0.189	0.12	1.36374e-83	Macro_C1QC	CYSLTR1
SWAP70	5.54648e-88	0.142606	0.344	0.251	1.7168e-83	Macro_C1QC	SWAP70
ECHS1	9.36935e-88	0.152886	0.427	0.329	2.9001e-83	Macro_C1QC	ECHS1
SH3PXD2B	1.29477e-87	0.132312	0.234	0.156	4.00771e-83	Macro_C1QC	SH3PXD2B
TK2	1.36764e-87	0.107379	0.188	0.118	4.23325e-83	Macro_C1QC	TK2
CD86	2.07442e-87	0.163346	0.628	0.528	6.42094e-83	Macro_C1QC	CD86
HSPA8	2.28338e-87	0.153132	0.811	0.714	7.06775e-83	Macro_C1QC	HSPA8
RAB31	3.25689e-87	0.136848	0.673	0.578	1.00811e-82	Macro_C1QC	RAB31
ATP2C1	4.35461e-87	0.127102	0.348	0.254	1.34788e-82	Macro_C1QC	ATP2C1
IFITM3	4.60943e-87	0.170334	0.749	0.637	1.42676e-82	Macro_C1QC	IFITM3
C2orf74	6.189e-87	0.0983047	0.158	0.094	1.91568e-82	Macro_C1QC	C2orf74
TMEM144	8.24069e-87	0.0907603	0.135	0.076	2.55074e-82	Macro_C1QC	TMEM144
RND3	2.03433e-86	0.0860359	0.088	0.042	6.29685e-82	Macro_C1QC	RND3
VAMP3	2.29188e-86	0.142166	0.389	0.296	7.09404e-82	Macro_C1QC	VAMP3
ADIPOR1	2.45978e-86	0.142759	0.47	0.372	7.61376e-82	Macro_C1QC	ADIPOR1
COX7C	2.87086e-86	0.167957	0.924	0.885	8.88616e-82	Macro_C1QC	COX7C
ABCG1	3.06292e-86	0.119918	0.25	0.169	9.48067e-82	Macro_C1QC	ABCG1
ATP5O	4.33861e-86	0.178162	0.752	0.675	1.34293e-81	Macro_C1QC	ATP5O
EPN1	4.7376e-86	0.151436	0.322	0.236	1.46643e-81	Macro_C1QC	EPN1
FMN1	5.8944e-86	0.116922	0.188	0.118	1.82449e-81	Macro_C1QC	FMN1
TMEM150A	6.6764e-86	0.0905684	0.145	0.084	2.06655e-81	Macro_C1QC	TMEM150A
LDHB	7.27962e-86	0.133451	0.585	0.486	2.25326e-81	Macro_C1QC	LDHB
GSTK1	1.12532e-85	0.18736	0.585	0.501	3.48319e-81	Macro_C1QC	GSTK1
CCDC170	1.26376e-85	0.0908723	0.112	0.06	3.91172e-81	Macro_C1QC	CCDC170
ANAPC13	1.32178e-85	0.122424	0.294	0.209	4.09132e-81	Macro_C1QC	ANAPC13
FAM174B	2.02198e-85	0.0566791	0.048	0.016	6.25864e-81	Macro_C1QC	FAM174B
NCF1	2.39214e-85	0.199765	0.439	0.345	7.4044e-81	Macro_C1QC	NCF1
HGF	2.40759e-85	0.079231	0.088	0.042	7.45222e-81	Macro_C1QC	HGF
RTN3	3.65744e-85	0.118498	0.516	0.416	1.13209e-80	Macro_C1QC	RTN3
HYAL2	8.48022e-85	0.0935155	0.126	0.071	2.62488e-80	Macro_C1QC	HYAL2
CNDP2	2.07421e-84	0.154419	0.514	0.412	6.42029e-80	Macro_C1QC	CNDP2
UQCRB	2.39581e-84	0.187735	0.916	0.886	7.41576e-80	Macro_C1QC	UQCRB
ZFAND5	2.43811e-84	0.277677	0.695	0.622	7.5467e-80	Macro_C1QC	ZFAND5
NAA38	2.57652e-84	0.145507	0.551	0.454	7.97511e-80	Macro_C1QC	NAA38
ZNF618	2.76553e-84	0.0690187	0.096	0.048	8.56013e-80	Macro_C1QC	ZNF618
COX5A	3.00341e-84	0.165364	0.735	0.656	9.29646e-80	Macro_C1QC	COX5A
SESN1	4.4032e-84	0.123	0.134	0.077	1.36292e-79	Macro_C1QC	SESN1
TRIM47	8.91536e-84	0.076885	0.106	0.055	2.75957e-79	Macro_C1QC	TRIM47
TXNDC12	9.56019e-84	0.135342	0.442	0.346	2.95917e-79	Macro_C1QC	TXNDC12
NBL1	9.77997e-84	0.081906	0.095	0.048	3.0272e-79	Macro_C1QC	NBL1
LTBR	1.01821e-83	0.132218	0.268	0.189	3.15168e-79	Macro_C1QC	LTBR
GAS7	1.25677e-83	0.122352	0.192	0.123	3.89008e-79	Macro_C1QC	GAS7
SLC4A7	1.56505e-83	0.147384	0.3	0.216	4.84429e-79	Macro_C1QC	SLC4A7
ARMCX1	1.5673e-83	0.088322	0.147	0.086	4.85127e-79	Macro_C1QC	ARMCX1
TRIM14	1.97368e-83	0.133932	0.211	0.139	6.10912e-79	Macro_C1QC	TRIM14
PARP1	3.69266e-83	0.0866488	0.349	0.255	1.14299e-78	Macro_C1QC	PARP1
RNF135	4.98132e-83	0.109949	0.217	0.144	1.54187e-78	Macro_C1QC	RNF135
ATP5C1	8.44723e-83	0.16959	0.67	0.581	2.61467e-78	Macro_C1QC	ATP5C1
SELT	8.89501e-83	0.158784	0.663	0.577	2.75327e-78	Macro_C1QC	SELT
BAIAP2	9.73272e-83	0.107575	0.175	0.109	3.01257e-78	Macro_C1QC	BAIAP2
TMEM160	1.18505e-82	0.125989	0.523	0.423	3.66809e-78	Macro_C1QC	TMEM160
FECH	1.58213e-82	0.0925785	0.142	0.083	4.89717e-78	Macro_C1QC	FECH
PPIA	1.83939e-82	0.108741	0.929	0.876	5.69345e-78	Macro_C1QC	PPIA
SUCNR1	1.89252e-82	0.109312	0.145	0.084	5.85792e-78	Macro_C1QC	SUCNR1
CPVL	3.10956e-82	0.148519	0.58	0.485	9.62503e-78	Macro_C1QC	CPVL
CCDC28A	4.79653e-82	0.122747	0.262	0.184	1.48467e-77	Macro_C1QC	CCDC28A
SLC29A1	5.18659e-82	0.0863154	0.171	0.105	1.60541e-77	Macro_C1QC	SLC29A1
FAM20A	5.93293e-82	0.0975033	0.148	0.088	1.83642e-77	Macro_C1QC	FAM20A
ATP5G3	6.55741e-82	0.178121	0.784	0.706	2.02971e-77	Macro_C1QC	ATP5G3
TMEM26	6.58802e-82	0.0529343	0.053	0.02	2.03919e-77	Macro_C1QC	TMEM26
RARRES3	6.77488e-82	0.19723	0.352	0.265	2.09703e-77	Macro_C1QC	RARRES3
RNH1	8.77237e-82	0.199469	0.634	0.547	2.71531e-77	Macro_C1QC	RNH1
ANAPC11	1.70355e-81	0.109784	0.647	0.554	5.27301e-77	Macro_C1QC	ANAPC11
VIMP	1.8902e-81	0.189081	0.534	0.443	5.85074e-77	Macro_C1QC	VIMP
GLA	2.9559e-81	0.162191	0.405	0.311	9.1494e-77	Macro_C1QC	GLA
DYNLL1	2.98146e-81	0.117139	0.86	0.787	9.22852e-77	Macro_C1QC	DYNLL1
2022-03-02	3.49849e-81	0.133843	0.329	0.243	1.08289e-76	Macro_C1QC	2022-03-02
RPS27L	4.18927e-81	0.0873548	0.802	0.721	1.29671e-76	Macro_C1QC	RPS27L
KCNJ10	6.38522e-81	0.0391706	0.029	0.007	1.97642e-76	Macro_C1QC	KCNJ10
MMADHC	7.02494e-81	0.149466	0.417	0.329	2.17443e-76	Macro_C1QC	MMADHC
NINJ1	7.22098e-81	0.195225	0.65	0.552	2.23511e-76	Macro_C1QC	NINJ1
TBC1D16	8.02859e-81	0.0584491	0.068	0.03	2.48509e-76	Macro_C1QC	TBC1D16
LMBRD1	8.877e-81	0.134609	0.306	0.223	2.7477e-76	Macro_C1QC	LMBRD1
SLC31A2	9.42356e-81	0.152313	0.47	0.374	2.91687e-76	Macro_C1QC	SLC31A2
USF2	1.04404e-80	0.139926	0.43	0.336	3.23162e-76	Macro_C1QC	USF2
JKAMP	1.09535e-80	0.123792	0.293	0.211	3.39045e-76	Macro_C1QC	JKAMP
SLC38A7	1.30856e-80	0.0872748	0.134	0.077	4.05038e-76	Macro_C1QC	SLC38A7
GLB1	2.05947e-80	0.138458	0.323	0.237	6.37467e-76	Macro_C1QC	GLB1
LINC00996	5.86954e-80	0.0476884	0.036	0.011	1.8168e-75	Macro_C1QC	LINC00996
EPSTI1	7.62929e-80	0.150226	0.502	0.407	2.36149e-75	Macro_C1QC	EPSTI1
GLRX	1.02295e-79	0.177741	0.616	0.527	3.16634e-75	Macro_C1QC	GLRX
TMEM261	1.36287e-79	0.12707	0.314	0.231	4.2185e-75	Macro_C1QC	TMEM261
STX7	1.78024e-79	0.143628	0.431	0.339	5.51039e-75	Macro_C1QC	STX7
SNX3	2.38534e-79	0.104042	0.827	0.765	7.38335e-75	Macro_C1QC	SNX3
STARD13	2.69276e-79	0.0660871	0.077	0.036	8.33489e-75	Macro_C1QC	STARD13
GALC	5.05141e-79	0.103883	0.221	0.148	1.56356e-74	Macro_C1QC	GALC
ATP6V0A1	5.72474e-79	0.107916	0.278	0.195	1.77198e-74	Macro_C1QC	ATP6V0A1
UQCC2	8.16328e-79	0.101428	0.426	0.327	2.52678e-74	Macro_C1QC	UQCC2
SUCLG2	9.93173e-79	0.120233	0.267	0.189	3.07417e-74	Macro_C1QC	SUCLG2
WDR81	1.23198e-78	0.0879622	0.127	0.073	3.81335e-74	Macro_C1QC	WDR81
CLCN7	1.34956e-78	0.114682	0.239	0.164	4.1773e-74	Macro_C1QC	CLCN7
USP53	2.83657e-78	0.153299	0.149	0.091	8.78004e-74	Macro_C1QC	USP53
ACOT13	2.84609e-78	0.112296	0.273	0.192	8.80949e-74	Macro_C1QC	ACOT13
UFC1	4.40141e-78	0.146418	0.539	0.445	1.36237e-73	Macro_C1QC	UFC1
RAB35	5.80997e-78	0.11048	0.206	0.137	1.79836e-73	Macro_C1QC	RAB35
NAGLU	6.24784e-78	0.0879066	0.149	0.09	1.93389e-73	Macro_C1QC	NAGLU
RBM47	7.18611e-78	0.163588	0.495	0.406	2.22432e-73	Macro_C1QC	RBM47
VCAM1	8.0471e-78	0.0683197	0.048	0.018	2.49082e-73	Macro_C1QC	VCAM1
COMMD9	9.80435e-78	0.127136	0.328	0.244	3.03474e-73	Macro_C1QC	COMMD9
PLEKHO2	1.00243e-77	0.114111	0.302	0.219	3.10281e-73	Macro_C1QC	PLEKHO2
PDZD11	1.80776e-77	0.103618	0.23	0.156	5.59557e-73	Macro_C1QC	PDZD11
NDUFA13	1.8475e-77	0.162761	0.743	0.673	5.71855e-73	Macro_C1QC	NDUFA13
RP3-460G2.2	1.86931e-77	0.0681121	0.086	0.043	5.78608e-73	Macro_C1QC	RP3-460G2.2
GADD45G	2.13963e-77	0.139038	0.199	0.13	6.6228e-73	Macro_C1QC	GADD45G
ATP5I	2.88464e-77	0.140211	0.819	0.749	8.92883e-73	Macro_C1QC	ATP5I
FAM20C	4.46579e-77	0.0855491	0.213	0.141	1.3823e-72	Macro_C1QC	FAM20C
LYPLAL1	4.53712e-77	0.104784	0.22	0.149	1.40438e-72	Macro_C1QC	LYPLAL1
PSMB5	4.71376e-77	0.1313	0.404	0.313	1.45905e-72	Macro_C1QC	PSMB5
RPP25	4.7324e-77	0.0881831	0.135	0.079	1.46482e-72	Macro_C1QC	RPP25
MTUS1	4.87816e-77	0.0581928	0.049	0.018	1.50994e-72	Macro_C1QC	MTUS1
SLAMF7	5.92176e-77	0.208114	0.249	0.175	1.83296e-72	Macro_C1QC	SLAMF7
RPS19BP1	7.8332e-77	0.13223	0.515	0.421	2.42461e-72	Macro_C1QC	RPS19BP1
ABCC3	1.0088e-76	0.0949383	0.2	0.131	3.12254e-72	Macro_C1QC	ABCC3
STAT1	1.0153e-76	0.31026	0.55	0.464	3.14265e-72	Macro_C1QC	STAT1
PSMC2	1.05435e-76	0.14522	0.372	0.286	3.26352e-72	Macro_C1QC	PSMC2
ATP6V0D2	1.09559e-76	0.10649	0.093	0.048	3.39118e-72	Macro_C1QC	ATP6V0D2
TFCP2L1	1.11172e-76	0.0492632	0.053	0.021	3.44111e-72	Macro_C1QC	TFCP2L1
VEGFB	1.87842e-76	0.11743	0.286	0.203	5.81427e-72	Macro_C1QC	VEGFB
NCK1	1.94827e-76	0.12446	0.251	0.176	6.03047e-72	Macro_C1QC	NCK1
NR4A2	2.548e-76	0.256032	0.608	0.537	7.88681e-72	Macro_C1QC	NR4A2
TGOLN2	2.59522e-76	0.130502	0.549	0.457	8.03297e-72	Macro_C1QC	TGOLN2
PTPMT1	3.81518e-76	0.105537	0.295	0.213	1.18091e-71	Macro_C1QC	PTPMT1
NDUFV3	9.41102e-76	0.137089	0.373	0.285	2.91299e-71	Macro_C1QC	NDUFV3
HLA-C	9.95485e-76	0.357952	0.927	0.923	3.08132e-71	Macro_C1QC	HLA-C
SIRT2	1.22385e-75	0.122202	0.262	0.187	3.78819e-71	Macro_C1QC	SIRT2
FAM49B	1.36963e-75	0.156578	0.753	0.677	4.23941e-71	Macro_C1QC	FAM49B
TM9SF2	1.65898e-75	0.15221	0.457	0.368	5.13503e-71	Macro_C1QC	TM9SF2
RP11-557H15.4	2.38678e-75	0.0330504	0.028	0.007	7.38781e-71	Macro_C1QC	RP11-557H15.4
DYNLRB1	5.81423e-75	0.138869	0.595	0.506	1.79968e-70	Macro_C1QC	DYNLRB1
MVB12B	5.95801e-75	0.0609729	0.076	0.036	1.84418e-70	Macro_C1QC	MVB12B
PLXNC1	6.38302e-75	0.147004	0.366	0.279	1.97574e-70	Macro_C1QC	PLXNC1
SCIMP	6.63102e-75	0.147331	0.302	0.223	2.0525e-70	Macro_C1QC	SCIMP
LINC01094	7.40122e-75	0.0623794	0.066	0.029	2.2909e-70	Macro_C1QC	LINC01094
NDUFS8	9.47283e-75	0.126865	0.593	0.498	2.93212e-70	Macro_C1QC	NDUFS8
DDAH2	9.99497e-75	0.133018	0.427	0.336	3.09374e-70	Macro_C1QC	DDAH2
MTDH	1.16921e-74	0.139197	0.695	0.614	3.61905e-70	Macro_C1QC	MTDH
SARAF	1.24212e-74	0.158611	0.787	0.716	3.84474e-70	Macro_C1QC	SARAF
DOCK4	1.2574e-74	0.107174	0.259	0.181	3.89202e-70	Macro_C1QC	DOCK4
KLHDC3	1.38696e-74	0.114365	0.231	0.16	4.29305e-70	Macro_C1QC	KLHDC3
C1ORF54	1.40944e-74	0.045395	0.028	0.007	4.36264e-70	Macro_C1QC	C1ORF54
MRPL57	1.78544e-74	0.12209	0.526	0.432	5.52648e-70	Macro_C1QC	MRPL57
SPATA20	2.35404e-74	0.0840579	0.137	0.081	7.28645e-70	Macro_C1QC	SPATA20
ENTPD1	2.39795e-74	0.131207	0.377	0.288	7.42238e-70	Macro_C1QC	ENTPD1
CD99	2.64601e-74	0.131267	0.634	0.546	8.1902e-70	Macro_C1QC	CD99
NARS	2.99928e-74	0.137128	0.407	0.318	9.28367e-70	Macro_C1QC	NARS
NFKBIE	4.87098e-74	0.210978	0.321	0.244	1.50771e-69	Macro_C1QC	NFKBIE
YIF1B	7.75189e-74	0.151774	0.343	0.262	2.39944e-69	Macro_C1QC	YIF1B
SLC37A4	7.96942e-74	0.0708686	0.113	0.063	2.46678e-69	Macro_C1QC	SLC37A4
HOMER3	9.33272e-74	0.10001	0.178	0.115	2.88876e-69	Macro_C1QC	HOMER3
RP11-472N13.3	1.02146e-73	0.062307	0.08	0.039	3.16173e-69	Macro_C1QC	RP11-472N13.3
GNAI2	1.4059e-73	0.127949	0.733	0.652	4.3517e-69	Macro_C1QC	GNAI2
YIPF3	1.86307e-73	0.128424	0.315	0.235	5.76676e-69	Macro_C1QC	YIPF3
PARL	1.93272e-73	0.145114	0.371	0.288	5.98236e-69	Macro_C1QC	PARL
NDUFA8	2.33497e-73	0.125869	0.336	0.253	7.22744e-69	Macro_C1QC	NDUFA8
S100A11	2.35903e-73	0.159483	0.982	0.961	7.30191e-69	Macro_C1QC	S100A11
EVI2A	2.47348e-73	0.157668	0.481	0.395	7.65615e-69	Macro_C1QC	EVI2A
LRP10	4.19677e-73	0.129956	0.323	0.242	1.29903e-68	Macro_C1QC	LRP10
RRAGD	4.35333e-73	0.0918491	0.24	0.165	1.34749e-68	Macro_C1QC	RRAGD
MRPS21	7.08726e-73	0.141088	0.552	0.464	2.19372e-68	Macro_C1QC	MRPS21
SLC45A4	7.37215e-73	0.0618792	0.074	0.035	2.2819e-68	Macro_C1QC	SLC45A4
ACE	7.78067e-73	0.0873952	0.119	0.068	2.40835e-68	Macro_C1QC	ACE
SLC36A1	7.9097e-73	0.0896762	0.165	0.104	2.44829e-68	Macro_C1QC	SLC36A1
VTI1B	9.06816e-73	0.126278	0.405	0.317	2.80687e-68	Macro_C1QC	VTI1B
MIF4GD	9.23229e-73	0.124534	0.279	0.203	2.85767e-68	Macro_C1QC	MIF4GD
HSD17B4	9.25783e-73	0.113679	0.335	0.249	2.86558e-68	Macro_C1QC	HSD17B4
PCDH12	1.71916e-72	0.0387309	0.021	0.004	5.32131e-68	Macro_C1QC	PCDH12
PLEKHO1	1.85118e-72	0.131803	0.476	0.379	5.72997e-68	Macro_C1QC	PLEKHO1
SSR3	2.46231e-72	0.130935	0.667	0.585	7.62158e-68	Macro_C1QC	SSR3
FHIT	2.52365e-72	0.0653974	0.091	0.048	7.81146e-68	Macro_C1QC	FHIT
NFAM1	3.6744e-72	0.101414	0.182	0.119	1.13734e-67	Macro_C1QC	NFAM1
DIRC2	4.15658e-72	0.084026	0.134	0.08	1.28659e-67	Macro_C1QC	DIRC2
CCDC106	4.7927e-72	0.0684123	0.098	0.053	1.48348e-67	Macro_C1QC	CCDC106
ACSM5	5.82667e-72	0.0292964	0.024	0.006	1.80353e-67	Macro_C1QC	ACSM5
NDUFC1	6.34777e-72	0.131869	0.459	0.368	1.96483e-67	Macro_C1QC	NDUFC1
SAMHD1	1.14033e-71	0.107912	0.659	0.555	3.52968e-67	Macro_C1QC	SAMHD1
TMEM173	1.26748e-71	0.142024	0.277	0.203	3.92324e-67	Macro_C1QC	TMEM173
IFI6	2.63824e-71	0.102073	0.597	0.506	8.16614e-67	Macro_C1QC	IFI6
TRPV2	2.79525e-71	0.123284	0.28	0.204	8.65214e-67	Macro_C1QC	TRPV2
TRAPPC3	2.84217e-71	0.136473	0.387	0.304	8.79738e-67	Macro_C1QC	TRAPPC3
HAVCR2	6.99069e-71	0.10055	0.497	0.397	2.16383e-66	Macro_C1QC	HAVCR2
ANXA4	8.17087e-71	0.109783	0.41	0.32	2.52913e-66	Macro_C1QC	ANXA4
FAM173A	1.30796e-70	0.119776	0.337	0.255	4.04852e-66	Macro_C1QC	FAM173A
UBE2L6	1.32215e-70	0.155621	0.498	0.409	4.09245e-66	Macro_C1QC	UBE2L6
GIMAP5	1.37278e-70	0.0470016	0.047	0.018	4.24918e-66	Macro_C1QC	GIMAP5
COLGALT1	1.53855e-70	0.0896776	0.114	0.065	4.76226e-66	Macro_C1QC	COLGALT1
NME3	2.31957e-70	0.126374	0.354	0.272	7.17978e-66	Macro_C1QC	NME3
HTATIP2	2.41245e-70	0.125134	0.344	0.262	7.46727e-66	Macro_C1QC	HTATIP2
AKIP1	3.03022e-70	0.088656	0.205	0.138	9.37943e-66	Macro_C1QC	AKIP1
CYBRD1	4.05972e-70	0.0923214	0.172	0.111	1.2566e-65	Macro_C1QC	CYBRD1
TMEM134	4.44373e-70	0.113948	0.291	0.214	1.37547e-65	Macro_C1QC	TMEM134
SAT1	7.44353e-70	0.268254	0.992	0.987	2.304e-65	Macro_C1QC	SAT1
NDUFB10	7.51516e-70	0.136997	0.604	0.518	2.32617e-65	Macro_C1QC	NDUFB10
CCDC112	1.23141e-69	0.108669	0.196	0.132	3.81159e-65	Macro_C1QC	CCDC112
AHCY	1.26978e-69	0.114929	0.264	0.19	3.93036e-65	Macro_C1QC	AHCY
ATG7	1.38822e-69	0.109383	0.23	0.161	4.29696e-65	Macro_C1QC	ATG7
RTCB	1.39536e-69	0.134823	0.332	0.252	4.31907e-65	Macro_C1QC	RTCB
SRD5A3	1.77005e-69	0.0989401	0.251	0.178	5.47884e-65	Macro_C1QC	SRD5A3
BNC2	1.86622e-69	0.049661	0.055	0.023	5.77651e-65	Macro_C1QC	BNC2
HSP90B1	2.17177e-69	0.122722	0.771	0.699	6.72229e-65	Macro_C1QC	HSP90B1
LYRM5	2.99858e-69	0.0921895	0.192	0.129	9.28151e-65	Macro_C1QC	LYRM5
MRPL12	4.71176e-69	0.112903	0.365	0.28	1.45843e-64	Macro_C1QC	MRPL12
C20orf27	4.8164e-69	0.114441	0.327	0.245	1.49082e-64	Macro_C1QC	C20orf27
TLR4	5.82653e-69	0.150107	0.307	0.231	1.80349e-64	Macro_C1QC	TLR4
MRPL41	6.30858e-69	0.129843	0.55	0.46	1.9527e-64	Macro_C1QC	MRPL41
LMO4	7.60541e-69	0.106318	0.367	0.281	2.3541e-64	Macro_C1QC	LMO4
ZDHHC12	8.39889e-69	0.0966471	0.346	0.263	2.59971e-64	Macro_C1QC	ZDHHC12
CLN8	9.32075e-69	0.121751	0.376	0.289	2.88505e-64	Macro_C1QC	CLN8
DSTN	9.77192e-69	0.104743	0.538	0.443	3.0247e-64	Macro_C1QC	DSTN
APIP	1.106e-68	0.108244	0.287	0.21	3.4234e-64	Macro_C1QC	APIP
AHR	1.22071e-68	0.178098	0.429	0.345	3.77846e-64	Macro_C1QC	AHR
PDIA6	1.25426e-68	0.164014	0.65	0.569	3.88232e-64	Macro_C1QC	PDIA6
SMIM19	1.50716e-68	0.117273	0.327	0.248	4.66513e-64	Macro_C1QC	SMIM19
SIL1	1.64297e-68	0.119373	0.309	0.231	5.0855e-64	Macro_C1QC	SIL1
SNRPC	1.70436e-68	0.124088	0.457	0.369	5.27551e-64	Macro_C1QC	SNRPC
SDF4	1.73737e-68	0.119486	0.431	0.344	5.37767e-64	Macro_C1QC	SDF4
UHRF1BP1	1.81577e-68	0.0767016	0.12	0.07	5.62035e-64	Macro_C1QC	UHRF1BP1
PHACTR2	2.27016e-68	0.122979	0.304	0.226	7.02682e-64	Macro_C1QC	PHACTR2
FOXN3	2.29086e-68	0.138854	0.386	0.302	7.09089e-64	Macro_C1QC	FOXN3
ST8SIA4	3.15395e-68	0.130964	0.345	0.264	9.76241e-64	Macro_C1QC	ST8SIA4
AC109826.1	3.64464e-68	0.0639005	0.09	0.048	1.12813e-63	Macro_C1QC	AC109826.1
CALU	6.18433e-68	0.0780549	0.383	0.292	1.91423e-63	Macro_C1QC	CALU
SNX8	6.53303e-68	0.129636	0.312	0.235	2.02217e-63	Macro_C1QC	SNX8
MT-ND2	8.71828e-68	0.168129	0.969	0.988	2.69857e-63	Macro_C1QC	MT-ND2
CREBRF	1.02392e-67	0.134017	0.274	0.201	3.16934e-63	Macro_C1QC	CREBRF
RNF114	1.55592e-67	0.133881	0.38	0.299	4.81604e-63	Macro_C1QC	RNF114
WBP2	1.70304e-67	0.115763	0.357	0.275	5.27141e-63	Macro_C1QC	WBP2
HSBP1L1	1.86405e-67	0.0681196	0.105	0.059	5.7698e-63	Macro_C1QC	HSBP1L1
ANKRD9	2.03495e-67	0.0825651	0.15	0.094	6.29878e-63	Macro_C1QC	ANKRD9
EVL	2.19171e-67	0.0711605	0.349	0.262	6.784e-63	Macro_C1QC	EVL
CARD9	2.42257e-67	0.0875923	0.148	0.093	7.49857e-63	Macro_C1QC	CARD9
DDOST	3.66991e-67	0.154223	0.397	0.318	1.13595e-62	Macro_C1QC	DDOST
ZDHHC4	4.3277e-67	0.106337	0.232	0.164	1.33955e-62	Macro_C1QC	ZDHHC4
G6PC3	8.78132e-67	0.0997437	0.22	0.153	2.71808e-62	Macro_C1QC	G6PC3
THEMIS2	1.47188e-66	0.171346	0.495	0.416	4.55592e-62	Macro_C1QC	THEMIS2
PPCS	1.9064e-66	0.125406	0.423	0.337	5.90088e-62	Macro_C1QC	PPCS
ACER3	1.94991e-66	0.126878	0.37	0.287	6.03556e-62	Macro_C1QC	ACER3
CALM3	2.54632e-66	0.116492	0.655	0.577	7.88162e-62	Macro_C1QC	CALM3
GIPC1	2.55503e-66	0.0871823	0.169	0.11	7.90859e-62	Macro_C1QC	GIPC1
LST1	3.01513e-66	0.116412	0.878	0.813	9.33274e-62	Macro_C1QC	LST1
ALOX15B	4.50534e-66	0.0594232	0.094	0.051	1.39454e-61	Macro_C1QC	ALOX15B
PDCD1LG2	4.91839e-66	0.0720303	0.108	0.062	1.52239e-61	Macro_C1QC	PDCD1LG2
ARRB2	7.70673e-66	0.159265	0.596	0.518	2.38546e-61	Macro_C1QC	ARRB2
PRDX4	8.568e-66	0.0820593	0.396	0.311	2.65205e-61	Macro_C1QC	PRDX4
ASNA1	9.65061e-66	0.130116	0.392	0.312	2.98715e-61	Macro_C1QC	ASNA1
HSP90AB1	1.21488e-65	0.0822597	0.85	0.772	3.76043e-61	Macro_C1QC	HSP90AB1
ATP8B4	1.55729e-65	0.0905928	0.166	0.108	4.82029e-61	Macro_C1QC	ATP8B4
MRC1	1.57983e-65	0.185315	0.215	0.152	4.89003e-61	Macro_C1QC	MRC1
NDUFA11	1.62308e-65	0.135191	0.746	0.681	5.02392e-61	Macro_C1QC	NDUFA11
ABR	1.82064e-65	0.106453	0.242	0.173	5.63543e-61	Macro_C1QC	ABR
IL12RB1	1.88437e-65	0.079559	0.136	0.084	5.8327e-61	Macro_C1QC	IL12RB1
CNPY3	2.31229e-65	0.158827	0.577	0.504	7.15722e-61	Macro_C1QC	CNPY3
FABP1	2.38714e-65	0.0785341	0.134	0.082	7.38891e-61	Macro_C1QC	FABP1
SERF2	3.0802e-65	0.171544	0.987	0.985	9.53414e-61	Macro_C1QC	SERF2
PIK3R1	3.23853e-65	0.136132	0.26	0.189	1.00242e-60	Macro_C1QC	PIK3R1
PIGT	3.8193e-65	0.111556	0.314	0.236	1.18219e-60	Macro_C1QC	PIGT
TMEM50A	3.85515e-65	0.156795	0.703	0.645	1.19329e-60	Macro_C1QC	TMEM50A
PRDX3	5.44164e-65	0.102201	0.566	0.477	1.68435e-60	Macro_C1QC	PRDX3
RALGDS	8.30693e-65	0.120946	0.257	0.186	2.57124e-60	Macro_C1QC	RALGDS
FAM110A	1.0454e-64	0.126746	0.208	0.145	3.23582e-60	Macro_C1QC	FAM110A
P3H2	1.23095e-64	0.0463689	0.049	0.021	3.81015e-60	Macro_C1QC	P3H2
IDH2	1.41727e-64	0.0611804	0.45	0.361	4.38688e-60	Macro_C1QC	IDH2
MFSD7	1.53376e-64	0.092203	0.175	0.116	4.74746e-60	Macro_C1QC	MFSD7
SERINC1	1.82265e-64	0.118837	0.487	0.402	5.64166e-60	Macro_C1QC	SERINC1
TPD52L2	1.9914e-64	0.117929	0.339	0.262	6.16399e-60	Macro_C1QC	TPD52L2
CNPY2	2.17745e-64	0.121293	0.395	0.314	6.73985e-60	Macro_C1QC	CNPY2
WBSCR27	2.36002e-64	0.0297087	0.026	0.007	7.30498e-60	Macro_C1QC	WBSCR27
GGA2	2.9104e-64	0.118341	0.275	0.203	9.00857e-60	Macro_C1QC	GGA2
PQLC3	3.15815e-64	0.119871	0.327	0.253	9.77543e-60	Macro_C1QC	PQLC3
SNX9	3.21082e-64	0.116691	0.332	0.253	9.93847e-60	Macro_C1QC	SNX9
DPY30	3.5003e-64	0.113064	0.417	0.334	1.08345e-59	Macro_C1QC	DPY30
SRP14	3.95048e-64	0.132909	0.91	0.869	1.22279e-59	Macro_C1QC	SRP14
ETFB	4.40473e-64	0.122167	0.483	0.399	1.3634e-59	Macro_C1QC	ETFB
CCDC47	6.28124e-64	0.12923	0.355	0.276	1.94423e-59	Macro_C1QC	CCDC47
CYB5A	8.3186e-64	0.0835845	0.329	0.246	2.57486e-59	Macro_C1QC	CYB5A
ZNF330	1.04048e-63	0.123613	0.281	0.209	3.22059e-59	Macro_C1QC	ZNF330
NCKAP5	1.27563e-63	0.03356	0.029	0.009	3.94845e-59	Macro_C1QC	NCKAP5
NAAA	1.32024e-63	0.137237	0.366	0.288	4.08655e-59	Macro_C1QC	NAAA
RAB4A	1.34446e-63	0.116434	0.324	0.249	4.16152e-59	Macro_C1QC	RAB4A
SFT2D1	1.38293e-63	0.162962	0.646	0.583	4.2806e-59	Macro_C1QC	SFT2D1
RHOA	1.47106e-63	0.137699	0.905	0.878	4.55338e-59	Macro_C1QC	RHOA
BSG	1.68714e-63	0.122088	0.611	0.537	5.22221e-59	Macro_C1QC	BSG
SIPA1	1.9665e-63	0.119339	0.269	0.199	6.0869e-59	Macro_C1QC	SIPA1
TMED3	2.15657e-63	0.115323	0.34	0.264	6.67523e-59	Macro_C1QC	TMED3
UBXN6	2.48677e-63	0.104117	0.263	0.193	7.69731e-59	Macro_C1QC	UBXN6
SEC11A	4.45201e-63	0.161023	0.688	0.626	1.37803e-58	Macro_C1QC	SEC11A
NDUFAF3	5.11507e-63	0.123905	0.505	0.422	1.58327e-58	Macro_C1QC	NDUFAF3
HIGD2A	6.6628e-63	0.160276	0.692	0.627	2.06234e-58	Macro_C1QC	HIGD2A
NDUFS2	7.2031e-63	0.12391	0.388	0.308	2.22958e-58	Macro_C1QC	NDUFS2
S100A13	9.17911e-63	0.090002	0.18	0.12	2.84121e-58	Macro_C1QC	S100A13
TTC1	9.93613e-63	0.114577	0.321	0.245	3.07553e-58	Macro_C1QC	TTC1
MGLL	1.01397e-62	0.0674766	0.213	0.147	3.13853e-58	Macro_C1QC	MGLL
COMMD4	1.28703e-62	0.0899482	0.303	0.227	3.98373e-58	Macro_C1QC	COMMD4
RP11-792D21.2	1.40105e-62	0.071113	0.166	0.108	4.33667e-58	Macro_C1QC	RP11-792D21.2
PALD1	1.51171e-62	0.0780404	0.123	0.075	4.67918e-58	Macro_C1QC	PALD1
TM7SF3	1.84138e-62	0.0954978	0.219	0.154	5.69964e-58	Macro_C1QC	TM7SF3
MFSD12	1.90139e-62	0.0688682	0.343	0.261	5.88537e-58	Macro_C1QC	MFSD12
FAM198B	1.91426e-62	0.0818283	0.279	0.203	5.92522e-58	Macro_C1QC	FAM198B
ANOS1	2.01203e-62	0.0604359	0.084	0.045	6.22785e-58	Macro_C1QC	ANOS1
SECTM1	2.21675e-62	0.111602	0.225	0.16	6.8615e-58	Macro_C1QC	SECTM1
TRAPPC2L	2.76311e-62	0.12384	0.406	0.325	8.55265e-58	Macro_C1QC	TRAPPC2L
CAMK1D	3.17829e-62	0.0924499	0.186	0.126	9.83777e-58	Macro_C1QC	CAMK1D
C11orf31	3.43054e-62	0.168868	0.633	0.567	1.06186e-57	Macro_C1QC	C11orf31
EPAS1	5.31016e-62	0.0828836	0.161	0.105	1.64365e-57	Macro_C1QC	EPAS1
AAMDC	5.45416e-62	0.0880731	0.178	0.12	1.68823e-57	Macro_C1QC	AAMDC
PROCR	7.20646e-62	0.0867811	0.161	0.105	2.23062e-57	Macro_C1QC	PROCR
PPM1N	8.4672e-62	0.0730764	0.098	0.055	2.62085e-57	Macro_C1QC	PPM1N
TLR5	8.59869e-62	0.080021	0.115	0.069	2.66155e-57	Macro_C1QC	TLR5
HES1	9.16913e-62	0.252638	0.239	0.174	2.83812e-57	Macro_C1QC	HES1
TMEM208	1.24777e-61	0.139705	0.418	0.341	3.86221e-57	Macro_C1QC	TMEM208
PRKCA	1.43191e-61	0.115955	0.176	0.119	4.4322e-57	Macro_C1QC	PRKCA
POLR3GL	1.57213e-61	0.105643	0.327	0.25	4.86621e-57	Macro_C1QC	POLR3GL
C19orf70	2.16249e-61	0.143441	0.536	0.456	6.69355e-57	Macro_C1QC	C19orf70
RILP	2.75396e-61	0.111306	0.244	0.178	8.52432e-57	Macro_C1QC	RILP
NDUFA2	3.24958e-61	0.144347	0.642	0.572	1.00584e-56	Macro_C1QC	NDUFA2
SH2B3	4.48379e-61	0.151826	0.379	0.303	1.38787e-56	Macro_C1QC	SH2B3
ZDHHC24	5.10077e-61	0.101881	0.25	0.182	1.57884e-56	Macro_C1QC	ZDHHC24
POLR2L	6.04515e-61	0.141588	0.793	0.739	1.87116e-56	Macro_C1QC	POLR2L
CRTAP	6.10266e-61	0.101547	0.387	0.304	1.88896e-56	Macro_C1QC	CRTAP
TLR3	6.50621e-61	0.0425735	0.045	0.019	2.01387e-56	Macro_C1QC	TLR3
SMIM7	7.64705e-61	0.118184	0.358	0.282	2.36699e-56	Macro_C1QC	SMIM7
VAMP5	8.16922e-61	0.266493	0.501	0.428	2.52862e-56	Macro_C1QC	VAMP5
CLIC2	9.58253e-61	0.0787574	0.198	0.136	2.96608e-56	Macro_C1QC	CLIC2
SDHC	9.92947e-61	0.140459	0.496	0.418	3.07347e-56	Macro_C1QC	SDHC
FGD5	1.00274e-60	0.0543146	0.082	0.043	3.10379e-56	Macro_C1QC	FGD5
SLC37A2	1.15037e-60	0.0871541	0.166	0.11	3.56073e-56	Macro_C1QC	SLC37A2
HMGN3	1.38647e-60	0.100762	0.577	0.489	4.29155e-56	Macro_C1QC	HMGN3
SEPW1	1.41807e-60	0.117811	0.567	0.483	4.38934e-56	Macro_C1QC	SEPW1
RER1	1.76653e-60	0.127866	0.534	0.455	5.46795e-56	Macro_C1QC	RER1
CTTNBP2NL	1.83122e-60	0.0856185	0.163	0.108	5.66817e-56	Macro_C1QC	CTTNBP2NL
IRF8	2.20275e-60	0.0409056	0.46	0.37	6.81818e-56	Macro_C1QC	IRF8
SNAP29	3.66317e-60	0.13257	0.308	0.238	1.13386e-55	Macro_C1QC	SNAP29
PHYH	4.09645e-60	0.0808691	0.161	0.106	1.26797e-55	Macro_C1QC	PHYH
ERLEC1	5.30726e-60	0.0923982	0.28	0.209	1.64276e-55	Macro_C1QC	ERLEC1
MVB12A	5.95627e-60	0.106899	0.248	0.182	1.84364e-55	Macro_C1QC	MVB12A
ANXA2	8.62824e-60	0.102706	0.871	0.818	2.6707e-55	Macro_C1QC	ANXA2
ARL5A	8.8689e-60	0.126661	0.308	0.238	2.74519e-55	Macro_C1QC	ARL5A
SNCA	9.31649e-60	0.0884773	0.234	0.168	2.88373e-55	Macro_C1QC	SNCA
PIK3R3	1.05345e-59	0.0388972	0.043	0.017	3.26074e-55	Macro_C1QC	PIK3R3
IFNGR2	1.16349e-59	0.174966	0.61	0.535	3.60135e-55	Macro_C1QC	IFNGR2
RP11-624L4.2	1.22271e-59	0.0391953	0.034	0.012	3.78464e-55	Macro_C1QC	RP11-624L4.2
MRPS7	1.57977e-59	0.121503	0.361	0.286	4.88985e-55	Macro_C1QC	MRPS7
ARSD	1.85867e-59	0.0771347	0.136	0.086	5.75314e-55	Macro_C1QC	ARSD
ARAP1	1.95857e-59	0.10428	0.245	0.179	6.06237e-55	Macro_C1QC	ARAP1
FGD2	2.30386e-59	0.130389	0.283	0.214	7.13115e-55	Macro_C1QC	FGD2
GBAS	2.45914e-59	0.105278	0.325	0.25	7.61179e-55	Macro_C1QC	GBAS
CD300LF	3.41224e-59	0.138564	0.245	0.181	1.05619e-54	Macro_C1QC	CD300LF
SLC22A18AS	3.59377e-59	0.061887	0.092	0.052	1.11238e-54	Macro_C1QC	SLC22A18AS
NDUFB4	4.13013e-59	0.114642	0.649	0.57	1.2784e-54	Macro_C1QC	NDUFB4
MXD4	4.52954e-59	0.104652	0.202	0.142	1.40203e-54	Macro_C1QC	MXD4
TIMM13	5.52905e-59	0.133862	0.552	0.474	1.71141e-54	Macro_C1QC	TIMM13
PLOD1	6.09819e-59	0.0794628	0.185	0.126	1.88757e-54	Macro_C1QC	PLOD1
CCL31	6.25634e-59	0.154591	0.661	0.58	1.93653e-54	Macro_C1QC	CCL3
CLN5	6.62834e-59	0.0984657	0.238	0.173	2.05167e-54	Macro_C1QC	CLN5
ATP5J	9.71576e-59	0.0930271	0.736	0.658	3.00732e-54	Macro_C1QC	ATP5J
RAB1A	1.0097e-58	0.143442	0.612	0.539	3.12532e-54	Macro_C1QC	RAB1A
KCNQ3	1.02512e-58	0.0296989	0.014	0.002	3.17306e-54	Macro_C1QC	KCNQ3
SLC25A11	1.16583e-58	0.114207	0.354	0.279	3.60861e-54	Macro_C1QC	SLC25A11
WIPI2	1.59632e-58	0.107309	0.305	0.233	4.94108e-54	Macro_C1QC	WIPI2
PILRA	1.9831e-58	0.143696	0.46	0.383	6.13828e-54	Macro_C1QC	PILRA
TMEM70	2.30605e-58	0.107185	0.396	0.317	7.13792e-54	Macro_C1QC	TMEM70
KRTCAP2	2.33608e-58	0.122691	0.486	0.407	7.23087e-54	Macro_C1QC	KRTCAP2
COX7B	2.43992e-58	0.145557	0.845	0.799	7.5523e-54	Macro_C1QC	COX7B
CHST13	2.8102e-58	0.0561444	0.073	0.038	8.6984e-54	Macro_C1QC	CHST13
ECH1	3.65205e-58	0.123147	0.422	0.344	1.13042e-53	Macro_C1QC	ECH1
NDUFS3	5.31976e-58	0.11037	0.371	0.295	1.64663e-53	Macro_C1QC	NDUFS3
HACD4	5.8892e-58	0.120455	0.318	0.247	1.82289e-53	Macro_C1QC	HACD4
DPM3	6.24284e-58	0.121042	0.336	0.264	1.93235e-53	Macro_C1QC	DPM3
HOXB7	6.92701e-58	0.0378381	0.043	0.018	2.14412e-53	Macro_C1QC	HOXB7
GNGT2	8.40705e-58	0.0792258	0.168	0.112	2.60223e-53	Macro_C1QC	GNGT2
ST13	9.06295e-58	0.121153	0.644	0.566	2.80526e-53	Macro_C1QC	ST13
DGCR6L	1.04077e-57	0.0968604	0.307	0.235	3.22151e-53	Macro_C1QC	DGCR6L
NADK	1.0641e-57	0.122951	0.277	0.209	3.2937e-53	Macro_C1QC	NADK
HLA-B	1.15688e-57	0.302271	0.967	0.981	3.5809e-53	Macro_C1QC	HLA-B
PNPO	1.3715e-57	0.0833055	0.163	0.109	4.24519e-53	Macro_C1QC	PNPO
ATP6V0D1	1.50156e-57	0.120571	0.61	0.535	4.64777e-53	Macro_C1QC	ATP6V0D1
CD151	1.94554e-57	0.108375	0.374	0.297	6.02203e-53	Macro_C1QC	CD151
DAD1	2.17782e-57	0.126385	0.667	0.594	6.741e-53	Macro_C1QC	DAD1
ISOC2	2.25558e-57	0.109017	0.279	0.21	6.98169e-53	Macro_C1QC	ISOC2
GIMAP2	2.77746e-57	0.0993852	0.216	0.155	8.59707e-53	Macro_C1QC	GIMAP2
TPST2	3.63615e-57	0.0906358	0.273	0.204	1.1255e-52	Macro_C1QC	TPST2
UROS	3.81989e-57	0.0988258	0.263	0.196	1.18237e-52	Macro_C1QC	UROS
FAM195B	4.55668e-57	0.113975	0.399	0.322	1.41043e-52	Macro_C1QC	FAM195B
TMEM220	4.88926e-57	0.0595945	0.091	0.051	1.51337e-52	Macro_C1QC	TMEM220
HEBP1	5.85706e-57	0.103978	0.313	0.241	1.81294e-52	Macro_C1QC	HEBP1
ILK	6.68577e-57	0.119482	0.382	0.308	2.06945e-52	Macro_C1QC	ILK
MAGED2	6.87212e-57	0.0907021	0.193	0.135	2.12713e-52	Macro_C1QC	MAGED2
SLC8A1	7.7489e-57	0.0962463	0.374	0.295	2.39852e-52	Macro_C1QC	SLC8A1
GLUD1	9.93915e-57	0.0999687	0.373	0.295	3.07646e-52	Macro_C1QC	GLUD1
CRYBB1	1.08932e-56	0.037621	0.044	0.019	3.37178e-52	Macro_C1QC	CRYBB1
COX4I1	1.34065e-56	0.164326	0.921	0.901	4.1497e-52	Macro_C1QC	COX4I1
CYP4V2	1.35715e-56	0.0706706	0.108	0.065	4.20078e-52	Macro_C1QC	CYP4V2
ARPC3	1.44538e-56	0.161068	0.925	0.895	4.47388e-52	Macro_C1QC	ARPC3
LAP3	1.84273e-56	0.133722	0.624	0.539	5.70381e-52	Macro_C1QC	LAP3
IFFO1	1.88293e-56	0.0772906	0.133	0.085	5.82824e-52	Macro_C1QC	IFFO1
TMEM106A	1.96234e-56	0.101295	0.199	0.14	6.07402e-52	Macro_C1QC	TMEM106A
AIM2	1.98794e-56	0.0647679	0.085	0.047	6.15326e-52	Macro_C1QC	AIM2
BIN2	2.24609e-56	0.121019	0.263	0.198	6.95233e-52	Macro_C1QC	BIN2
IGFLR1	2.28568e-56	0.0952202	0.197	0.138	7.07485e-52	Macro_C1QC	IGFLR1
MGMT	2.56841e-56	0.0992381	0.309	0.238	7.95e-52	Macro_C1QC	MGMT
MTMR14	2.57459e-56	0.117364	0.291	0.223	7.96913e-52	Macro_C1QC	MTMR14
ANG	2.98957e-56	0.0709057	0.137	0.088	9.25362e-52	Macro_C1QC	ANG
PSMB6	3.46631e-56	0.138191	0.598	0.529	1.07293e-51	Macro_C1QC	PSMB6
CCPG1	3.88298e-56	0.0959338	0.284	0.214	1.2019e-51	Macro_C1QC	CCPG1
MRFAP1	4.36912e-56	0.135013	0.519	0.444	1.35237e-51	Macro_C1QC	MRFAP1
HINT1	4.66761e-56	0.0467204	0.862	0.783	1.44477e-51	Macro_C1QC	HINT1
POLR2F	4.66874e-56	0.111072	0.426	0.349	1.44512e-51	Macro_C1QC	POLR2F
COX6A1	4.85844e-56	0.152033	0.808	0.771	1.50383e-51	Macro_C1QC	COX6A1
HIBADH	6.20306e-56	0.0748679	0.147	0.097	1.92003e-51	Macro_C1QC	HIBADH
PCYOX1	7.01247e-56	0.0702978	0.126	0.079	2.17057e-51	Macro_C1QC	PCYOX1
SLC12A7	7.02456e-56	0.0860809	0.164	0.111	2.17431e-51	Macro_C1QC	SLC12A7
DHRS7	8.77315e-56	0.130866	0.466	0.392	2.71555e-51	Macro_C1QC	DHRS7
CMTM7	9.99702e-56	0.113484	0.379	0.305	3.09438e-51	Macro_C1QC	CMTM7
IFI16	1.14852e-55	0.0868351	0.57	0.482	3.55502e-51	Macro_C1QC	IFI16
CTD-2350C19.2	1.2264e-55	0.028517	0.028	0.009	3.79607e-51	Macro_C1QC	CTD-2350C19.2
MTCH1	1.47087e-55	0.117477	0.448	0.369	4.55277e-51	Macro_C1QC	MTCH1
RHBDF2	1.64748e-55	0.102887	0.257	0.192	5.09946e-51	Macro_C1QC	RHBDF2
REEP4	1.84719e-55	0.0783213	0.184	0.127	5.71759e-51	Macro_C1QC	REEP4
TMEM163	2.22053e-55	0.0512367	0.068	0.035	6.8732e-51	Macro_C1QC	TMEM163
DTNB	2.63526e-55	0.0491026	0.071	0.037	8.15691e-51	Macro_C1QC	DTNB
AKAP9	2.76036e-55	0.145848	0.366	0.294	8.54413e-51	Macro_C1QC	AKAP9
MITF	3.0705e-55	0.0581739	0.213	0.15	9.50413e-51	Macro_C1QC	MITF
TBC1D12	4.06476e-55	0.0736115	0.113	0.069	1.25816e-50	Macro_C1QC	TBC1D12
CTD-2313J17.6	4.208e-55	0.0575435	0.057	0.027	1.3025e-50	Macro_C1QC	CTD-2313J17.6
UBXN1	4.39911e-55	0.133832	0.593	0.521	1.36166e-50	Macro_C1QC	UBXN1
PRMT2	4.54859e-55	0.122221	0.452	0.374	1.40792e-50	Macro_C1QC	PRMT2
C19orf24	6.28467e-55	0.126666	0.437	0.363	1.94529e-50	Macro_C1QC	C19orf24
DOK1	6.52329e-55	0.0842789	0.188	0.132	2.01915e-50	Macro_C1QC	DOK1
ALDH16A1	7.50605e-55	0.0857612	0.195	0.137	2.32335e-50	Macro_C1QC	ALDH16A1
CYB561D2	7.80961e-55	0.0954665	0.243	0.18	2.41731e-50	Macro_C1QC	CYB561D2
CCDC107	1.03219e-54	0.10734	0.41	0.331	3.19494e-50	Macro_C1QC	CCDC107
SSR4	1.13606e-54	0.0495217	0.815	0.776	3.51645e-50	Macro_C1QC	SSR4
WIPF1	1.53006e-54	0.086682	0.542	0.455	4.736e-50	Macro_C1QC	WIPF1
STEAP1B	1.84797e-54	0.0378408	0.038	0.015	5.72002e-50	Macro_C1QC	STEAP1B
CISD1	2.27411e-54	0.0992949	0.263	0.198	7.03904e-50	Macro_C1QC	CISD1
SNX7	3.21654e-54	0.0451224	0.058	0.028	9.95615e-50	Macro_C1QC	SNX7
RNF213	3.55557e-54	0.112501	0.513	0.429	1.10055e-49	Macro_C1QC	RNF213
KCNJ5	4.29915e-54	0.0348622	0.04	0.016	1.33072e-49	Macro_C1QC	KCNJ5
SYT15	4.68751e-54	0.0309556	0.026	0.008	1.45093e-49	Macro_C1QC	SYT15
ID3	5.72263e-54	0.116353	0.252	0.186	1.77133e-49	Macro_C1QC	ID3
MT-CO3	7.18389e-54	0.132027	0.977	0.994	2.22363e-49	Macro_C1QC	MT-CO3
GTF2H5	8.15377e-54	0.11279	0.471	0.394	2.52384e-49	Macro_C1QC	GTF2H5
TMEM230	8.28435e-54	0.1136	0.57	0.492	2.56425e-49	Macro_C1QC	TMEM230
SLC23A2	8.29852e-54	0.0764475	0.124	0.079	2.56864e-49	Macro_C1QC	SLC23A2
NAGPA	1.01009e-53	0.0812438	0.168	0.114	3.12652e-49	Macro_C1QC	NAGPA
C19orf10	1.06748e-53	0.219835	0.403	0.339	3.30417e-49	Macro_C1QC	C19orf10
EYA2	1.08168e-53	0.0228786	0.02	0.005	3.34812e-49	Macro_C1QC	EYA2
HMGCL	1.10932e-53	0.083971	0.171	0.118	3.43367e-49	Macro_C1QC	HMGCL
PTPRJ	1.33556e-53	0.105479	0.285	0.218	4.13395e-49	Macro_C1QC	PTPRJ
RSU1	1.42117e-53	0.109812	0.391	0.315	4.39895e-49	Macro_C1QC	RSU1
ETHE1	1.44982e-53	0.115404	0.386	0.313	4.48763e-49	Macro_C1QC	ETHE1
HAGH	1.4533e-53	0.100185	0.266	0.201	4.49839e-49	Macro_C1QC	HAGH
TMEM255A	1.68526e-53	0.0422746	0.051	0.024	5.21638e-49	Macro_C1QC	TMEM255A
UQCRC2	1.89578e-53	0.139345	0.509	0.438	5.868e-49	Macro_C1QC	UQCRC2
TALDO1	2.02832e-53	0.15648	0.667	0.603	6.27827e-49	Macro_C1QC	TALDO1
NFU1	2.25717e-53	0.0872503	0.244	0.181	6.98662e-49	Macro_C1QC	NFU1
ITGB7	2.39807e-53	0.149443	0.212	0.155	7.42274e-49	Macro_C1QC	ITGB7
PNKD	2.42489e-53	0.0861716	0.375	0.299	7.50577e-49	Macro_C1QC	PNKD
VPS28	2.44659e-53	0.13348	0.599	0.528	7.57294e-49	Macro_C1QC	VPS28
ABHD14A	3.55375e-53	0.0648802	0.126	0.08	1.09999e-48	Macro_C1QC	ABHD14A
RHOBTB1	3.96867e-53	0.045247	0.06	0.03	1.22842e-48	Macro_C1QC	RHOBTB1
PEX11G	3.99192e-53	0.0399018	0.049	0.022	1.23562e-48	Macro_C1QC	PEX11G
PER3	4.25486e-53	0.0483936	0.064	0.033	1.31701e-48	Macro_C1QC	PER3
USP9X	4.3476e-53	0.114024	0.299	0.231	1.34571e-48	Macro_C1QC	USP9X
LSM10	4.49788e-53	0.116636	0.388	0.315	1.39223e-48	Macro_C1QC	LSM10
HADHB	5.09565e-53	0.114231	0.428	0.353	1.57726e-48	Macro_C1QC	HADHB
RAB9A	5.63081e-53	0.0635092	0.31	0.237	1.74291e-48	Macro_C1QC	RAB9A
ATP6V1B2	5.83368e-53	0.0705274	0.642	0.556	1.8057e-48	Macro_C1QC	ATP6V1B2
MANBA	6.34178e-53	0.1015	0.278	0.212	1.96297e-48	Macro_C1QC	MANBA
ATP6V1E1	6.65682e-53	0.115974	0.47	0.394	2.06049e-48	Macro_C1QC	ATP6V1E1
ACYP2	7.13143e-53	0.0857966	0.176	0.123	2.20739e-48	Macro_C1QC	ACYP2
HSD17B12	7.13614e-53	0.0974449	0.339	0.266	2.20885e-48	Macro_C1QC	HSD17B12
TNS3	7.21974e-53	0.0363547	0.277	0.205	2.23473e-48	Macro_C1QC	TNS3
DEPTOR	7.2783e-53	0.0405667	0.048	0.022	2.25285e-48	Macro_C1QC	DEPTOR
MESDC2	7.48474e-53	0.109741	0.39	0.314	2.31675e-48	Macro_C1QC	MESDC2
RP11-38M8.1	8.35772e-53	0.0229209	0.019	0.005	2.58697e-48	Macro_C1QC	RP11-38M8.1
TBC1D22A	8.70151e-53	0.0887184	0.193	0.137	2.69338e-48	Macro_C1QC	TBC1D22A
MT1G	1.30436e-52	0.191585	0.181	0.127	4.03738e-48	Macro_C1QC	MT1G
RAP2A	1.34537e-52	0.0722899	0.255	0.189	4.16431e-48	Macro_C1QC	RAP2A
CA11	1.53764e-52	0.0571742	0.088	0.051	4.75946e-48	Macro_C1QC	CA11
RWDD1	1.57564e-52	0.0993367	0.515	0.433	4.87708e-48	Macro_C1QC	RWDD1
SLC39A3	1.86326e-52	0.0849408	0.226	0.165	5.76734e-48	Macro_C1QC	SLC39A3
NDUFA6	2.26402e-52	0.109386	0.538	0.461	7.00783e-48	Macro_C1QC	NDUFA6
ERP44	2.44146e-52	0.154461	0.527	0.458	7.55707e-48	Macro_C1QC	ERP44
SFMBT2	2.7185e-52	0.104731	0.188	0.133	8.41456e-48	Macro_C1QC	SFMBT2
COPRS	2.8499e-52	0.0643891	0.275	0.205	8.82128e-48	Macro_C1QC	COPRS
FYB1	3.28985e-52	0.243627	0.47	0.405	1.01831e-47	Macro_C1QC	FYB1
ACAA2	3.41411e-52	0.101833	0.286	0.22	1.05677e-47	Macro_C1QC	ACAA2
ATF6	3.82219e-52	0.103072	0.313	0.244	1.18308e-47	Macro_C1QC	ATF6
ATP5A1	4.02711e-52	0.133947	0.588	0.514	1.24651e-47	Macro_C1QC	ATP5A1
MCUR1	4.57902e-52	0.0844976	0.235	0.172	1.41734e-47	Macro_C1QC	MCUR1
PHGR1	4.76154e-52	0.0490607	0.203	0.145	1.47384e-47	Macro_C1QC	PHGR1
ATP5B	5.04174e-52	0.140834	0.692	0.622	1.56057e-47	Macro_C1QC	ATP5B
TMEM19	5.71918e-52	0.0767319	0.199	0.141	1.77026e-47	Macro_C1QC	TMEM19
LXN	6.6905e-52	0.0622992	0.107	0.066	2.07091e-47	Macro_C1QC	LXN
MTIF3	7.23939e-52	0.0996354	0.365	0.292	2.24081e-47	Macro_C1QC	MTIF3
SOAT1	8.05543e-52	0.0562941	0.381	0.301	2.4934e-47	Macro_C1QC	SOAT1
TRAM1	8.25765e-52	0.113537	0.565	0.488	2.55599e-47	Macro_C1QC	TRAM1
DEGS1	8.52381e-52	0.104224	0.376	0.302	2.63837e-47	Macro_C1QC	DEGS1
OCIAD1	9.65818e-52	0.113772	0.487	0.412	2.9895e-47	Macro_C1QC	OCIAD1
PLEKHM2	1.02151e-51	0.0819777	0.213	0.154	3.16189e-47	Macro_C1QC	PLEKHM2
ABL2	1.1095e-51	0.153106	0.377	0.306	3.43424e-47	Macro_C1QC	ABL2
CDK5RAP3	1.15161e-51	0.108129	0.262	0.199	3.56458e-47	Macro_C1QC	CDK5RAP3
RNF181	1.22849e-51	0.128601	0.629	0.562	3.80255e-47	Macro_C1QC	RNF181
SURF1	1.32971e-51	0.112486	0.351	0.283	4.11584e-47	Macro_C1QC	SURF1
CDS2	1.60734e-51	0.0938646	0.229	0.169	4.97521e-47	Macro_C1QC	CDS2
PDK3	1.88992e-51	0.0694798	0.122	0.078	5.84987e-47	Macro_C1QC	PDK3
2022-09-15	2.00386e-51	0.120532	0.647	0.58	6.20256e-47	Macro_C1QC	2022-09-15
INPP5D	2.12731e-51	0.0992925	0.218	0.16	6.58465e-47	Macro_C1QC	INPP5D
PAOX	2.99765e-51	0.0522458	0.078	0.043	9.27862e-47	Macro_C1QC	PAOX
CTNND1	3.31475e-51	0.109207	0.327	0.258	1.02601e-46	Macro_C1QC	CTNND1
HECTD2	3.4786e-51	0.0399812	0.047	0.021	1.07673e-46	Macro_C1QC	HECTD2
TACC1	3.49556e-51	0.132381	0.432	0.36	1.08198e-46	Macro_C1QC	TACC1
SLC48A1	3.76957e-51	0.0566237	0.114	0.071	1.1668e-46	Macro_C1QC	SLC48A1
PTGES3	4.04171e-51	0.0770411	0.69	0.62	1.25103e-46	Macro_C1QC	PTGES3
TMBIM1	4.20525e-51	0.0813515	0.307	0.236	1.30165e-46	Macro_C1QC	TMBIM1
SLC3A2	4.89543e-51	0.143561	0.505	0.432	1.51528e-46	Macro_C1QC	SLC3A2
TMCO1	5.66438e-51	0.122322	0.503	0.433	1.7533e-46	Macro_C1QC	TMCO1
MRPL27	5.92201e-51	0.0975099	0.373	0.3	1.83304e-46	Macro_C1QC	MRPL27
EMC7	6.8107e-51	0.108742	0.433	0.359	2.10812e-46	Macro_C1QC	EMC7
WDR91	7.57182e-51	0.0566302	0.096	0.057	2.34371e-46	Macro_C1QC	WDR91
RP11-85F14.5	1.33665e-50	0.0577797	0.076	0.043	4.13733e-46	Macro_C1QC	RP11-85F14.5
KIAA1033	1.40518e-50	0.0724817	0.098	0.059	4.34946e-46	Macro_C1QC	KIAA1033
SLC18B1	1.40892e-50	0.0666474	0.098	0.059	4.36103e-46	Macro_C1QC	SLC18B1
RP3-412A9.11	1.57301e-50	0.0764576	0.157	0.107	4.86895e-46	Macro_C1QC	RP3-412A9.11
CABLES1	1.71056e-50	0.039126	0.043	0.019	5.29471e-46	Macro_C1QC	CABLES1
ZNF32	2.21681e-50	0.0710429	0.149	0.1	6.86171e-46	Macro_C1QC	ZNF32
TCF12	2.34775e-50	0.0842897	0.176	0.123	7.267e-46	Macro_C1QC	TCF12
ACSF2	2.4028e-50	0.0605816	0.108	0.067	7.4374e-46	Macro_C1QC	ACSF2
GSTT1	2.41338e-50	0.0551132	0.077	0.043	7.47015e-46	Macro_C1QC	GSTT1
SLC12A9	2.68996e-50	0.0911328	0.196	0.142	8.32624e-46	Macro_C1QC	SLC12A9
NDUFB1	2.82465e-50	0.110673	0.752	0.695	8.74314e-46	Macro_C1QC	NDUFB1
SNRPN	4.19959e-50	0.0776989	0.231	0.17	1.2999e-45	Macro_C1QC	SNRPN
ZNF428	4.26878e-50	0.0977613	0.269	0.206	1.32132e-45	Macro_C1QC	ZNF428
CACNA2D4	4.57392e-50	0.0877122	0.188	0.133	1.41576e-45	Macro_C1QC	CACNA2D4
KCNMB4	4.65774e-50	0.0251791	0.024	0.007	1.44171e-45	Macro_C1QC	KCNMB4
TXN2	5.55909e-50	0.112733	0.412	0.343	1.7207e-45	Macro_C1QC	TXN2
DOC2A	6.08605e-50	0.0202459	0.018	0.004	1.88381e-45	Macro_C1QC	DOC2A
LAGE3	7.37773e-50	0.106999	0.357	0.287	2.28363e-45	Macro_C1QC	LAGE3
PPFIBP2	7.57009e-50	0.0543996	0.091	0.054	2.34317e-45	Macro_C1QC	PPFIBP2
TAPBPL	8.43216e-50	0.0906702	0.189	0.135	2.61001e-45	Macro_C1QC	TAPBPL
DRAP1	8.48724e-50	0.124594	0.674	0.606	2.62705e-45	Macro_C1QC	DRAP1
ANKRD22	9.07434e-50	0.100664	0.192	0.137	2.80878e-45	Macro_C1QC	ANKRD22
COA3	1.03626e-49	0.084584	0.124	0.081	3.20754e-45	Macro_C1QC	COA3
GPAA1	1.15552e-49	0.0951012	0.3	0.234	3.57667e-45	Macro_C1QC	GPAA1
CYC1	1.7003e-49	0.131284	0.482	0.415	5.26293e-45	Macro_C1QC	CYC1
NDUFB9	2.03155e-49	0.107533	0.575	0.513	6.28826e-45	Macro_C1QC	NDUFB9
EML1	2.06389e-49	0.0203787	0.018	0.004	6.38837e-45	Macro_C1QC	EML1
TMEM119	2.15009e-49	0.0314307	0.023	0.007	6.65517e-45	Macro_C1QC	TMEM119
TGFA	2.20823e-49	0.0518381	0.08	0.046	6.83513e-45	Macro_C1QC	TGFA
MYZAP	2.88839e-49	0.0212723	0.019	0.005	8.94044e-45	Macro_C1QC	MYZAP
SIPA1L2	2.89473e-49	0.0710385	0.136	0.09	8.96004e-45	Macro_C1QC	SIPA1L2
GRB2	3.83953e-49	0.132275	0.655	0.591	1.18845e-44	Macro_C1QC	GRB2
MPV17	4.29335e-49	0.0867314	0.245	0.184	1.32892e-44	Macro_C1QC	MPV17
GHDC	4.50045e-49	0.0626153	0.114	0.072	1.39303e-44	Macro_C1QC	GHDC
ARHGAP12	4.54213e-49	0.0603231	0.097	0.059	1.40592e-44	Macro_C1QC	ARHGAP12
UBE2E2	4.55976e-49	0.104007	0.335	0.267	1.41138e-44	Macro_C1QC	UBE2E2
MT-CYB	5.69991e-49	0.130703	0.965	0.981	1.76429e-44	Macro_C1QC	MT-CYB
SPNS1	6.39166e-49	0.107239	0.317	0.251	1.97841e-44	Macro_C1QC	SPNS1
MGAT5	7.19854e-49	0.0699165	0.128	0.083	2.22816e-44	Macro_C1QC	MGAT5
UROD	7.47568e-49	0.0856273	0.245	0.184	2.31395e-44	Macro_C1QC	UROD
ITPA	8.74714e-49	0.110221	0.316	0.251	2.7075e-44	Macro_C1QC	ITPA
UBAC1	9.30079e-49	0.0873319	0.251	0.19	2.87887e-44	Macro_C1QC	UBAC1
ABRACL	1.14227e-48	0.130514	0.629	0.56	3.53566e-44	Macro_C1QC	ABRACL
IFNGR1	1.15244e-48	0.192526	0.608	0.546	3.56713e-44	Macro_C1QC	IFNGR1
TMED2	1.37315e-48	0.123832	0.596	0.528	4.25031e-44	Macro_C1QC	TMED2
NPM2	1.48755e-48	0.022048	0.02	0.006	4.60443e-44	Macro_C1QC	NPM2
APEX1	1.65103e-48	0.0911686	0.44	0.361	5.11043e-44	Macro_C1QC	APEX1
HACD3	1.6804e-48	0.0568495	0.183	0.129	5.20133e-44	Macro_C1QC	HACD3
DPYSL2	1.70769e-48	0.104092	0.476	0.399	5.28583e-44	Macro_C1QC	DPYSL2
FXYD5	2.09043e-48	0.124187	0.733	0.686	6.47051e-44	Macro_C1QC	FXYD5
DPEP2	2.1063e-48	0.0660907	0.12	0.077	6.51962e-44	Macro_C1QC	DPEP2
ZG16	2.7642e-48	0.0411259	0.041	0.018	8.55602e-44	Macro_C1QC	ZG16
PGPEP1	3.28898e-48	0.0690495	0.136	0.091	1.01804e-43	Macro_C1QC	PGPEP1
GSTP1	4.33519e-48	0.0637356	0.89	0.834	1.34187e-43	Macro_C1QC	GSTP1
SDCCAG8	4.42092e-48	0.0947404	0.303	0.237	1.36841e-43	Macro_C1QC	SDCCAG8
ALDH9A1	4.46074e-48	0.0889656	0.24	0.181	1.38073e-43	Macro_C1QC	ALDH9A1
SUMF1	5.63116e-48	0.0753423	0.18	0.128	1.74301e-43	Macro_C1QC	SUMF1
TIMM8B	6.41665e-48	0.120215	0.569	0.497	1.98615e-43	Macro_C1QC	TIMM8B
TBC1D14	6.54894e-48	0.0859208	0.165	0.115	2.02709e-43	Macro_C1QC	TBC1D14
PARVB	7.11009e-48	0.108275	0.338	0.27	2.20079e-43	Macro_C1QC	PARVB
PLXNB2	8.82562e-48	0.0942663	0.256	0.195	2.7318e-43	Macro_C1QC	PLXNB2
EMC3	1.52985e-47	0.110167	0.381	0.312	4.73536e-43	Macro_C1QC	EMC3
TMEM140	1.66323e-47	0.063451	0.114	0.073	5.14819e-43	Macro_C1QC	TMEM140
SLC47A1	2.00103e-47	0.037988	0.048	0.023	6.19379e-43	Macro_C1QC	SLC47A1
RPL27A	2.21901e-47	0.0832771	0.986	0.971	6.8685e-43	Macro_C1QC	RPL27A
JOSD2	2.6412e-47	0.111106	0.401	0.332	8.17531e-43	Macro_C1QC	JOSD2
SEC11C	2.67873e-47	0.0503786	0.396	0.322	8.29147e-43	Macro_C1QC	SEC11C
GPR85	2.96654e-47	0.0339404	0.032	0.012	9.18234e-43	Macro_C1QC	GPR85
ZCRB1	2.96969e-47	0.0881444	0.386	0.312	9.19209e-43	Macro_C1QC	ZCRB1
TMX1	3.12549e-47	0.105141	0.396	0.327	9.67434e-43	Macro_C1QC	TMX1
MYO9B	3.45389e-47	0.129662	0.389	0.323	1.06908e-42	Macro_C1QC	MYO9B
MAPK12	3.79076e-47	0.0267072	0.028	0.01	1.17335e-42	Macro_C1QC	MAPK12
ATP6V1D	3.88566e-47	0.096949	0.385	0.316	1.20273e-42	Macro_C1QC	ATP6V1D
SPATA7	3.97905e-47	0.0350123	0.04	0.017	1.23164e-42	Macro_C1QC	SPATA7
ACAT1	3.98098e-47	0.0791889	0.238	0.178	1.23223e-42	Macro_C1QC	ACAT1
NDUFA12	4.28992e-47	0.118491	0.52	0.447	1.32786e-42	Macro_C1QC	NDUFA12
SLC29A3	5.05825e-47	0.0557661	0.124	0.08	1.56568e-42	Macro_C1QC	SLC29A3
NBPF1	5.08945e-47	0.0650785	0.095	0.058	1.57534e-42	Macro_C1QC	NBPF1
ERGIC3	6.85646e-47	0.114914	0.497	0.428	2.12228e-42	Macro_C1QC	ERGIC3
IL15RA	6.87988e-47	0.0631765	0.108	0.068	2.12953e-42	Macro_C1QC	IL15RA
LAT2	6.88475e-47	0.132123	0.398	0.332	2.13104e-42	Macro_C1QC	LAT2
EVI2B	7.07338e-47	0.108322	0.57	0.494	2.18942e-42	Macro_C1QC	EVI2B
CCL4L21	8.24198e-47	0.70642	0.267	0.214	2.55114e-42	Macro_C1QC	CCL4L2
CDKN1C	8.80569e-47	0.0576802	0.075	0.042	2.72563e-42	Macro_C1QC	CDKN1C
PLOD3	9.27594e-47	0.0805887	0.205	0.15	2.87118e-42	Macro_C1QC	PLOD3
SNX17	1.09883e-46	0.113204	0.432	0.362	3.40119e-42	Macro_C1QC	SNX17
NDUFV1	1.26385e-46	0.0905879	0.373	0.303	3.91199e-42	Macro_C1QC	NDUFV1
FAM174A	1.37101e-46	0.0642658	0.139	0.094	4.24369e-42	Macro_C1QC	FAM174A
LINC00493	1.41497e-46	0.114588	0.529	0.459	4.37974e-42	Macro_C1QC	LINC00493
PLEKHB2	1.46782e-46	0.107325	0.545	0.471	4.54335e-42	Macro_C1QC	PLEKHB2
SIGLEC7	1.55669e-46	0.083298	0.224	0.166	4.81844e-42	Macro_C1QC	SIGLEC7
TGFBR1	1.62196e-46	0.0980893	0.282	0.218	5.02045e-42	Macro_C1QC	TGFBR1
AAED1	1.77775e-46	0.0893225	0.315	0.248	5.50267e-42	Macro_C1QC	AAED1
PLB1	2.10499e-46	0.0454362	0.068	0.037	6.51557e-42	Macro_C1QC	PLB1
SLC43A3	2.68864e-46	0.042167	0.363	0.285	8.32215e-42	Macro_C1QC	SLC43A3
APOL4	2.70982e-46	0.0675739	0.095	0.058	8.3877e-42	Macro_C1QC	APOL4
FERMT3	3.21685e-46	0.112906	0.501	0.427	9.95713e-42	Macro_C1QC	FERMT3
SLC17A5	3.38512e-46	0.0646328	0.185	0.132	1.0478e-41	Macro_C1QC	SLC17A5
GADD45GIP1	4.18219e-46	0.0935039	0.585	0.509	1.29451e-41	Macro_C1QC	GADD45GIP1
AC079767.4	4.18383e-46	0.0609261	0.09	0.054	1.29502e-41	Macro_C1QC	AC079767.4
NOP10	4.38986e-46	0.125275	0.792	0.751	1.35879e-41	Macro_C1QC	NOP10
PLEKHA2	4.80462e-46	0.0876962	0.31	0.244	1.48717e-41	Macro_C1QC	PLEKHA2
CHD9	5.52392e-46	0.103257	0.372	0.302	1.70982e-41	Macro_C1QC	CHD9
PLCB2	5.65557e-46	0.0813198	0.17	0.12	1.75057e-41	Macro_C1QC	PLCB2
AC006129.4	5.73249e-46	0.0519617	0.054	0.027	1.77438e-41	Macro_C1QC	AC006129.4
GGA1	6.19128e-46	0.0957633	0.322	0.257	1.91639e-41	Macro_C1QC	GGA1
OAZ1	6.53256e-46	0.157231	0.982	0.978	2.02202e-41	Macro_C1QC	OAZ1
LOXL3	7.68275e-46	0.0520087	0.08	0.046	2.37804e-41	Macro_C1QC	LOXL3
FES	9.11061e-46	0.099163	0.258	0.199	2.82001e-41	Macro_C1QC	FES
PLEKHG5	1.12436e-45	0.0171244	0.011	0.002	3.48024e-41	Macro_C1QC	PLEKHG5
ACOT11	1.41276e-45	0.0530424	0.09	0.054	4.3729e-41	Macro_C1QC	ACOT11
TMEM175	1.45243e-45	0.0621173	0.111	0.071	4.4957e-41	Macro_C1QC	TMEM175
SLIRP	1.52827e-45	0.123314	0.202	0.15	4.73045e-41	Macro_C1QC	SLIRP
LINC00116	1.53948e-45	0.0622602	0.099	0.061	4.76515e-41	Macro_C1QC	LINC00116
KLF2	1.69358e-45	0.204691	0.392	0.327	5.24213e-41	Macro_C1QC	KLF2
FOXO3	1.91659e-45	0.109347	0.279	0.219	5.93243e-41	Macro_C1QC	FOXO3
C6orf48	2.0792e-45	0.125661	0.417	0.351	6.43573e-41	Macro_C1QC	C6orf48
REXO2	2.11298e-45	0.0768021	0.257	0.196	6.5403e-41	Macro_C1QC	REXO2
CACUL1	2.56474e-45	0.0937372	0.291	0.229	7.93863e-41	Macro_C1QC	CACUL1
CPNE2	2.77585e-45	0.0584862	0.119	0.078	8.59207e-41	Macro_C1QC	CPNE2
SNHG12	2.89495e-45	0.0915551	0.215	0.16	8.96075e-41	Macro_C1QC	SNHG12
SAMD4A	2.92053e-45	0.0566229	0.1	0.062	9.03992e-41	Macro_C1QC	SAMD4A
XXbac-B135H6.15	3.06018e-45	0.0503388	0.077	0.045	9.47217e-41	Macro_C1QC	XXbac-B135H6.15
TIGAR	3.23631e-45	0.0911064	0.242	0.184	1.00173e-40	Macro_C1QC	TIGAR
PECAM1	3.39334e-45	0.0887727	0.132	0.089	1.05034e-40	Macro_C1QC	PECAM1
PIR	3.80755e-45	0.0420873	0.065	0.035	1.17855e-40	Macro_C1QC	PIR
ICA1	3.96007e-45	0.0440696	0.078	0.045	1.22576e-40	Macro_C1QC	ICA1
ZNF358	4.1807e-45	0.0551174	0.097	0.06	1.29405e-40	Macro_C1QC	ZNF358
NAPRT	4.46537e-45	0.114166	0.322	0.26	1.38217e-40	Macro_C1QC	NAPRT
SYK	4.75741e-45	0.0987446	0.372	0.305	1.47256e-40	Macro_C1QC	SYK
C1orf43	6.10805e-45	0.117026	0.533	0.466	1.89062e-40	Macro_C1QC	C1orf43
PPP2R4	8.26394e-45	0.0763085	0.212	0.157	2.55794e-40	Macro_C1QC	PPP2R4
CLN6	9.33935e-45	0.0516795	0.094	0.058	2.89081e-40	Macro_C1QC	CLN6
WNT5B	1.06564e-44	0.030565	0.03	0.011	3.29848e-40	Macro_C1QC	WNT5B
CTSO	1.11275e-44	0.0733191	0.149	0.103	3.44431e-40	Macro_C1QC	CTSO
TMEM138	1.28066e-44	0.0903833	0.186	0.135	3.96403e-40	Macro_C1QC	TMEM138
MAN2A1	1.44378e-44	0.0933945	0.221	0.166	4.46893e-40	Macro_C1QC	MAN2A1
ZBTB4	1.83319e-44	0.0691874	0.153	0.106	5.67427e-40	Macro_C1QC	ZBTB4
NEDD8	1.94544e-44	0.106303	0.767	0.714	6.02174e-40	Macro_C1QC	NEDD8
PKIB	2.23402e-44	0.0062947	0.196	0.141	6.91496e-40	Macro_C1QC	PKIB
CD180	2.26416e-44	0.0693053	0.163	0.114	7.00826e-40	Macro_C1QC	CD180
STX4	2.3983e-44	0.108853	0.388	0.32	7.42347e-40	Macro_C1QC	STX4
C9orf16	2.82415e-44	0.0918295	0.567	0.502	8.7416e-40	Macro_C1QC	C9orf16
LINC01480	2.84578e-44	0.0309021	0.025	0.009	8.80855e-40	Macro_C1QC	LINC01480
TMEM141	3.13562e-44	0.100556	0.329	0.267	9.70569e-40	Macro_C1QC	TMEM141
ORMDL2	3.47357e-44	0.120549	0.434	0.368	1.07517e-39	Macro_C1QC	ORMDL2
DBNL	3.52069e-44	0.135834	0.511	0.446	1.08976e-39	Macro_C1QC	DBNL
C17orf62	3.93017e-44	0.104987	0.324	0.262	1.21651e-39	Macro_C1QC	C17orf62
AGPAT2	4.37096e-44	0.101674	0.358	0.292	1.35294e-39	Macro_C1QC	AGPAT2
EEF2K	5.2408e-44	0.0557778	0.122	0.081	1.62218e-39	Macro_C1QC	EEF2K
EMC10	5.40565e-44	0.0970246	0.43	0.361	1.67321e-39	Macro_C1QC	EMC10
TUFM	5.48883e-44	0.110244	0.521	0.454	1.69896e-39	Macro_C1QC	TUFM
MRPS18C	6.70142e-44	0.085481	0.354	0.287	2.07429e-39	Macro_C1QC	MRPS18C
FFAR4	8.70059e-44	0.0332599	0.041	0.019	2.69309e-39	Macro_C1QC	FFAR4
PEAK1	1.10272e-43	0.0531515	0.107	0.068	3.41325e-39	Macro_C1QC	PEAK1
BLOC1S2	1.17795e-43	0.10456	0.441	0.373	3.6461e-39	Macro_C1QC	BLOC1S2
SLC16A3	1.29301e-43	0.109545	0.659	0.593	4.00225e-39	Macro_C1QC	SLC16A3
SEC62	1.42566e-43	0.110702	0.645	0.585	4.41284e-39	Macro_C1QC	SEC62
COQ2	1.49713e-43	0.0667696	0.239	0.181	4.63407e-39	Macro_C1QC	COQ2
RTN1	1.49935e-43	0.0719867	0.157	0.11	4.64095e-39	Macro_C1QC	RTN1
GABARAP	2.16038e-43	0.117644	0.475	0.409	6.68701e-39	Macro_C1QC	GABARAP
SDF2L1	2.19621e-43	0.115635	0.513	0.441	6.79792e-39	Macro_C1QC	SDF2L1
WDR83OS	2.28876e-43	0.115324	0.656	0.599	7.08441e-39	Macro_C1QC	WDR83OS
NCEH1	3.05515e-43	0.0317562	0.253	0.19	9.4566e-39	Macro_C1QC	NCEH1
LMAN1	3.32755e-43	0.0640977	0.337	0.268	1.02998e-38	Macro_C1QC	LMAN1
PLXNA1	3.51314e-43	0.0517574	0.093	0.058	1.08742e-38	Macro_C1QC	PLXNA1
WRB	3.60507e-43	0.0624926	0.144	0.099	1.11588e-38	Macro_C1QC	WRB
RNF150	3.61379e-43	0.0271702	0.017	0.004	1.11858e-38	Macro_C1QC	RNF150
CDK4	3.61401e-43	0.0511445	0.259	0.197	1.11864e-38	Macro_C1QC	CDK4
HPS3	3.62081e-43	0.0815578	0.196	0.145	1.12075e-38	Macro_C1QC	HPS3
VPS29	3.77556e-43	0.0794401	0.645	0.575	1.16865e-38	Macro_C1QC	VPS29
PRSS36	3.85229e-43	0.0373836	0.053	0.027	1.1924e-38	Macro_C1QC	PRSS36
SLC11A2	3.89304e-43	0.0498366	0.248	0.188	1.20501e-38	Macro_C1QC	SLC11A2
AAK1	4.53996e-43	0.106614	0.313	0.251	1.40525e-38	Macro_C1QC	AAK1
PRDX6	4.60519e-43	0.0904995	0.595	0.525	1.42544e-38	Macro_C1QC	PRDX6
QDPR	5.13828e-43	0.075879	0.223	0.168	1.59045e-38	Macro_C1QC	QDPR
TMC6	5.14017e-43	0.0903393	0.295	0.233	1.59104e-38	Macro_C1QC	TMC6
ORAI3	5.2729e-43	0.0812474	0.202	0.15	1.63212e-38	Macro_C1QC	ORAI3
C14orf159	5.48e-43	0.0717363	0.147	0.102	1.69622e-38	Macro_C1QC	C14orf159
RGS19	6.44096e-43	0.126167	0.412	0.347	1.99367e-38	Macro_C1QC	RGS19
CLECL1	7.21368e-43	0.0688408	0.17	0.121	2.23285e-38	Macro_C1QC	CLECL1
MYDGF	7.4841e-43	0.197551	0.237	0.186	2.31655e-38	Macro_C1QC	MYDGF
DNAJC5	7.64195e-43	0.084066	0.234	0.178	2.36541e-38	Macro_C1QC	DNAJC5
POMP	7.73512e-43	0.119723	0.898	0.875	2.39425e-38	Macro_C1QC	POMP
TRMT112	7.7626e-43	0.0722897	0.662	0.59	2.40276e-38	Macro_C1QC	TRMT112
RDX	8.85826e-43	0.0700063	0.341	0.273	2.7419e-38	Macro_C1QC	RDX
NDRG2	9.17885e-43	0.0454356	0.18	0.129	2.84113e-38	Macro_C1QC	NDRG2
COMMD5	1.02159e-42	0.0912084	0.231	0.176	3.16213e-38	Macro_C1QC	COMMD5
HSD17B11	1.02264e-42	0.103035	0.474	0.407	3.16537e-38	Macro_C1QC	HSD17B11
DLEU7	1.08668e-42	0.0563641	0.094	0.058	3.36359e-38	Macro_C1QC	DLEU7
CYB561A3	1.15401e-42	0.100009	0.259	0.201	3.57202e-38	Macro_C1QC	CYB561A3
PDXK	1.25093e-42	0.0623799	0.533	0.454	3.87199e-38	Macro_C1QC	PDXK
SH3RF1	1.56592e-42	0.0572029	0.082	0.049	4.84698e-38	Macro_C1QC	SH3RF1
DNASE1L1	1.60197e-42	0.067413	0.131	0.089	4.95857e-38	Macro_C1QC	DNASE1L1
NQO2	1.67753e-42	0.0939355	0.338	0.275	5.19247e-38	Macro_C1QC	NQO2
GSTZ1	1.70821e-42	0.0686639	0.152	0.107	5.28743e-38	Macro_C1QC	GSTZ1
MSRA	1.7711e-42	0.0780092	0.227	0.172	5.48207e-38	Macro_C1QC	MSRA
UBE2D4	1.91765e-42	0.0593336	0.121	0.081	5.9357e-38	Macro_C1QC	UBE2D4
MOB1A	2.04783e-42	0.119951	0.702	0.648	6.33864e-38	Macro_C1QC	MOB1A
C5AR2	2.45553e-42	0.0340338	0.028	0.011	7.6006e-38	Macro_C1QC	C5AR2
TMED4	2.75596e-42	0.0834224	0.301	0.239	8.53052e-38	Macro_C1QC	TMED4
SRPRB	3.59544e-42	0.071631	0.22	0.165	1.1129e-37	Macro_C1QC	SRPRB
MTCH2	3.79294e-42	0.0975234	0.432	0.364	1.17403e-37	Macro_C1QC	MTCH2
SUMO3	3.97426e-42	0.0734921	0.597	0.521	1.23015e-37	Macro_C1QC	SUMO3
ANKS1A	4.03017e-42	0.0558712	0.098	0.062	1.24746e-37	Macro_C1QC	ANKS1A
SYPL1	4.46823e-42	0.0871763	0.377	0.311	1.38305e-37	Macro_C1QC	SYPL1
LGALS1	4.53523e-42	0.162913	0.955	0.952	1.40379e-37	Macro_C1QC	LGALS1
RHEB	4.80463e-42	0.0626619	0.636	0.564	1.48718e-37	Macro_C1QC	RHEB
KIAA0930	5.07257e-42	0.0671738	0.316	0.25	1.57011e-37	Macro_C1QC	KIAA0930
CHPT1	5.13761e-42	0.0749358	0.333	0.267	1.59024e-37	Macro_C1QC	CHPT1
IER3IP1	5.38554e-42	0.0707738	0.363	0.295	1.66699e-37	Macro_C1QC	IER3IP1
ATP5D	6.39019e-42	0.101716	0.754	0.703	1.97796e-37	Macro_C1QC	ATP5D
MEA1	7.16997e-42	0.0825894	0.325	0.261	2.21932e-37	Macro_C1QC	MEA1
TLN2	7.30153e-42	0.0366686	0.052	0.027	2.26004e-37	Macro_C1QC	TLN2
DTNBP1	7.36685e-42	0.0814436	0.206	0.154	2.28026e-37	Macro_C1QC	DTNBP1
LINC00346	8.73522e-42	0.0444445	0.047	0.024	2.70381e-37	Macro_C1QC	LINC00346
ARL1	1.06397e-41	0.0752894	0.281	0.22	3.2933e-37	Macro_C1QC	ARL1
MOCS2	1.09893e-41	0.0643238	0.153	0.108	3.40151e-37	Macro_C1QC	MOCS2
ABHD2	1.12253e-41	0.0496512	0.332	0.264	3.47456e-37	Macro_C1QC	ABHD2
CIRBP	1.16226e-41	0.0930738	0.718	0.658	3.59754e-37	Macro_C1QC	CIRBP
MRPL17	1.64668e-41	0.0640572	0.244	0.186	5.09698e-37	Macro_C1QC	MRPL17
PSMD4	1.69424e-41	0.107085	0.452	0.387	5.24417e-37	Macro_C1QC	PSMD4
ATP6V1A	1.7087e-41	0.0809996	0.407	0.338	5.28895e-37	Macro_C1QC	ATP6V1A
HLA-DQB2	2.03109e-41	0.00266713	0.062	0.034	6.28682e-37	Macro_C1QC	HLA-DQB2
DNMT1	2.20567e-41	0.0515399	0.331	0.265	6.8272e-37	Macro_C1QC	DNMT1
RAB7A	2.22117e-41	0.109632	0.692	0.638	6.87517e-37	Macro_C1QC	RAB7A
COPZ2	2.45164e-41	0.0364488	0.05	0.026	7.58856e-37	Macro_C1QC	COPZ2
YIF1A	2.82049e-41	0.101154	0.349	0.287	8.73027e-37	Macro_C1QC	YIF1A
HRH1	2.87095e-41	0.0476123	0.053	0.028	8.88644e-37	Macro_C1QC	HRH1
DIP2C	3.21134e-41	0.0225975	0.02	0.006	9.94007e-37	Macro_C1QC	DIP2C
DYRK4	3.31275e-41	0.062427	0.138	0.095	1.0254e-36	Macro_C1QC	DYRK4
MRPS15	3.64861e-41	0.086745	0.39	0.323	1.12935e-36	Macro_C1QC	MRPS15
PSMC5	3.95212e-41	0.0974358	0.458	0.392	1.2233e-36	Macro_C1QC	PSMC5
[truncated: 68,297 more rows]

## Sheet: B
Myeloid subsets (after Harmony)	p_val	avg_log2FC	pct.1	pct.2	p_val_adj	subsets	gene
SMIM22	0	1.30647	0.545	0.045	0	Doublets_Epi	SMIM22
LIPH	0	0.349511	0.193	0.005	0	Doublets_Epi	LIPH
PRSS3	5.04959e-263	0.842657	0.39	0.028	1.563e-258	Doublets_Epi	PRSS3
TMC5	1.15717e-258	0.452389	0.197	0.007	3.5818e-254	Doublets_Epi	TMC5
CEACAM5	2.0545e-228	1.64092	0.424	0.039	6.35928e-224	Doublets_Epi	CEACAM5
FERMT1	6.37234e-220	0.503037	0.212	0.01	1.97243e-215	Doublets_Epi	FERMT1
PERP	1.52055e-219	1.45003	0.53	0.064	4.70655e-215	Doublets_Epi	PERP
ERBB3	2.09579e-217	0.488902	0.231	0.012	6.48711e-213	Doublets_Epi	ERBB3
SOX9	1.7208e-212	0.717017	0.265	0.016	5.32639e-208	Doublets_Epi	SOX9
RP11-357H14.17	2.32755e-199	0.489014	0.189	0.009	7.20446e-195	Doublets_Epi	RP11-357H14.17
KLF5	3.15875e-198	0.779336	0.345	0.029	9.77729e-194	Doublets_Epi	KLF5
CLDN3	6.60893e-198	1.79501	0.553	0.076	2.04566e-193	Doublets_Epi	CLDN3
KRT18	8.85835e-196	2.90854	0.83	0.2	2.74192e-191	Doublets_Epi	KRT18
C19orf33	4.96337e-195	1.57823	0.489	0.06	1.53631e-190	Doublets_Epi	C19orf33
PCDHB14	5.24164e-193	0.0584777	0.042	0	1.62244e-188	Doublets_Epi	PCDHB14
EPCAM	1.34874e-191	2.2084	0.652	0.113	4.17474e-187	Doublets_Epi	EPCAM
S100A14	1.80211e-190	1.28628	0.432	0.048	5.57807e-186	Doublets_Epi	S100A14
KRT19	5.48701e-190	2.15996	0.678	0.123	1.6984e-185	Doublets_Epi	KRT19
PRR15L	1.1001e-188	0.317897	0.186	0.009	3.40515e-184	Doublets_Epi	PRR15L
SLC44A4	2.89318e-188	0.493962	0.227	0.013	8.95526e-184	Doublets_Epi	SLC44A4
ELF3	5.28277e-187	1.83564	0.545	0.079	1.63517e-182	Doublets_Epi	ELF3
MALL	5.60905e-187	0.3526	0.182	0.008	1.73617e-182	Doublets_Epi	MALL
DMKN	1.81872e-184	0.307482	0.167	0.007	5.62948e-180	Doublets_Epi	DMKN
MYH14	2.09768e-179	0.437839	0.235	0.015	6.49295e-175	Doublets_Epi	MYH14
DSP	4.86693e-177	0.438294	0.235	0.015	1.50646e-172	Doublets_Epi	DSP
KRT8	1.38131e-176	2.69911	0.814	0.207	4.27557e-172	Doublets_Epi	KRT8
NPNT	9.50694e-174	0.171035	0.098	0.003	2.94268e-169	Doublets_Epi	NPNT
LGALS4	3.00692e-173	1.68522	0.595	0.1	9.30731e-169	Doublets_Epi	LGALS4
CDC42EP5	1.46047e-171	0.59752	0.254	0.018	4.52058e-167	Doublets_Epi	CDC42EP5
B3GNT3	2.50316e-169	0.202311	0.121	0.004	7.74802e-165	Doublets_Epi	B3GNT3
HOXB9	3.50662e-169	0.270292	0.133	0.005	1.0854e-164	Doublets_Epi	HOXB9
MAL2	3.8197e-168	0.692481	0.288	0.024	1.18231e-163	Doublets_Epi	MAL2
TSPAN8	7.34174e-168	1.98503	0.583	0.101	2.27249e-163	Doublets_Epi	TSPAN8
KRTCAP3	1.16177e-166	0.41299	0.208	0.013	3.59603e-162	Doublets_Epi	KRTCAP3
PLPP2	3.02034e-166	0.424135	0.235	0.016	9.34886e-162	Doublets_Epi	PLPP2
PRSS8	1.22665e-165	0.37517	0.22	0.014	3.79684e-161	Doublets_Epi	PRSS8
FAM84A	6.1376e-163	0.380149	0.189	0.011	1.89977e-158	Doublets_Epi	FAM84A
CCDC64B	2.27464e-162	0.275988	0.155	0.007	7.0407e-158	Doublets_Epi	CCDC64B
PDZK1IP1	3.25169e-162	0.620541	0.239	0.017	1.0065e-157	Doublets_Epi	PDZK1IP1
C6orf132	5.87743e-162	0.2237	0.136	0.005	1.81924e-157	Doublets_Epi	C6orf132
MISP	9.42943e-160	0.508112	0.254	0.019	2.91869e-155	Doublets_Epi	MISP
GPRC5A	6.67817e-159	0.850938	0.345	0.036	2.06709e-154	Doublets_Epi	GPRC5A
TMEM54	6.23227e-151	0.764394	0.326	0.034	1.92908e-146	Doublets_Epi	TMEM54
ESRP1	1.5153e-150	0.263748	0.14	0.006	4.69029e-146	Doublets_Epi	ESRP1
CDH1	4.47221e-148	0.495171	0.261	0.022	1.38428e-143	Doublets_Epi	CDH1
TM4SF5	7.21528e-148	0.17876	0.11	0.004	2.23335e-143	Doublets_Epi	TM4SF5
S100P	2.91154e-147	1.21206	0.492	0.078	9.0121e-143	Doublets_Epi	S100P
C2orf82	8.94509e-147	0.269167	0.163	0.009	2.76877e-142	Doublets_Epi	C2orf82
HOXA10	1.5401e-145	0.273619	0.159	0.008	4.76707e-141	Doublets_Epi	HOXA10
GPX2	9.89777e-143	1.28072	0.504	0.083	3.06366e-138	Doublets_Epi	GPX2
NR2F2	6.27472e-141	0.246577	0.125	0.005	1.94221e-136	Doublets_Epi	NR2F2
RAB25	9.16747e-140	0.492819	0.223	0.017	2.83761e-135	Doublets_Epi	RAB25
SHROOM3	5.15721e-139	0.224333	0.121	0.005	1.59631e-134	Doublets_Epi	SHROOM3
RP1-122P22.4	4.03759e-137	0.155638	0.095	0.003	1.24975e-132	Doublets_Epi	RP1-122P22.4
HOXB8	6.38396e-137	0.239256	0.114	0.004	1.97603e-132	Doublets_Epi	HOXB8
S100A16	2.39183e-136	0.890447	0.356	0.044	7.40343e-132	Doublets_Epi	S100A16
ARHGEF38	3.89964e-135	0.0732401	0.053	0.001	1.20706e-130	Doublets_Epi	ARHGEF38
PHGR1	3.83674e-134	2.40017	0.648	0.157	1.18759e-129	Doublets_Epi	PHGR1
SFN	1.17248e-133	0.801732	0.307	0.033	3.62917e-129	Doublets_Epi	SFN
CDX2	7.47995e-133	0.313236	0.163	0.01	2.31527e-128	Doublets_Epi	CDX2
TMPRSS4	3.58528e-132	0.243861	0.144	0.008	1.10975e-127	Doublets_Epi	TMPRSS4
FXYD3	5.50898e-132	1.71837	0.602	0.132	1.70519e-127	Doublets_Epi	FXYD3
HOXC8	9.33701e-132	0.0376064	0.023	0	2.89008e-127	Doublets_Epi	HOXC8
ATP10B	8.61548e-130	0.235165	0.114	0.005	2.66675e-125	Doublets_Epi	ATP10B
CYP3A5	2.00149e-128	0.351982	0.189	0.013	6.19522e-124	Doublets_Epi	CYP3A5
AP1M2	3.03836e-127	0.275316	0.144	0.008	9.40463e-123	Doublets_Epi	AP1M2
FAT1	1.4417e-126	0.28433	0.14	0.007	4.4625e-122	Doublets_Epi	FAT1
TMEM45B	1.8427e-125	0.379693	0.182	0.013	5.70371e-121	Doublets_Epi	TMEM45B
PTPRK	3.87374e-125	0.22581	0.136	0.007	1.19904e-120	Doublets_Epi	PTPRK
USH1C	6.91649e-125	0.280515	0.136	0.007	2.14086e-120	Doublets_Epi	USH1C
FAM3D	8.00756e-125	0.618424	0.231	0.02	2.47858e-120	Doublets_Epi	FAM3D
ADIRF	2.33512e-124	1.44535	0.364	0.05	7.22791e-120	Doublets_Epi	ADIRF
AZGP1	1.50813e-123	0.269592	0.117	0.005	4.66811e-119	Doublets_Epi	AZGP1
CDH17	2.21284e-122	0.535483	0.265	0.027	6.8494e-118	Doublets_Epi	CDH17
CAMK2N1	2.54762e-122	0.473891	0.22	0.019	7.88566e-118	Doublets_Epi	CAMK2N1
PKP3	3.43426e-122	0.365271	0.201	0.016	1.06301e-117	Doublets_Epi	PKP3
SAMD5	6.98695e-122	0.209047	0.083	0.003	2.16267e-117	Doublets_Epi	SAMD5
CEACAM6	3.47142e-121	1.10119	0.295	0.034	1.07451e-116	Doublets_Epi	CEACAM6
PITX1	2.74095e-120	0.173085	0.106	0.004	8.48405e-116	Doublets_Epi	PITX1
PPP1R14D	4.81835e-120	0.176867	0.114	0.005	1.49143e-115	Doublets_Epi	PPP1R14D
IL20RA	1.47108e-118	0.151243	0.083	0.003	4.55343e-114	Doublets_Epi	IL20RA
HNF4A	2.72506e-117	0.270384	0.14	0.008	8.43489e-113	Doublets_Epi	HNF4A
RP11-294O2.2	1.96212e-116	0.136712	0.08	0.003	6.07334e-112	Doublets_Epi	RP11-294O2.2
DPEP1	4.90752e-115	0.442717	0.174	0.013	1.51903e-110	Doublets_Epi	DPEP1
POF1B	5.48434e-115	0.227497	0.121	0.006	1.69757e-110	Doublets_Epi	POF1B
GCNT3	6.5323e-115	0.324061	0.133	0.007	2.02194e-110	Doublets_Epi	GCNT3
MDK	6.90655e-115	1.09555	0.371	0.055	2.13778e-110	Doublets_Epi	MDK
ITGB4	6.96378e-115	0.301127	0.186	0.014	2.1555e-110	Doublets_Epi	ITGB4
TINAGL1	1.34328e-114	0.390452	0.205	0.017	4.15784e-110	Doublets_Epi	TINAGL1
KRT20	9.908e-113	0.421754	0.174	0.013	3.06682e-108	Doublets_Epi	KRT20
FUT2	2.6658e-112	0.149735	0.095	0.004	8.25145e-108	Doublets_Epi	FUT2
ENTPD2	2.6724e-112	0.136297	0.08	0.003	8.27187e-108	Doublets_Epi	ENTPD2
ETV4	2.94382e-112	0.181166	0.114	0.006	9.112e-108	Doublets_Epi	ETV4
TRIM2	5.67224e-112	0.32219	0.163	0.011	1.75573e-107	Doublets_Epi	TRIM2
SLPI	6.93213e-112	0.658345	0.269	0.03	2.1457e-107	Doublets_Epi	SLPI
VIL1	2.0885e-111	0.278148	0.167	0.012	6.46452e-107	Doublets_Epi	VIL1
YBX2	6.56872e-111	0.0881317	0.057	0.001	2.03322e-106	Doublets_Epi	YBX2
AGR2	6.68926e-111	2.61769	0.648	0.177	2.07053e-106	Doublets_Epi	AGR2
CREB3L1	9.98502e-111	0.29347	0.129	0.007	3.09066e-106	Doublets_Epi	CREB3L1
BAIAP2L1	2.4196e-110	0.25053	0.144	0.009	7.4894e-106	Doublets_Epi	BAIAP2L1
CFTR	2.68348e-110	0.160638	0.083	0.003	8.30618e-106	Doublets_Epi	CFTR
DSG2	7.62243e-110	0.544663	0.242	0.025	2.35937e-105	Doublets_Epi	DSG2
TRIM31	1.62408e-109	0.364215	0.14	0.009	5.02702e-105	Doublets_Epi	TRIM31
A1CF	1.92803e-109	0.0828994	0.057	0.001	5.96784e-105	Doublets_Epi	A1CF
CTD-2001E22.2	2.00738e-109	0.207625	0.091	0.004	6.21345e-105	Doublets_Epi	CTD-2001E22.2
CTTN	2.65227e-108	0.456983	0.235	0.024	8.20956e-104	Doublets_Epi	CTTN
HOXB3	3.87208e-108	0.189613	0.117	0.006	1.19853e-103	Doublets_Epi	HOXB3
TMEM125	5.64818e-108	0.163669	0.098	0.004	1.74828e-103	Doublets_Epi	TMEM125
KCNK1	9.88657e-108	0.161392	0.114	0.006	3.06019e-103	Doublets_Epi	KCNK1
CDX1	1.21485e-107	0.414356	0.178	0.014	3.76033e-103	Doublets_Epi	CDX1
SDC1	2.07225e-107	0.336628	0.208	0.019	6.41423e-103	Doublets_Epi	SDC1
HMGA2	5.62179e-107	0.121288	0.08	0.003	1.74011e-102	Doublets_Epi	HMGA2
FHL2	1.7612e-106	0.378313	0.22	0.021	5.45144e-102	Doublets_Epi	FHL2
LAMA3	4.55273e-106	0.200943	0.114	0.006	1.40921e-101	Doublets_Epi	LAMA3
PDLIM1	2.14814e-105	0.734675	0.386	0.062	6.64914e-101	Doublets_Epi	PDLIM1
CLDN4	7.29059e-105	2.12809	0.553	0.134	2.25666e-100	Doublets_Epi	CLDN4
TNNC2	2.89143e-104	0.278502	0.14	0.009	8.94985e-100	Doublets_Epi	TNNC2
KLK6	7.76355e-104	0.173943	0.091	0.004	2.40305e-99	Doublets_Epi	KLK6
ASS1	2.00862e-102	0.534837	0.242	0.027	6.21729e-98	Doublets_Epi	ASS1
DDAH1	2.53699e-102	0.206984	0.125	0.007	7.85273e-98	Doublets_Epi	DDAH1
U47924.27	2.67392e-102	0.106981	0.072	0.002	8.27659e-98	Doublets_Epi	U47924.27
CTC-504A5.1	4.33942e-102	0.0425637	0.03	0	1.34318e-97	Doublets_Epi	CTC-504A5.1
LMO7	1.72442e-101	0.422552	0.239	0.026	5.3376e-97	Doublets_Epi	LMO7
CAPN8	4.67585e-101	0.171589	0.117	0.007	1.44732e-96	Doublets_Epi	CAPN8
TSPAN1	5.67175e-101	0.832554	0.258	0.031	1.75558e-96	Doublets_Epi	TSPAN1
MAGI1	6.81355e-101	0.111568	0.076	0.003	2.109e-96	Doublets_Epi	MAGI1
RNF223	1.5684e-100	0.0582104	0.034	0	4.85467e-96	Doublets_Epi	RNF223
NCKAP1	2.05795e-100	0.259385	0.144	0.01	6.36997e-96	Doublets_Epi	NCKAP1
TPD52L1	2.92559e-100	0.220328	0.11	0.006	9.05557e-96	Doublets_Epi	TPD52L1
DNAJC22	3.16085e-100	0.0974143	0.064	0.002	9.78379e-96	Doublets_Epi	DNAJC22
PPP1R1B	1.04212e-99	0.409021	0.178	0.015	3.22567e-95	Doublets_Epi	PPP1R1B
HEPH	1.14647e-99	0.228464	0.133	0.008	3.54867e-95	Doublets_Epi	HEPH
NOSTRIN	1.57274e-99	0.116062	0.08	0.003	4.8681e-95	Doublets_Epi	NOSTRIN
GATA6	1.83715e-99	0.145498	0.083	0.003	5.68652e-95	Doublets_Epi	GATA6
CXADR	6.89091e-99	0.433952	0.216	0.022	2.13294e-94	Doublets_Epi	CXADR
TRIM15	3.97604e-98	0.144965	0.087	0.004	1.2307e-93	Doublets_Epi	TRIM15
BMP4	6.10077e-98	0.181875	0.098	0.005	1.88837e-93	Doublets_Epi	BMP4
COLCA2	3.41701e-97	0.0629719	0.042	0.001	1.05767e-92	Doublets_Epi	COLCA2
TFF3	4.22958e-97	3.21807	0.727	0.255	1.30918e-92	Doublets_Epi	TFF3
NEBL	4.28868e-97	0.172954	0.121	0.007	1.32748e-92	Doublets_Epi	NEBL
AGR3	1.83006e-96	0.542296	0.197	0.019	5.66458e-92	Doublets_Epi	AGR3
GJB1	2.71143e-95	0.115885	0.08	0.003	8.39268e-91	Doublets_Epi	GJB1
IFT172	4.29379e-95	0.300829	0.17	0.014	1.32906e-90	Doublets_Epi	IFT172
TJP3	5.17459e-95	0.162341	0.102	0.005	1.60169e-90	Doublets_Epi	TJP3
LAMC2	5.92515e-95	0.228257	0.129	0.008	1.83401e-90	Doublets_Epi	LAMC2
TJP1	6.1021e-95	0.173053	0.121	0.007	1.88878e-90	Doublets_Epi	TJP1
PTPN3	7.98502e-95	0.140684	0.08	0.003	2.4716e-90	Doublets_Epi	PTPN3
RNF128	9.85041e-95	0.152826	0.098	0.005	3.049e-90	Doublets_Epi	RNF128
SORBS2	2.57841e-94	0.165834	0.072	0.003	7.98094e-90	Doublets_Epi	SORBS2
CRB3	1.06701e-93	0.180486	0.117	0.007	3.30272e-89	Doublets_Epi	CRB3
GDA	1.51054e-93	0.121643	0.072	0.003	4.67558e-89	Doublets_Epi	GDA
ERN2	7.8175e-93	0.152095	0.102	0.005	2.41975e-88	Doublets_Epi	ERN2
KCNMB2-AS1	1.10845e-92	0.0216059	0.015	0	3.43099e-88	Doublets_Epi	KCNMB2-AS1
STARD10	1.16695e-92	0.66721	0.383	0.069	3.61207e-88	Doublets_Epi	STARD10
PITX2	2.17463e-92	0.0678631	0.045	0.001	6.73112e-88	Doublets_Epi	PITX2
CHMP4C	2.22039e-92	0.179854	0.11	0.006	6.87276e-88	Doublets_Epi	CHMP4C
LCN2	2.71402e-92	2.13197	0.398	0.077	8.40069e-88	Doublets_Epi	LCN2
C1orf106	4.88212e-92	0.230108	0.14	0.01	1.51116e-87	Doublets_Epi	C1orf106
SLC1A1	8.14693e-92	0.0735667	0.038	0.001	2.52172e-87	Doublets_Epi	SLC1A1
TSPAN6	5.15492e-89	0.255974	0.125	0.008	1.5956e-84	Doublets_Epi	TSPAN6
CBLC	8.2754e-89	0.148135	0.095	0.005	2.56149e-84	Doublets_Epi	CBLC
C9orf152	1.43146e-88	0.177104	0.095	0.005	4.4308e-84	Doublets_Epi	C9orf152
PCDH1	1.9399e-88	0.121051	0.076	0.003	6.00458e-84	Doublets_Epi	PCDH1
ELFN1-AS1	1.04045e-87	0.112924	0.057	0.002	3.22049e-83	Doublets_Epi	ELFN1-AS1
PRR15	8.46302e-87	0.233718	0.144	0.011	2.61956e-82	Doublets_Epi	PRR15
C6orf141	1.07286e-84	0.0575274	0.042	0.001	3.32081e-80	Doublets_Epi	C6orf141
EFNA1	2.3142e-84	0.256973	0.152	0.013	7.16313e-80	Doublets_Epi	EFNA1
MUC4	2.72982e-84	0.257447	0.11	0.007	8.44961e-80	Doublets_Epi	MUC4
HOXA3	3.55419e-84	0.0931677	0.049	0.001	1.10013e-79	Doublets_Epi	HOXA3
HOOK1	6.24465e-84	0.157521	0.095	0.005	1.93291e-79	Doublets_Epi	HOOK1
LINC01133	7.62183e-84	0.0743145	0.045	0.001	2.35918e-79	Doublets_Epi	LINC01133
PAWR	5.79612e-83	0.273195	0.159	0.014	1.79407e-78	Doublets_Epi	PAWR
SCNN1A	6.93077e-83	0.322541	0.148	0.012	2.14528e-78	Doublets_Epi	SCNN1A
HNF4G	1.8111e-82	0.0962878	0.068	0.003	5.60591e-78	Doublets_Epi	HNF4G
SYT13	2.80475e-82	0.0774113	0.053	0.002	8.68156e-78	Doublets_Epi	SYT13
BCL2L15	3.19304e-82	0.205669	0.106	0.007	9.88342e-78	Doublets_Epi	BCL2L15
F2RL1	3.26323e-82	0.195535	0.117	0.008	1.01007e-77	Doublets_Epi	F2RL1
MYO6	3.27405e-82	0.292359	0.178	0.018	1.01342e-77	Doublets_Epi	MYO6
MUC13	4.35801e-82	0.586433	0.242	0.032	1.34893e-77	Doublets_Epi	MUC13
HOTTIP	5.58587e-82	0.0525092	0.038	0.001	1.72899e-77	Doublets_Epi	HOTTIP
RP11-595B24.1	5.60926e-82	0.0108883	0.008	0	1.73623e-77	Doublets_Epi	RP11-595B24.1
RP5-1121A15.4	5.60926e-82	0.0108883	0.008	0	1.73623e-77	Doublets_Epi	RP5-1121A15.4
TOX3	1.21251e-81	0.129495	0.083	0.004	3.75308e-77	Doublets_Epi	TOX3
RNF43	1.65658e-81	0.377005	0.136	0.011	5.12762e-77	Doublets_Epi	RNF43
AMN	2.01685e-81	0.309819	0.167	0.016	6.24275e-77	Doublets_Epi	AMN
PLA2G10	6.48554e-81	0.106863	0.064	0.002	2.00747e-76	Doublets_Epi	PLA2G10
STEAP1	7.16849e-81	0.172598	0.11	0.007	2.21886e-76	Doublets_Epi	STEAP1
PSORS1C1	7.73816e-81	0.107574	0.057	0.002	2.39519e-76	Doublets_Epi	PSORS1C1
SPINK1	1.48737e-80	1.04029	0.284	0.044	4.60386e-76	Doublets_Epi	SPINK1
RP4-697K14.15	2.80588e-80	0.0373984	0.023	0	8.68504e-76	Doublets_Epi	RP4-697K14.15
NPSR1	2.95362e-80	0.0524499	0.038	0.001	9.14233e-76	Doublets_Epi	NPSR1
PLS1	7.77663e-80	0.311841	0.155	0.014	2.4071e-75	Doublets_Epi	PLS1
RNF183	1.88554e-79	0.0528953	0.03	0	5.83631e-75	Doublets_Epi	RNF183
BCAR1	2.86896e-79	0.172866	0.11	0.007	8.88028e-75	Doublets_Epi	BCAR1
F12	4.31138e-79	0.236183	0.125	0.009	1.3345e-74	Doublets_Epi	F12
CLDN7	5.20877e-79	0.959408	0.462	0.113	1.61227e-74	Doublets_Epi	CLDN7
LSR	8.0772e-79	0.517926	0.277	0.043	2.50013e-74	Doublets_Epi	LSR
ANXA13	1.23467e-78	0.160935	0.068	0.003	3.82166e-74	Doublets_Epi	ANXA13
RP11-350J20.12	2.00169e-78	0.101554	0.064	0.003	6.19583e-74	Doublets_Epi	RP11-350J20.12
SPTBN1	4.12903e-78	0.505549	0.277	0.043	1.27806e-73	Doublets_Epi	SPTBN1
IFI27	7.73795e-78	1.66047	0.686	0.233	2.39513e-73	Doublets_Epi	IFI27
RP11-54H7.4	8.50922e-78	0.122592	0.057	0.002	2.63386e-73	Doublets_Epi	RP11-54H7.4
TM4SF1	2.5737e-77	0.787938	0.292	0.048	7.96638e-73	Doublets_Epi	TM4SF1
HOXA13	3.18476e-76	0.087479	0.053	0.002	9.85778e-72	Doublets_Epi	HOXA13
SLC17A4	5.10737e-76	0.0532517	0.023	0	1.58089e-71	Doublets_Epi	SLC17A4
EFNB2	3.70957e-75	0.250116	0.121	0.009	1.14822e-70	Doublets_Epi	EFNB2
KLK10	4.72406e-75	0.210968	0.11	0.008	1.46224e-70	Doublets_Epi	KLK10
BACE2	6.4179e-75	0.362245	0.205	0.025	1.98653e-70	Doublets_Epi	BACE2
STEAP2	1.92013e-74	0.116981	0.061	0.002	5.94337e-70	Doublets_Epi	STEAP2
UGT8	2.23746e-74	0.0916848	0.061	0.002	6.92562e-70	Doublets_Epi	UGT8
BIK	2.54005e-74	0.341152	0.212	0.027	7.86223e-70	Doublets_Epi	BIK
PCLO	4.87533e-74	0.0628235	0.038	0.001	1.50906e-69	Doublets_Epi	PCLO
ESPN	1.24834e-72	0.116138	0.068	0.003	3.86399e-68	Doublets_Epi	ESPN
RP11-22C11.2	1.30326e-72	0.0523014	0.038	0.001	4.03397e-68	Doublets_Epi	RP11-22C11.2
IRS1	1.41422e-72	0.081366	0.061	0.002	4.37743e-68	Doublets_Epi	IRS1
GALNT5	2.74284e-72	0.120247	0.072	0.003	8.48993e-68	Doublets_Epi	GALNT5
LGR4	2.9544e-72	0.185941	0.114	0.009	9.14477e-68	Doublets_Epi	LGR4
TMEM246	3.45591e-72	0.0817722	0.057	0.002	1.06971e-67	Doublets_Epi	TMEM246
C12orf56	3.97193e-72	0.0269197	0.015	0	1.22943e-67	Doublets_Epi	C12orf56
FRGCA	4.00538e-72	0.0215465	0.015	0	1.23979e-67	Doublets_Epi	FRGCA
ANXA3	1.33398e-71	0.249355	0.182	0.021	4.12905e-67	Doublets_Epi	ANXA3
CKMT1B	1.98678e-71	0.110375	0.072	0.004	6.14969e-67	Doublets_Epi	CKMT1B
OVOL1	2.22831e-71	0.180218	0.087	0.005	6.89727e-67	Doublets_Epi	OVOL1
VSNL1	3.59847e-71	0.15324	0.083	0.005	1.11384e-66	Doublets_Epi	VSNL1
DDR1	6.97326e-71	0.265322	0.189	0.023	2.15843e-66	Doublets_Epi	DDR1
EPS8L2	1.08247e-70	0.30948	0.186	0.022	3.35055e-66	Doublets_Epi	EPS8L2
NFIB	2.1333e-69	0.133957	0.08	0.004	6.60321e-65	Doublets_Epi	NFIB
HOXB7	2.41006e-69	0.319803	0.189	0.023	7.45987e-65	Doublets_Epi	HOXB7
CALB1	3.83745e-69	0.178583	0.072	0.004	1.18781e-64	Doublets_Epi	CALB1
SSTR1	1.04625e-68	0.0319758	0.023	0	3.23844e-64	Doublets_Epi	SSTR1
HSD11B2	1.32966e-68	0.152477	0.087	0.005	4.1157e-64	Doublets_Epi	HSD11B2
EHF	1.58913e-68	0.251014	0.125	0.011	4.91883e-64	Doublets_Epi	EHF
SHANK2	1.65692e-68	0.0475015	0.03	0.001	5.12868e-64	Doublets_Epi	SHANK2
FOXA3	1.15874e-67	0.114464	0.076	0.004	3.58665e-63	Doublets_Epi	FOXA3
TMPRSS2	2.09043e-67	0.242509	0.121	0.01	6.47052e-63	Doublets_Epi	TMPRSS2
RASSF10	2.67296e-67	0.0424151	0.027	0	8.27362e-63	Doublets_Epi	RASSF10
MUC1	2.80172e-67	0.566166	0.239	0.037	8.67218e-63	Doublets_Epi	MUC1
KLK11	3.72383e-67	0.12614	0.064	0.003	1.15264e-62	Doublets_Epi	KLK11
ATP2C2	5.35613e-67	0.114404	0.076	0.004	1.65788e-62	Doublets_Epi	ATP2C2
TACC2	9.81902e-67	0.124467	0.076	0.004	3.03928e-62	Doublets_Epi	TACC2
BAIAP2L2	1.15385e-66	0.132466	0.087	0.005	3.57152e-62	Doublets_Epi	BAIAP2L2
CHDH	1.91097e-66	0.136691	0.087	0.005	5.91503e-62	Doublets_Epi	CHDH
TCEA3	2.52741e-66	0.175583	0.102	0.008	7.82309e-62	Doublets_Epi	TCEA3
MEIS2	3.04631e-66	0.0622829	0.042	0.001	9.42924e-62	Doublets_Epi	MEIS2
COBL	4.85777e-66	0.0945701	0.072	0.004	1.50363e-61	Doublets_Epi	COBL
MIA	5.19793e-66	0.217385	0.091	0.006	1.60891e-61	Doublets_Epi	MIA
FRK	9.13001e-66	0.0882646	0.061	0.003	2.82601e-61	Doublets_Epi	FRK
RHPN2	2.78732e-65	0.126628	0.091	0.006	8.6276e-61	Doublets_Epi	RHPN2
ATP9A	1.02558e-64	0.145959	0.091	0.006	3.17448e-60	Doublets_Epi	ATP9A
PARVA	1.2942e-64	0.111921	0.087	0.006	4.00594e-60	Doublets_Epi	PARVA
CTD-2396E7.11	2.41174e-64	0.0570525	0.042	0.001	7.46505e-60	Doublets_Epi	CTD-2396E7.11
CAV2	8.13879e-64	0.161867	0.083	0.005	2.5192e-59	Doublets_Epi	CAV2
DDC	1.18363e-63	0.0864708	0.057	0.002	3.6637e-59	Doublets_Epi	DDC
LINC00668	1.81393e-63	0.0674772	0.042	0.001	5.61466e-59	Doublets_Epi	LINC00668
RP11-96D1.11	1.94367e-63	0.0570229	0.042	0.001	6.01624e-59	Doublets_Epi	RP11-96D1.11
SH3D19	3.47499e-63	0.144038	0.102	0.008	1.07561e-58	Doublets_Epi	SH3D19
GDF15	4.85811e-63	0.941237	0.288	0.055	1.50373e-58	Doublets_Epi	GDF15
NOXO1	5.74891e-63	0.152915	0.08	0.005	1.77946e-58	Doublets_Epi	NOXO1
PTPRF	1.01723e-62	0.338683	0.178	0.023	3.14863e-58	Doublets_Epi	PTPRF
NGEF	1.33559e-62	0.0726464	0.042	0.001	4.13404e-58	Doublets_Epi	NGEF
TFF1	1.35406e-62	1.73327	0.318	0.067	4.19124e-58	Doublets_Epi	TFF1
WFDC2	6.94288e-62	0.527602	0.136	0.014	2.14903e-57	Doublets_Epi	WFDC2
HOXB5	9.03526e-62	0.104345	0.072	0.004	2.79668e-57	Doublets_Epi	HOXB5
SYT7	1.15015e-61	0.0420885	0.03	0.001	3.56007e-57	Doublets_Epi	SYT7
C10orf99	1.1851e-61	0.20033	0.083	0.005	3.66824e-57	Doublets_Epi	C10orf99
TACSTD2	1.99086e-61	0.498602	0.216	0.033	6.1623e-57	Doublets_Epi	TACSTD2
HOXA9	2.14216e-61	0.178959	0.114	0.01	6.63064e-57	Doublets_Epi	HOXA9
SEMA4G	2.64847e-61	0.0909735	0.061	0.003	8.19782e-57	Doublets_Epi	SEMA4G
ST6GALNAC1	5.83522e-61	0.297367	0.098	0.008	1.80617e-56	Doublets_Epi	ST6GALNAC1
SPDEF	6.07937e-61	0.12614	0.061	0.003	1.88175e-56	Doublets_Epi	SPDEF
COL17A1	1.09108e-60	0.14914	0.072	0.004	3.37723e-56	Doublets_Epi	COL17A1
AKR7A3	3.08163e-60	0.156202	0.087	0.006	9.53857e-56	Doublets_Epi	AKR7A3
EPS8L3	1.28867e-59	0.164251	0.106	0.009	3.98882e-55	Doublets_Epi	EPS8L3
PIGR	2.4594e-59	1.86052	0.364	0.091	7.61259e-55	Doublets_Epi	PIGR
RP11-132A1.4	2.93208e-59	0.0267117	0.019	0	9.07565e-55	Doublets_Epi	RP11-132A1.4
PRSS12	8.73924e-59	0.0470265	0.034	0.001	2.70506e-54	Doublets_Epi	PRSS12
RASEF	9.23186e-59	0.089552	0.068	0.004	2.85754e-54	Doublets_Epi	RASEF
PRAP1	3.45992e-58	0.653002	0.17	0.023	1.07095e-53	Doublets_Epi	PRAP1
ARSE	4.26404e-58	0.0941508	0.061	0.003	1.31985e-53	Doublets_Epi	ARSE
SHH	1.11668e-57	0.0469671	0.034	0.001	3.45646e-53	Doublets_Epi	SHH
TMEM98	1.33619e-57	0.189664	0.087	0.006	4.13591e-53	Doublets_Epi	TMEM98
JUP	1.41819e-57	0.43907	0.258	0.048	4.38972e-53	Doublets_Epi	JUP
CDH3	1.42803e-57	0.076314	0.053	0.002	4.42019e-53	Doublets_Epi	CDH3
RP11-462G2.1	1.54913e-57	0.50944	0.098	0.008	4.79502e-53	Doublets_Epi	RP11-462G2.1
COLCA1	3.49401e-57	0.0518858	0.038	0.001	1.0815e-52	Doublets_Epi	COLCA1
CNN3	5.23642e-57	0.224422	0.129	0.013	1.62083e-52	Doublets_Epi	CNN3
KRT80	5.71291e-57	0.0719641	0.045	0.002	1.76832e-52	Doublets_Epi	KRT80
GPA33	2.3509e-56	0.202296	0.11	0.01	7.27675e-52	Doublets_Epi	GPA33
TM4SF20	4.65305e-56	0.107337	0.049	0.002	1.44026e-51	Doublets_Epi	TM4SF20
TEAD1	5.84622e-56	0.0765215	0.049	0.002	1.80958e-51	Doublets_Epi	TEAD1
KLK1	6.08029e-56	0.363859	0.167	0.022	1.88203e-51	Doublets_Epi	KLK1
CKB	8.907e-56	0.726975	0.288	0.061	2.75698e-51	Doublets_Epi	CKB
EGFR	9.86484e-56	0.086293	0.053	0.002	3.05346e-51	Doublets_Epi	EGFR
FUT3	1.57766e-55	0.139085	0.095	0.008	4.88332e-51	Doublets_Epi	FUT3
STAP2	1.59116e-55	0.232699	0.152	0.019	4.92512e-51	Doublets_Epi	STAP2
CA9	1.63058e-55	0.11242	0.049	0.002	5.04713e-51	Doublets_Epi	CA9
STXBP6	2.29275e-55	0.157398	0.076	0.005	7.09675e-51	Doublets_Epi	STXBP6
BTC	2.34653e-55	0.0318273	0.023	0	7.26322e-51	Doublets_Epi	BTC
PRSS16	2.83047e-55	0.0760928	0.053	0.002	8.76117e-51	Doublets_Epi	PRSS16
TRIM54	3.54052e-55	0.0769367	0.045	0.002	1.0959e-50	Doublets_Epi	TRIM54
TRIM29	4.59047e-55	0.13879	0.072	0.005	1.42089e-50	Doublets_Epi	TRIM29
ITGA2	5.08984e-55	0.175932	0.102	0.009	1.57546e-50	Doublets_Epi	ITGA2
LINC01602	5.59128e-55	0.0162721	0.008	0	1.73067e-50	Doublets_Epi	LINC01602
CTD-2066L21.3	5.60544e-55	0.0108586	0.008	0	1.73505e-50	Doublets_Epi	CTD-2066L21.3
EFNA2	5.60544e-55	0.0108586	0.008	0	1.73505e-50	Doublets_Epi	EFNA2
RP11-73M7.1	5.60544e-55	0.0108586	0.008	0	1.73505e-50	Doublets_Epi	RP11-73M7.1
ID1	8.88923e-55	1.27881	0.318	0.075	2.75148e-50	Doublets_Epi	ID1
XXbac-BPG32J3.19	1.06228e-54	0.25905	0.061	0.003	3.28809e-50	Doublets_Epi	XXbac-BPG32J3.19
PLEKHA6	1.10103e-54	0.0992151	0.068	0.004	3.408e-50	Doublets_Epi	PLEKHA6
IHH	1.71327e-54	0.0868562	0.049	0.002	5.30309e-50	Doublets_Epi	IHH
AC021218.2	3.14226e-54	0.0670321	0.042	0.002	9.72623e-50	Doublets_Epi	AC021218.2
RHOD	3.1901e-54	0.149111	0.068	0.004	9.87433e-50	Doublets_Epi	RHOD
FAM108C1	3.93172e-54	0.185125	0.144	0.017	1.21698e-49	Doublets_Epi	FAM108C1
RP11-165M6.1	4.02409e-54	0.0214574	0.015	0	1.24558e-49	Doublets_Epi	RP11-165M6.1
SIM2	5.49178e-54	0.0368934	0.027	0.001	1.69987e-49	Doublets_Epi	SIM2
MYO1A	5.77369e-54	0.108008	0.076	0.005	1.78713e-49	Doublets_Epi	MYO1A
ARHGEF5	7.25369e-54	0.111157	0.08	0.006	2.24523e-49	Doublets_Epi	ARHGEF5
GRTP1	7.97873e-54	0.108659	0.072	0.005	2.46966e-49	Doublets_Epi	GRTP1
NDFIP2	8.91843e-54	0.293318	0.205	0.033	2.76052e-49	Doublets_Epi	NDFIP2
BTNL3	1.1311e-53	0.0626157	0.034	0.001	3.5011e-49	Doublets_Epi	BTNL3
SLC6A20	1.78678e-53	0.071282	0.049	0.002	5.53061e-49	Doublets_Epi	SLC6A20
JPH1	1.79753e-53	0.082128	0.045	0.002	5.56389e-49	Doublets_Epi	JPH1
TMEM30B	2.03107e-53	0.0948365	0.064	0.004	6.28678e-49	Doublets_Epi	TMEM30B
TNNI3	5.11339e-53	0.100903	0.057	0.003	1.58275e-48	Doublets_Epi	TNNI3
TMEM184A	6.57263e-53	0.105562	0.061	0.003	2.03443e-48	Doublets_Epi	TMEM184A
TC2N	8.04158e-53	0.208814	0.129	0.014	2.48911e-48	Doublets_Epi	TC2N
MET	8.88809e-53	0.192518	0.106	0.01	2.75113e-48	Doublets_Epi	MET
SLC12A2	1.2994e-52	1.00975	0.299	0.069	4.02204e-48	Doublets_Epi	SLC12A2
OCIAD2	1.62038e-52	0.891581	0.409	0.119	5.01556e-48	Doublets_Epi	OCIAD2
SDCBP2	1.78536e-52	0.311644	0.121	0.013	5.52623e-48	Doublets_Epi	SDCBP2
CDHR2	1.80817e-52	0.0577056	0.03	0.001	5.59682e-48	Doublets_Epi	CDHR2
EPN3	1.85338e-52	0.0471749	0.03	0.001	5.73676e-48	Doublets_Epi	EPN3
EPPK1	2.09955e-52	0.121779	0.053	0.003	6.49875e-48	Doublets_Epi	EPPK1
AC005921.2	2.22779e-52	0.0828103	0.038	0.001	6.89568e-48	Doublets_Epi	AC005921.2
CAMSAP3	6.04105e-52	0.075899	0.053	0.003	1.86989e-47	Doublets_Epi	CAMSAP3
LURAP1L	8.63056e-52	0.104138	0.068	0.004	2.67142e-47	Doublets_Epi	LURAP1L
ITPR3	1.18809e-51	0.210873	0.14	0.017	3.67749e-47	Doublets_Epi	ITPR3
XDH	1.21081e-51	0.0569635	0.038	0.001	3.74781e-47	Doublets_Epi	XDH
SOD3	2.72621e-51	0.236687	0.098	0.009	8.43842e-47	Doublets_Epi	SOD3
KSR2	4.36151e-51	0.0368556	0.027	0.001	1.35002e-46	Doublets_Epi	KSR2
MARVELD2	1.25621e-50	0.0994518	0.064	0.004	3.88836e-46	Doublets_Epi	MARVELD2
MUC3A	1.57748e-50	0.13535	0.061	0.004	4.88276e-46	Doublets_Epi	MUC3A
HOXB6	1.58651e-50	0.230131	0.117	0.013	4.91071e-46	Doublets_Epi	HOXB6
PARD3	1.61369e-50	0.0772333	0.042	0.002	4.99487e-46	Doublets_Epi	PARD3
ENTPD8	1.9902e-50	0.107011	0.049	0.002	6.16028e-46	Doublets_Epi	ENTPD8
ARL14	2.51883e-50	0.184392	0.083	0.007	7.79654e-46	Doublets_Epi	ARL14
NOS2	2.69886e-50	0.103334	0.038	0.001	8.35379e-46	Doublets_Epi	NOS2
CYP2J2	3.06837e-50	0.0621111	0.038	0.001	9.49753e-46	Doublets_Epi	CYP2J2
SERPINB5	4.08526e-50	0.169038	0.087	0.007	1.26451e-45	Doublets_Epi	SERPINB5
AGMO	5.77735e-50	0.0214277	0.015	0	1.78826e-45	Doublets_Epi	AGMO
ANKRD18B	5.77735e-50	0.0214277	0.015	0	1.78826e-45	Doublets_Epi	ANKRD18B
RP11-59E19.1	9.3756e-50	0.0421182	0.027	0.001	2.90203e-45	Doublets_Epi	RP11-59E19.1
CTC-251H24.14	1.41843e-49	0.101881	0.049	0.002	4.39046e-45	Doublets_Epi	CTC-251H24.14
HOXD-AS2	1.44081e-49	0.0423854	0.023	0	4.45975e-45	Doublets_Epi	HOXD-AS2
ONECUT3	1.4893e-49	0.0516188	0.038	0.001	4.60982e-45	Doublets_Epi	ONECUT3
FUT6	2.36207e-49	0.0563108	0.042	0.002	7.31131e-45	Doublets_Epi	FUT6
SP6	2.80987e-49	0.052242	0.03	0.001	8.69738e-45	Doublets_Epi	SP6
EPB41L4B	3.6567e-49	0.109369	0.064	0.004	1.13186e-44	Doublets_Epi	EPB41L4B
SLC5A1	4.27788e-49	0.0710745	0.049	0.002	1.32413e-44	Doublets_Epi	SLC5A1
PTPRG	5.85243e-49	0.0805527	0.053	0.003	1.8115e-44	Doublets_Epi	PTPRG
RNF186	6.11804e-49	0.0789095	0.057	0.003	1.89372e-44	Doublets_Epi	RNF186
STX19	1.57271e-48	0.0624376	0.034	0.001	4.868e-44	Doublets_Epi	STX19
GRHL2	1.65833e-48	0.0466999	0.034	0.001	5.13302e-44	Doublets_Epi	GRHL2
HOXA10-AS	1.74957e-48	0.0458619	0.027	0.001	5.41543e-44	Doublets_Epi	HOXA10-AS
HNF1B	1.81082e-48	0.0366856	0.027	0.001	5.60504e-44	Doublets_Epi	HNF1B
MYO7B	4.89009e-48	0.136869	0.095	0.009	1.51363e-43	Doublets_Epi	MYO7B
ITGA6	5.09568e-48	0.37959	0.25	0.051	1.57727e-43	Doublets_Epi	ITGA6
SLC22A3	9.3736e-48	0.0519452	0.034	0.001	2.90141e-43	Doublets_Epi	SLC22A3
MARVELD3	9.56668e-48	0.117759	0.072	0.005	2.96117e-43	Doublets_Epi	MARVELD3
RTKN	1.16209e-47	0.123297	0.091	0.008	3.59702e-43	Doublets_Epi	RTKN
HSD17B2	1.16811e-47	0.0620221	0.038	0.001	3.61564e-43	Doublets_Epi	HSD17B2
ARHGAP32	1.29698e-47	0.236329	0.152	0.021	4.01455e-43	Doublets_Epi	ARHGAP32
LRP4	1.42772e-47	0.0714599	0.045	0.002	4.41923e-43	Doublets_Epi	LRP4
CTD-2377D24.6	1.47789e-47	0.0662906	0.045	0.002	4.5745e-43	Doublets_Epi	CTD-2377D24.6
RAB17	1.76926e-47	0.103667	0.068	0.005	5.47641e-43	Doublets_Epi	RAB17
AADAT	2.91475e-47	0.036745	0.027	0.001	9.02203e-43	Doublets_Epi	AADAT
BCAS1	3.32221e-47	0.11924	0.064	0.004	1.02832e-42	Doublets_Epi	BCAS1
HKDC1	5.92554e-47	0.107252	0.061	0.004	1.83413e-42	Doublets_Epi	HKDC1
IRF6	6.5275e-47	0.151063	0.098	0.01	2.02046e-42	Doublets_Epi	IRF6
AXIN2	7.74155e-47	0.147211	0.072	0.005	2.39624e-42	Doublets_Epi	AXIN2
NPAS2	8.00316e-47	0.0791949	0.061	0.004	2.47722e-42	Doublets_Epi	NPAS2
FLJ22763	2.11845e-46	0.021398	0.015	0	6.55723e-42	Doublets_Epi	FLJ22763
GUCY2C	2.5359e-46	0.0792541	0.061	0.004	7.84938e-42	Doublets_Epi	GUCY2C
TMEM61	2.63026e-46	0.0316788	0.023	0.001	8.14144e-42	Doublets_Epi	TMEM61
RHBDL2	2.79408e-46	0.0466109	0.034	0.001	8.64851e-42	Doublets_Epi	RHBDL2
ARSJ	4.07822e-46	0.0419697	0.027	0.001	1.26233e-41	Doublets_Epi	ARSJ
GSTA1	4.18177e-46	0.0215465	0.011	0	1.29438e-41	Doublets_Epi	GSTA1
C1orf105	4.21145e-46	0.0161532	0.011	0	1.30357e-41	Doublets_Epi	C1orf105
CH17-360D5.2	4.21145e-46	0.0161532	0.011	0	1.30357e-41	Doublets_Epi	CH17-360D5.2
REG4	5.3717e-46	1.75856	0.273	0.064	1.6627e-41	Doublets_Epi	REG4
NQO1	6.80643e-46	0.588429	0.284	0.068	2.10679e-41	Doublets_Epi	NQO1
RP11-48O20.4	1.19458e-45	0.138819	0.064	0.004	3.69759e-41	Doublets_Epi	RP11-48O20.4
SFTA2	1.86282e-45	0.116029	0.053	0.003	5.76599e-41	Doublets_Epi	SFTA2
PLCB4	6.16172e-45	0.175523	0.087	0.008	1.90724e-40	Doublets_Epi	PLCB4
PLXNB1	6.342e-45	0.119874	0.083	0.007	1.96304e-40	Doublets_Epi	PLXNB1
RP13-401N8.1	7.64217e-45	0.0369825	0.023	0.001	2.36548e-40	Doublets_Epi	RP13-401N8.1
ARFGEF3	2.34779e-44	0.142615	0.068	0.005	7.26711e-40	Doublets_Epi	ARFGEF3
EPB41L5	2.36746e-44	0.0963304	0.076	0.006	7.32799e-40	Doublets_Epi	EPB41L5
ANO9	2.38128e-44	0.185841	0.121	0.015	7.37078e-40	Doublets_Epi	ANO9
RBBP8NL	6.25604e-44	0.0664982	0.042	0.002	1.93643e-39	Doublets_Epi	RBBP8NL
CENPV	8.46529e-44	0.206236	0.14	0.02	2.62026e-39	Doublets_Epi	CENPV
PFN2	8.65521e-44	0.128845	0.064	0.005	2.67905e-39	Doublets_Epi	PFN2
RND3	1.14554e-43	0.487878	0.246	0.053	3.54579e-39	Doublets_Epi	RND3
FNBP1L	1.22893e-43	0.170485	0.121	0.015	3.80389e-39	Doublets_Epi	FNBP1L
CEACAM1	1.23537e-43	0.250099	0.133	0.018	3.82385e-39	Doublets_Epi	CEACAM1
TNS4	1.35175e-43	0.149259	0.061	0.004	4.18406e-39	Doublets_Epi	TNS4
TUBAL3	2.60621e-43	0.0213682	0.015	0	8.067e-39	Doublets_Epi	TUBAL3
HOXA6	2.61666e-43	0.0213385	0.015	0	8.09935e-39	Doublets_Epi	HOXA6
SP5	3.90362e-43	0.0415837	0.03	0.001	1.20829e-38	Doublets_Epi	SP5
CMTM8	4.51546e-43	0.151922	0.121	0.015	1.39767e-38	Doublets_Epi	CMTM8
ARHGEF35	4.6322e-43	0.152669	0.102	0.011	1.4338e-38	Doublets_Epi	ARHGEF35
XK	5.49672e-43	0.0517078	0.034	0.001	1.7014e-38	Doublets_Epi	XK
MECOM	1.14803e-42	0.0846939	0.057	0.004	3.5535e-38	Doublets_Epi	MECOM
CNKSR1	2.12922e-42	0.0896233	0.057	0.004	6.59057e-38	Doublets_Epi	CNKSR1
LAD1	2.44743e-42	0.243899	0.189	0.034	7.57552e-38	Doublets_Epi	LAD1
CDHR5	3.11695e-42	0.250974	0.091	0.009	9.64789e-38	Doublets_Epi	CDHR5
FA2H	3.20475e-42	0.0664389	0.042	0.002	9.91966e-38	Doublets_Epi	FA2H
LRP6	3.41785e-42	0.0697762	0.053	0.003	1.05793e-37	Doublets_Epi	LRP6
HOXB-AS3	3.51781e-42	0.0773223	0.038	0.002	1.08887e-37	Doublets_Epi	HOXB-AS3
TEAD4	3.68552e-42	0.0794021	0.057	0.004	1.14078e-37	Doublets_Epi	TEAD4
CD24	5.01597e-42	0.644341	0.17	0.029	1.55259e-37	Doublets_Epi	CD24
RP11-429J17.8	5.36465e-42	0.0365965	0.027	0.001	1.66052e-37	Doublets_Epi	RP11-429J17.8
MFSD4A	5.40708e-42	0.0365371	0.027	0.001	1.67365e-37	Doublets_Epi	MFSD4A
CCDC160	6.83026e-42	0.0108883	0.004	0	2.11417e-37	Doublets_Epi	CCDC160
AC007325.2	6.83026e-42	0.00545443	0.004	0	2.11417e-37	Doublets_Epi	AC007325.2
ATP4B	6.83026e-42	0.00545443	0.004	0	2.11417e-37	Doublets_Epi	ATP4B
CACNA1B	6.83026e-42	0.00545443	0.004	0	2.11417e-37	Doublets_Epi	CACNA1B
GIF	6.83026e-42	0.00545443	0.004	0	2.11417e-37	Doublets_Epi	GIF
HS3ST6	6.83026e-42	0.00545443	0.004	0	2.11417e-37	Doublets_Epi	HS3ST6
KRT39	6.83026e-42	0.00545443	0.004	0	2.11417e-37	Doublets_Epi	KRT39
LGALS7	6.83026e-42	0.00545443	0.004	0	2.11417e-37	Doublets_Epi	LGALS7
NKX2-8	6.83026e-42	0.00545443	0.004	0	2.11417e-37	Doublets_Epi	NKX2-8
RP11-1055B8.2	6.83026e-42	0.00545443	0.004	0	2.11417e-37	Doublets_Epi	RP11-1055B8.2
RP11-182M20.2	6.83026e-42	0.00545443	0.004	0	2.11417e-37	Doublets_Epi	RP11-182M20.2
RP11-336A10.5	6.83026e-42	0.00545443	0.004	0	2.11417e-37	Doublets_Epi	RP11-336A10.5
RP11-354M1.2	6.83026e-42	0.00545443	0.004	0	2.11417e-37	Doublets_Epi	RP11-354M1.2
RP11-35P15.1	6.83026e-42	0.00545443	0.004	0	2.11417e-37	Doublets_Epi	RP11-35P15.1
RP11-524H19.2	6.83026e-42	0.00545443	0.004	0	2.11417e-37	Doublets_Epi	RP11-524H19.2
RP11-53B5.1	6.83026e-42	0.00545443	0.004	0	2.11417e-37	Doublets_Epi	RP11-53B5.1
RP11-615I2.2	6.83026e-42	0.00545443	0.004	0	2.11417e-37	Doublets_Epi	RP11-615I2.2
RP5-1025A1.3	6.83026e-42	0.00545443	0.004	0	2.11417e-37	Doublets_Epi	RP5-1025A1.3
SLCO1B1	6.83026e-42	0.00545443	0.004	0	2.11417e-37	Doublets_Epi	SLCO1B1
SNTN	6.83026e-42	0.00545443	0.004	0	2.11417e-37	Doublets_Epi	SNTN
SOAT2	6.83026e-42	0.00545443	0.004	0	2.11417e-37	Doublets_Epi	SOAT2
STOML3	6.83026e-42	0.00545443	0.004	0	2.11417e-37	Doublets_Epi	STOML3
VGLL1	6.83026e-42	0.00545443	0.004	0	2.11417e-37	Doublets_Epi	VGLL1
WFDC12	6.83026e-42	0.00545443	0.004	0	2.11417e-37	Doublets_Epi	WFDC12
PCAT14	6.83026e-42	0.00545443	0.004	0	2.11417e-37	Doublets_Epi	PCAT14
IVL	6.83026e-42	0.00545443	0.004	0	2.11417e-37	Doublets_Epi	IVL
SPZ1	6.83026e-42	0.00545443	0.004	0	2.11417e-37	Doublets_Epi	SPZ1
CTD-2251F13.1	6.83026e-42	0.00545443	0.004	0	2.11417e-37	Doublets_Epi	CTD-2251F13.1
GDF5	6.83026e-42	0.00545443	0.004	0	2.11417e-37	Doublets_Epi	GDF5
RP11-191L9.4	6.83026e-42	0.00545443	0.004	0	2.11417e-37	Doublets_Epi	RP11-191L9.4
CH507-42P11.6	6.83026e-42	0.00545443	0.004	0	2.11417e-37	Doublets_Epi	CH507-42P11.6
DSCR8	6.83026e-42	0.00545443	0.004	0	2.11417e-37	Doublets_Epi	DSCR8
C1orf87	6.83026e-42	0.00545443	0.004	0	2.11417e-37	Doublets_Epi	C1orf87
RP1-20N18.10	6.83026e-42	0.00545443	0.004	0	2.11417e-37	Doublets_Epi	RP1-20N18.10
RP11-173A6.4	6.83026e-42	0.00545443	0.004	0	2.11417e-37	Doublets_Epi	RP11-173A6.4
RP11-309M7.1	6.83026e-42	0.00545443	0.004	0	2.11417e-37	Doublets_Epi	RP11-309M7.1
RN7SL92P	6.83026e-42	0.00545443	0.004	0	2.11417e-37	Doublets_Epi	RN7SL92P
RP3-417L20.4	6.83026e-42	0.00545443	0.004	0	2.11417e-37	Doublets_Epi	RP3-417L20.4
GS1-166A23.1	6.83026e-42	0.00545443	0.004	0	2.11417e-37	Doublets_Epi	GS1-166A23.1
RP11-490E15.2	6.83026e-42	0.00545443	0.004	0	2.11417e-37	Doublets_Epi	RP11-490E15.2
C10orf136	6.83026e-42	0.00545443	0.004	0	2.11417e-37	Doublets_Epi	C10orf136
Y-RNA.447	6.83026e-42	0.00545443	0.004	0	2.11417e-37	Doublets_Epi	Y-RNA.447
TLX1NB	6.83026e-42	0.00545443	0.004	0	2.11417e-37	Doublets_Epi	TLX1NB
RP11-540N6.1	6.83026e-42	0.00545443	0.004	0	2.11417e-37	Doublets_Epi	RP11-540N6.1
AP004372.1	6.83026e-42	0.00545443	0.004	0	2.11417e-37	Doublets_Epi	AP004372.1
RP5-1096D14.2	6.83026e-42	0.00545443	0.004	0	2.11417e-37	Doublets_Epi	RP5-1096D14.2
RP11-603J24.4	6.83026e-42	0.00545443	0.004	0	2.11417e-37	Doublets_Epi	RP11-603J24.4
GSX1	6.83026e-42	0.00545443	0.004	0	2.11417e-37	Doublets_Epi	GSX1
RN7SL356P	6.83026e-42	0.00545443	0.004	0	2.11417e-37	Doublets_Epi	RN7SL356P
RP11-1029J19.5	6.83026e-42	0.00545443	0.004	0	2.11417e-37	Doublets_Epi	RP11-1029J19.5
IGHJ6	6.83026e-42	0.00545443	0.004	0	2.11417e-37	Doublets_Epi	IGHJ6
RP1-172N19.2	6.83026e-42	0.00545443	0.004	0	2.11417e-37	Doublets_Epi	RP1-172N19.2
NPDC1	7.49454e-42	0.37545	0.22	0.046	2.31978e-37	Doublets_Epi	NPDC1
RIPK4	8.24135e-42	0.0663796	0.042	0.002	2.55094e-37	Doublets_Epi	RIPK4
CYP2W1	1.01252e-41	0.0708966	0.045	0.002	3.13407e-37	Doublets_Epi	CYP2W1
CCL15	1.26568e-41	0.118387	0.061	0.004	3.91766e-37	Doublets_Epi	CCL15
TOM1L1	1.30081e-41	0.122764	0.087	0.009	4.0264e-37	Doublets_Epi	TOM1L1
ABLIM1	1.35146e-41	0.259828	0.136	0.02	4.18318e-37	Doublets_Epi	ABLIM1
RP11-669N7.2	1.83371e-41	0.0430093	0.008	0	5.67589e-37	Doublets_Epi	RP11-669N7.2
CWH43	1.84766e-41	0.0108289	0.008	0	5.71906e-37	Doublets_Epi	CWH43
MYADML2	1.84766e-41	0.0108289	0.008	0	5.71906e-37	Doublets_Epi	MYADML2
RP11-143E21.3	1.84766e-41	0.0108289	0.008	0	5.71906e-37	Doublets_Epi	RP11-143E21.3
XG	1.84766e-41	0.0108289	0.008	0	5.71906e-37	Doublets_Epi	XG
AP001187.9	2.15625e-41	0.181698	0.064	0.005	6.67424e-37	Doublets_Epi	AP001187.9
ERBB2	2.24468e-41	0.18779	0.098	0.011	6.94797e-37	Doublets_Epi	ERBB2
NAALADL2	3.25512e-41	0.0516484	0.034	0.001	1.00756e-36	Doublets_Epi	NAALADL2
NR2F1	5.77705e-41	0.067685	0.03	0.001	1.78817e-36	Doublets_Epi	NR2F1
RP11-211G23.2	6.20654e-41	0.0368934	0.023	0.001	1.92111e-36	Doublets_Epi	RP11-211G23.2
WNK2	6.86418e-41	0.0696523	0.053	0.003	2.12467e-36	Doublets_Epi	WNK2
C6orf222	7.5025e-41	0.0980024	0.064	0.005	2.32225e-36	Doublets_Epi	C6orf222
RASSF6	7.54069e-41	0.140065	0.068	0.005	2.33407e-36	Doublets_Epi	RASSF6
RAP1GAP	9.85359e-41	0.0761065	0.045	0.002	3.04998e-36	Doublets_Epi	RAP1GAP
CMBL	1.01391e-40	0.208652	0.117	0.015	3.13837e-36	Doublets_Epi	CMBL
GOLT1A	1.21874e-40	0.0463438	0.034	0.001	3.77237e-36	Doublets_Epi	GOLT1A
SLC10A5	1.31999e-40	0.0213385	0.015	0	4.08575e-36	Doublets_Epi	SLC10A5
SEMA3B	2.00511e-40	0.164154	0.083	0.008	6.20642e-36	Doublets_Epi	SEMA3B
RP11-465B22.8	2.29095e-40	0.0843678	0.057	0.004	7.09119e-36	Doublets_Epi	RP11-465B22.8
MYO5B	3.35097e-40	0.139232	0.08	0.007	1.03723e-35	Doublets_Epi	MYO5B
SH3BGRL2	3.39481e-40	0.13988	0.076	0.007	1.0508e-35	Doublets_Epi	SH3BGRL2
SELENBP1	3.53813e-40	0.202735	0.114	0.014	1.09516e-35	Doublets_Epi	SELENBP1
TMEM139	4.74473e-40	0.0702151	0.049	0.003	1.46864e-35	Doublets_Epi	TMEM139
ZIC2	8.77948e-40	0.0421775	0.023	0.001	2.71751e-35	Doublets_Epi	ZIC2
PRAC2	8.83395e-40	0.0474125	0.023	0.001	2.73437e-35	Doublets_Epi	PRAC2
PKP2	1.28628e-39	0.214972	0.144	0.022	3.98142e-35	Doublets_Epi	PKP2
FKBP10	1.35982e-39	0.0884572	0.061	0.004	4.20905e-35	Doublets_Epi	FKBP10
APOBEC1	1.38708e-39	0.0414056	0.03	0.001	4.29343e-35	Doublets_Epi	APOBEC1
FABP6	1.56173e-39	0.113962	0.061	0.005	4.83401e-35	Doublets_Epi	FABP6
TTC22	1.79247e-39	0.0556771	0.042	0.002	5.54823e-35	Doublets_Epi	TTC22
CGREF1	2.01921e-39	0.0666465	0.038	0.002	6.25005e-35	Doublets_Epi	CGREF1
C2orf72	2.3116e-39	0.0471155	0.027	0.001	7.15508e-35	Doublets_Epi	C2orf72
DIO3	2.34845e-39	0.0416431	0.027	0.001	7.26916e-35	Doublets_Epi	DIO3
AC073283.4	2.36333e-39	0.0365074	0.027	0.001	7.31522e-35	Doublets_Epi	AC073283.4
NIPAL1	4.13542e-39	0.0655495	0.045	0.003	1.28004e-34	Doublets_Epi	NIPAL1
LRRC1	4.1773e-39	0.123156	0.083	0.008	1.293e-34	Doublets_Epi	LRRC1
SMIM24	6.99103e-39	0.110888	0.072	0.006	2.16393e-34	Doublets_Epi	SMIM24
LAMA5	1.0623e-38	0.10377	0.061	0.005	3.28814e-34	Doublets_Epi	LAMA5
TSPAN12	1.09599e-38	0.0648384	0.049	0.003	3.39243e-34	Doublets_Epi	TSPAN12
PDZRN3	1.13704e-38	0.0315006	0.023	0.001	3.51948e-34	Doublets_Epi	PDZRN3
PAEP	1.21248e-38	0.0582401	0.019	0	3.75298e-34	Doublets_Epi	PAEP
CFAP69	1.27483e-38	0.026385	0.019	0	3.94598e-34	Doublets_Epi	CFAP69
HOXA11-AS1	1.38473e-38	0.0671805	0.034	0.001	4.28616e-34	Doublets_Epi	HOXA11-AS1
AMOTL2	1.52079e-38	0.0619034	0.034	0.001	4.70731e-34	Doublets_Epi	AMOTL2
WNK4	1.52918e-38	0.0364777	0.027	0.001	4.73328e-34	Doublets_Epi	WNK4
DOCK6	1.66123e-38	0.0834348	0.061	0.005	5.14201e-34	Doublets_Epi	DOCK6
NR2F6	1.99843e-38	0.231462	0.159	0.027	6.18575e-34	Doublets_Epi	NR2F6
PLS3	2.62654e-38	0.140609	0.098	0.012	8.12994e-34	Doublets_Epi	PLS3
FAM110C	3.83884e-38	0.0561328	0.038	0.002	1.18823e-33	Doublets_Epi	FAM110C
PATJ	4.05e-38	0.124769	0.076	0.007	1.2536e-33	Doublets_Epi	PATJ
SLC44A3	5.94924e-38	0.0808237	0.045	0.003	1.84147e-33	Doublets_Epi	SLC44A3
ADGRG1	7.7186e-38	0.19976	0.114	0.015	2.38914e-33	Doublets_Epi	ADGRG1
NFIX	9.53126e-38	0.143054	0.098	0.012	2.95021e-33	Doublets_Epi	NFIX
ANKS4B	9.84635e-38	0.0556287	0.042	0.002	3.04774e-33	Doublets_Epi	ANKS4B
FAM84B	1.45837e-37	0.113629	0.08	0.008	4.51409e-33	Doublets_Epi	FAM84B
KLHL23	1.62062e-37	0.0974133	0.064	0.005	5.01631e-33	Doublets_Epi	KLHL23
GIPC2	1.85937e-37	0.0801423	0.049	0.003	5.75532e-33	Doublets_Epi	GIPC2
RP5-881L22.5	2.29544e-37	0.0613695	0.038	0.002	7.10507e-33	Doublets_Epi	RP5-881L22.5
ITGB6	2.46028e-37	0.0601836	0.045	0.003	7.6153e-33	Doublets_Epi	ITGB6
SPIRE2	2.57648e-37	0.119968	0.076	0.007	7.97497e-33	Doublets_Epi	SPIRE2
FOXA2	3.35709e-37	0.0698892	0.049	0.003	1.03912e-32	Doublets_Epi	FOXA2
GYG2	3.47398e-37	0.0317679	0.019	0	1.0753e-32	Doublets_Epi	GYG2
MOGAT3	3.90348e-37	0.0917737	0.042	0.002	1.20824e-32	Doublets_Epi	MOGAT3
AKAP14	5.6828e-37	0.0160938	0.011	0	1.759e-32	Doublets_Epi	AKAP14
RP11-539I5.1	5.6828e-37	0.0160938	0.011	0	1.759e-32	Doublets_Epi	RP11-539I5.1
PROX1	5.94198e-37	0.0887	0.057	0.004	1.83922e-32	Doublets_Epi	PROX1
SAA2	7.59543e-37	0.0807644	0.045	0.003	2.35101e-32	Doublets_Epi	SAA2
CLRN3	9.33319e-37	0.127176	0.072	0.007	2.8889e-32	Doublets_Epi	CLRN3
SLC6A14	1.36729e-36	0.077886	0.03	0.001	4.23217e-32	Doublets_Epi	SLC6A14
DLG3	1.37235e-36	0.0921483	0.064	0.005	4.24784e-32	Doublets_Epi	DLG3
KIAA1257	1.42669e-36	0.0507881	0.038	0.002	4.41604e-32	Doublets_Epi	KIAA1257
SH2D3A	1.44036e-36	0.149798	0.11	0.015	4.45835e-32	Doublets_Epi	SH2D3A
HOXA7	1.6214e-36	0.0902032	0.049	0.003	5.01873e-32	Doublets_Epi	HOXA7
P3H4	1.79367e-36	0.105539	0.072	0.007	5.55194e-32	Doublets_Epi	P3H4
DUOXA2	2.49397e-36	0.170739	0.045	0.003	7.71959e-32	Doublets_Epi	DUOXA2
MUC2	2.56761e-36	1.30895	0.197	0.043	7.94753e-32	Doublets_Epi	MUC2
LINC01207	2.60625e-36	0.0469671	0.027	0.001	8.06712e-32	Doublets_Epi	LINC01207
FAM83H	3.20174e-36	0.15627	0.114	0.016	9.91033e-32	Doublets_Epi	FAM83H
FRMD5	4.26731e-36	0.0212791	0.015	0	1.32086e-31	Doublets_Epi	FRMD5
SALL4	4.26731e-36	0.0212791	0.015	0	1.32086e-31	Doublets_Epi	SALL4
RP11-475N22.4	4.28152e-36	0.0212494	0.015	0	1.32526e-31	Doublets_Epi	RP11-475N22.4
CGN	5.26972e-36	0.0945825	0.057	0.004	1.63114e-31	Doublets_Epi	CGN
C2CD4A	7.17475e-36	0.0713383	0.038	0.002	2.2208e-31	Doublets_Epi	C2CD4A
PON3	1.01848e-35	0.0420588	0.023	0.001	3.1525e-31	Doublets_Epi	PON3
CKMT1A	1.02484e-35	0.0599762	0.045	0.003	3.17217e-31	Doublets_Epi	CKMT1A
TM4SF18	1.04133e-35	0.0313818	0.023	0.001	3.22322e-31	Doublets_Epi	TM4SF18
AIM1L	1.05178e-35	0.0281662	0.023	0.001	3.25556e-31	Doublets_Epi	AIM1L
LLGL2	1.48567e-35	0.307355	0.193	0.041	4.59859e-31	Doublets_Epi	LLGL2
RP11-465N4.4	1.77242e-35	0.0464922	0.03	0.001	5.48617e-31	Doublets_Epi	RP11-465N4.4
PPP1R9A	2.59186e-35	0.045962	0.034	0.002	8.0226e-31	Doublets_Epi	PPP1R9A
SH2D4A	3.34765e-35	0.0875713	0.061	0.005	1.0362e-30	Doublets_Epi	SH2D4A
PROM1	3.39468e-35	0.0791547	0.053	0.004	1.05075e-30	Doublets_Epi	PROM1
CADPS2	3.7358e-35	0.0610729	0.038	0.002	1.15634e-30	Doublets_Epi	CADPS2
S100A2	4.03849e-35	0.516213	0.125	0.019	1.25003e-30	Doublets_Epi	S100A2
DEGS2	4.29928e-35	0.186383	0.095	0.012	1.33076e-30	Doublets_Epi	DEGS2
MAP7	5.02964e-35	0.232443	0.155	0.028	1.55683e-30	Doublets_Epi	MAP7
TPM1	5.95204e-35	0.863357	0.409	0.158	1.84233e-30	Doublets_Epi	TPM1
SLC9A2	6.27349e-35	0.0363293	0.027	0.001	1.94183e-30	Doublets_Epi	SLC9A2
RP11-187E13.1	8.09578e-35	0.0313521	0.023	0.001	2.50589e-30	Doublets_Epi	RP11-187E13.1
FAAH2	1.16882e-34	0.0605596	0.042	0.002	3.61785e-30	Doublets_Epi	FAAH2
NKD2	1.19959e-34	0.0603318	0.042	0.002	3.7131e-30	Doublets_Epi	NKD2
LINC00511	1.24527e-34	0.0872409	0.057	0.005	3.85448e-30	Doublets_Epi	LINC00511
MUC5B	1.42219e-34	0.390879	0.121	0.019	4.40209e-30	Doublets_Epi	MUC5B
NOX1	1.70299e-34	0.0856114	0.045	0.003	5.27126e-30	Doublets_Epi	NOX1
CEMIP	1.76475e-34	0.0920723	0.068	0.006	5.46242e-30	Doublets_Epi	CEMIP
SLC52A3	1.89122e-34	0.0464625	0.03	0.001	5.8539e-30	Doublets_Epi	SLC52A3
ABHD11	1.93124e-34	0.394457	0.28	0.079	5.97777e-30	Doublets_Epi	ABHD11
RP11-575F12.3	1.95999e-34	0.0410792	0.03	0.001	6.06676e-30	Doublets_Epi	RP11-575F12.3
MEST	2.40903e-34	0.227047	0.121	0.019	7.45668e-30	Doublets_Epi	MEST
AC005550.3	3.34705e-34	0.0266226	0.015	0	1.03601e-29	Doublets_Epi	AC005550.3
ELMO3	3.5795e-34	0.120502	0.087	0.01	1.10796e-29	Doublets_Epi	ELMO3
VGF	4.17882e-34	0.0655792	0.042	0.003	1.29347e-29	Doublets_Epi	VGF
AGAP1	5.46187e-34	0.0822463	0.061	0.005	1.69061e-29	Doublets_Epi	AGAP1
RGS11	5.69155e-34	0.0313521	0.023	0.001	1.76171e-29	Doublets_Epi	RGS11
RP11-757F18.5	5.7096e-34	0.0313224	0.023	0.001	1.76729e-29	Doublets_Epi	RP11-757F18.5
NXPE1	5.7277e-34	0.0312631	0.023	0.001	1.7729e-29	Doublets_Epi	NXPE1
GSTO2	7.35329e-34	0.133314	0.08	0.009	2.27606e-29	Doublets_Epi	GSTO2
FRMD1	1.14006e-33	0.0468483	0.027	0.001	3.52882e-29	Doublets_Epi	FRMD1
SOX2	1.18564e-33	0.0268305	0.011	0	3.66991e-29	Doublets_Epi	SOX2
IGFL4	1.18564e-33	0.0214574	0.011	0	3.66991e-29	Doublets_Epi	IGFL4
RP4-781K5.4	1.19051e-33	0.021398	0.011	0	3.68499e-29	Doublets_Epi	RP4-781K5.4
KCNK9	1.1954e-33	0.0160641	0.011	0	3.70013e-29	Doublets_Epi	KCNK9
ZIC5	1.1954e-33	0.0160641	0.011	0	3.70013e-29	Doublets_Epi	ZIC5
ARHGEF16	1.58595e-33	0.0883389	0.057	0.005	4.909e-29	Doublets_Epi	ARHGEF16
KRT7	1.61455e-33	0.213926	0.091	0.011	4.99753e-29	Doublets_Epi	KRT7
RP11-420N3.2	2.4444e-33	0.0107992	0.008	0	7.56616e-29	Doublets_Epi	RP11-420N3.2
RP11-436K8.1	2.4444e-33	0.0107992	0.008	0	7.56616e-29	Doublets_Epi	RP11-436K8.1
TPRXL	2.4444e-33	0.0107992	0.008	0	7.56616e-29	Doublets_Epi	TPRXL
WBSCR28	2.4444e-33	0.0107992	0.008	0	7.56616e-29	Doublets_Epi	WBSCR28
DIO3OS	2.57313e-33	0.0510254	0.034	0.002	7.9646e-29	Doublets_Epi	DIO3OS
MACROD1	3.01642e-33	0.194171	0.14	0.025	9.33671e-29	Doublets_Epi	MACROD1
WEE1	3.47767e-33	0.293153	0.17	0.035	1.07644e-28	Doublets_Epi	WEE1
RP3-512B11.3	3.52932e-33	0.0419697	0.023	0.001	1.09243e-28	Doublets_Epi	RP3-512B11.3
TMEM56	3.62124e-33	0.0556513	0.038	0.002	1.12088e-28	Doublets_Epi	TMEM56
TLE2	3.63501e-33	0.0506435	0.038	0.002	1.12515e-28	Doublets_Epi	TLE2
RP11-627G18.3	3.66637e-33	0.0313224	0.023	0.001	1.13485e-28	Doublets_Epi	RP11-627G18.3
ITGA3	3.93602e-33	0.140528	0.083	0.01	1.21832e-28	Doublets_Epi	ITGA3
PSAT1	8.53373e-33	0.120243	0.08	0.009	2.64145e-28	Doublets_Epi	PSAT1
ATP8B1	8.82722e-33	0.142454	0.106	0.015	2.73229e-28	Doublets_Epi	ATP8B1
PI3	1.30195e-32	0.505835	0.155	0.03	4.02994e-28	Doublets_Epi	PI3
FIBCD1	1.61633e-32	0.0757548	0.042	0.003	5.00302e-28	Doublets_Epi	FIBCD1
TBX10	1.73763e-32	0.0212197	0.015	0	5.3785e-28	Doublets_Epi	TBX10
PYCR1	2.35792e-32	0.175512	0.117	0.018	7.29846e-28	Doublets_Epi	PYCR1
FAM83B	2.49696e-32	0.0262959	0.019	0.001	7.72884e-28	Doublets_Epi	FAM83B
WWC1	3.01974e-32	0.0651939	0.042	0.003	9.34699e-28	Doublets_Epi	WWC1
TMC7	3.23993e-32	0.0510254	0.034	0.002	1.00286e-27	Doublets_Epi	TMC7
FGFR3	4.2505e-32	0.0410198	0.03	0.001	1.31566e-27	Doublets_Epi	FGFR3
SDR16C5	5.26887e-32	0.104937	0.049	0.004	1.63087e-27	Doublets_Epi	SDR16C5
ZNF703	5.52383e-32	0.383182	0.223	0.057	1.70979e-27	Doublets_Epi	ZNF703
PTPRU	1.15308e-31	0.0409605	0.03	0.001	3.56913e-27	Doublets_Epi	PTPRU
KLK8	1.1649e-31	0.0365965	0.023	0.001	3.60571e-27	Doublets_Epi	KLK8
EPHA2	1.99616e-31	0.234042	0.133	0.023	6.1787e-27	Doublets_Epi	EPHA2
PLA2G2A	3.45845e-31	0.435084	0.163	0.034	1.07049e-26	Doublets_Epi	PLA2G2A
EVPL	4.07105e-31	0.0555694	0.038	0.002	1.26011e-26	Doublets_Epi	EVPL
CACHD1	6.03458e-31	0.0312334	0.023	0.001	1.86788e-26	Doublets_Epi	CACHD1
AC004754.3	6.13347e-31	0.02119	0.015	0	1.89849e-26	Doublets_Epi	AC004754.3
DLG5	6.15645e-31	0.0807873	0.064	0.006	1.90561e-26	Doublets_Epi	DLG5
EPS8	6.51187e-31	0.381592	0.265	0.077	2.01562e-26	Doublets_Epi	EPS8
SMAGP	7.28708e-31	0.227017	0.17	0.037	2.25557e-26	Doublets_Epi	SMAGP
HOOK2	8.91339e-31	0.317238	0.231	0.061	2.75896e-26	Doublets_Epi	HOOK2
PCSK9	1.36996e-30	0.0653125	0.042	0.003	4.24043e-26	Doublets_Epi	PCSK9
SH3RF2	1.37881e-30	0.0763436	0.038	0.002	4.26782e-26	Doublets_Epi	SH3RF2
GSDMB	1.45265e-30	0.11763	0.076	0.009	4.49639e-26	Doublets_Epi	GSDMB
CCDC68	1.57854e-30	0.0781434	0.049	0.004	4.88604e-26	Doublets_Epi	CCDC68
AC064834.1	2.38059e-30	0.0474718	0.019	0.001	7.36864e-26	Doublets_Epi	AC064834.1
MYEOV	3.38481e-30	0.164031	0.095	0.013	1.0477e-25	Doublets_Epi	MYEOV
CCNO	4.34745e-30	0.0619331	0.03	0.002	1.34567e-25	Doublets_Epi	CCNO
HES6	4.61141e-30	0.301839	0.159	0.033	1.42737e-25	Doublets_Epi	HES6
KDF1	4.64208e-30	0.0606579	0.038	0.002	1.43686e-25	Doublets_Epi	KDF1
PBX1	5.07168e-30	0.0780144	0.053	0.005	1.56984e-25	Doublets_Epi	PBX1
LGR5	6.38999e-30	0.0599466	0.042	0.003	1.97789e-25	Doublets_Epi	LGR5
FAM101A	7.44495e-30	0.0413463	0.027	0.001	2.30443e-25	Doublets_Epi	FAM101A
WNT11	7.44495e-30	0.0413463	0.027	0.001	2.30443e-25	Doublets_Epi	WNT11
AP000344.3	1.27253e-29	0.031174	0.023	0.001	3.93885e-25	Doublets_Epi	AP000344.3
ENAH	1.3423e-29	0.090298	0.064	0.007	4.15481e-25	Doublets_Epi	ENAH
KDELR3	1.44255e-29	0.181556	0.087	0.012	4.46514e-25	Doublets_Epi	KDELR3
PARD6B	1.51811e-29	0.154338	0.083	0.011	4.69901e-25	Doublets_Epi	PARD6B
ZDHHC11B	1.57157e-29	0.0211306	0.015	0	4.86448e-25	Doublets_Epi	ZDHHC11B
GRB7	1.7766e-29	0.0546803	0.042	0.003	5.49912e-25	Doublets_Epi	GRB7
KIAA1217	1.91314e-29	0.0643121	0.045	0.003	5.92173e-25	Doublets_Epi	KIAA1217
POU2F3	1.91352e-29	0.0368637	0.019	0.001	5.92291e-25	Doublets_Epi	POU2F3
CTSE	1.92006e-29	0.118683	0.053	0.005	5.94317e-25	Doublets_Epi	CTSE
GABRE	2.04715e-29	0.0788989	0.049	0.004	6.33654e-25	Doublets_Epi	GABRE
PLCD3	2.81552e-29	0.110735	0.064	0.007	8.71489e-25	Doublets_Epi	PLCD3
TINAG	5.12199e-29	0.0417915	0.023	0.001	1.58541e-24	Doublets_Epi	TINAG
RP11-382A18.1	5.26448e-29	0.0363887	0.023	0.001	1.62951e-24	Doublets_Epi	RP11-382A18.1
ONECUT2	5.36727e-29	0.0309959	0.023	0.001	1.66133e-24	Doublets_Epi	ONECUT2
KIF12	5.86164e-29	0.0565778	0.03	0.002	1.81435e-24	Doublets_Epi	KIF12
NXPE4	6.65773e-29	0.0359731	0.027	0.001	2.06077e-24	Doublets_Epi	NXPE4
PKDCC	1.21126e-28	0.0778931	0.053	0.005	3.74921e-24	Doublets_Epi	PKDCC
GGT6	1.523e-28	0.0499284	0.038	0.002	4.71413e-24	Doublets_Epi	GGT6
TTC29	1.55332e-28	0.0213682	0.011	0	4.80799e-24	Doublets_Epi	TTC29
BBOX1-AS1	1.56276e-28	0.0160047	0.011	0	4.8372e-24	Doublets_Epi	BBOX1-AS1
RP3-431P23.5	1.56276e-28	0.0160047	0.011	0	4.8372e-24	Doublets_Epi	RP3-431P23.5
SYTL5	1.56276e-28	0.0160047	0.011	0	4.8372e-24	Doublets_Epi	SYTL5
TLDC2	1.8703e-28	0.0359731	0.027	0.001	5.78915e-24	Doublets_Epi	TLDC2
CDCA7	2.45481e-28	0.271957	0.133	0.025	7.59837e-24	Doublets_Epi	CDCA7
MST1R	2.45642e-28	0.0673738	0.053	0.005	7.60334e-24	Doublets_Epi	MST1R
GAD1	2.59736e-28	0.049958	0.038	0.003	8.0396e-24	Doublets_Epi	GAD1
RP11-392E22.9	2.95057e-28	0.031857	0.015	0	9.1329e-24	Doublets_Epi	RP11-392E22.9
MSX2	3.13905e-28	0.0511441	0.03	0.002	9.71632e-24	Doublets_Epi	MSX2
PARD3B	3.21947e-28	0.0406045	0.03	0.002	9.96522e-24	Doublets_Epi	PARD3B
SLC38A5	3.29677e-28	0.131847	0.098	0.015	1.02045e-23	Doublets_Epi	SLC38A5
NEO1	3.61822e-28	0.0685052	0.049	0.004	1.11995e-23	Doublets_Epi	NEO1
MUC17	3.77314e-28	0.112449	0.034	0.002	1.1679e-23	Doublets_Epi	MUC17
SYTL2	4.13484e-28	0.157731	0.095	0.014	1.27986e-23	Doublets_Epi	SYTL2
MNX1-AS1	4.98378e-28	0.0412812	0.027	0.001	1.54263e-23	Doublets_Epi	MNX1-AS1
HSPB3	6.38649e-28	0.0215762	0.008	0	1.97681e-23	Doublets_Epi	HSPB3
CLEC2L	6.41874e-28	0.0215762	0.008	0	1.98679e-23	Doublets_Epi	CLEC2L
CSAG1	6.45115e-28	0.0107695	0.008	0	1.99683e-23	Doublets_Epi	CSAG1
CTD-3010D24.3	6.45115e-28	0.0107695	0.008	0	1.99683e-23	Doublets_Epi	CTD-3010D24.3
FAM189A1	6.45115e-28	0.0107695	0.008	0	1.99683e-23	Doublets_Epi	FAM189A1
HOXC11	6.45115e-28	0.0107695	0.008	0	1.99683e-23	Doublets_Epi	HOXC11
MGC32805	6.45115e-28	0.0107695	0.008	0	1.99683e-23	Doublets_Epi	MGC32805
PCDHB15	6.45115e-28	0.0107695	0.008	0	1.99683e-23	Doublets_Epi	PCDHB15
RP11-275I14.4	6.45115e-28	0.0107695	0.008	0	1.99683e-23	Doublets_Epi	RP11-275I14.4
SLC25A21-AS1	6.45115e-28	0.0107695	0.008	0	1.99683e-23	Doublets_Epi	SLC25A21-AS1
ZNF503-AS1	6.45115e-28	0.0107695	0.008	0	1.99683e-23	Doublets_Epi	ZNF503-AS1
RP11-554I8.2	6.45115e-28	0.0107695	0.008	0	1.99683e-23	Doublets_Epi	RP11-554I8.2
C8orf4	6.85971e-28	0.215813	0.091	0.013	2.12328e-23	Doublets_Epi	C8orf4
SLC25A4	7.58477e-28	0.211513	0.136	0.027	2.34771e-23	Doublets_Epi	SLC25A4
GALNT3	8.91981e-28	0.210331	0.144	0.03	2.76095e-23	Doublets_Epi	GALNT3
MLPH	1.21298e-27	0.217056	0.121	0.022	3.75453e-23	Doublets_Epi	MLPH
PRAC1	1.49508e-27	0.291576	0.057	0.006	4.62773e-23	Doublets_Epi	PRAC1
MANSC1	2.52358e-27	0.110167	0.08	0.01	7.81123e-23	Doublets_Epi	MANSC1
CD320	2.80244e-27	0.317364	0.22	0.061	8.6744e-23	Doublets_Epi	CD320
CALB2	3.43697e-27	0.0517078	0.027	0.001	1.06385e-22	Doublets_Epi	CALB2
C3orf52	4.23562e-27	0.07427	0.045	0.004	1.31105e-22	Doublets_Epi	C3orf52
MYRIP	4.57416e-27	0.0210712	0.015	0	1.41584e-22	Doublets_Epi	MYRIP
FAM188B	8.82222e-27	0.0358247	0.027	0.001	2.73074e-22	Doublets_Epi	FAM188B
C19orf45	9.37949e-27	0.0362996	0.023	0.001	2.90323e-22	Doublets_Epi	C19orf45
GPR39	9.51653e-27	0.0310255	0.023	0.001	2.94565e-22	Doublets_Epi	GPR39
NR1I2	9.51653e-27	0.0310255	0.023	0.001	2.94565e-22	Doublets_Epi	NR1I2
PODXL	1.19247e-26	0.0774792	0.053	0.005	3.69106e-22	Doublets_Epi	PODXL
IL32	1.2951e-26	0.743206	0.492	0.232	4.00871e-22	Doublets_Epi	IL32
CCL28	1.41625e-26	0.120649	0.076	0.01	4.38372e-22	Doublets_Epi	CCL28
RSPH1	1.49822e-26	0.0450684	0.034	0.002	4.63743e-22	Doublets_Epi	RSPH1
PALM3	1.60547e-26	0.015975	0.011	0	4.96942e-22	Doublets_Epi	PALM3
WNT3	1.60547e-26	0.015975	0.011	0	4.96942e-22	Doublets_Epi	WNT3
MSLN	1.77766e-26	0.206288	0.076	0.01	5.50241e-22	Doublets_Epi	MSLN
BSPRY	1.80459e-26	0.0852534	0.061	0.007	5.58574e-22	Doublets_Epi	BSPRY
PRSS23	2.53823e-26	0.169947	0.095	0.015	7.85659e-22	Doublets_Epi	PRSS23
DENND2A	2.54965e-26	0.0615771	0.03	0.002	7.89195e-22	Doublets_Epi	DENND2A
HOXA11-AS	2.96874e-26	0.0416431	0.023	0.001	9.18915e-22	Doublets_Epi	HOXA11-AS
HOXB13	2.96874e-26	0.0469374	0.023	0.001	9.18915e-22	Doublets_Epi	HOXB13
KIAA1671	3.82336e-26	0.0688456	0.053	0.005	1.18344e-21	Doublets_Epi	KIAA1671
ABHD11-AS1	5.04761e-26	0.0725574	0.027	0.001	1.56239e-21	Doublets_Epi	ABHD11-AS1
FRAS1	5.54494e-26	0.0210712	0.015	0	1.71632e-21	Doublets_Epi	FRAS1
HOXD11	5.54494e-26	0.0210712	0.015	0	1.71632e-21	Doublets_Epi	HOXD11
PRSS22	9.04253e-26	0.125388	0.061	0.007	2.79893e-21	Doublets_Epi	PRSS22
NECTIN3	9.30814e-26	0.0544433	0.038	0.003	2.88115e-21	Doublets_Epi	NECTIN3
RP11-93B14.5	9.40897e-26	0.0469077	0.023	0.001	2.91236e-21	Doublets_Epi	RP11-93B14.5
CITED1	9.45791e-26	0.0361512	0.023	0.001	2.92751e-21	Doublets_Epi	CITED1
HHLA2	1.01626e-25	0.0456911	0.03	0.002	3.14563e-21	Doublets_Epi	HHLA2
LAMB3	1.30279e-25	0.363285	0.216	0.063	4.03251e-21	Doublets_Epi	LAMB3
NBL1	1.33332e-25	0.407076	0.208	0.059	4.12704e-21	Doublets_Epi	NBL1
SLC39A5	2.07007e-25	0.0541529	0.042	0.003	6.40748e-21	Doublets_Epi	SLC39A5
EPHB4	2.13002e-25	0.0720515	0.053	0.005	6.59306e-21	Doublets_Epi	EPHB4
HOXA-AS4	2.8152e-25	0.0362403	0.023	0.001	8.71388e-21	Doublets_Epi	HOXA-AS4
AC074389.9	2.87282e-25	0.0745956	0.042	0.003	8.89223e-21	Doublets_Epi	AC074389.9
LIPG	2.88111e-25	0.0641573	0.042	0.003	8.91789e-21	Doublets_Epi	LIPG
FOXA1	3.29744e-25	0.0857892	0.038	0.003	1.02066e-20	Doublets_Epi	FOXA1
STMN3	3.5743e-25	0.120125	0.076	0.01	1.10635e-20	Doublets_Epi	STMN3
CARD10	3.64928e-25	0.0555694	0.034	0.002	1.12956e-20	Doublets_Epi	CARD10
TM4SF4	3.85142e-25	0.105263	0.042	0.003	1.19213e-20	Doublets_Epi	TM4SF4
TBX3	4.52643e-25	0.0534069	0.042	0.003	1.40106e-20	Doublets_Epi	TBX3
TEAD3	5.03865e-25	0.0651939	0.038	0.003	1.55961e-20	Doublets_Epi	TEAD3
YAP1	5.43008e-25	0.0770358	0.053	0.005	1.68077e-20	Doublets_Epi	YAP1
CASC8	5.5642e-25	0.0210415	0.015	0	1.72229e-20	Doublets_Epi	CASC8
AP001065.2	5.57692e-25	0.0210118	0.015	0	1.72622e-20	Doublets_Epi	AP001065.2
AC005256.1	5.7513e-25	0.0567855	0.027	0.001	1.7802e-20	Doublets_Epi	AC005256.1
C5orf38	5.81743e-25	0.0366856	0.019	0.001	1.80067e-20	Doublets_Epi	C5orf38
HMCN2	5.90098e-25	0.0260286	0.019	0.001	1.82653e-20	Doublets_Epi	HMCN2
PTPRR	5.90098e-25	0.0260286	0.019	0.001	1.82653e-20	Doublets_Epi	PTPRR
RDH10	6.97924e-25	0.155866	0.125	0.025	2.16028e-20	Doublets_Epi	RDH10
RP1-276N6.2	8.83361e-25	0.0213385	0.011	0	2.73427e-20	Doublets_Epi	RP1-276N6.2
RP11-595B24.2	8.91328e-25	0.0159453	0.011	0	2.75893e-20	Doublets_Epi	RP11-595B24.2
RAB27B	1.01643e-24	0.0658459	0.034	0.002	3.14614e-20	Doublets_Epi	RAB27B
SUN1	1.05684e-24	0.261203	0.208	0.059	3.27123e-20	Doublets_Epi	SUN1
MLXIPL	1.11784e-24	0.102108	0.068	0.009	3.46004e-20	Doublets_Epi	MLXIPL
EXPH5	1.22914e-24	0.0591734	0.042	0.003	3.80455e-20	Doublets_Epi	EXPH5
SBSPON	1.31757e-24	0.0462251	0.027	0.001	4.07826e-20	Doublets_Epi	SBSPON
SPRY4	1.32317e-24	0.0403375	0.03	0.002	4.09561e-20	Doublets_Epi	SPRY4
DLL4	1.74952e-24	0.0496163	0.034	0.002	5.41529e-20	Doublets_Epi	DLL4
RP11-431J24.2	2.45984e-24	0.0259989	0.019	0.001	7.61395e-20	Doublets_Epi	RP11-431J24.2
SLC39A4	2.65187e-24	0.457347	0.33	0.13	8.20832e-20	Doublets_Epi	SLC39A4
NUDT8	2.698e-24	0.228291	0.148	0.034	8.35112e-20	Doublets_Epi	NUDT8
CCDC34	3.2342e-24	0.243187	0.186	0.049	1.00108e-19	Doublets_Epi	CCDC34
DOK4	3.33296e-24	0.0741929	0.049	0.005	1.03165e-19	Doublets_Epi	DOK4
CTB-55O6.8	4.68595e-24	0.0807908	0.057	0.006	1.45044e-19	Doublets_Epi	CTB-55O6.8
GRIN2B	4.70957e-24	0.0210118	0.015	0	1.45775e-19	Doublets_Epi	GRIN2B
SOSTDC1	4.71992e-24	0.0209821	0.015	0	1.46096e-19	Doublets_Epi	SOSTDC1
KRT12	4.83952e-24	0.0161532	0.008	0	1.49798e-19	Doublets_Epi	KRT12
AP006748.1	4.86568e-24	0.0107397	0.008	0	1.50607e-19	Doublets_Epi	AP006748.1
CASKIN1	4.86568e-24	0.0107397	0.008	0	1.50607e-19	Doublets_Epi	CASKIN1
FREM2	4.86568e-24	0.0107397	0.008	0	1.50607e-19	Doublets_Epi	FREM2
GATA4	4.86568e-24	0.0107397	0.008	0	1.50607e-19	Doublets_Epi	GATA4
LA16c-395F10.2	4.86568e-24	0.0107397	0.008	0	1.50607e-19	Doublets_Epi	LA16c-395F10.2
LGALS7B	4.86568e-24	0.0107397	0.008	0	1.50607e-19	Doublets_Epi	LGALS7B
RP11-15E18.1	4.86568e-24	0.0107397	0.008	0	1.50607e-19	Doublets_Epi	RP11-15E18.1
RP11-416I2.1	4.86568e-24	0.0107397	0.008	0	1.50607e-19	Doublets_Epi	RP11-416I2.1
RP11-44F14.2	4.86568e-24	0.0107397	0.008	0	1.50607e-19	Doublets_Epi	RP11-44F14.2
RP11-278L15.1	4.86568e-24	0.0107397	0.008	0	1.50607e-19	Doublets_Epi	RP11-278L15.1
SYT8	7.21915e-24	0.0613102	0.03	0.002	2.23454e-19	Doublets_Epi	SYT8
LEMD1	7.29597e-24	0.049958	0.034	0.002	2.25832e-19	Doublets_Epi	LEMD1
MYO1B	7.42325e-24	0.141537	0.087	0.014	2.29772e-19	Doublets_Epi	MYO1B
RP11-5O24.1	9.60301e-24	0.0259395	0.019	0.001	2.97242e-19	Doublets_Epi	RP11-5O24.1
PPP1R16A	1.10919e-23	0.24482	0.178	0.047	3.43329e-19	Doublets_Epi	PPP1R16A
PCK1	1.61213e-23	0.110684	0.057	0.006	4.99001e-19	Doublets_Epi	PCK1
NTHL1	1.94586e-23	0.312961	0.212	0.064	6.02301e-19	Doublets_Epi	NTHL1
RP11-44F21.5	2.42797e-23	0.0461361	0.027	0.002	7.51531e-19	Doublets_Epi	RP11-44F21.5
SERPINE2	2.67096e-23	0.122889	0.072	0.01	8.26742e-19	Doublets_Epi	SERPINE2
CES3	2.86843e-23	0.0499284	0.034	0.002	8.87864e-19	Doublets_Epi	CES3
KRTAP3-1	2.94668e-23	0.0373687	0.011	0	9.12086e-19	Doublets_Epi	KRTAP3-1
FAM83A	2.94668e-23	0.0320352	0.011	0	9.12086e-19	Doublets_Epi	FAM83A
TLX1	2.97364e-23	0.0213088	0.011	0	9.20432e-19	Doublets_Epi	TLX1
CASC21	3.00085e-23	0.0159156	0.011	0	9.28853e-19	Doublets_Epi	CASC21
HOXA2	3.00085e-23	0.0159156	0.011	0	9.28853e-19	Doublets_Epi	HOXA2
RP11-680F8.3	3.00085e-23	0.0159156	0.011	0	9.28853e-19	Doublets_Epi	RP11-680F8.3
F10	3.38086e-23	0.0263553	0.015	0	1.04648e-18	Doublets_Epi	F10
RP5-1185I7.1	3.42405e-23	0.0209821	0.015	0	1.05985e-18	Doublets_Epi	RP5-1185I7.1
RP11-30P6.6	3.43131e-23	0.0209524	0.015	0	1.06209e-18	Doublets_Epi	RP11-30P6.6
SLC6A9	3.50449e-23	0.0259395	0.019	0.001	1.08474e-18	Doublets_Epi	SLC6A9
ZNF608	3.64527e-23	0.0532477	0.042	0.004	1.12832e-18	Doublets_Epi	ZNF608
PPL	3.80272e-23	0.0700257	0.038	0.003	1.17706e-18	Doublets_Epi	PPL
INADL	3.95825e-23	0.0507288	0.03	0.002	1.2252e-18	Doublets_Epi	INADL
PDZD3	3.97804e-23	0.0307584	0.023	0.001	1.23132e-18	Doublets_Epi	PDZD3
IGFBP2	4.61991e-23	0.29878	0.14	0.032	1.43e-18	Doublets_Epi	IGFBP2
MGST1	5.5953e-23	0.6791	0.375	0.162	1.73191e-18	Doublets_Epi	MGST1
PTPRH	6.21625e-23	0.0692081	0.042	0.004	1.92412e-18	Doublets_Epi	PTPRH
SH3YL1	6.91788e-23	0.407867	0.223	0.072	2.14129e-18	Doublets_Epi	SH3YL1
IYD	7.14209e-23	0.0401299	0.03	0.002	2.21069e-18	Doublets_Epi	IYD
SERINC2	7.62927e-23	0.380858	0.273	0.097	2.36149e-18	Doublets_Epi	SERINC2
DBNDD1	9.51136e-23	0.0360491	0.023	0.001	2.94405e-18	Doublets_Epi	DBNDD1
GUCA2A	1.0497e-22	0.131598	0.053	0.006	3.24915e-18	Doublets_Epi	GUCA2A
FOXD1	1.20199e-22	0.0450684	0.03	0.002	3.72053e-18	Doublets_Epi	FOXD1
HID1	1.49723e-22	0.0576923	0.045	0.004	4.63436e-18	Doublets_Epi	HID1
S100A6	1.82464e-22	1.2166	0.977	0.958	5.64781e-18	Doublets_Epi	S100A6
MYB	1.8501e-22	0.12706	0.087	0.014	5.72661e-18	Doublets_Epi	MYB
PLA2R1	1.88321e-22	0.0406341	0.027	0.002	5.82911e-18	Doublets_Epi	PLA2R1
BMP7	1.92035e-22	0.0506737	0.03	0.002	5.94407e-18	Doublets_Epi	BMP7
C11orf53	2.1229e-22	0.0422369	0.015	0.001	6.57102e-18	Doublets_Epi	C11orf53
LYPD6B	2.13812e-22	0.026377	0.015	0.001	6.61813e-18	Doublets_Epi	LYPD6B
FAM83H-AS1	2.17221e-22	0.0209524	0.015	0.001	6.72364e-18	Doublets_Epi	FAM83H-AS1
TTC39A	2.53088e-22	0.0949796	0.057	0.007	7.83383e-18	Doublets_Epi	TTC39A
VWA1	2.61808e-22	0.114158	0.083	0.013	8.10374e-18	Doublets_Epi	VWA1
CAPN5	2.95321e-22	0.0930057	0.064	0.009	9.14106e-18	Doublets_Epi	CAPN5
C1orf210	3.3811e-22	0.0400113	0.03	0.002	1.04655e-17	Doublets_Epi	C1orf210
TMEM74B	3.39533e-22	0.039952	0.03	0.002	1.05096e-17	Doublets_Epi	TMEM74B
SMAD9	3.95357e-22	0.0258504	0.019	0.001	1.22375e-17	Doublets_Epi	SMAD9
FABP2	4.87642e-22	0.124808	0.042	0.004	1.5094e-17	Doublets_Epi	FABP2
HAS3	5.18746e-22	0.0360325	0.023	0.001	1.60567e-17	Doublets_Epi	HAS3
RP11-1055B8.9	5.40778e-22	0.0573712	0.045	0.005	1.67387e-17	Doublets_Epi	RP11-1055B8.9
SNHG18	5.50994e-22	0.0400903	0.03	0.002	1.70549e-17	Doublets_Epi	SNHG18
DHCR24	5.82443e-22	0.251174	0.163	0.043	1.80284e-17	Doublets_Epi	DHCR24
GOLM1	5.90936e-22	0.284117	0.163	0.043	1.82913e-17	Doublets_Epi	GOLM1
GPC1	5.99833e-22	0.0782538	0.061	0.008	1.85666e-17	Doublets_Epi	GPC1
RP11-298I3.4	6.69121e-22	0.0158859	0.011	0	2.07113e-17	Doublets_Epi	RP11-298I3.4
RP11-532F12.5	8.13257e-22	0.185319	0.14	0.034	2.51727e-17	Doublets_Epi	RP11-532F12.5
KIAA1161	8.54694e-22	0.0445052	0.034	0.003	2.64553e-17	Doublets_Epi	KIAA1161
MYO5C	8.71905e-22	0.081955	0.049	0.005	2.69881e-17	Doublets_Epi	MYO5C
EXOC3L4	9.14186e-22	0.0397741	0.03	0.002	2.82968e-17	Doublets_Epi	EXOC3L4
TMEM106C	9.19765e-22	0.313229	0.254	0.088	2.84695e-17	Doublets_Epi	TMEM106C
HOXA-AS3	1.2034e-21	0.0262959	0.015	0.001	3.7249e-17	Doublets_Epi	HOXA-AS3
ADGRF1	1.20675e-21	0.0309662	0.019	0.001	3.73526e-17	Doublets_Epi	ADGRF1
CTXN1	1.21892e-21	0.0209227	0.015	0.001	3.77292e-17	Doublets_Epi	CTXN1
NAT2	1.21892e-21	0.0209227	0.015	0.001	3.77292e-17	Doublets_Epi	NAT2
TNKS1BP1	1.37154e-21	0.124394	0.095	0.017	4.24532e-17	Doublets_Epi	TNKS1BP1
KRTAP3-3	1.46811e-21	0.0108586	0.004	0	4.54425e-17	Doublets_Epi	KRTAP3-3
RP11-380D23.2	1.46811e-21	0.0108586	0.004	0	4.54425e-17	Doublets_Epi	RP11-380D23.2
AC007128.1	1.47091e-21	0.00542472	0.004	0	4.55291e-17	Doublets_Epi	AC007128.1
CNGB3	1.47091e-21	0.00542472	0.004	0	4.55291e-17	Doublets_Epi	CNGB3
CTC-321K16.1	1.47091e-21	0.00542472	0.004	0	4.55291e-17	Doublets_Epi	CTC-321K16.1
DACT2	1.47091e-21	0.00542472	0.004	0	4.55291e-17	Doublets_Epi	DACT2
DCHS2	1.47091e-21	0.00542472	0.004	0	4.55291e-17	Doublets_Epi	DCHS2
DPP10	1.47091e-21	0.00542472	0.004	0	4.55291e-17	Doublets_Epi	DPP10
IFITM5	1.47091e-21	0.00542472	0.004	0	4.55291e-17	Doublets_Epi	IFITM5
KLHDC8A	1.47091e-21	0.00542472	0.004	0	4.55291e-17	Doublets_Epi	KLHDC8A
LA16c-352F7.1	1.47091e-21	0.00542472	0.004	0	4.55291e-17	Doublets_Epi	LA16c-352F7.1
LINC00162	1.47091e-21	0.00542472	0.004	0	4.55291e-17	Doublets_Epi	LINC00162
LINC00365	1.47091e-21	0.00542472	0.004	0	4.55291e-17	Doublets_Epi	LINC00365
MAGEA1	1.47091e-21	0.00542472	0.004	0	4.55291e-17	Doublets_Epi	MAGEA1
NODAL	1.47091e-21	0.00542472	0.004	0	4.55291e-17	Doublets_Epi	NODAL
OGDHL	1.47091e-21	0.00542472	0.004	0	4.55291e-17	Doublets_Epi	OGDHL
PCAT2	1.47091e-21	0.00542472	0.004	0	4.55291e-17	Doublets_Epi	PCAT2
PCDHB5	1.47091e-21	0.00542472	0.004	0	4.55291e-17	Doublets_Epi	PCDHB5
PON1	1.47091e-21	0.00542472	0.004	0	4.55291e-17	Doublets_Epi	PON1
RP11-108K3.2	1.47091e-21	0.00542472	0.004	0	4.55291e-17	Doublets_Epi	RP11-108K3.2
RP11-1094H24.4	1.47091e-21	0.00542472	0.004	0	4.55291e-17	Doublets_Epi	RP11-1094H24.4
RP11-248G5.9	1.47091e-21	0.00542472	0.004	0	4.55291e-17	Doublets_Epi	RP11-248G5.9
RP11-412H8.2	1.47091e-21	0.00542472	0.004	0	4.55291e-17	Doublets_Epi	RP11-412H8.2
RP11-567G11.1	1.47091e-21	0.00542472	0.004	0	4.55291e-17	Doublets_Epi	RP11-567G11.1
RP11-5A19.5	1.47091e-21	0.00542472	0.004	0	4.55291e-17	Doublets_Epi	RP11-5A19.5
RP11-857B24.5	1.47091e-21	0.00542472	0.004	0	4.55291e-17	Doublets_Epi	RP11-857B24.5
RP13-895J2.6	1.47091e-21	0.00542472	0.004	0	4.55291e-17	Doublets_Epi	RP13-895J2.6
SFRP5	1.47091e-21	0.00542472	0.004	0	4.55291e-17	Doublets_Epi	SFRP5
SOWAHB	1.47091e-21	0.00542472	0.004	0	4.55291e-17	Doublets_Epi	SOWAHB
SPATA3-AS1	1.47091e-21	0.00542472	0.004	0	4.55291e-17	Doublets_Epi	SPATA3-AS1
TACR1	1.47091e-21	0.00542472	0.004	0	4.55291e-17	Doublets_Epi	TACR1
TULP1	1.47091e-21	0.00542472	0.004	0	4.55291e-17	Doublets_Epi	TULP1
WASIR2	1.47091e-21	0.00542472	0.004	0	4.55291e-17	Doublets_Epi	WASIR2
HOXC13	1.47091e-21	0.00542472	0.004	0	4.55291e-17	Doublets_Epi	HOXC13
RP1-56K13.3	1.47091e-21	0.00542472	0.004	0	4.55291e-17	Doublets_Epi	RP1-56K13.3
ERVFRD-1	1.47091e-21	0.00542472	0.004	0	4.55291e-17	Doublets_Epi	ERVFRD-1
CTD-2313J17.7	1.47091e-21	0.00542472	0.004	0	4.55291e-17	Doublets_Epi	CTD-2313J17.7
SLC6A2	1.47091e-21	0.00542472	0.004	0	4.55291e-17	Doublets_Epi	SLC6A2
AC105344.2	1.47091e-21	0.00542472	0.004	0	4.55291e-17	Doublets_Epi	AC105344.2
RP11-433A10.1	1.47091e-21	0.00542472	0.004	0	4.55291e-17	Doublets_Epi	RP11-433A10.1
TMEM229A	1.47091e-21	0.00542472	0.004	0	4.55291e-17	Doublets_Epi	TMEM229A
RP11-10J18.3	1.47091e-21	0.00542472	0.004	0	4.55291e-17	Doublets_Epi	RP11-10J18.3
RP11-51B10.2	1.47091e-21	0.00542472	0.004	0	4.55291e-17	Doublets_Epi	RP11-51B10.2
TAS2R50	1.47091e-21	0.00542472	0.004	0	4.55291e-17	Doublets_Epi	TAS2R50
LOC283404	1.47091e-21	0.00542472	0.004	0	4.55291e-17	Doublets_Epi	LOC283404
AC090673.1	1.47091e-21	0.00542472	0.004	0	4.55291e-17	Doublets_Epi	AC090673.1
RP5-916L7.1	1.47091e-21	0.00542472	0.004	0	4.55291e-17	Doublets_Epi	RP5-916L7.1
RP11-1012A1.4	1.47091e-21	0.00542472	0.004	0	4.55291e-17	Doublets_Epi	RP11-1012A1.4
MC2R	1.47091e-21	0.00542472	0.004	0	4.55291e-17	Doublets_Epi	MC2R
AC005787.5	1.47091e-21	0.00542472	0.004	0	4.55291e-17	Doublets_Epi	AC005787.5
NRAP	1.47371e-21	0.005395	0.004	0	4.56158e-17	Doublets_Epi	NRAP
KIAA1522	1.49225e-21	0.128916	0.095	0.017	4.61897e-17	Doublets_Epi	KIAA1522
FBLIM1	1.49955e-21	0.145808	0.091	0.016	4.64156e-17	Doublets_Epi	FBLIM1
PTK6	1.56365e-21	0.116315	0.08	0.013	4.83997e-17	Doublets_Epi	PTK6
CDKN2A	1.67419e-21	0.241127	0.144	0.035	5.18213e-17	Doublets_Epi	CDKN2A
CYP4F3	1.75241e-21	0.0696755	0.038	0.003	5.42423e-17	Doublets_Epi	CYP4F3
SLC9A3R2	1.8574e-21	0.142061	0.098	0.019	5.74921e-17	Doublets_Epi	SLC9A3R2
TMEM238	1.93918e-21	0.230261	0.121	0.027	6.00235e-17	Doublets_Epi	TMEM238
C4orf19	2.28624e-21	0.03535	0.027	0.002	7.07661e-17	Doublets_Epi	C4orf19
PTGES	2.30124e-21	0.0731185	0.057	0.007	7.12304e-17	Doublets_Epi	PTGES
SYDE2	2.56108e-21	0.0359651	0.023	0.001	7.92731e-17	Doublets_Epi	SYDE2
TMEM105	2.56361e-21	0.0359654	0.023	0.001	7.93514e-17	Doublets_Epi	TMEM105
ZDHHC9	2.65022e-21	0.207935	0.125	0.028	8.20322e-17	Doublets_Epi	ZDHHC9
SAMD12	2.82503e-21	0.0580356	0.042	0.004	8.74432e-17	Doublets_Epi	SAMD12
REP15	3.21079e-21	0.0796093	0.038	0.003	9.93835e-17	Doublets_Epi	REP15
ABHD12B	3.63137e-21	0.0257614	0.019	0.001	1.12402e-16	Doublets_Epi	ABHD12B
SLCO4A1-AS1	3.84233e-21	0.0563998	0.027	0.002	1.18932e-16	Doublets_Epi	SLCO4A1-AS1
AC010967.2	3.97211e-21	0.01071	0.008	0	1.22949e-16	Doublets_Epi	AC010967.2
LINC01234	3.97211e-21	0.01071	0.008	0	1.22949e-16	Doublets_Epi	LINC01234
PCDHB16	3.97211e-21	0.01071	0.008	0	1.22949e-16	Doublets_Epi	PCDHB16
PGC	3.97211e-21	0.01071	0.008	0	1.22949e-16	Doublets_Epi	PGC
RP11-21L23.3	3.97211e-21	0.01071	0.008	0	1.22949e-16	Doublets_Epi	RP11-21L23.3
RP11-474D1.3	3.97211e-21	0.01071	0.008	0	1.22949e-16	Doublets_Epi	RP11-474D1.3
SP8	3.97211e-21	0.01071	0.008	0	1.22949e-16	Doublets_Epi	SP8
CCDC192	3.97211e-21	0.01071	0.008	0	1.22949e-16	Doublets_Epi	CCDC192
CTD-2026K11.3	3.97211e-21	0.01071	0.008	0	1.22949e-16	Doublets_Epi	CTD-2026K11.3
MDFI	4.01099e-21	0.0406341	0.027	0.002	1.24152e-16	Doublets_Epi	MDFI
SMIM6	4.01275e-21	0.071165	0.049	0.005	1.24207e-16	Doublets_Epi	SMIM6
SPATA6L	4.105e-21	0.0353203	0.027	0.002	1.27062e-16	Doublets_Epi	SPATA6L
SLC39A14	4.15314e-21	0.138822	0.095	0.018	1.28552e-16	Doublets_Epi	SLC39A14
C12orf75	4.2292e-21	0.430757	0.299	0.115	1.30906e-16	Doublets_Epi	C12orf75
GAL	4.37201e-21	0.188929	0.053	0.006	1.35327e-16	Doublets_Epi	GAL
RP11-49I11.1	4.78656e-21	0.0581404	0.042	0.004	1.48158e-16	Doublets_Epi	RP11-49I11.1
DNAH6	6.20147e-21	0.0169539	0.015	0.001	1.91954e-16	Doublets_Epi	DNAH6
OCLN	6.38319e-21	0.111935	0.087	0.015	1.97579e-16	Doublets_Epi	OCLN
GLB1L2	6.51253e-21	0.048826	0.038	0.003	2.01582e-16	Doublets_Epi	GLB1L2
METAP1D	6.6001e-21	0.0732356	0.061	0.008	2.04293e-16	Doublets_Epi	METAP1D
NET1	6.97946e-21	0.405218	0.227	0.078	2.16035e-16	Doublets_Epi	NET1
KRT6B	7.52069e-21	0.106122	0.034	0.003	2.32788e-16	Doublets_Epi	KRT6B
ATP1B1	8.02943e-21	0.852009	0.462	0.241	2.48535e-16	Doublets_Epi	ATP1B1
ZNF507	8.82381e-21	0.0895422	0.057	0.007	2.73123e-16	Doublets_Epi	ZNF507
MMP15	9.38445e-21	0.101062	0.08	0.013	2.90477e-16	Doublets_Epi	MMP15
PCP4	9.8929e-21	0.07845	0.019	0.001	3.06215e-16	Doublets_Epi	PCP4
IRX2	1.02417e-20	0.0257317	0.019	0.001	3.17011e-16	Doublets_Epi	IRX2
CRYBG2	1.02612e-20	0.0257317	0.019	0.001	3.17615e-16	Doublets_Epi	CRYBG2
RBFOX2	1.05541e-20	0.0703595	0.053	0.006	3.26682e-16	Doublets_Epi	RBFOX2
BCO1	1.05828e-20	0.0158562	0.011	0	3.27568e-16	Doublets_Epi	BCO1
CACNA1H	1.05828e-20	0.0158562	0.011	0	3.27568e-16	Doublets_Epi	CACNA1H
CTD-2547H18.1	1.06025e-20	0.0158264	0.011	0	3.28179e-16	Doublets_Epi	CTD-2547H18.1
SLC29A2	1.07442e-20	0.0529948	0.042	0.004	3.32565e-16	Doublets_Epi	SLC29A2
B9D1	1.08605e-20	0.0699484	0.053	0.006	3.36164e-16	Doublets_Epi	B9D1
RP11-234B24.2	1.15169e-20	0.0411979	0.023	0.001	3.56482e-16	Doublets_Epi	RP11-234B24.2
HEPACAM2	1.34088e-20	0.0865597	0.03	0.002	4.15042e-16	Doublets_Epi	HEPACAM2
ZG16B	1.57903e-20	0.294636	0.133	0.032	4.88758e-16	Doublets_Epi	ZG16B
GNG12	2.05496e-20	0.138985	0.106	0.022	6.36071e-16	Doublets_Epi	GNG12
EPS8L1	2.10454e-20	0.124391	0.098	0.019	6.51417e-16	Doublets_Epi	EPS8L1
MNX1	2.40631e-20	0.0305506	0.023	0.001	7.44824e-16	Doublets_Epi	MNX1
CHD7	2.60152e-20	0.183736	0.163	0.045	8.05248e-16	Doublets_Epi	CHD7
FGFR2	2.7454e-20	0.0262365	0.015	0.001	8.49783e-16	Doublets_Epi	FGFR2
CAPN9	2.7492e-20	0.03156	0.015	0.001	8.50959e-16	Doublets_Epi	CAPN9
SLC37A3	2.81352e-20	0.0954683	0.08	0.013	8.7087e-16	Doublets_Epi	SLC37A3
NDUFA4L2	3.85268e-20	0.201371	0.057	0.007	1.19252e-15	Doublets_Epi	NDUFA4L2
MUC12	3.87002e-20	0.223323	0.129	0.031	1.19789e-15	Doublets_Epi	MUC12
KLK12	4.67045e-20	0.0463735	0.023	0.001	1.44565e-15	Doublets_Epi	KLK12
IFITM1	6.3857e-20	0.347183	0.186	0.056	1.97657e-15	Doublets_Epi	IFITM1
ETV1	6.59892e-20	0.0542656	0.034	0.003	2.04256e-15	Doublets_Epi	ETV1
KLK7	7.09223e-20	0.0417322	0.019	0.001	2.19526e-15	Doublets_Epi	KLK7
CRNDE	7.52502e-20	0.104625	0.068	0.01	2.32922e-15	Doublets_Epi	CRNDE
SATB2	7.79319e-20	0.125413	0.061	0.008	2.41222e-15	Doublets_Epi	SATB2
TFAP2A	9.36349e-20	0.0357951	0.023	0.001	2.89828e-15	Doublets_Epi	TFAP2A
CYP2B6	9.53365e-20	0.0304913	0.023	0.001	2.95095e-15	Doublets_Epi	CYP2B6
SAA1	1.08195e-19	0.278302	0.083	0.015	3.34896e-15	Doublets_Epi	SAA1
GATA6-AS1	1.13819e-19	0.03156	0.015	0.001	3.52304e-15	Doublets_Epi	GATA6-AS1
SCEL	1.13819e-19	0.0262068	0.015	0.001	3.52304e-15	Doublets_Epi	SCEL
BOK	1.1695e-19	0.0396203	0.03	0.002	3.61996e-15	Doublets_Epi	BOK
ESRP2	1.71865e-19	0.0456911	0.027	0.002	5.31975e-15	Doublets_Epi	ESRP2
CYP4F12	1.73572e-19	0.0396555	0.03	0.002	5.37256e-15	Doublets_Epi	CYP4F12
RAB26	1.77019e-19	0.046418	0.023	0.001	5.47927e-15	Doublets_Epi	RAB26
ANXA10	1.7766e-19	0.077708	0.023	0.001	5.4991e-15	Doublets_Epi	ANXA10
PACSIN3	1.83723e-19	0.0440608	0.034	0.003	5.68677e-15	Doublets_Epi	PACSIN3
HSPG2	1.84426e-19	0.118485	0.091	0.017	5.70852e-15	Doublets_Epi	HSPG2
TMC4	2.21401e-19	0.137418	0.095	0.019	6.85302e-15	Doublets_Epi	TMC4
HMGCS2	2.31173e-19	0.0874448	0.045	0.005	7.1555e-15	Doublets_Epi	HMGCS2
KALRN	2.70558e-19	0.0531701	0.038	0.004	8.37459e-15	Doublets_Epi	KALRN
SLC6A8	2.73144e-19	0.187654	0.133	0.033	8.45464e-15	Doublets_Epi	SLC6A8
GAREM1	3.30017e-19	0.0783418	0.057	0.008	1.0215e-14	Doublets_Epi	GAREM1
CEL	3.43957e-19	0.0410495	0.023	0.001	1.06465e-14	Doublets_Epi	CEL
RP11-297L17.2	4.28553e-19	0.0368637	0.015	0.001	1.3265e-14	Doublets_Epi	RP11-297L17.2
GABRA2	4.34158e-19	0.0261771	0.015	0.001	1.34385e-14	Doublets_Epi	GABRA2
HAR1B	4.39834e-19	0.0208039	0.015	0.001	1.36142e-14	Doublets_Epi	HAR1B
ANO1	4.66333e-19	0.0350237	0.027	0.002	1.44344e-14	Doublets_Epi	ANO1
PODXL2	5.02154e-19	0.0975401	0.072	0.012	1.55432e-14	Doublets_Epi	PODXL2
ARHGEF28	6.55288e-19	0.0303726	0.023	0.001	2.02831e-14	Doublets_Epi	ARHGEF28
PPFIA3	6.96888e-19	0.0836399	0.057	0.008	2.15708e-14	Doublets_Epi	PPFIA3
KAZALD1	7.24679e-19	0.0652239	0.049	0.006	2.2431e-14	Doublets_Epi	KAZALD1
AKR1C4	7.31427e-19	0.0160938	0.008	0	2.26399e-14	Doublets_Epi	AKR1C4
TDRD5	7.31427e-19	0.0160938	0.008	0	2.26399e-14	Doublets_Epi	TDRD5
AC007255.8	7.3572e-19	0.0106803	0.008	0	2.27728e-14	Doublets_Epi	AC007255.8
ADAMTSL1	7.3572e-19	0.0106803	0.008	0	2.27728e-14	Doublets_Epi	ADAMTSL1
CCAT1	7.3572e-19	0.0106803	0.008	0	2.27728e-14	Doublets_Epi	CCAT1
PCDHB10	7.3572e-19	0.0106803	0.008	0	2.27728e-14	Doublets_Epi	PCDHB10
RP11-353N14.4	7.3572e-19	0.0106803	0.008	0	2.27728e-14	Doublets_Epi	RP11-353N14.4
SIX1	7.3572e-19	0.0106803	0.008	0	2.27728e-14	Doublets_Epi	SIX1
RP4-639J15.3	7.36952e-19	0.0105615	0.008	0	2.28109e-14	Doublets_Epi	RP4-639J15.3
PRDX2	8.18698e-19	0.77052	0.485	0.279	2.53411e-14	Doublets_Epi	PRDX2
RHOV	9.25365e-19	0.0716953	0.045	0.005	2.86428e-14	Doublets_Epi	RHOV
VILL	9.73104e-19	0.126531	0.098	0.021	3.01205e-14	Doublets_Epi	VILL
TMEM92	1.00051e-18	0.0481511	0.038	0.004	3.09687e-14	Doublets_Epi	TMEM92
PRR36	1.01019e-18	0.0309662	0.019	0.001	3.12683e-14	Doublets_Epi	PRR36
RP1-102K2.8	1.15148e-18	0.0211603	0.011	0	3.56419e-14	Doublets_Epi	RP1-102K2.8
LRIG3	1.15948e-18	0.0456022	0.027	0.002	3.58894e-14	Doublets_Epi	LRIG3
RHBDL1	1.18672e-18	0.0349763	0.027	0.002	3.67324e-14	Doublets_Epi	RHBDL1
HPDL	1.19713e-18	0.0348458	0.027	0.002	3.70548e-14	Doublets_Epi	HPDL
NOS1AP	1.20336e-18	0.030295	0.023	0.001	3.72475e-14	Doublets_Epi	NOS1AP
GNA11	1.26912e-18	0.162681	0.114	0.026	3.92831e-14	Doublets_Epi	GNA11
CMTM4	1.31981e-18	0.117246	0.072	0.012	4.08521e-14	Doublets_Epi	CMTM4
CCND1	1.42971e-18	0.365036	0.307	0.127	4.42539e-14	Doublets_Epi	CCND1
PPDPF	1.5018e-18	0.983375	0.822	0.702	4.64852e-14	Doublets_Epi	PPDPF
CFAP65	1.53461e-18	0.0261474	0.015	0.001	4.75008e-14	Doublets_Epi	CFAP65
EPHA10	1.55473e-18	0.0207742	0.015	0.001	4.81236e-14	Doublets_Epi	EPHA10
PHLDA2	1.57085e-18	0.951919	0.511	0.3	4.86226e-14	Doublets_Epi	PHLDA2
RP11-172H24.4	1.62542e-18	0.0447423	0.03	0.002	5.03118e-14	Doublets_Epi	RP11-172H24.4
SYNE4	1.82577e-18	0.0402782	0.027	0.002	5.65132e-14	Doublets_Epi	SYNE4
CASZ1	1.91289e-18	0.105417	0.076	0.013	5.92097e-14	Doublets_Epi	CASZ1
CADPS	2.10972e-18	0.0390609	0.023	0.001	6.53021e-14	Doublets_Epi	CADPS
FAM132A	2.36065e-18	0.0214422	0.019	0.001	7.30692e-14	Doublets_Epi	FAM132A
TPD52	2.4599e-18	0.401576	0.33	0.145	7.61414e-14	Doublets_Epi	TPD52
LRP5	2.61839e-18	0.078742	0.068	0.011	8.10469e-14	Doublets_Epi	LRP5
RP11-588G21.2	3.7323e-18	0.0408715	0.023	0.001	1.15526e-13	Doublets_Epi	RP11-588G21.2
ARHGAP29	4.65826e-18	0.0494196	0.03	0.003	1.44187e-13	Doublets_Epi	ARHGAP29
IGF2BP2	4.96055e-18	0.234124	0.186	0.06	1.53544e-13	Doublets_Epi	IGF2BP2
MPST	5.01801e-18	0.46152	0.39	0.197	1.55323e-13	Doublets_Epi	MPST
RP11-120K24.2	5.13334e-18	0.0207148	0.015	0.001	1.58892e-13	Doublets_Epi	RP11-120K24.2
PKP1	5.13334e-18	0.0206554	0.015	0.001	1.58892e-13	Doublets_Epi	PKP1
TDGF1	6.4375e-18	0.0497505	0.03	0.003	1.9926e-13	Doublets_Epi	TDGF1
RPL36	7.5467e-18	1.19752	0.973	0.98	2.33593e-13	Doublets_Epi	RPL36
COMTD1	7.61567e-18	0.318662	0.303	0.129	2.35728e-13	Doublets_Epi	COMTD1
KIF9	8.13458e-18	0.174587	0.125	0.032	2.5179e-13	Doublets_Epi	KIF9
TFF2	8.1742e-18	0.212775	0.076	0.014	2.53016e-13	Doublets_Epi	TFF2
CATSPERB	8.70275e-18	0.015767	0.011	0	2.69376e-13	Doublets_Epi	CATSPERB
RP11-579D7.4	8.70275e-18	0.015767	0.011	0	2.69376e-13	Doublets_Epi	RP11-579D7.4
EDN1	8.93488e-18	0.19312	0.087	0.017	2.76561e-13	Doublets_Epi	EDN1
ADGRA3	9.74925e-18	0.066487	0.045	0.006	3.01769e-13	Doublets_Epi	ADGRA3
RDH13	1.14259e-17	0.135733	0.102	0.023	3.53667e-13	Doublets_Epi	RDH13
GMDS	1.15716e-17	0.344659	0.208	0.074	3.58177e-13	Doublets_Epi	GMDS
LAMB1	1.63372e-17	0.0751488	0.049	0.006	5.05684e-13	Doublets_Epi	LAMB1
PTK2	1.70391e-17	0.162834	0.125	0.032	5.27411e-13	Doublets_Epi	PTK2
AKR1C3	1.89483e-17	0.131126	0.106	0.024	5.86508e-13	Doublets_Epi	AKR1C3
CDC42EP1	1.96903e-17	0.222333	0.17	0.054	6.09475e-13	Doublets_Epi	CDC42EP1
ARHGAP39	1.99869e-17	0.0302242	0.023	0.002	6.18654e-13	Doublets_Epi	ARHGAP39
FAM134B	2.41877e-17	0.155886	0.095	0.02	7.48681e-13	Doublets_Epi	FAM134B
KIF21A	2.98596e-17	0.0885993	0.064	0.011	9.24244e-13	Doublets_Epi	KIF21A
ZNF704	3.30277e-17	0.0629302	0.038	0.004	1.02231e-12	Doublets_Epi	ZNF704
SLC2A10	3.36986e-17	0.0301649	0.023	0.002	1.04307e-12	Doublets_Epi	SLC2A10
FLNB	3.40648e-17	0.291108	0.239	0.092	1.05441e-12	Doublets_Epi	FLNB
URAD	3.51488e-17	0.0531169	0.027	0.002	1.08796e-12	Doublets_Epi	URAD
MATN2	4.59837e-17	0.0442962	0.03	0.003	1.42333e-12	Doublets_Epi	MATN2
KIF26A	4.6238e-17	0.0206554	0.015	0.001	1.43121e-12	Doublets_Epi	KIF26A
VLDLR-AS1	4.79247e-17	0.0160641	0.008	0	1.48341e-12	Doublets_Epi	VLDLR-AS1
WFDC10B	4.81413e-17	0.0106735	0.008	0	1.49012e-12	Doublets_Epi	WFDC10B
AC123023.1	4.82137e-17	0.0106506	0.008	0	1.49236e-12	Doublets_Epi	AC123023.1
CASC9	4.82137e-17	0.0106506	0.008	0	1.49236e-12	Doublets_Epi	CASC9
CTA-363E6.2	4.82137e-17	0.0106506	0.008	0	1.49236e-12	Doublets_Epi	CTA-363E6.2
DLX6-AS1	4.82137e-17	0.0106506	0.008	0	1.49236e-12	Doublets_Epi	DLX6-AS1
GRB14	4.82137e-17	0.0106506	0.008	0	1.49236e-12	Doublets_Epi	GRB14
LINC01123	4.82137e-17	0.0106506	0.008	0	1.49236e-12	Doublets_Epi	LINC01123
RCOR2	4.82137e-17	0.0106506	0.008	0	1.49236e-12	Doublets_Epi	RCOR2
RP11-276H7.3	4.82137e-17	0.0106506	0.008	0	1.49236e-12	Doublets_Epi	RP11-276H7.3
SMC2-AS1	4.82137e-17	0.0106506	0.008	0	1.49236e-12	Doublets_Epi	SMC2-AS1
RN7SL724P	4.82137e-17	0.0106506	0.008	0	1.49236e-12	Doublets_Epi	RN7SL724P
HOXC9	4.82862e-17	0.0106209	0.008	0	1.4946e-12	Doublets_Epi	HOXC9
CLDN18	4.88815e-17	0.0610729	0.027	0.002	1.51303e-12	Doublets_Epi	CLDN18
SGCB	5.01016e-17	0.104169	0.061	0.01	1.55079e-12	Doublets_Epi	SGCB
PTK7	5.18245e-17	0.0803877	0.049	0.007	1.60412e-12	Doublets_Epi	PTK7
LINC00261	5.38712e-17	0.0211306	0.011	0	1.66747e-12	Doublets_Epi	LINC00261
RP11-776H12.1	5.38712e-17	0.0211306	0.011	0	1.66747e-12	Doublets_Epi	RP11-776H12.1
TSPAN13	5.51321e-17	0.202291	0.242	0.09	1.70651e-12	Doublets_Epi	TSPAN13
CRACR2B	6.25842e-17	0.0959349	0.061	0.01	1.93717e-12	Doublets_Epi	CRACR2B
WDR72	7.52199e-17	0.039952	0.027	0.002	2.32828e-12	Doublets_Epi	WDR72
IQCK	8.0752e-17	0.0805862	0.072	0.013	2.49952e-12	Doublets_Epi	IQCK
PDE4C	8.10493e-17	0.0811352	0.042	0.005	2.50872e-12	Doublets_Epi	PDE4C
MS4A12	9.10974e-17	0.0360918	0.019	0.001	2.81974e-12	Doublets_Epi	MS4A12
KIAA0895	9.23354e-17	0.0254888	0.019	0.001	2.85806e-12	Doublets_Epi	KIAA0895
FABP1	1.22127e-16	1.31564	0.235	0.095	3.78021e-12	Doublets_Epi	FABP1
MAPK15	1.25716e-16	0.0313818	0.015	0.001	3.89128e-12	Doublets_Epi	MAPK15
PRKG1	1.27571e-16	0.0206257	0.015	0.001	3.9487e-12	Doublets_Epi	PRKG1
BTNL9	1.62597e-16	0.0341639	0.027	0.002	5.03288e-12	Doublets_Epi	BTNL9
TMEM52	1.78687e-16	0.0537932	0.034	0.003	5.5309e-12	Doublets_Epi	TMEM52
CTA-243E7.1	1.79481e-16	0.0254348	0.019	0.001	5.55549e-12	Doublets_Epi	CTA-243E7.1
WDR34	1.80436e-16	0.209455	0.14	0.04	5.58504e-12	Doublets_Epi	WDR34
ARHGEF12	1.98483e-16	0.223295	0.22	0.081	6.14366e-12	Doublets_Epi	ARHGEF12
ZNF462	2.54454e-16	0.0757903	0.057	0.009	7.87612e-12	Doublets_Epi	ZNF462
LAPTM4B	2.57382e-16	0.243912	0.129	0.036	7.96675e-12	Doublets_Epi	LAPTM4B
IL17RE	3.10638e-16	0.102107	0.068	0.012	9.61518e-12	Doublets_Epi	IL17RE
SYBU	3.16589e-16	0.0451827	0.027	0.002	9.79938e-12	Doublets_Epi	SYBU
H1F0	3.18503e-16	0.501091	0.356	0.178	9.85861e-12	Doublets_Epi	H1F0
LIF	3.26828e-16	0.117647	0.068	0.012	1.01163e-11	Doublets_Epi	LIF
ZNRF3	3.26869e-16	0.0472929	0.038	0.004	1.01176e-11	Doublets_Epi	ZNRF3
PRR7	3.2687e-16	0.140855	0.125	0.034	1.01176e-11	Doublets_Epi	PRR7
RAB40B	3.27653e-16	0.11737	0.102	0.024	1.01419e-11	Doublets_Epi	RAB40B
CTD-2555C10.3	3.34145e-16	0.0206257	0.015	0.001	1.03428e-11	Doublets_Epi	CTD-2555C10.3
OVOL2	3.35269e-16	0.0360918	0.019	0.001	1.03776e-11	Doublets_Epi	OVOL2
LYPD8	3.72172e-16	0.0641573	0.034	0.004	1.15198e-11	Doublets_Epi	LYPD8
GULP1	3.72823e-16	0.0406341	0.023	0.002	1.154e-11	Doublets_Epi	GULP1
HOXB4	3.73766e-16	0.0900994	0.072	0.013	1.15692e-11	Doublets_Epi	HOXB4
FBXO32	3.93584e-16	0.135639	0.087	0.019	1.21826e-11	Doublets_Epi	FBXO32
RAB3IP	4.10099e-16	0.163107	0.106	0.026	1.26938e-11	Doublets_Epi	RAB3IP
FOXQ1	4.13594e-16	0.0594277	0.042	0.005	1.2802e-11	Doublets_Epi	FOXQ1
SLC25A23	4.59697e-16	0.0919285	0.057	0.009	1.4229e-11	Doublets_Epi	SLC25A23
RASSF7	4.85247e-16	0.257039	0.201	0.074	1.50198e-11	Doublets_Epi	RASSF7
WDR24	4.98822e-16	0.150849	0.121	0.032	1.54401e-11	Doublets_Epi	WDR24
SEMA6A	6.36045e-16	0.0252864	0.019	0.001	1.96875e-11	Doublets_Epi	SEMA6A
NFIA	6.73459e-16	0.161532	0.125	0.034	2.08456e-11	Doublets_Epi	NFIA
AC112229.7	8.36448e-16	0.020596	0.015	0.001	2.58906e-11	Doublets_Epi	AC112229.7
RP13-870H17.3	8.37642e-16	0.0205663	0.015	0.001	2.59275e-11	Doublets_Epi	RP13-870H17.3
ELOVL6	9.06898e-16	0.0599153	0.045	0.006	2.80712e-11	Doublets_Epi	ELOVL6
HIP1R	9.15161e-16	0.0728631	0.053	0.008	2.8327e-11	Doublets_Epi	HIP1R
GYLTL1B	9.24496e-16	0.0300052	0.023	0.002	2.86159e-11	Doublets_Epi	GYLTL1B
CEACAM7	1.04066e-15	0.187577	0.038	0.004	3.22117e-11	Doublets_Epi	CEACAM7
SHC2	1.15862e-15	0.0253161	0.019	0.001	3.58629e-11	Doublets_Epi	SHC2
TRABD2A	1.2496e-15	0.163459	0.121	0.033	3.86788e-11	Doublets_Epi	TRABD2A
EFCAB4A	1.3137e-15	0.0935182	0.083	0.018	4.0663e-11	Doublets_Epi	EFCAB4A
TRPM5	1.33399e-15	0.0264444	0.011	0	4.12909e-11	Doublets_Epi	TRPM5
CRB2	1.34701e-15	0.0156779	0.011	0	4.1694e-11	Doublets_Epi	CRB2
RP1-278O22.1	1.34701e-15	0.0156779	0.011	0	4.1694e-11	Doublets_Epi	RP1-278O22.1
TRPV6	1.34701e-15	0.0156779	0.011	0	4.1694e-11	Doublets_Epi	TRPV6
EPB41L4A-AS1	1.41349e-15	0.470843	0.284	0.13	4.37517e-11	Doublets_Epi	EPB41L4A-AS1
AC016735.2	1.48333e-15	0.0106209	0.008	0	4.59134e-11	Doublets_Epi	AC016735.2
B3GALT1	1.48333e-15	0.0106209	0.008	0	4.59134e-11	Doublets_Epi	B3GALT1
RP11-395B7.2	1.48333e-15	0.0106209	0.008	0	4.59134e-11	Doublets_Epi	RP11-395B7.2
KRTAP2-3	1.48535e-15	0.0105615	0.008	0	4.59761e-11	Doublets_Epi	KRTAP2-3
CHRNB4	1.48738e-15	0.0105615	0.008	0	4.60389e-11	Doublets_Epi	CHRNB4
TAC1	1.48738e-15	0.00993775	0.008	0	4.60389e-11	Doublets_Epi	TAC1
UBE2C	1.58473e-15	0.0395491	0.155	0.048	4.90521e-11	Doublets_Epi	UBE2C
CXCL1	1.65371e-15	0.224913	0.428	0.216	5.11873e-11	Doublets_Epi	CXCL1
CTD-2015H6.3	1.7198e-15	0.0653055	0.045	0.006	5.32331e-11	Doublets_Epi	CTD-2015H6.3
LEFTY1	1.73106e-15	0.157147	0.042	0.005	5.35816e-11	Doublets_Epi	LEFTY1
EBPL	1.76248e-15	0.476985	0.33	0.162	5.45539e-11	Doublets_Epi	EBPL
ACTN4	1.883e-15	0.504942	0.511	0.313	5.82846e-11	Doublets_Epi	ACTN4
CNTD2	2.00474e-15	0.0205663	0.015	0.001	6.20529e-11	Doublets_Epi	CNTD2
ACE2	2.03739e-15	0.0306694	0.019	0.001	6.30632e-11	Doublets_Epi	ACE2
ATOH1	2.07152e-15	0.0253161	0.019	0.001	6.41197e-11	Doublets_Epi	ATOH1
FHDC1	2.13856e-15	0.0351424	0.023	0.002	6.61948e-11	Doublets_Epi	FHDC1
SEC16B	2.36117e-15	0.0680244	0.038	0.005	7.30851e-11	Doublets_Epi	SEC16B
PLEKHG3	2.38341e-15	0.0936326	0.083	0.018	7.37736e-11	Doublets_Epi	PLEKHG3
FZD5	2.61921e-15	0.138552	0.125	0.035	8.10725e-11	Doublets_Epi	FZD5
SOX4	2.84878e-15	0.624698	0.356	0.178	8.81781e-11	Doublets_Epi	SOX4
TRAF4	3.04667e-15	0.202589	0.182	0.063	9.43034e-11	Doublets_Epi	TRAF4
SGPP2	3.19115e-15	0.0559727	0.042	0.005	9.87756e-11	Doublets_Epi	SGPP2
MUC5AC	3.31548e-15	0.077361	0.038	0.005	1.02624e-10	Doublets_Epi	MUC5AC
CTD-2020K17.4	3.64842e-15	0.0252568	0.019	0.001	1.1293e-10	Doublets_Epi	CTD-2020K17.4
MACC1	4.31789e-15	0.172338	0.17	0.057	1.33652e-10	Doublets_Epi	MACC1
COL9A3	4.84468e-15	0.0823086	0.053	0.008	1.49957e-10	Doublets_Epi	COL9A3
ID4	4.91636e-15	0.0298386	0.023	0.002	1.52176e-10	Doublets_Epi	ID4
S100A13	5.19089e-15	0.379019	0.295	0.135	1.60674e-10	Doublets_Epi	S100A13
TSTA3	5.34595e-15	0.473283	0.364	0.193	1.65473e-10	Doublets_Epi	TSTA3
ANKRD18A	5.48148e-15	0.0210415	0.011	0	1.69668e-10	Doublets_Epi	ANKRD18A
CKMT2	5.48148e-15	0.0210415	0.011	0	1.69668e-10	Doublets_Epi	CKMT2
ELF5	5.48635e-15	0.026385	0.011	0	1.69819e-10	Doublets_Epi	ELF5
PKD1L1	5.53524e-15	0.0156482	0.011	0	1.71332e-10	Doublets_Epi	PKD1L1
HSBP1L1	6.0837e-15	0.196045	0.193	0.07	1.88309e-10	Doublets_Epi	HSBP1L1
HMGCS1	6.24091e-15	0.472037	0.273	0.121	1.93175e-10	Doublets_Epi	HMGCS1
AJUBA	6.29962e-15	0.0252568	0.019	0.001	1.94992e-10	Doublets_Epi	AJUBA
PCAT7	6.32544e-15	0.0251677	0.019	0.001	1.95791e-10	Doublets_Epi	PCAT7
PLSCR4	6.35079e-15	0.0340453	0.027	0.002	1.96576e-10	Doublets_Epi	PLSCR4
TEX9	6.55906e-15	0.0383586	0.03	0.003	2.03022e-10	Doublets_Epi	TEX9
RSPO3	7.23216e-15	0.0348754	0.023	0.002	2.23857e-10	Doublets_Epi	RSPO3
STYK1	7.29534e-15	0.0298089	0.023	0.002	2.25813e-10	Doublets_Epi	STYK1
PRELID2	7.57059e-15	0.118904	0.091	0.021	2.34332e-10	Doublets_Epi	PRELID2
CEP170B	8.35922e-15	0.102067	0.076	0.016	2.58743e-10	Doublets_Epi	CEP170B
WBSCR27	8.6491e-15	0.0721038	0.064	0.012	2.67716e-10	Doublets_Epi	WBSCR27
BRINP1	9.5795e-15	0.0108289	0.004	0	2.96514e-10	Doublets_Epi	BRINP1
NWD2	9.5795e-15	0.0108289	0.004	0	2.96514e-10	Doublets_Epi	NWD2
XAGE2	9.5795e-15	0.0108289	0.004	0	2.96514e-10	Doublets_Epi	XAGE2
AC006004.1	9.60385e-15	0.005395	0.004	0	2.97268e-10	Doublets_Epi	AC006004.1
AFP	9.60385e-15	0.005395	0.004	0	2.97268e-10	Doublets_Epi	AFP
AL163953.2	9.60385e-15	0.005395	0.004	0	2.97268e-10	Doublets_Epi	AL163953.2
AL773572.7	9.60385e-15	0.005395	0.004	0	2.97268e-10	Doublets_Epi	AL773572.7
ANXA8	9.60385e-15	0.005395	0.004	0	2.97268e-10	Doublets_Epi	ANXA8
AP000275.65	9.60385e-15	0.005395	0.004	0	2.97268e-10	Doublets_Epi	AP000275.65
C1orf168	9.60385e-15	0.005395	0.004	0	2.97268e-10	Doublets_Epi	C1orf168
CELA3B	9.60385e-15	0.005395	0.004	0	2.97268e-10	Doublets_Epi	CELA3B
CTD-2008P7.9	9.60385e-15	0.005395	0.004	0	2.97268e-10	Doublets_Epi	CTD-2008P7.9
CTD-2383M3.1	9.60385e-15	0.005395	0.004	0	2.97268e-10	Doublets_Epi	CTD-2383M3.1
CTNNA3	9.60385e-15	0.005395	0.004	0	2.97268e-10	Doublets_Epi	CTNNA3
CYP11A1	9.60385e-15	0.005395	0.004	0	2.97268e-10	Doublets_Epi	CYP11A1
DSG4	9.60385e-15	0.005395	0.004	0	2.97268e-10	Doublets_Epi	DSG4
ENKUR	9.60385e-15	0.005395	0.004	0	2.97268e-10	Doublets_Epi	ENKUR
KRT14	9.60385e-15	0.005395	0.004	0	2.97268e-10	Doublets_Epi	KRT14
LINC00114	9.60385e-15	0.005395	0.004	0	2.97268e-10	Doublets_Epi	LINC00114
LINC01068	9.60385e-15	0.005395	0.004	0	2.97268e-10	Doublets_Epi	LINC01068
LL22NC03-32F9.1	9.60385e-15	0.005395	0.004	0	2.97268e-10	Doublets_Epi	LL22NC03-32F9.1
LMX1B	9.60385e-15	0.005395	0.004	0	2.97268e-10	Doublets_Epi	LMX1B
MNX1-AS2	9.60385e-15	0.005395	0.004	0	2.97268e-10	Doublets_Epi	MNX1-AS2
PAX4	9.60385e-15	0.005395	0.004	0	2.97268e-10	Doublets_Epi	PAX4
POU6F2-AS1	9.60385e-15	0.005395	0.004	0	2.97268e-10	Doublets_Epi	POU6F2-AS1
PTPRD-AS1	9.60385e-15	0.005395	0.004	0	2.97268e-10	Doublets_Epi	PTPRD-AS1
QRFPR	9.60385e-15	0.005395	0.004	0	2.97268e-10	Doublets_Epi	QRFPR
RGPD4-AS1	9.60385e-15	0.005395	0.004	0	2.97268e-10	Doublets_Epi	RGPD4-AS1
ROPN1	9.60385e-15	0.005395	0.004	0	2.97268e-10	Doublets_Epi	ROPN1
RP1-170O19.17	9.60385e-15	0.005395	0.004	0	2.97268e-10	Doublets_Epi	RP1-170O19.17
RP11-1157N2--B.2	9.60385e-15	0.005395	0.004	0	2.97268e-10	Doublets_Epi	RP11-1157N2--B.2
RP11-168F9.2	9.60385e-15	0.005395	0.004	0	2.97268e-10	Doublets_Epi	RP11-168F9.2
RP11-308D13.3	9.60385e-15	0.005395	0.004	0	2.97268e-10	Doublets_Epi	RP11-308D13.3
RP11-321G12.1	9.60385e-15	0.005395	0.004	0	2.97268e-10	Doublets_Epi	RP11-321G12.1
RP11-346D19.1	9.60385e-15	0.005395	0.004	0	2.97268e-10	Doublets_Epi	RP11-346D19.1
RP11-506O24.1	9.60385e-15	0.005395	0.004	0	2.97268e-10	Doublets_Epi	RP11-506O24.1
RP11-646E18.4	9.60385e-15	0.005395	0.004	0	2.97268e-10	Doublets_Epi	RP11-646E18.4
RP11-675F6.4	9.60385e-15	0.005395	0.004	0	2.97268e-10	Doublets_Epi	RP11-675F6.4
RP11-69C13.1	9.60385e-15	0.005395	0.004	0	2.97268e-10	Doublets_Epi	RP11-69C13.1
SAMD12-AS1	9.60385e-15	0.005395	0.004	0	2.97268e-10	Doublets_Epi	SAMD12-AS1
SLC34A3	9.60385e-15	0.005395	0.004	0	2.97268e-10	Doublets_Epi	SLC34A3
U47924.29	9.60385e-15	0.005395	0.004	0	2.97268e-10	Doublets_Epi	U47924.29
RP11-153K11.3	9.60385e-15	0.005395	0.004	0	2.97268e-10	Doublets_Epi	RP11-153K11.3
FLJ43879	9.60385e-15	0.005395	0.004	0	2.97268e-10	Doublets_Epi	FLJ43879
RP11-774D14.1	9.60385e-15	0.005395	0.004	0	2.97268e-10	Doublets_Epi	RP11-774D14.1
APOBEC2	9.60385e-15	0.005395	0.004	0	2.97268e-10	Doublets_Epi	APOBEC2
C12orf80	9.60385e-15	0.005395	0.004	0	2.97268e-10	Doublets_Epi	C12orf80
AC066593.1	9.60385e-15	0.005395	0.004	0	2.97268e-10	Doublets_Epi	AC066593.1
AC092964.2	9.60385e-15	0.005395	0.004	0	2.97268e-10	Doublets_Epi	AC092964.2
CTD-2207A17.1	9.60385e-15	0.005395	0.004	0	2.97268e-10	Doublets_Epi	CTD-2207A17.1
LA16c-390E6.4	9.60385e-15	0.005395	0.004	0	2.97268e-10	Doublets_Epi	LA16c-390E6.4
LA16c-361A3.3	9.60385e-15	0.005395	0.004	0	2.97268e-10	Doublets_Epi	LA16c-361A3.3
AC004623.2	9.60385e-15	0.005395	0.004	0	2.97268e-10	Doublets_Epi	AC004623.2
snoU13.426	9.60385e-15	0.005395	0.004	0	2.97268e-10	Doublets_Epi	snoU13.426
ROS1	9.61605e-15	0.00536529	0.004	0	2.97645e-10	Doublets_Epi	ROS1
AC006042.6	9.61605e-15	0.00536529	0.004	0	2.97645e-10	Doublets_Epi	AC006042.6
FAIM2	1.02937e-14	0.0539519	0.03	0.003	3.1862e-10	Doublets_Epi	FAIM2
PTPRB	1.05376e-14	0.035083	0.023	0.002	3.2617e-10	Doublets_Epi	PTPRB
PKP4	1.058e-14	0.126119	0.106	0.028	3.27482e-10	Doublets_Epi	PKP4
GIPC1	1.06226e-14	0.249577	0.28	0.124	3.28801e-10	Doublets_Epi	GIPC1
SLCO2A1	1.07165e-14	0.0252271	0.019	0.001	3.31708e-10	Doublets_Epi	SLCO2A1
TMEM141	1.12443e-14	0.632498	0.462	0.282	3.48045e-10	Doublets_Epi	TMEM141
MYRF	1.14694e-14	0.0341935	0.027	0.002	3.55014e-10	Doublets_Epi	MYRF
SULT2B1	1.27558e-14	0.0686564	0.049	0.008	3.94832e-10	Doublets_Epi	SULT2B1
SPON1	1.33374e-14	0.0383637	0.03	0.003	4.12832e-10	Doublets_Epi	SPON1
FAM3B	1.39444e-14	0.112398	0.068	0.013	4.3162e-10	Doublets_Epi	FAM3B
SQLE	1.52097e-14	0.409555	0.231	0.096	4.70787e-10	Doublets_Epi	SQLE
HNF1A	1.56482e-14	0.0297793	0.023	0.002	4.84358e-10	Doublets_Epi	HNF1A
DCBLD2	1.57429e-14	0.118037	0.072	0.015	4.87289e-10	Doublets_Epi	DCBLD2
SEZ6L2	1.59028e-14	0.0941016	0.076	0.016	4.92239e-10	Doublets_Epi	SEZ6L2
PRODH	1.62164e-14	0.0537621	0.03	0.003	5.01947e-10	Doublets_Epi	PRODH
FBL	1.67196e-14	0.602503	0.519	0.33	5.17521e-10	Doublets_Epi	FBL
AXDND1	1.79486e-14	0.0251974	0.019	0.001	5.55564e-10	Doublets_Epi	AXDND1
C15orf65	1.93425e-14	0.0464352	0.038	0.005	5.9871e-10	Doublets_Epi	C15orf65
MICAL3	2.02686e-14	0.0859158	0.076	0.016	6.27375e-10	Doublets_Epi	MICAL3
CTGF	2.17077e-14	0.178474	0.08	0.018	6.71919e-10	Doublets_Epi	CTGF
CCNJL	2.19151e-14	0.0204476	0.015	0.001	6.78338e-10	Doublets_Epi	CCNJL
SPRR1B	2.19151e-14	0.0204476	0.015	0.001	6.78338e-10	Doublets_Epi	SPRR1B
DUOX2	2.31822e-14	0.235543	0.049	0.008	7.17559e-10	Doublets_Epi	DUOX2
AKAP1	2.33148e-14	0.238373	0.178	0.065	7.21662e-10	Doublets_Epi	AKAP1
CRIM1	2.49008e-14	0.111311	0.117	0.033	7.70753e-10	Doublets_Epi	CRIM1
CRYBB3	2.58729e-14	0.0105912	0.008	0	8.00845e-10	Doublets_Epi	CRYBB3
NKX2-1	2.58729e-14	0.0105912	0.008	0	8.00845e-10	Doublets_Epi	NKX2-1
PCDHB13	2.58729e-14	0.0105912	0.008	0	8.00845e-10	Doublets_Epi	PCDHB13
RP11-267C16.1	2.58729e-14	0.0105912	0.008	0	8.00845e-10	Doublets_Epi	RP11-267C16.1
TTPA	2.58729e-14	0.0105912	0.008	0	8.00845e-10	Doublets_Epi	TTPA
AC110299.1	2.58729e-14	0.0105912	0.008	0	8.00845e-10	Doublets_Epi	AC110299.1
MYO10	2.75608e-14	0.155201	0.102	0.027	8.5309e-10	Doublets_Epi	MYO10
HBA1	4.28126e-14	0.0359752	0.034	0.004	1.32518e-09	Doublets_Epi	HBA1
C1orf116	4.59798e-14	0.0393295	0.027	0.003	1.42321e-09	Doublets_Epi	C1orf116
KRT23	5.28469e-14	0.0553319	0.042	0.006	1.63577e-09	Doublets_Epi	KRT23
SYNE2	5.70591e-14	0.133774	0.129	0.039	1.76615e-09	Doublets_Epi	SYNE2
BMP2	5.74694e-14	0.062234	0.034	0.004	1.77885e-09	Doublets_Epi	BMP2
SORD	6.69015e-14	0.238883	0.205	0.081	2.0708e-09	Doublets_Epi	SORD
PDE10A	6.77358e-14	0.0209821	0.011	0	2.09662e-09	Doublets_Epi	PDE10A
GCSH	6.82661e-14	0.341929	0.265	0.121	2.11304e-09	Doublets_Epi	GCSH
H2BFS	6.84051e-14	0.0155888	0.011	0	2.11734e-09	Doublets_Epi	H2BFS
RGMB-AS1	6.84051e-14	0.0155888	0.011	0	2.11734e-09	Doublets_Epi	RGMB-AS1
MS4A8	7.63634e-14	0.0356467	0.019	0.001	2.36368e-09	Doublets_Epi	MS4A8
SPAG1	8.13482e-14	0.0915086	0.068	0.014	2.51797e-09	Doublets_Epi	SPAG1
BDH1	8.13947e-14	0.0966284	0.091	0.022	2.51941e-09	Doublets_Epi	BDH1
AL359736.1	9.11053e-14	0.0203882	0.015	0.001	2.81998e-09	Doublets_Epi	AL359736.1
CNGA1	9.1444e-14	0.0202101	0.015	0.001	2.83047e-09	Doublets_Epi	CNGA1
B4GALNT3	1.02537e-13	0.0423434	0.034	0.004	3.17383e-09	Doublets_Epi	B4GALNT3
MCTP2	1.05932e-13	0.118768	0.076	0.017	3.27891e-09	Doublets_Epi	MCTP2
C9orf16	1.16079e-13	0.602376	0.686	0.519	3.593e-09	Doublets_Epi	C9orf16
CHRNA5	1.22093e-13	0.0422547	0.034	0.004	3.77914e-09	Doublets_Epi	CHRNA5
RBPMS	1.29593e-13	0.054948	0.042	0.006	4.01128e-09	Doublets_Epi	RBPMS
CEP70	1.31679e-13	0.0535443	0.045	0.007	4.07587e-09	Doublets_Epi	CEP70
TRNP1	1.32174e-13	0.0391517	0.027	0.003	4.09118e-09	Doublets_Epi	TRNP1
CYSTM1	1.37814e-13	0.641029	0.621	0.448	4.26577e-09	Doublets_Epi	CYSTM1
WFDC3	1.40212e-13	0.0475592	0.034	0.004	4.33998e-09	Doublets_Epi	WFDC3
NPW	1.48003e-13	0.0633456	0.042	0.006	4.58114e-09	Doublets_Epi	NPW
MAOA	1.51262e-13	0.167669	0.117	0.034	4.682e-09	Doublets_Epi	MAOA
RPS18	1.69839e-13	1.22546	0.992	0.989	5.25704e-09	Doublets_Epi	RPS18
GALNT12	1.72135e-13	0.0953965	0.072	0.015	5.32809e-09	Doublets_Epi	GALNT12
PPARGC1A	1.75148e-13	0.0257614	0.015	0.001	5.42136e-09	Doublets_Epi	PPARGC1A
LINC00675	1.79553e-13	0.0295717	0.023	0.002	5.55772e-09	Doublets_Epi	LINC00675
RP5-884M6.1	1.80676e-13	0.0293937	0.023	0.002	5.59245e-09	Doublets_Epi	RP5-884M6.1
POLR2I	1.81118e-13	0.49573	0.534	0.351	5.60616e-09	Doublets_Epi	POLR2I
NXPH4	1.82183e-13	0.0463438	0.019	0.001	5.63911e-09	Doublets_Epi	NXPH4
RP11-284F21.10	1.88588e-13	0.0303726	0.019	0.001	5.83736e-09	Doublets_Epi	RP11-284F21.10
UNC5B-AS1	1.89654e-13	0.0298979	0.019	0.001	5.87036e-09	Doublets_Epi	UNC5B-AS1
NCOA7	1.93103e-13	0.359675	0.288	0.139	5.97713e-09	Doublets_Epi	NCOA7
TM4SF1-AS1	2.08529e-13	0.0209227	0.011	0.001	6.4546e-09	Doublets_Epi	TM4SF1-AS1
RP4-639F20.1	2.10347e-13	0.0155591	0.011	0.001	6.51088e-09	Doublets_Epi	RP4-639F20.1
AC087859.1	2.10597e-13	0.0154997	0.011	0.001	6.5186e-09	Doublets_Epi	AC087859.1
RP11-700H6.1	2.10846e-13	0.0154997	0.011	0.001	6.52632e-09	Doublets_Epi	RP11-700H6.1
SOWAHA	2.10846e-13	0.0154997	0.011	0.001	6.52632e-09	Doublets_Epi	SOWAHA
C9orf3	2.17429e-13	0.09749	0.072	0.016	6.73009e-09	Doublets_Epi	C9orf3
GPR160	2.23396e-13	0.302993	0.28	0.132	6.91478e-09	Doublets_Epi	GPR160
AP003068.23	2.37429e-13	0.0422843	0.034	0.004	7.34914e-09	Doublets_Epi	AP003068.23
TMEM171	2.64856e-13	0.0430834	0.03	0.003	8.19809e-09	Doublets_Epi	TMEM171
CDHR1	2.79153e-13	0.0444163	0.027	0.003	8.64063e-09	Doublets_Epi	CDHR1
PAXIP1-AS1	2.82454e-13	0.0807099	0.053	0.009	8.7428e-09	Doublets_Epi	PAXIP1-AS1
SNHG19	2.84885e-13	0.10093	0.072	0.016	8.81805e-09	Doublets_Epi	SNHG19
TPPP	2.91076e-13	0.0303726	0.019	0.001	9.00967e-09	Doublets_Epi	TPPP
DMRT2	2.91571e-13	0.0105615	0.008	0	9.025e-09	Doublets_Epi	DMRT2
DMRTA2	2.91571e-13	0.0105615	0.008	0	9.025e-09	Doublets_Epi	DMRTA2
FAM95C	2.91571e-13	0.0105615	0.008	0	9.025e-09	Doublets_Epi	FAM95C
RP11-358N2.2	2.91571e-13	0.0105615	0.008	0	9.025e-09	Doublets_Epi	RP11-358N2.2
RP5-1125N11.2	2.91571e-13	0.0105615	0.008	0	9.025e-09	Doublets_Epi	RP5-1125N11.2
AC013268.5	2.91571e-13	0.0105615	0.008	0	9.025e-09	Doublets_Epi	AC013268.5
COL28A1	2.91907e-13	0.0105318	0.008	0	9.0354e-09	Doublets_Epi	COL28A1
RP11-327J17.3	2.91907e-13	0.0105318	0.008	0	9.0354e-09	Doublets_Epi	RP11-327J17.3
RP6-65G23.3	2.97398e-13	0.024871	0.019	0.001	9.20536e-09	Doublets_Epi	RP6-65G23.3
OSR2	3.02829e-13	0.0619999	0.045	0.007	9.37348e-09	Doublets_Epi	OSR2
SMTN	3.12451e-13	0.109981	0.083	0.02	9.67128e-09	Doublets_Epi	SMTN
C1orf115	3.31611e-13	0.0420476	0.034	0.004	1.02644e-08	Doublets_Epi	C1orf115
HOXA11	3.3736e-13	0.0203288	0.015	0.001	1.04423e-08	Doublets_Epi	HOXA11
L1CAM	3.42399e-13	0.0293048	0.023	0.002	1.05983e-08	Doublets_Epi	L1CAM
AOC1	3.48553e-13	0.0656854	0.106	0.029	1.07888e-08	Doublets_Epi	AOC1
HES1	3.5311e-13	0.453019	0.36	0.19	1.09298e-08	Doublets_Epi	HES1
KIAA1324	3.64854e-13	0.103182	0.061	0.012	1.12933e-08	Doublets_Epi	KIAA1324
FZD6	3.89017e-13	0.042034	0.034	0.004	1.20412e-08	Doublets_Epi	FZD6
CLDN2	4.36899e-13	0.0714599	0.023	0.002	1.35233e-08	Doublets_Epi	CLDN2
CNKSR3	4.89059e-13	0.0543567	0.042	0.006	1.51378e-08	Doublets_Epi	CNKSR3
RNF32	5.1717e-13	0.0472835	0.034	0.004	1.6008e-08	Doublets_Epi	RNF32
SPNS2	5.36358e-13	0.0418405	0.034	0.004	1.66019e-08	Doublets_Epi	SPNS2
PCAT6	6.11267e-13	0.0401231	0.023	0.002	1.89205e-08	Doublets_Epi	PCAT6
CNTNAP2	6.24317e-13	0.0202991	0.015	0.001	1.93245e-08	Doublets_Epi	CNTNAP2
GLS2	6.25041e-13	0.0202918	0.015	0.001	1.93469e-08	Doublets_Epi	GLS2
CDH24	6.26661e-13	0.029453	0.023	0.002	1.93971e-08	Doublets_Epi	CDH24
GGH	6.41528e-13	0.285002	0.242	0.108	1.98572e-08	Doublets_Epi	GGH
HRCT1	6.71722e-13	0.0303133	0.019	0.001	2.07918e-08	Doublets_Epi	HRCT1
TSTD1	6.81843e-13	0.386913	0.379	0.211	2.11051e-08	Doublets_Epi	TSTD1
GPRC5C	7.05999e-13	0.110423	0.102	0.028	2.18528e-08	Doublets_Epi	GPRC5C
HDHD3	7.16562e-13	0.228685	0.144	0.049	2.21798e-08	Doublets_Epi	HDHD3
GALE	9.01268e-13	0.247572	0.212	0.088	2.78969e-08	Doublets_Epi	GALE
GPT2	9.24129e-13	0.0837951	0.068	0.015	2.86046e-08	Doublets_Epi	GPT2
DMWD	9.40076e-13	0.0667246	0.061	0.012	2.90982e-08	Doublets_Epi	DMWD
ICA1	9.65629e-13	0.173146	0.152	0.053	2.98891e-08	Doublets_Epi	ICA1
GOLGA6L10	1.0103e-12	0.0250208	0.019	0.001	3.12719e-08	Doublets_Epi	GOLGA6L10
CLDN12	1.04347e-12	0.105948	0.083	0.021	3.22984e-08	Doublets_Epi	CLDN12
POLD2	1.05429e-12	0.273849	0.284	0.137	3.26333e-08	Doublets_Epi	POLD2
DPP4	1.09899e-12	0.104277	0.083	0.021	3.40171e-08	Doublets_Epi	DPP4
TAS1R3	1.13309e-12	0.0201507	0.015	0.001	3.50724e-08	Doublets_Epi	TAS1R3
MT-CO3	1.26054e-12	1.00688	0.992	0.989	3.90176e-08	Doublets_Epi	MT-CO3
SLC25A10	1.29809e-12	0.0962331	0.08	0.019	4.01798e-08	Doublets_Epi	SLC25A10
ASPHD1	1.34511e-12	0.0679912	0.053	0.01	4.16352e-08	Doublets_Epi	ASPHD1
MYO1D	1.42451e-12	0.129177	0.117	0.036	4.40928e-08	Doublets_Epi	MYO1D
RYR2	1.57716e-12	0.0208633	0.011	0.001	4.8818e-08	Doublets_Epi	RYR2
DHRS2	1.59113e-12	0.0154997	0.011	0.001	4.92504e-08	Doublets_Epi	DHRS2
ENC1	1.60215e-12	0.170777	0.129	0.042	4.95914e-08	Doublets_Epi	ENC1
MT-CO2	1.64458e-12	1.06672	0.992	0.99	5.09048e-08	Doublets_Epi	MT-CO2
FASN	1.7558e-12	0.187473	0.148	0.052	5.43473e-08	Doublets_Epi	FASN
KRT17	1.81086e-12	0.299957	0.068	0.015	5.60516e-08	Doublets_Epi	KRT17
QTRT1	1.86138e-12	0.290829	0.22	0.096	5.76152e-08	Doublets_Epi	QTRT1
AQP5	1.92538e-12	0.0970585	0.023	0.002	5.95963e-08	Doublets_Epi	AQP5
FOXC1	1.96362e-12	0.0502724	0.038	0.005	6.07798e-08	Doublets_Epi	FOXC1
SH3TC2	1.9637e-12	0.0256426	0.015	0.001	6.07823e-08	Doublets_Epi	SH3TC2
DUSP27	1.96807e-12	0.0308474	0.015	0.001	6.09177e-08	Doublets_Epi	DUSP27
SGK2	1.99007e-12	0.0202695	0.015	0.001	6.15987e-08	Doublets_Epi	SGK2
ABCC3	2.08498e-12	0.27481	0.299	0.148	6.45364e-08	Doublets_Epi	ABCC3
ST14	2.16903e-12	0.401905	0.447	0.262	6.71379e-08	Doublets_Epi	ST14
MEX3A	2.22483e-12	0.0247227	0.019	0.002	6.88652e-08	Doublets_Epi	MEX3A
DSTN	2.28063e-12	0.807581	0.61	0.467	7.05924e-08	Doublets_Epi	DSTN
GRM8	2.30102e-12	0.0213385	0.008	0	7.12236e-08	Doublets_Epi	GRM8
MCF2L-AS1	2.30102e-12	0.0213763	0.008	0	7.12236e-08	Doublets_Epi	MCF2L-AS1
RP11-560I19.4	2.31581e-12	0.0159453	0.008	0	7.16814e-08	Doublets_Epi	RP11-560I19.4
HIST1H2AD	2.3307e-12	0.0105318	0.008	0	7.21421e-08	Doublets_Epi	HIST1H2AD
PCDH7	2.3307e-12	0.0105318	0.008	0	7.21421e-08	Doublets_Epi	PCDH7
SLC2A12	2.3307e-12	0.0105318	0.008	0	7.21421e-08	Doublets_Epi	SLC2A12
SLITRK6	2.3307e-12	0.0105318	0.008	0	7.21421e-08	Doublets_Epi	SLITRK6
RP11-789C1.1	2.3307e-12	0.0105318	0.008	0	7.21421e-08	Doublets_Epi	RP11-789C1.1
CRHR1	2.33319e-12	0.0105021	0.008	0	7.22192e-08	Doublets_Epi	CRHR1
RP11-11N5.3	2.33319e-12	0.0105021	0.008	0	7.22192e-08	Doublets_Epi	RP11-11N5.3
EMP2	2.43914e-12	0.339668	0.212	0.091	7.54988e-08	Doublets_Epi	EMP2
PIK3C2B	2.86264e-12	0.0877477	0.068	0.015	8.86072e-08	Doublets_Epi	PIK3C2B
SH3GLB2	2.86888e-12	0.17492	0.178	0.069	8.88006e-08	Doublets_Epi	SH3GLB2
CAV1	3.12684e-12	0.126201	0.057	0.011	9.67851e-08	Doublets_Epi	CAV1
NOS3	3.32612e-12	0.039841	0.023	0.002	1.02953e-07	Doublets_Epi	NOS3
MIF	3.39727e-12	0.76728	0.697	0.59	1.05156e-07	Doublets_Epi	MIF
MCF2L	3.48764e-12	0.0374959	0.03	0.004	1.07953e-07	Doublets_Epi	MCF2L
CENPF	3.57922e-12	0.14945	0.121	0.038	1.10787e-07	Doublets_Epi	CENPF
RPL12	3.64269e-12	0.973073	0.985	0.985	1.12752e-07	Doublets_Epi	RPL12
RPS15	3.68118e-12	0.955737	0.977	0.99	1.13944e-07	Doublets_Epi	RPS15
VTRNA1-2	3.97491e-12	0.0154403	0.011	0.001	1.23035e-07	Doublets_Epi	VTRNA1-2
LMTK2	4.00616e-12	0.0648796	0.053	0.01	1.24003e-07	Doublets_Epi	LMTK2
LMBR1	4.16531e-12	0.14592	0.144	0.05	1.28929e-07	Doublets_Epi	LMBR1
GPX8	4.17007e-12	0.0385887	0.027	0.003	1.29076e-07	Doublets_Epi	GPX8
FOXD2	4.23814e-12	0.0334527	0.027	0.003	1.31183e-07	Doublets_Epi	FOXD2
ECI1	4.47232e-12	0.271281	0.292	0.145	1.38432e-07	Doublets_Epi	ECI1
CDC42EP4	4.49996e-12	0.115811	0.098	0.028	1.39287e-07	Doublets_Epi	CDC42EP4
PRRG2	4.52416e-12	0.0680977	0.045	0.008	1.40036e-07	Doublets_Epi	PRRG2
PPP1R14C	4.76609e-12	0.0465535	0.034	0.005	1.47525e-07	Doublets_Epi	PPP1R14C
MSMO1	5.03186e-12	0.372305	0.201	0.086	1.55751e-07	Doublets_Epi	MSMO1
MTCL1	5.06893e-12	0.0388197	0.027	0.003	1.56899e-07	Doublets_Epi	MTCL1
IL33	5.54227e-12	0.0711931	0.023	0.002	1.7155e-07	Doublets_Epi	IL33
TMEM253	5.84307e-12	0.0201507	0.015	0.001	1.80861e-07	Doublets_Epi	TMEM253
KCTD3	5.98045e-12	0.121077	0.114	0.035	1.85113e-07	Doublets_Epi	KCTD3
CDC42BPG	6.21882e-12	0.0387502	0.027	0.003	1.92491e-07	Doublets_Epi	CDC42BPG
AMOT	6.22676e-12	0.0387072	0.027	0.003	1.92737e-07	Doublets_Epi	AMOT
RAPGEFL1	6.28277e-12	0.058007	0.045	0.008	1.94471e-07	Doublets_Epi	RAPGEFL1
RP11-161M6.2	6.48016e-12	0.0354093	0.019	0.002	2.0058e-07	Doublets_Epi	RP11-161M6.2
TUFT1	6.93685e-12	0.0835024	0.08	0.02	2.14716e-07	Doublets_Epi	TUFT1
CDKN3	7.89542e-12	0.167455	0.133	0.045	2.44387e-07	Doublets_Epi	CDKN3
MT-ND2	8.60696e-12	1.22321	0.981	0.983	2.66411e-07	Doublets_Epi	MT-ND2
E2F5	8.70248e-12	0.0517413	0.045	0.008	2.69368e-07	Doublets_Epi	E2F5
LINC00630	9.33333e-12	0.0154896	0.011	0.001	2.88895e-07	Doublets_Epi	LINC00630
KISS1	9.36224e-12	0.0154403	0.011	0.001	2.89789e-07	Doublets_Epi	KISS1
STK31	9.36224e-12	0.0154403	0.011	0.001	2.89789e-07	Doublets_Epi	STK31
THSD4	9.36224e-12	0.0154403	0.011	0.001	2.89789e-07	Doublets_Epi	THSD4
SPATA18	9.38156e-12	0.0153809	0.011	0.001	2.90388e-07	Doublets_Epi	SPATA18
FMOD	9.63544e-12	0.0343714	0.023	0.002	2.98246e-07	Doublets_Epi	FMOD
SLC3A1	9.70354e-12	0.0201507	0.015	0.001	3.00354e-07	Doublets_Epi	SLC3A1
DACH1	1.0112e-11	0.0582318	0.03	0.004	3.12996e-07	Doublets_Epi	DACH1
EFNA4	1.04978e-11	0.110038	0.102	0.03	3.24938e-07	Doublets_Epi	EFNA4
C4BPB	1.05754e-11	0.0570163	0.034	0.005	3.27341e-07	Doublets_Epi	C4BPB
MZT2A	1.08364e-11	0.553608	0.477	0.327	3.3542e-07	Doublets_Epi	MZT2A
DGAT1	1.16038e-11	0.230544	0.25	0.117	3.59173e-07	Doublets_Epi	DGAT1
2022-03-02	1.24206e-11	0.0476723	0.03	0.004	3.84455e-07	Doublets_Epi	2022-03-02
ASNS	1.25564e-11	0.0698399	0.068	0.016	3.88657e-07	Doublets_Epi	ASNS
SCRIB	1.25904e-11	0.148401	0.121	0.04	3.89711e-07	Doublets_Epi	SCRIB
LGALS3BP	1.27178e-11	0.459454	0.458	0.281	3.93654e-07	Doublets_Epi	LGALS3BP
PPP1R13L	1.27654e-11	0.0749034	0.053	0.01	3.95128e-07	Doublets_Epi	PPP1R13L
APOC3	1.39702e-11	0.0373687	0.008	0	4.32419e-07	Doublets_Epi	APOC3
RIIAD1	1.40259e-11	0.0106854	0.008	0	4.34145e-07	Doublets_Epi	RIIAD1
EMX1	1.40609e-11	0.0159156	0.008	0	4.35226e-07	Doublets_Epi	EMX1
RP11-191G24.1	1.41521e-11	0.0105021	0.008	0	4.38051e-07	Doublets_Epi	RP11-191G24.1
RP11-44F14.8	1.41521e-11	0.0105021	0.008	0	4.38051e-07	Doublets_Epi	RP11-44F14.8
SERTAD4	1.41521e-11	0.0105021	0.008	0	4.38051e-07	Doublets_Epi	SERTAD4
RP11-138C24.1	1.41521e-11	0.0105021	0.008	0	4.38051e-07	Doublets_Epi	RP11-138C24.1
SHROOM1	1.45898e-11	0.110018	0.087	0.024	4.51599e-07	Doublets_Epi	SHROOM1
UNC13B	1.48217e-11	0.107351	0.083	0.022	4.58775e-07	Doublets_Epi	UNC13B
SPINK5	1.58596e-11	0.0200914	0.015	0.001	4.90902e-07	Doublets_Epi	SPINK5
ALS2CL	1.67227e-11	0.0556272	0.038	0.006	5.17617e-07	Doublets_Epi	ALS2CL
KNOP1	1.75219e-11	0.136152	0.091	0.025	5.42356e-07	Doublets_Epi	KNOP1
DAG1	1.8947e-11	0.129706	0.106	0.033	5.86465e-07	Doublets_Epi	DAG1
LRRC75B	1.99126e-11	0.0450167	0.038	0.006	6.16356e-07	Doublets_Epi	LRRC75B
PAFAH1B3	2.00293e-11	0.291971	0.288	0.148	6.19966e-07	Doublets_Epi	PAFAH1B3
HOXD9	2.09646e-11	0.0154106	0.011	0.001	6.48917e-07	Doublets_Epi	HOXD9
PHACTR3	2.09646e-11	0.0154106	0.011	0.001	6.48917e-07	Doublets_Epi	PHACTR3
VPS37D	2.09646e-11	0.0154106	0.011	0.001	6.48917e-07	Doublets_Epi	VPS37D
RP11-680F8.1	2.09855e-11	0.0153809	0.011	0.001	6.49565e-07	Doublets_Epi	RP11-680F8.1
KCTD21-AS1	2.09855e-11	0.0154013	0.011	0.001	6.49565e-07	Doublets_Epi	KCTD21-AS1
SLC1A7	2.10065e-11	0.0153512	0.011	0.001	6.50214e-07	Doublets_Epi	SLC1A7
RP11-761E20.1	2.10275e-11	0.0153215	0.011	0.001	6.50864e-07	Doublets_Epi	RP11-761E20.1
TMEM132A	2.13381e-11	0.0561851	0.045	0.008	6.6048e-07	Doublets_Epi	TMEM132A
ITM2C	2.20021e-11	0.298709	0.307	0.157	6.8103e-07	Doublets_Epi	ITM2C
ADAMTSL5	2.54293e-11	0.0200914	0.015	0.001	7.87112e-07	Doublets_Epi	ADAMTSL5
SCGN	2.55248e-11	0.0107695	0.004	0	7.90068e-07	Doublets_Epi	SCGN
AC005477.1	2.55734e-11	0.00536529	0.004	0	7.91573e-07	Doublets_Epi	AC005477.1
AC093585.6	2.55734e-11	0.00536529	0.004	0	7.91573e-07	Doublets_Epi	AC093585.6
ADCY5	2.55734e-11	0.00536529	0.004	0	7.91573e-07	Doublets_Epi	ADCY5
C9orf135	2.55734e-11	0.00536529	0.004	0	7.91573e-07	Doublets_Epi	C9orf135
CACNA1E	2.55734e-11	0.00536529	0.004	0	7.91573e-07	Doublets_Epi	CACNA1E
CASC19	2.55734e-11	0.00536529	0.004	0	7.91573e-07	Doublets_Epi	CASC19
DLGAP1-AS5	2.55734e-11	0.00536529	0.004	0	7.91573e-07	Doublets_Epi	DLGAP1-AS5
DLX6	2.55734e-11	0.00536529	0.004	0	7.91573e-07	Doublets_Epi	DLX6
GNGT1	2.55734e-11	0.00536529	0.004	0	7.91573e-07	Doublets_Epi	GNGT1
HOGA1	2.55734e-11	0.00536529	0.004	0	7.91573e-07	Doublets_Epi	HOGA1
ITIH2	2.55734e-11	0.00536529	0.004	0	7.91573e-07	Doublets_Epi	ITIH2
KRT40	2.55734e-11	0.00536529	0.004	0	7.91573e-07	Doublets_Epi	KRT40
KRT72	2.55734e-11	0.00536529	0.004	0	7.91573e-07	Doublets_Epi	KRT72
LINC01124	2.55734e-11	0.00536529	0.004	0	7.91573e-07	Doublets_Epi	LINC01124
MYBPHL	2.55734e-11	0.00536529	0.004	0	7.91573e-07	Doublets_Epi	MYBPHL
RNF151	2.55734e-11	0.00536529	0.004	0	7.91573e-07	Doublets_Epi	RNF151
RP1-272L16.1	2.55734e-11	0.00536529	0.004	0	7.91573e-07	Doublets_Epi	RP1-272L16.1
RP11-120K24.3	2.55734e-11	0.00536529	0.004	0	7.91573e-07	Doublets_Epi	RP11-120K24.3
RP11-280O1.2	2.55734e-11	0.00536529	0.004	0	7.91573e-07	Doublets_Epi	RP11-280O1.2
RP11-314N13.10	2.55734e-11	0.00536529	0.004	0	7.91573e-07	Doublets_Epi	RP11-314N13.10
RP11-349K16.1	2.55734e-11	0.00536529	0.004	0	7.91573e-07	Doublets_Epi	RP11-349K16.1
RP11-411K7.1	2.55734e-11	0.00536529	0.004	0	7.91573e-07	Doublets_Epi	RP11-411K7.1
RP11-455O6.9	2.55734e-11	0.00536529	0.004	0	7.91573e-07	Doublets_Epi	RP11-455O6.9
RP11-465N4.5	2.55734e-11	0.00536529	0.004	0	7.91573e-07	Doublets_Epi	RP11-465N4.5
RP11-506H20.1	2.55734e-11	0.00536529	0.004	0	7.91573e-07	Doublets_Epi	RP11-506H20.1
RP11-60A8.1	2.55734e-11	0.00536529	0.004	0	7.91573e-07	Doublets_Epi	RP11-60A8.1
RP11-895M11.3	2.55734e-11	0.00536529	0.004	0	7.91573e-07	Doublets_Epi	RP11-895M11.3
SCNN1G	2.55734e-11	0.00536529	0.004	0	7.91573e-07	Doublets_Epi	SCNN1G
TBX20	2.55734e-11	0.00536529	0.004	0	7.91573e-07	Doublets_Epi	TBX20
CHRNB2	2.55734e-11	0.00536529	0.004	0	7.91573e-07	Doublets_Epi	CHRNB2
RN7SL16P	2.55734e-11	0.00536529	0.004	0	7.91573e-07	Doublets_Epi	RN7SL16P
PRR18	2.55734e-11	0.00536529	0.004	0	7.91573e-07	Doublets_Epi	PRR18
snoU13.196	2.55734e-11	0.00536529	0.004	0	7.91573e-07	Doublets_Epi	snoU13.196
NUTM2G	2.55734e-11	0.00536529	0.004	0	7.91573e-07	Doublets_Epi	NUTM2G
LINC00842	2.55734e-11	0.00536529	0.004	0	7.91573e-07	Doublets_Epi	LINC00842
RP11-619F23.2	2.55734e-11	0.00536529	0.004	0	7.91573e-07	Doublets_Epi	RP11-619F23.2
AL133373.1	2.55734e-11	0.00536529	0.004	0	7.91573e-07	Doublets_Epi	AL133373.1
AC005606.14	2.55734e-11	0.00536529	0.004	0	7.91573e-07	Doublets_Epi	AC005606.14
RP11-7O14.1	2.55734e-11	0.00536529	0.004	0	7.91573e-07	Doublets_Epi	RP11-7O14.1
SNORD91B	2.55734e-11	0.00536529	0.004	0	7.91573e-07	Doublets_Epi	SNORD91B
KB-1440D3.14	2.55734e-11	0.00536529	0.004	0	7.91573e-07	Doublets_Epi	KB-1440D3.14
RP11-522B15.3	2.55977e-11	0.00533557	0.004	0	7.92327e-07	Doublets_Epi	RP11-522B15.3
XXyac-YM21GA2.4	2.55977e-11	0.00533557	0.004	0	7.92327e-07	Doublets_Epi	XXyac-YM21GA2.4
RN7SL162P	2.55977e-11	0.00533557	0.004	0	7.92327e-07	Doublets_Epi	RN7SL162P
GABRA3	2.55977e-11	0.00530586	0.004	0	7.92327e-07	Doublets_Epi	GABRA3
SPINT2	2.80144e-11	0.621429	0.674	0.518	8.67129e-07	Doublets_Epi	SPINT2
FFAR4	2.92879e-11	0.105471	0.087	0.024	9.06549e-07	Doublets_Epi	FFAR4
CFAP36	2.98546e-11	0.180224	0.201	0.086	9.2409e-07	Doublets_Epi	CFAP36
SIGMAR1	3.09145e-11	0.214245	0.208	0.092	9.56896e-07	Doublets_Epi	SIGMAR1
TOB1	3.10502e-11	0.348477	0.356	0.203	9.61096e-07	Doublets_Epi	TOB1
TMEM63A	3.43461e-11	0.187675	0.201	0.086	1.06312e-06	Doublets_Epi	TMEM63A
TRAP1	3.65996e-11	0.235574	0.235	0.11	1.13287e-06	Doublets_Epi	TRAP1
DNMBP	3.70131e-11	0.139138	0.117	0.039	1.14567e-06	Doublets_Epi	DNMBP
DNALI1	4.01188e-11	0.0200914	0.015	0.001	1.2418e-06	Doublets_Epi	DNALI1
GALNT8	4.01586e-11	0.0200617	0.015	0.001	1.24303e-06	Doublets_Epi	GALNT8
FAM83G	4.07403e-11	0.07766	0.057	0.012	1.26103e-06	Doublets_Epi	FAM83G
NT5E	4.26237e-11	0.0977795	0.121	0.04	1.31933e-06	Doublets_Epi	NT5E
PPIC	4.34347e-11	0.235124	0.216	0.096	1.34443e-06	Doublets_Epi	PPIC
UQCRQ	4.63553e-11	0.638085	0.818	0.748	1.43483e-06	Doublets_Epi	UQCRQ
2022-03-03	4.76477e-11	0.112042	0.11	0.035	1.47484e-06	Doublets_Epi	2022-03-03
PTPN14	4.83102e-11	0.0371228	0.03	0.004	1.49535e-06	Doublets_Epi	PTPN14
PRKCZ	6.00222e-11	0.0824354	0.064	0.015	1.85787e-06	Doublets_Epi	PRKCZ
MMP28	6.16356e-11	0.0253458	0.015	0.001	1.90781e-06	Doublets_Epi	MMP28
HEBP2	6.42171e-11	0.483544	0.436	0.285	1.98771e-06	Doublets_Epi	HEBP2
AUTS2	6.73463e-11	0.087826	0.091	0.026	2.08457e-06	Doublets_Epi	AUTS2
AF127577.8	6.78281e-11	0.0212791	0.008	0	2.09948e-06	Doublets_Epi	AF127577.8
TTC9B	6.8272e-11	0.0212791	0.008	0	2.11322e-06	Doublets_Epi	TTC9B
LINC01564	6.83357e-11	0.0158562	0.008	0	2.1152e-06	Doublets_Epi	LINC01564
AP000439.3	6.87188e-11	0.0104724	0.008	0	2.12705e-06	Doublets_Epi	AP000439.3
CYB561	6.87731e-11	0.129401	0.11	0.035	2.12873e-06	Doublets_Epi	CYB561
CYB5B	6.90402e-11	0.38602	0.386	0.229	2.137e-06	Doublets_Epi	CYB5B
TROAP	7.02125e-11	0.120142	0.08	0.021	2.17329e-06	Doublets_Epi	TROAP
CLDN1	7.06446e-11	0.13087	0.098	0.03	2.18666e-06	Doublets_Epi	CLDN1
FOXP4	7.31829e-11	0.105271	0.106	0.033	2.26523e-06	Doublets_Epi	FOXP4
CHAC1	7.80377e-11	0.0342001	0.023	0.002	2.4155e-06	Doublets_Epi	CHAC1
ITPKC	7.82615e-11	0.145685	0.11	0.036	2.42243e-06	Doublets_Epi	ITPKC
FAM171A1	7.83234e-11	0.0394777	0.023	0.002	2.42435e-06	Doublets_Epi	FAM171A1
TM7SF2	8.13867e-11	0.105379	0.098	0.03	2.51916e-06	Doublets_Epi	TM7SF2
COX6B2	8.39778e-11	0.0246173	0.019	0.002	2.59937e-06	Doublets_Epi	COX6B2
CDC42BPA	8.63333e-11	0.109174	0.083	0.023	2.67227e-06	Doublets_Epi	CDC42BPA
RP11-385F7.1	8.65268e-11	0.0408646	0.034	0.005	2.67826e-06	Doublets_Epi	RP11-385F7.1
BAMBI	9.06364e-11	0.0781458	0.057	0.012	2.80547e-06	Doublets_Epi	BAMBI
HRAT92	9.08504e-11	0.0313911	0.011	0.001	2.81209e-06	Doublets_Epi	HRAT92
PRR26	9.17363e-11	0.0153215	0.011	0.001	2.83951e-06	Doublets_Epi	PRR26
RP11-150O12.3	9.17363e-11	0.0153215	0.011	0.001	2.83951e-06	Doublets_Epi	RP11-150O12.3
PMEPA1	9.41041e-11	0.371977	0.208	0.096	2.9128e-06	Doublets_Epi	PMEPA1
MAOB	9.47054e-11	0.0252934	0.015	0.001	2.93142e-06	Doublets_Epi	MAOB
RP11-44N21.1	9.56147e-11	0.020032	0.015	0.001	2.95956e-06	Doublets_Epi	RP11-44N21.1
TMPRSS3	9.72574e-11	0.0381444	0.027	0.003	3.01041e-06	Doublets_Epi	TMPRSS3
RP11-304L19.5	9.87707e-11	0.110325	0.102	0.032	3.05725e-06	Doublets_Epi	RP11-304L19.5
MTSS1L	9.9105e-11	0.0329491	0.027	0.003	3.0676e-06	Doublets_Epi	MTSS1L
CAPN6	1.09032e-10	0.0351424	0.019	0.002	3.37488e-06	Doublets_Epi	CAPN6
MYC	1.12899e-10	0.403967	0.25	0.124	3.49457e-06	Doublets_Epi	MYC
C9orf116	1.35143e-10	0.044367	0.038	0.006	4.18309e-06	Doublets_Epi	C9orf116
HMGA1	1.36089e-10	0.618441	0.58	0.429	4.21237e-06	Doublets_Epi	HMGA1
MSI2	1.39997e-10	0.23163	0.186	0.08	4.33333e-06	Doublets_Epi	MSI2
ALDOB	1.41877e-10	0.0667355	0.019	0.002	4.39152e-06	Doublets_Epi	ALDOB
FLNC	1.42722e-10	0.0253458	0.015	0.001	4.41766e-06	Doublets_Epi	FLNC
RP11-164P12.4	1.4478e-10	0.0199133	0.015	0.001	4.48139e-06	Doublets_Epi	RP11-164P12.4
PLEKHS1	1.46593e-10	0.035172	0.019	0.002	4.53749e-06	Doublets_Epi	PLEKHS1
CPS1	1.47014e-10	0.0297496	0.019	0.002	4.55053e-06	Doublets_Epi	CPS1
C19orf48	1.5216e-10	0.174927	0.087	0.025	4.70982e-06	Doublets_Epi	C19orf48
PRELID3B	1.70416e-10	0.3754	0.394	0.244	5.27488e-06	Doublets_Epi	PRELID3B
MCCC2	1.73362e-10	0.203099	0.197	0.087	5.36606e-06	Doublets_Epi	MCCC2
CES2	1.74672e-10	0.261335	0.208	0.095	5.40663e-06	Doublets_Epi	CES2
TAF1D	1.76837e-10	0.497222	0.485	0.329	5.47365e-06	Doublets_Epi	TAF1D
ADGRL1	1.77889e-10	0.057801	0.03	0.004	5.5062e-06	Doublets_Epi	ADGRL1
MYOM3	1.8029e-10	0.0153215	0.011	0.001	5.58053e-06	Doublets_Epi	MYOM3
SLC27A2	1.82817e-10	0.0474274	0.042	0.007	5.65873e-06	Doublets_Epi	SLC27A2
C2orf15	1.84481e-10	0.0287711	0.023	0.003	5.71025e-06	Doublets_Epi	C2orf15
KLHDC9	1.85373e-10	0.028623	0.023	0.003	5.73786e-06	Doublets_Epi	KLHDC9
SEC14L2	1.90192e-10	0.0326961	0.027	0.003	5.88702e-06	Doublets_Epi	SEC14L2
MT1E	2.02571e-10	0.614504	0.314	0.173	6.27018e-06	Doublets_Epi	MT1E
PLEKHH1	2.02863e-10	0.0459918	0.034	0.005	6.27923e-06	Doublets_Epi	PLEKHH1
LINC00176	2.07526e-10	0.0828994	0.015	0.001	6.42355e-06	Doublets_Epi	LINC00176
TMEM97	2.07928e-10	0.154788	0.136	0.05	6.43599e-06	Doublets_Epi	TMEM97
SLC26A3	2.08509e-10	0.180053	0.045	0.009	6.45397e-06	Doublets_Epi	SLC26A3
KCNH2	2.15532e-10	0.0199234	0.015	0.001	6.67137e-06	Doublets_Epi	KCNH2
AGRN	2.16665e-10	0.158337	0.129	0.047	6.70644e-06	Doublets_Epi	AGRN
AC137934.1	2.28251e-10	0.0480293	0.042	0.007	7.06505e-06	Doublets_Epi	AC137934.1
AC009299.3	2.42362e-10	0.0367237	0.03	0.004	7.50183e-06	Doublets_Epi	AC009299.3
LRRC8A	2.49162e-10	0.113069	0.117	0.04	7.71232e-06	Doublets_Epi	LRRC8A
OSBPL10	2.66977e-10	0.0664536	0.045	0.009	8.26374e-06	Doublets_Epi	OSBPL10
C2orf61	2.77541e-10	0.0104427	0.008	0	8.59072e-06	Doublets_Epi	C2orf61
CTC-273B12.10	2.77541e-10	0.0104427	0.008	0	8.59072e-06	Doublets_Epi	CTC-273B12.10
FAM150A	2.77541e-10	0.0104427	0.008	0	8.59072e-06	Doublets_Epi	FAM150A
FXYD4	2.77541e-10	0.0104427	0.008	0	8.59072e-06	Doublets_Epi	FXYD4
MSI1	2.77541e-10	0.0104427	0.008	0	8.59072e-06	Doublets_Epi	MSI1
VWA2	2.77541e-10	0.0104427	0.008	0	8.59072e-06	Doublets_Epi	VWA2
ZSWIM5	2.77541e-10	0.0104427	0.008	0	8.59072e-06	Doublets_Epi	ZSWIM5
AC009336.24	2.77541e-10	0.0104427	0.008	0	8.59072e-06	Doublets_Epi	AC009336.24
CTC-210G5.1	2.77541e-10	0.0104427	0.008	0	8.59072e-06	Doublets_Epi	CTC-210G5.1
RP11-75C9.1	2.77784e-10	0.010413	0.008	0	8.59824e-06	Doublets_Epi	RP11-75C9.1
RP11-492E3.2	2.78391e-10	0.0281785	0.023	0.003	8.61704e-06	Doublets_Epi	RP11-492E3.2
RAB11FIP1	2.80542e-10	0.397478	0.39	0.239	8.68363e-06	Doublets_Epi	RAB11FIP1
BBC3	2.85161e-10	0.175854	0.136	0.051	8.82659e-06	Doublets_Epi	BBC3
RPL39	2.87329e-10	0.951137	0.992	0.995	8.8937e-06	Doublets_Epi	RPL39
PLEKHG1	2.87908e-10	0.0521798	0.042	0.008	8.9116e-06	Doublets_Epi	PLEKHG1
FAAH	3.06906e-10	0.0819991	0.064	0.016	9.49968e-06	Doublets_Epi	FAAH
BDKRB2	3.14352e-10	0.0251974	0.015	0.001	9.73015e-06	Doublets_Epi	BDKRB2
ALG1L	3.17433e-10	0.0199429	0.015	0.001	9.82551e-06	Doublets_Epi	ALG1L
PLA2G16	3.24589e-10	0.284877	0.261	0.132	1.0047e-05	Doublets_Epi	PLA2G16
ANKRD13B	3.36249e-10	0.028534	0.023	0.003	1.04079e-05	Doublets_Epi	ANKRD13B
FAM83E	3.38607e-10	0.0206851	0.011	0.001	1.04809e-05	Doublets_Epi	FAM83E
ZNF165	3.43409e-10	0.0770206	0.053	0.011	1.06295e-05	Doublets_Epi	ZNF165
TMEM94	3.60748e-10	0.067347	0.053	0.011	1.11662e-05	Doublets_Epi	TMEM94
AHNAK2	3.73311e-10	0.0852473	0.045	0.009	1.15551e-05	Doublets_Epi	AHNAK2
FAM83F	3.98558e-10	0.0339268	0.023	0.003	1.23366e-05	Doublets_Epi	FAM83F
MID1	4.06499e-10	0.0285933	0.023	0.003	1.25824e-05	Doublets_Epi	MID1
TRIB3	4.11581e-10	0.112633	0.098	0.031	1.27397e-05	Doublets_Epi	TRIB3
CD151	4.12e-10	0.471633	0.473	0.316	1.27526e-05	Doublets_Epi	CD151
AK1	4.25848e-10	0.127353	0.091	0.028	1.31813e-05	Doublets_Epi	AK1
COL16A1	4.43003e-10	0.0560113	0.034	0.005	1.37123e-05	Doublets_Epi	COL16A1
AP000251.3	4.55782e-10	0.0252864	0.015	0.001	1.41078e-05	Doublets_Epi	AP000251.3
RNF39	4.62336e-10	0.0198836	0.015	0.001	1.43107e-05	Doublets_Epi	RNF39
RAMP1	5.11638e-10	0.191325	0.129	0.047	1.58367e-05	Doublets_Epi	RAMP1
FAM102A	5.14197e-10	0.115373	0.091	0.028	1.59159e-05	Doublets_Epi	FAM102A
FBXL16	5.40333e-10	0.0349644	0.019	0.002	1.67249e-05	Doublets_Epi	FBXL16
ARPC1A	5.78468e-10	0.311113	0.394	0.245	1.79053e-05	Doublets_Epi	ARPC1A
MT-CYB	5.84318e-10	1.02125	0.97	0.977	1.80864e-05	Doublets_Epi	MT-CYB
GTF2IRD1	5.91208e-10	0.0702932	0.064	0.016	1.82997e-05	Doublets_Epi	GTF2IRD1
SLC38A11	6.21959e-10	0.020596	0.011	0.001	1.92515e-05	Doublets_Epi	SLC38A11
MLLT4-AS1	6.28605e-10	0.0152028	0.011	0.001	1.94572e-05	Doublets_Epi	MLLT4-AS1
ERICH5	6.2969e-10	0.0151434	0.011	0.001	1.94908e-05	Doublets_Epi	ERICH5
MCU	6.3234e-10	0.114264	0.114	0.039	1.95728e-05	Doublets_Epi	MCU
RP11-660L16.2	6.39936e-10	0.0913217	0.08	0.023	1.98079e-05	Doublets_Epi	RP11-660L16.2
PRKAR1B	6.59457e-10	0.0979001	0.083	0.024	2.04122e-05	Doublets_Epi	PRKAR1B
TNFRSF12A	6.68385e-10	0.228216	0.205	0.094	2.06885e-05	Doublets_Epi	TNFRSF12A
ADAP1	7.01846e-10	0.200429	0.193	0.088	2.17242e-05	Doublets_Epi	ADAP1
RP11-338I21.1	7.21547e-10	0.0506141	0.03	0.004	2.2334e-05	Doublets_Epi	RP11-338I21.1
LETM2	7.28867e-10	0.0571679	0.053	0.012	2.25606e-05	Doublets_Epi	LETM2
SPATA2	7.47919e-10	0.115715	0.095	0.03	2.31503e-05	Doublets_Epi	SPATA2
GAN	7.5116e-10	0.114177	0.117	0.041	2.32506e-05	Doublets_Epi	GAN
CASK	7.65608e-10	0.12828	0.114	0.039	2.36979e-05	Doublets_Epi	CASK
TANC1	7.66603e-10	0.0454953	0.034	0.006	2.37287e-05	Doublets_Epi	TANC1
RP5-1103G7.4	7.92692e-10	0.0417222	0.03	0.005	2.45362e-05	Doublets_Epi	RP5-1103G7.4
PBK	7.94313e-10	0.0608231	0.042	0.008	2.45864e-05	Doublets_Epi	PBK
MLLT3	8.14916e-10	0.110842	0.08	0.023	2.52241e-05	Doublets_Epi	MLLT3
PRR34-AS1	8.42119e-10	0.105472	0.087	0.026	2.60661e-05	Doublets_Epi	PRR34-AS1
MVD	8.46517e-10	0.182329	0.212	0.1	2.62023e-05	Doublets_Epi	MVD
YES1	8.9167e-10	0.0906156	0.083	0.025	2.75999e-05	Doublets_Epi	YES1
CLDN15	9.049e-10	0.093864	0.076	0.021	2.80094e-05	Doublets_Epi	CLDN15
L2HGDH	9.14521e-10	0.0620432	0.053	0.012	2.83072e-05	Doublets_Epi	L2HGDH
METTL7B	9.33202e-10	0.0781364	0.076	0.021	2.88854e-05	Doublets_Epi	METTL7B
RP11-513G11.1	9.45555e-10	0.0198539	0.015	0.001	2.92678e-05	Doublets_Epi	RP11-513G11.1
RP11-60I3.5	9.47191e-10	0.0197946	0.015	0.001	2.93184e-05	Doublets_Epi	RP11-60I3.5
CYSRT1	9.49648e-10	0.0196462	0.015	0.001	2.93945e-05	Doublets_Epi	CYSRT1
FLRT3	9.61312e-10	0.010413	0.008	0	2.97555e-05	Doublets_Epi	FLRT3
HPCA	9.61312e-10	0.010413	0.008	0	2.97555e-05	Doublets_Epi	HPCA
RP11-268G13.1	9.61312e-10	0.010413	0.008	0	2.97555e-05	Doublets_Epi	RP11-268G13.1
RP11-295P9.12	9.61312e-10	0.010413	0.008	0	2.97555e-05	Doublets_Epi	RP11-295P9.12
NCRNA00114	9.61312e-10	0.010413	0.008	0	2.97555e-05	Doublets_Epi	NCRNA00114
CACNA1D	1.09582e-09	0.0484176	0.027	0.004	3.3919e-05	Doublets_Epi	CACNA1D
MB	1.10795e-09	0.0205366	0.011	0.001	3.42944e-05	Doublets_Epi	MB
FAM201A	1.11635e-09	0.0152325	0.011	0.001	3.45543e-05	Doublets_Epi	FAM201A
BTNL8	1.12063e-09	0.0400113	0.019	0.002	3.46869e-05	Doublets_Epi	BTNL8
LDLR	1.1254e-09	0.240799	0.212	0.101	3.48346e-05	Doublets_Epi	LDLR
LTBP4	1.16758e-09	0.152573	0.125	0.047	3.61402e-05	Doublets_Epi	LTBP4
TPM2	1.18788e-09	0.223865	0.148	0.06	3.67684e-05	Doublets_Epi	TPM2
SYTL4	1.1931e-09	0.0337501	0.023	0.003	3.69299e-05	Doublets_Epi	SYTL4
PVRL1	1.20956e-09	0.0504201	0.034	0.006	3.74394e-05	Doublets_Epi	PVRL1
TPSG1	1.31514e-09	0.0251381	0.015	0.001	4.07076e-05	Doublets_Epi	TPSG1
RPL35	1.39726e-09	0.847725	0.962	0.977	4.32493e-05	Doublets_Epi	RPL35
ARHGAP8	1.43408e-09	0.0295862	0.019	0.002	4.43889e-05	Doublets_Epi	ARHGAP8
PLEKHG6	1.44745e-09	0.0284155	0.023	0.003	4.48028e-05	Doublets_Epi	PLEKHG6
PCAT1	1.46132e-09	0.0241888	0.019	0.002	4.52324e-05	Doublets_Epi	PCAT1
RP3-325F22.5	1.495e-09	0.0503906	0.034	0.006	4.62747e-05	Doublets_Epi	RP3-325F22.5
RAVER2	1.53235e-09	0.0400372	0.034	0.006	4.74309e-05	Doublets_Epi	RAVER2
LPCAT4	1.60382e-09	0.125371	0.129	0.049	4.96431e-05	Doublets_Epi	LPCAT4
LPIN3	1.70991e-09	0.0647895	0.057	0.014	5.29267e-05	Doublets_Epi	LPIN3
CX3CL1	1.83302e-09	0.0251381	0.015	0.001	5.67374e-05	Doublets_Epi	CX3CL1
RP13-890H12.2	1.85927e-09	0.0196759	0.015	0.001	5.75499e-05	Doublets_Epi	RP13-890H12.2
SNHG7	1.89198e-09	0.417737	0.345	0.206	5.85624e-05	Doublets_Epi	SNHG7
PLEKHB1	1.90199e-09	0.0505245	0.034	0.006	5.88722e-05	Doublets_Epi	PLEKHB1
DKK1	1.93163e-09	0.0151731	0.011	0.001	5.97896e-05	Doublets_Epi	DKK1
RP11-16N11.2	2.0338e-09	0.0283562	0.023	0.003	6.29522e-05	Doublets_Epi	RP11-16N11.2
RPL22L1	2.03911e-09	0.892663	0.621	0.511	6.31166e-05	Doublets_Epi	RPL22L1
ZFAS1	2.03934e-09	1.07056	0.754	0.707	6.31236e-05	Doublets_Epi	ZFAS1
USP54	2.06958e-09	0.0580957	0.049	0.011	6.40598e-05	Doublets_Epi	USP54
GTF2IRD2	2.07875e-09	0.0785626	0.083	0.025	6.43436e-05	Doublets_Epi	GTF2IRD2
ALDH1L1	2.26308e-09	0.029453	0.019	0.002	7.00492e-05	Doublets_Epi	ALDH1L1
SLC2A1	2.3388e-09	0.246305	0.178	0.079	7.2393e-05	Doublets_Epi	SLC2A1
CKS1B	2.3485e-09	0.175945	0.322	0.181	7.26933e-05	Doublets_Epi	CKS1B
PCLAF	2.42647e-09	0.0388604	0.148	0.058	7.51066e-05	Doublets_Epi	PCLAF
KANK1	2.51601e-09	0.0893171	0.083	0.025	7.78779e-05	Doublets_Epi	KANK1
IL22RA1	2.56302e-09	0.0197649	0.015	0.001	7.9333e-05	Doublets_Epi	IL22RA1
CARHSP1	2.6189e-09	0.25951	0.36	0.218	8.10629e-05	Doublets_Epi	CARHSP1
ANXA4	2.64787e-09	0.451026	0.489	0.343	8.19596e-05	Doublets_Epi	ANXA4
LGALS3	2.74617e-09	0.542512	0.841	0.723	8.50022e-05	Doublets_Epi	LGALS3
NPM3	2.82847e-09	0.313222	0.284	0.16	8.75496e-05	Doublets_Epi	NPM3
SHROOM4	2.86716e-09	0.0240701	0.019	0.002	8.87471e-05	Doublets_Epi	SHROOM4
PGAP1	2.87099e-09	0.0710754	0.068	0.018	8.88658e-05	Doublets_Epi	PGAP1
SLC35A3	2.88051e-09	0.240117	0.208	0.102	8.91603e-05	Doublets_Epi	SLC35A3
CTA-217C2.2	2.9254e-09	0.0103832	0.008	0	9.05498e-05	Doublets_Epi	CTA-217C2.2
RP11-43F13.4	2.9254e-09	0.0103832	0.008	0	9.05498e-05	Doublets_Epi	RP11-43F13.4
RP11-455O6.8	2.9254e-09	0.0103832	0.008	0	9.05498e-05	Doublets_Epi	RP11-455O6.8
RP11-736K20.6	2.9254e-09	0.0103832	0.008	0	9.05498e-05	Doublets_Epi	RP11-736K20.6
TMEM211	2.9254e-09	0.0103832	0.008	0	9.05498e-05	Doublets_Epi	TMEM211
UCN3	2.9254e-09	0.0103832	0.008	0	9.05498e-05	Doublets_Epi	UCN3
RP13-1032I1.11	2.92768e-09	0.0103535	0.008	0	9.06206e-05	Doublets_Epi	RP13-1032I1.11
RP3-446N13.5	2.9664e-09	0.0269494	0.004	0	9.1819e-05	Doublets_Epi	RP3-446N13.5
HAS2-AS1	2.9664e-09	0.0107695	0.004	0	9.1819e-05	Doublets_Epi	HAS2-AS1
RP11-439E19.7	2.9664e-09	0.0107695	0.004	0	9.1819e-05	Doublets_Epi	RP11-439E19.7
AC006273.4	2.97544e-09	0.00533557	0.004	0	9.20989e-05	Doublets_Epi	AC006273.4
AC140912.1	2.97544e-09	0.00533557	0.004	0	9.20989e-05	Doublets_Epi	AC140912.1
C1GALT1C1L	2.97544e-09	0.00533557	0.004	0	9.20989e-05	Doublets_Epi	C1GALT1C1L
CAMKV	2.97544e-09	0.00533557	0.004	0	9.20989e-05	Doublets_Epi	CAMKV
CFAP52	2.97544e-09	0.00533557	0.004	0	9.20989e-05	Doublets_Epi	CFAP52
CTB-175E5.7	2.97544e-09	0.00533557	0.004	0	9.20989e-05	Doublets_Epi	CTB-175E5.7
CTD-2292M14.1	2.97544e-09	0.00533557	0.004	0	9.20989e-05	Doublets_Epi	CTD-2292M14.1
CTNNA2	2.97544e-09	0.00533557	0.004	0	9.20989e-05	Doublets_Epi	CTNNA2
GNG12-AS1	2.97544e-09	0.00533557	0.004	0	9.20989e-05	Doublets_Epi	GNG12-AS1
GPR17	2.97544e-09	0.00533557	0.004	0	9.20989e-05	Doublets_Epi	GPR17
HIGD2B	2.97544e-09	0.00533557	0.004	0	9.20989e-05	Doublets_Epi	HIGD2B
KCNIP3	2.97544e-09	0.00533557	0.004	0	9.20989e-05	Doublets_Epi	KCNIP3
KLHL7-AS1	2.97544e-09	0.00533557	0.004	0	9.20989e-05	Doublets_Epi	KLHL7-AS1
KRTAP4-1	2.97544e-09	0.00533557	0.004	0	9.20989e-05	Doublets_Epi	KRTAP4-1
LEFTY2	2.97544e-09	0.00533557	0.004	0	9.20989e-05	Doublets_Epi	LEFTY2
LINC00524	2.97544e-09	0.00533557	0.004	0	9.20989e-05	Doublets_Epi	LINC00524
OTC	2.97544e-09	0.00533557	0.004	0	9.20989e-05	Doublets_Epi	OTC
PLA2G4D	2.97544e-09	0.00533557	0.004	0	9.20989e-05	Doublets_Epi	PLA2G4D
PLPPR1	2.97544e-09	0.00533557	0.004	0	9.20989e-05	Doublets_Epi	PLPPR1
RFX4	2.97544e-09	0.00533557	0.004	0	9.20989e-05	Doublets_Epi	RFX4
RP11-10A14.9	2.97544e-09	0.00533557	0.004	0	9.20989e-05	Doublets_Epi	RP11-10A14.9
RP11-142A22.4	2.97544e-09	0.00533557	0.004	0	9.20989e-05	Doublets_Epi	RP11-142A22.4
RP11-496D24.2	2.97544e-09	0.00533557	0.004	0	9.20989e-05	Doublets_Epi	RP11-496D24.2
RP11-56G10.2	2.97544e-09	0.00533557	0.004	0	9.20989e-05	Doublets_Epi	RP11-56G10.2
RP11-63P12.7	2.97544e-09	0.00533557	0.004	0	9.20989e-05	Doublets_Epi	RP11-63P12.7
RP11-680F20.10	2.97544e-09	0.00533557	0.004	0	9.20989e-05	Doublets_Epi	RP11-680F20.10
RP11-817J15.2	2.97544e-09	0.00533557	0.004	0	9.20989e-05	Doublets_Epi	RP11-817J15.2
RP11-81K13.1	2.97544e-09	0.00533557	0.004	0	9.20989e-05	Doublets_Epi	RP11-81K13.1
SEL1L2	2.97544e-09	0.00533557	0.004	0	9.20989e-05	Doublets_Epi	SEL1L2
SELV	2.97544e-09	0.00533557	0.004	0	9.20989e-05	Doublets_Epi	SELV
SRRM4	2.97544e-09	0.00533557	0.004	0	9.20989e-05	Doublets_Epi	SRRM4
UNC5A	2.97544e-09	0.00533557	0.004	0	9.20989e-05	Doublets_Epi	UNC5A
WIF1	2.97544e-09	0.00533557	0.004	0	9.20989e-05	Doublets_Epi	WIF1
RP11-439K3.3	2.97544e-09	0.00533557	0.004	0	9.20989e-05	Doublets_Epi	RP11-439K3.3
DEFB126	2.97544e-09	0.00533557	0.004	0	9.20989e-05	Doublets_Epi	DEFB126
ARHGAP40	2.97544e-09	0.00533557	0.004	0	9.20989e-05	Doublets_Epi	ARHGAP40
snoU13.66	2.97544e-09	0.00533557	0.004	0	9.20989e-05	Doublets_Epi	snoU13.66
XXbac-BPG254B15.10	2.97544e-09	0.00533557	0.004	0	9.20989e-05	Doublets_Epi	XXbac-BPG254B15.10
RN7SL308P	2.97544e-09	0.00533557	0.004	0	9.20989e-05	Doublets_Epi	RN7SL308P
RP11-565H13.2	2.97544e-09	0.00533557	0.004	0	9.20989e-05	Doublets_Epi	RP11-565H13.2
RP11-483C6.2	2.97544e-09	0.00533557	0.004	0	9.20989e-05	Doublets_Epi	RP11-483C6.2
PRSS41	2.97544e-09	0.00533557	0.004	0	9.20989e-05	Doublets_Epi	PRSS41
RP11-1151B14.3	2.97544e-09	0.00533557	0.004	0	9.20989e-05	Doublets_Epi	RP11-1151B14.3
LINC01224	2.97771e-09	0.00530586	0.004	0	9.21691e-05	Doublets_Epi	LINC01224
NEUROG2	2.97771e-09	0.00530586	0.004	0	9.21691e-05	Doublets_Epi	NEUROG2
snoU13.223	2.97771e-09	0.00530586	0.004	0	9.21691e-05	Doublets_Epi	snoU13.223
RN7SL499P	2.97998e-09	0.00515731	0.004	0	9.22392e-05	Doublets_Epi	RN7SL499P
CLCN3	3.0038e-09	0.197629	0.235	0.118	9.29767e-05	Doublets_Epi	CLCN3
DHFR	3.01505e-09	0.165078	0.17	0.074	9.3325e-05	Doublets_Epi	DHFR
DNASE1	3.01802e-09	0.0774902	0.076	0.022	9.34168e-05	Doublets_Epi	DNASE1
C6orf15	3.1397e-09	0.0809975	0.03	0.005	9.71832e-05	Doublets_Epi	C6orf15
RPS21	3.17523e-09	1.10517	0.917	0.933	9.8283e-05	Doublets_Epi	RPS21
RBP2	3.21965e-09	0.0205366	0.011	0.001	9.96578e-05	Doublets_Epi	RBP2
RP11-10A14.4	3.24969e-09	0.0151731	0.011	0.001	0.000100588	Doublets_Epi	RP11-10A14.4
HOXA-AS2	3.32832e-09	0.0282674	0.023	0.003	0.000103021	Doublets_Epi	HOXA-AS2
CREG2	3.52044e-09	0.0291565	0.019	0.002	0.000108968	Doublets_Epi	CREG2
FMO5	3.60627e-09	0.0558187	0.053	0.012	0.000111625	Doublets_Epi	FMO5
UQCC3	3.61966e-09	0.185948	0.136	0.055	0.000112039	Doublets_Epi	UQCC3
LIMA1	3.62651e-09	0.211661	0.254	0.132	0.000112251	Doublets_Epi	LIMA1
C5orf30	3.79285e-09	0.0723099	0.061	0.015	0.0001174	Doublets_Epi	C5orf30
PPA1	3.84385e-09	0.382816	0.663	0.513	0.000118979	Doublets_Epi	PPA1
FCGBP	3.85032e-09	0.816612	0.148	0.062	0.000119179	Doublets_Epi	FCGBP
RPS19	3.86769e-09	0.900227	0.977	0.991	0.000119717	Doublets_Epi	RPS19
SPR	3.91322e-09	0.182089	0.178	0.08	0.000121126	Doublets_Epi	SPR
MLLT4	4.06708e-09	0.198222	0.193	0.091	0.000125888	Doublets_Epi	MLLT4
IGF2	4.1482e-09	0.127987	0.03	0.005	0.000128399	Doublets_Epi	IGF2
DNAJC12	4.35878e-09	0.0864073	0.053	0.013	0.000134917	Doublets_Epi	DNAJC12
FZD7	4.42703e-09	0.0429544	0.038	0.007	0.00013703	Doublets_Epi	FZD7
PARM1	4.70087e-09	0.100645	0.11	0.039	0.000145506	Doublets_Epi	PARM1
NR5A2	4.76756e-09	0.0196165	0.015	0.001	0.00014757	Doublets_Epi	NR5A2
SSFA2	4.79413e-09	0.248926	0.299	0.171	0.000148393	Doublets_Epi	SSFA2
MAGI3	4.82832e-09	0.0463999	0.03	0.005	0.000149451	Doublets_Epi	MAGI3
SUDS3	4.83994e-09	0.23447	0.227	0.116	0.000149811	Doublets_Epi	SUDS3
KCP	4.87051e-09	0.0668166	0.042	0.008	0.000150757	Doublets_Epi	KCP
UACA	4.88237e-09	0.163942	0.117	0.044	0.000151124	Doublets_Epi	UACA
NR0B2	5.23205e-09	0.0259098	0.011	0.001	0.000161948	Doublets_Epi	NR0B2
IGFBP6	5.27179e-09	0.191602	0.072	0.021	0.000163178	Doublets_Epi	IGFBP6
WDR60	5.28103e-09	0.129362	0.14	0.057	0.000163464	Doublets_Epi	WDR60
CTB-171A8.1	5.33871e-09	0.0151434	0.011	0.001	0.000165249	Doublets_Epi	CTB-171A8.1
LGALS9C	5.34285e-09	0.015084	0.011	0.001	0.000165377	Doublets_Epi	LGALS9C
CHRM3	5.347e-09	0.015084	0.011	0.001	0.000165506	Doublets_Epi	CHRM3
OTUD7B	5.35456e-09	0.0515396	0.042	0.008	0.00016574	Doublets_Epi	OTUD7B
CA8	5.42621e-09	0.0238922	0.019	0.002	0.000167958	Doublets_Epi	CA8
LRRC2	5.43062e-09	0.0238626	0.019	0.002	0.000168094	Doublets_Epi	LRRC2
LRP11	5.54701e-09	0.0739419	0.064	0.017	0.000171697	Doublets_Epi	LRP11
AP003774.1	5.72219e-09	0.0598242	0.045	0.01	0.000177119	Doublets_Epi	AP003774.1
CCNL2	5.73145e-09	0.227128	0.231	0.12	0.000177406	Doublets_Epi	CCNL2
HPGD	5.78149e-09	0.111062	0.091	0.03	0.000178954	Doublets_Epi	HPGD
HBA2	5.78611e-09	0.0744776	0.042	0.008	0.000179098	Doublets_Epi	HBA2
ZNF324	5.98959e-09	0.0671148	0.068	0.019	0.000185396	Doublets_Epi	ZNF324
MTUS1	6.02116e-09	0.109121	0.083	0.026	0.000186373	Doublets_Epi	MTUS1
CPE	6.0525e-09	0.0408942	0.03	0.005	0.000187343	Doublets_Epi	CPE
ATG9B	6.09374e-09	0.0388413	0.023	0.003	0.000188619	Doublets_Epi	ATG9B
RALGAPA2	6.14648e-09	0.142042	0.125	0.048	0.000190252	Doublets_Epi	RALGAPA2
OSBPL2	6.14655e-09	0.140738	0.159	0.069	0.000190254	Doublets_Epi	OSBPL2
RNF157	6.17515e-09	0.0358381	0.03	0.005	0.000191139	Doublets_Epi	RNF157
SH3BP4	6.30976e-09	0.090592	0.068	0.019	0.000195306	Doublets_Epi	SH3BP4
POLR2H	6.32e-09	0.270853	0.341	0.201	0.000195623	Doublets_Epi	POLR2H
HSPE1	6.39307e-09	0.594133	0.765	0.68	0.000197885	Doublets_Epi	HSPE1
CDKN2B-AS1	6.4149e-09	0.0505509	0.019	0.002	0.000198561	Doublets_Epi	CDKN2B-AS1
TRIM16	6.64193e-09	0.0983305	0.08	0.024	0.000205588	Doublets_Epi	TRIM16
CDC42BPB	6.71078e-09	0.15194	0.163	0.071	0.000207719	Doublets_Epi	CDC42BPB
RP11-65I12.1	6.72337e-09	0.0754293	0.061	0.016	0.000208109	Doublets_Epi	RP11-65I12.1
EBP	6.86045e-09	0.271458	0.307	0.178	0.000212352	Doublets_Epi	EBP
RRAS2	6.89561e-09	0.0564097	0.042	0.009	0.00021344	Doublets_Epi	RRAS2
AC091729.9	6.9823e-09	0.0580018	0.049	0.011	0.000216123	Doublets_Epi	AC091729.9
PCBD1	7.082e-09	0.616683	0.5	0.364	0.000219209	Doublets_Epi	PCBD1
SPINT1	7.13676e-09	0.279979	0.307	0.18	0.000220904	Doublets_Epi	SPINT1
TJP2	7.14999e-09	0.097383	0.091	0.03	0.000221314	Doublets_Epi	TJP2
ADCK5	7.22937e-09	0.0968	0.102	0.036	0.000223771	Doublets_Epi	ADCK5
MT-ND4	7.58028e-09	0.902297	0.989	0.988	0.000234632	Doublets_Epi	MT-ND4
KLHL32	7.93003e-09	0.0157076	0.008	0	0.000245458	Doublets_Epi	KLHL32
ZNF252P-AS1	7.96833e-09	0.0103707	0.008	0	0.000246644	Doublets_Epi	ZNF252P-AS1
CDON	7.97424e-09	0.0103535	0.008	0	0.000246827	Doublets_Epi	CDON
EVX1	7.97424e-09	0.0103535	0.008	0	0.000246827	Doublets_Epi	EVX1
HCG17	7.97424e-09	0.0103535	0.008	0	0.000246827	Doublets_Epi	HCG17
RP1-45I4.3	7.97424e-09	0.0103535	0.008	0	0.000246827	Doublets_Epi	RP1-45I4.3
RP11-151A10.3	7.97424e-09	0.0103535	0.008	0	0.000246827	Doublets_Epi	RP11-151A10.3
TMEM178A	7.97424e-09	0.0103535	0.008	0	0.000246827	Doublets_Epi	TMEM178A
LY6H	7.98015e-09	0.0103238	0.008	0	0.00024701	Doublets_Epi	LY6H
RP5-1159O4.2	7.98015e-09	0.0103238	0.008	0	0.00024701	Doublets_Epi	RP5-1159O4.2
ZNF860	7.98015e-09	0.0103238	0.008	0	0.00024701	Doublets_Epi	ZNF860
NOTUM	8.10011e-09	0.049158	0.023	0.003	0.000250723	Doublets_Epi	NOTUM
RP11-318A15.2	8.34958e-09	0.0353634	0.03	0.005	0.000258445	Doublets_Epi	RP11-318A15.2
BARX2	8.4204e-09	0.0250194	0.015	0.001	0.000260637	Doublets_Epi	BARX2
SLCO4A1	8.47869e-09	0.1185	0.114	0.042	0.000262441	Doublets_Epi	SLCO4A1
AFAP1-AS1	8.49259e-09	0.0204773	0.011	0.001	0.000262871	Doublets_Epi	AFAP1-AS1
LRRC19	8.53374e-09	0.0196462	0.015	0.001	0.000264145	Doublets_Epi	LRRC19
TXN	8.53975e-09	0.658876	0.845	0.804	0.000264331	Doublets_Epi	TXN
DNAH3	8.57875e-09	0.015084	0.011	0.001	0.000265538	Doublets_Epi	DNAH3
CHPF	8.61682e-09	0.11561	0.11	0.04	0.000266716	Doublets_Epi	CHPF
CDKN2B	8.89364e-09	0.13206	0.076	0.023	0.000275285	Doublets_Epi	CDKN2B
UGT2B17	8.90933e-09	0.0460805	0.03	0.005	0.00027577	Doublets_Epi	UGT2B17
PHGDH	9.33412e-09	0.0707678	0.053	0.013	0.000288919	Doublets_Epi	PHGDH
EPHB3	9.41747e-09	0.16993	0.072	0.021	0.000291499	Doublets_Epi	EPHB3
ELOVL7	9.61057e-09	0.0487404	0.045	0.01	0.000297476	Doublets_Epi	ELOVL7
ADD3	9.69415e-09	0.300555	0.235	0.123	0.000300063	Doublets_Epi	ADD3
SRPK1	9.89566e-09	0.243419	0.22	0.112	0.0003063	Doublets_Epi	SRPK1
ALDH18A1	1.00726e-08	0.121546	0.121	0.047	0.000311779	Doublets_Epi	ALDH18A1
RP11-14N7.2	1.06952e-08	0.150048	0.095	0.032	0.00033105	Doublets_Epi	RP11-14N7.2
IFT140	1.08867e-08	0.035894	0.03	0.005	0.000336977	Doublets_Epi	IFT140
PTPRD	1.10159e-08	0.0302836	0.015	0.001	0.000340975	Doublets_Epi	PTPRD
PTPN21	1.11471e-08	0.0249897	0.015	0.001	0.000345037	Doublets_Epi	PTPN21
PTS	1.13888e-08	0.24779	0.284	0.161	0.000352517	Doublets_Epi	PTS
RPL8	1.14765e-08	1.06069	0.958	0.977	0.000355231	Doublets_Epi	RPL8
RRBP1	1.1582e-08	0.455356	0.466	0.334	0.000358498	Doublets_Epi	RRBP1
IFT57	1.17481e-08	0.202153	0.182	0.085	0.000363638	Doublets_Epi	IFT57
HGD	1.20127e-08	0.0236847	0.019	0.002	0.00037183	Doublets_Epi	HGD
RBP4	1.23717e-08	0.105985	0.049	0.012	0.000382941	Doublets_Epi	RBP4
EFNB1	1.27079e-08	0.0898999	0.083	0.027	0.000393349	Doublets_Epi	EFNB1
LMTK3	1.30153e-08	0.0653809	0.034	0.006	0.000402863	Doublets_Epi	LMTK3
CCDC113	1.33385e-08	0.0204773	0.011	0.001	0.000412866	Doublets_Epi	CCDC113
SCD	1.41239e-08	0.314693	0.352	0.212	0.000437178	Doublets_Epi	SCD
C8orf33	1.42204e-08	0.19929	0.239	0.125	0.000440164	Doublets_Epi	C8orf33
RBCK1	1.4332e-08	0.46745	0.398	0.273	0.000443618	Doublets_Epi	RBCK1
PHKA1	1.46696e-08	0.0249007	0.015	0.001	0.000454069	Doublets_Epi	PHKA1
RPL13	1.48737e-08	0.933855	0.996	0.995	0.000460385	Doublets_Epi	RPL13
GPD1	1.49456e-08	0.0191418	0.015	0.001	0.00046261	Doublets_Epi	GPD1
RPL18A	1.4982e-08	0.812373	0.966	0.984	0.000463739	Doublets_Epi	RPL18A
RPL31	1.62777e-08	0.883584	0.917	0.927	0.000503843	Doublets_Epi	RPL31
JAG1	1.64878e-08	0.116912	0.133	0.054	0.000510348	Doublets_Epi	JAG1
HIST1H2BN	1.73605e-08	0.0830742	0.068	0.02	0.000537361	Doublets_Epi	HIST1H2BN
TNFRSF11A	1.76268e-08	0.106371	0.11	0.041	0.000545602	Doublets_Epi	TNFRSF11A
TSC22D1	1.76886e-08	0.406119	0.451	0.292	0.000547515	Doublets_Epi	TSC22D1
AGMAT	1.78364e-08	0.0495427	0.034	0.006	0.000552091	Doublets_Epi	AGMAT
FAM195A	1.86111e-08	0.392205	0.322	0.197	0.00057607	Doublets_Epi	FAM195A
PRDX5	1.97699e-08	0.801353	0.697	0.615	0.000611936	Doublets_Epi	PRDX5
AC026471.6	1.97779e-08	0.0103238	0.008	0	0.000612187	Doublets_Epi	AC026471.6
HOXC6	1.97779e-08	0.0103238	0.008	0	0.000612187	Doublets_Epi	HOXC6
LYPD6	1.97779e-08	0.0103238	0.008	0	0.000612187	Doublets_Epi	LYPD6
MRAP2	1.97779e-08	0.0103238	0.008	0	0.000612187	Doublets_Epi	MRAP2
SVEP1	1.97779e-08	0.0103238	0.008	0	0.000612187	Doublets_Epi	SVEP1
RAC3	2.01787e-08	0.0423164	0.038	0.008	0.000624593	Doublets_Epi	RAC3
PRNCR1	2.02292e-08	0.0408646	0.03	0.005	0.000626155	Doublets_Epi	PRNCR1
OTUD6B-AS1	2.0411e-08	0.15765	0.117	0.046	0.000631783	Doublets_Epi	OTUD6B-AS1
SPINK4	2.04661e-08	0.690906	0.17	0.079	0.000633487	Doublets_Epi	SPINK4
CTD-2650P22.1	2.07907e-08	0.0149949	0.011	0.001	0.000643536	Doublets_Epi	CTD-2650P22.1
ABO	2.0813e-08	0.0354685	0.03	0.005	0.000644226	Doublets_Epi	ABO
SLC16A1	2.13776e-08	0.199222	0.167	0.077	0.000661702	Doublets_Epi	SLC16A1
RP11-242D8.1	2.21681e-08	0.0839701	0.095	0.033	0.00068617	Doublets_Epi	RP11-242D8.1
SOX13	2.22246e-08	0.0406076	0.03	0.005	0.000687917	Doublets_Epi	SOX13
ZDHHC1	2.2255e-08	0.0534141	0.053	0.013	0.000688859	Doublets_Epi	ZDHHC1
ATIC	2.26487e-08	0.222138	0.269	0.149	0.000701045	Doublets_Epi	ATIC
ZNF664	2.26777e-08	0.162639	0.159	0.072	0.000701942	Doublets_Epi	ZNF664
AP1S1	2.31445e-08	0.340395	0.341	0.217	0.000716393	Doublets_Epi	AP1S1
CTDSPL	2.34457e-08	0.135038	0.072	0.022	0.000725716	Doublets_Epi	CTDSPL
SLC9A3R1	2.35237e-08	0.206321	0.231	0.122	0.00072813	Doublets_Epi	SLC9A3R1
MMP7	2.42197e-08	0.304988	0.095	0.033	0.000749672	Doublets_Epi	MMP7
CLSTN1	2.44008e-08	0.183081	0.227	0.118	0.000755278	Doublets_Epi	CLSTN1
TLCD1	2.45876e-08	0.0526932	0.038	0.008	0.000761061	Doublets_Epi	TLCD1
RPL29	2.48989e-08	0.971	0.936	0.959	0.000770695	Doublets_Epi	RPL29
NEK3	2.70924e-08	0.114376	0.133	0.054	0.000838591	Doublets_Epi	NEK3
PPFIBP1	2.76731e-08	0.116423	0.098	0.035	0.000856566	Doublets_Epi	PPFIBP1
ZNF3	2.79526e-08	0.117954	0.114	0.044	0.000865217	Doublets_Epi	ZNF3
MTMR11	2.90048e-08	0.139919	0.129	0.053	0.000897786	Doublets_Epi	MTMR11
PTCH1	2.99002e-08	0.023744	0.019	0.002	0.0009255	Doublets_Epi	PTCH1
C11orf1	3.03002e-08	0.170445	0.155	0.07	0.000937881	Doublets_Epi	C11orf1
RRAS	3.07748e-08	0.20924	0.261	0.143	0.000952572	Doublets_Epi	RRAS
HOXD8	3.10828e-08	0.0204179	0.011	0.001	0.000962105	Doublets_Epi	HOXD8
RP11-469H8.6	3.10828e-08	0.0204179	0.011	0.001	0.000962105	Doublets_Epi	RP11-469H8.6
CAPN12	3.11414e-08	0.0503705	0.042	0.009	0.00096392	Doublets_Epi	CAPN12
EPHX4	3.23494e-08	0.0194647	0.015	0.002	0.00100131	Doublets_Epi	EPHX4
ZNF827	3.25838e-08	0.0471712	0.038	0.008	0.00100857	Doublets_Epi	ZNF827
CTNND1	3.33545e-08	0.256079	0.424	0.275	0.00103242	Doublets_Epi	CTNND1
CCNB1IP1	3.46746e-08	0.211545	0.186	0.091	0.00107328	Doublets_Epi	CCNB1IP1
PIP5K1B	3.56052e-08	0.0743551	0.068	0.02	0.00110209	Doublets_Epi	PIP5K1B
RPLP0	3.66494e-08	0.862763	0.902	0.897	0.00113441	Doublets_Epi	RPLP0
TYSND1	3.68032e-08	0.145556	0.125	0.051	0.00113917	Doublets_Epi	TYSND1
MT-ND1	3.7e-08	1.11979	0.958	0.973	0.00114526	Doublets_Epi	MT-ND1
C10orf10	3.8157e-08	0.128768	0.061	0.017	0.00118107	Doublets_Epi	C10orf10
RPL37	3.82145e-08	0.864919	0.966	0.971	0.00118285	Doublets_Epi	RPL37
TMEM41A	3.87442e-08	0.14936	0.17	0.08	0.00119925	Doublets_Epi	TMEM41A
FDFT1	3.98514e-08	0.430182	0.307	0.192	0.00123352	Doublets_Epi	FDFT1
LCN15	4.01299e-08	0.0502496	0.019	0.002	0.00124214	Doublets_Epi	LCN15
MAP1LC3A	4.03046e-08	0.169234	0.189	0.092	0.00124755	Doublets_Epi	MAP1LC3A
MICALL2	4.06174e-08	0.0966961	0.083	0.028	0.00125723	Doublets_Epi	MICALL2
USP43	4.13175e-08	0.0194682	0.015	0.002	0.0012789	Doublets_Epi	USP43
CBWD7	4.18957e-08	0.0388264	0.034	0.007	0.0012968	Doublets_Epi	CBWD7
TMEM18	4.27102e-08	0.171106	0.261	0.142	0.00132201	Doublets_Epi	TMEM18
JAG2	4.38941e-08	0.0404119	0.03	0.005	0.00135865	Doublets_Epi	JAG2
RP11-244F12.3	4.49067e-08	0.0157076	0.008	0	0.00139	Doublets_Epi	RP11-244F12.3
KCNK15	4.52095e-08	0.0102941	0.008	0	0.00139937	Doublets_Epi	KCNK15
LINC01559	4.52095e-08	0.0102941	0.008	0	0.00139937	Doublets_Epi	LINC01559
RP11-396C23.2	4.52095e-08	0.0102941	0.008	0	0.00139937	Doublets_Epi	RP11-396C23.2
VWA7	4.52095e-08	0.0102941	0.008	0	0.00139937	Doublets_Epi	VWA7
SLC2A4	4.52399e-08	0.0102644	0.008	0	0.00140031	Doublets_Epi	SLC2A4
RPS5	4.54799e-08	0.901608	0.936	0.932	0.00140774	Doublets_Epi	RPS5
C9orf9	4.59396e-08	0.0588539	0.045	0.011	0.00142197	Doublets_Epi	C9orf9
HAGLR	4.61969e-08	0.0203882	0.011	0.001	0.00142993	Doublets_Epi	HAGLR
CPA6	4.62288e-08	0.0203585	0.011	0.001	0.00143092	Doublets_Epi	CPA6
ADRA2A	4.67307e-08	0.0149356	0.011	0.001	0.00144646	Doublets_Epi	ADRA2A
RP11-380N8.7	4.88585e-08	0.0351565	0.03	0.005	0.00151232	Doublets_Epi	RP11-380N8.7
SYP	4.91656e-08	0.0655883	0.053	0.014	0.00152182	Doublets_Epi	SYP
C22orf29	5.01904e-08	0.0719856	0.072	0.022	0.00155354	Doublets_Epi	C22orf29
APBB2	5.08293e-08	0.0534352	0.053	0.014	0.00157332	Doublets_Epi	APBB2
SPRY1	5.11822e-08	0.107476	0.11	0.042	0.00158424	Doublets_Epi	SPRY1
MAST4	5.22704e-08	0.0712916	0.08	0.026	0.00161792	Doublets_Epi	MAST4
DOCK9	5.35972e-08	0.0523915	0.045	0.011	0.00165899	Doublets_Epi	DOCK9
PLPP6	5.49619e-08	0.0648328	0.061	0.017	0.00170124	Doublets_Epi	PLPP6
GFPT1	5.50585e-08	0.262609	0.223	0.118	0.00170422	Doublets_Epi	GFPT1
ACY3	5.53497e-08	0.02608	0.03	0.005	0.00171324	Doublets_Epi	ACY3
PXMP2	5.64982e-08	0.14814	0.133	0.056	0.00174879	Doublets_Epi	PXMP2
MLF1	5.70684e-08	0.0787817	0.068	0.02	0.00176644	Doublets_Epi	MLF1
NOP16	5.74093e-08	0.161274	0.189	0.093	0.00177699	Doublets_Epi	NOP16
TPT1-AS1	5.78913e-08	0.0846967	0.045	0.011	0.00179191	Doublets_Epi	TPT1-AS1
FOSL1	5.80107e-08	0.141612	0.095	0.034	0.00179561	Doublets_Epi	FOSL1
GPI	5.87127e-08	0.276529	0.447	0.305	0.00181733	Doublets_Epi	GPI
NSMF	5.88319e-08	0.124798	0.11	0.042	0.00182102	Doublets_Epi	NSMF
LNX1	5.88915e-08	0.0236125	0.019	0.002	0.00182287	Doublets_Epi	LNX1
IFRD2	6.3672e-08	0.178186	0.197	0.099	0.00197084	Doublets_Epi	IFRD2
ACSS2	6.40547e-08	0.134257	0.174	0.083	0.00198269	Doublets_Epi	ACSS2
EFNA3	6.45577e-08	0.0523641	0.038	0.008	0.00199826	Doublets_Epi	EFNA3
FDXR	6.56276e-08	0.0920666	0.095	0.034	0.00203137	Doublets_Epi	FDXR
C10orf111	6.64288e-08	0.0193792	0.015	0.002	0.00205617	Doublets_Epi	C10orf111
MAP7D2	6.82336e-08	0.0149653	0.011	0.001	0.00211204	Doublets_Epi	MAP7D2
C12orf36	6.82796e-08	0.0149356	0.011	0.001	0.00211346	Doublets_Epi	C12orf36
YBEY	6.87596e-08	0.160729	0.22	0.114	0.00212832	Doublets_Epi	YBEY
CYP3A4	7.1829e-08	0.0215465	0.004	0	0.00222332	Doublets_Epi	CYP3A4
PADI3	7.1829e-08	0.0161532	0.004	0	0.00222332	Doublets_Epi	PADI3
AADAC	7.20571e-08	0.00530586	0.004	0	0.00223038	Doublets_Epi	AADAC
CTC-461F20.1	7.20571e-08	0.00530586	0.004	0	0.00223038	Doublets_Epi	CTC-461F20.1
CTC-510F12.7	7.20571e-08	0.00530586	0.004	0	0.00223038	Doublets_Epi	CTC-510F12.7
DGCR5	7.20571e-08	0.00530586	0.004	0	0.00223038	Doublets_Epi	DGCR5
FER1L6	7.20571e-08	0.00530586	0.004	0	0.00223038	Doublets_Epi	FER1L6
FEZF1	7.20571e-08	0.00530586	0.004	0	0.00223038	Doublets_Epi	FEZF1
ISL1	7.20571e-08	0.00530586	0.004	0	0.00223038	Doublets_Epi	ISL1
KLK3	7.20571e-08	0.00530586	0.004	0	0.00223038	Doublets_Epi	KLK3
LINC01474	7.20571e-08	0.00530586	0.004	0	0.00223038	Doublets_Epi	LINC01474
LINC01612	7.20571e-08	0.00530586	0.004	0	0.00223038	Doublets_Epi	LINC01612
LL09NC01-139C3.1	7.20571e-08	0.00530586	0.004	0	0.00223038	Doublets_Epi	LL09NC01-139C3.1
LL22NC03-N95F10.1	7.20571e-08	0.00530586	0.004	0	0.00223038	Doublets_Epi	LL22NC03-N95F10.1
LMO7DN	7.20571e-08	0.00530586	0.004	0	0.00223038	Doublets_Epi	LMO7DN
NME9	7.20571e-08	0.00530586	0.004	0	0.00223038	Doublets_Epi	NME9
PKLR	7.20571e-08	0.00530586	0.004	0	0.00223038	Doublets_Epi	PKLR
PRTG	7.20571e-08	0.00530586	0.004	0	0.00223038	Doublets_Epi	PRTG
RP11-10A14.5	7.20571e-08	0.00530586	0.004	0	0.00223038	Doublets_Epi	RP11-10A14.5
RP11-152H18.3	7.20571e-08	0.00530586	0.004	0	0.00223038	Doublets_Epi	RP11-152H18.3
RP11-470P21.2	7.20571e-08	0.00530586	0.004	0	0.00223038	Doublets_Epi	RP11-470P21.2
RP11-471M2.3	7.20571e-08	0.00530586	0.004	0	0.00223038	Doublets_Epi	RP11-471M2.3
RP11-517A5.7	7.20571e-08	0.00530586	0.004	0	0.00223038	Doublets_Epi	RP11-517A5.7
RP11-77K12.10	7.20571e-08	0.00530586	0.004	0	0.00223038	Doublets_Epi	RP11-77K12.10
RP13-39P12.3	7.20571e-08	0.00530586	0.004	0	0.00223038	Doublets_Epi	RP13-39P12.3
RP5-1158E12.3	7.20571e-08	0.00530586	0.004	0	0.00223038	Doublets_Epi	RP5-1158E12.3
SMAD5-AS1	7.20571e-08	0.00530586	0.004	0	0.00223038	Doublets_Epi	SMAD5-AS1
SYN3	7.20571e-08	0.00530586	0.004	0	0.00223038	Doublets_Epi	SYN3
TM6SF2	7.20571e-08	0.00530586	0.004	0	0.00223038	Doublets_Epi	TM6SF2
VIT	7.20571e-08	0.00530586	0.004	0	0.00223038	Doublets_Epi	VIT
VWA5B2	7.20571e-08	0.00530586	0.004	0	0.00223038	Doublets_Epi	VWA5B2
ZNF177	7.20571e-08	0.00530586	0.004	0	0.00223038	Doublets_Epi	ZNF177
ZNF559-ZNF177	7.20571e-08	0.00530586	0.004	0	0.00223038	Doublets_Epi	ZNF559-ZNF177
RP11-126K1.8	7.20571e-08	0.00530586	0.004	0	0.00223038	Doublets_Epi	RP11-126K1.8
AC092415.1	7.20571e-08	0.00530586	0.004	0	0.00223038	Doublets_Epi	AC092415.1
RP11-404L6.2	7.20571e-08	0.00530586	0.004	0	0.00223038	Doublets_Epi	RP11-404L6.2
GABRG2	7.20571e-08	0.00530586	0.004	0	0.00223038	Doublets_Epi	GABRG2
C6orf227	7.20571e-08	0.00530586	0.004	0	0.00223038	Doublets_Epi	C6orf227
SPAAR	7.20571e-08	0.00530586	0.004	0	0.00223038	Doublets_Epi	SPAAR
AL355093.2	7.20571e-08	0.00530586	0.004	0	0.00223038	Doublets_Epi	AL355093.2
RP13-996F3.5	7.20571e-08	0.00530586	0.004	0	0.00223038	Doublets_Epi	RP13-996F3.5
RP11-85B7.4	7.20571e-08	0.00530586	0.004	0	0.00223038	Doublets_Epi	RP11-85B7.4
RP1-30G7.2	7.20571e-08	0.00530586	0.004	0	0.00223038	Doublets_Epi	RP1-30G7.2
DPCR1	7.21028e-08	0.00524644	0.004	0	0.0022318	Doublets_Epi	DPCR1
T	7.21485e-08	0.00524644	0.004	0	0.00223321	Doublets_Epi	T
C1orf21	7.36872e-08	0.165499	0.208	0.106	0.00228084	Doublets_Epi	C1orf21
COL27A1	7.58846e-08	0.0523225	0.034	0.007	0.00234885	Doublets_Epi	COL27A1
[truncated: 66,636 more rows]

## Sheet: C
Myeloid clusters (after Harmony)	p_val	avg_log2FC	pct.1	pct.2	p_val_adj	Myeloid clusters (after Harmony)	gene
SEPP1	0	2.89343	0.651	0.11	0	0	SEPP1
SLC40A1	0	2.00301	0.668	0.167	0	0	SLC40A1
C1QB	0	1.95001	0.988	0.433	0	0	C1QB
C1QA	0	1.93132	0.993	0.466	0	0	C1QA
RNASE1	0	1.89992	0.72	0.272	0	0	RNASE1
C1QC	0	1.87954	0.985	0.412	0	0	C1QC
FOLR2	0	1.54419	0.539	0.094	0	0	FOLR2
APOE	0	1.49563	0.867	0.379	0	0	APOE
LGMN	0	1.48677	0.863	0.419	0	0	LGMN
PLTP	0	1.44803	0.669	0.19	0	0	PLTP
A2M	0	1.43687	0.729	0.215	0	0	A2M
SLCO2B1	0	1.42779	0.801	0.257	0	0	SLCO2B1
STAB1	0	1.42777	0.737	0.253	0	0	STAB1
DAB2	0	1.31312	0.827	0.355	0	0	DAB2
PLD3	0	1.28321	0.877	0.4	0	0	PLD3
F13A1	0	1.23462	0.337	0.1	0	0	F13A1
CTSD	0	1.21671	0.989	0.736	0	0	CTSD
GPR34	0	1.19559	0.686	0.19	0	0	GPR34
CCL18	0	1.18666	0.371	0.157	0	0	CCL18
MS4A4A	0	1.17868	0.858	0.419	0	0	MS4A4A
FUCA1	0	1.1744	0.598	0.195	0	0	FUCA1
GPNMB	0	1.16599	0.843	0.376	0	0	GPNMB
ITM2B	0	1.14525	0.993	0.884	0	0	ITM2B
MAF	0	1.1267	0.638	0.229	0	0	MAF
CTSZ	0	1.12283	0.961	0.683	0	0	CTSZ
CTSC	0	1.12166	0.945	0.66	0	0	CTSC
MS4A6A	0	1.11696	0.964	0.635	0	0	MS4A6A
MSR1	0	1.10331	0.76	0.275	0	0	MSR1
TMEM176B	0	1.097	0.908	0.5	0	0	TMEM176B
MS4A7	0	1.09446	0.923	0.598	0	0	MS4A7
PDK4	0	1.0766	0.361	0.111	0	0	PDK4
FCGRT	0	1.03882	0.941	0.671	0	0	FCGRT
PSAP	0	0.993092	0.995	0.898	0	0	PSAP
CTSB	0	0.989938	0.993	0.849	0	0	CTSB
CD81	0	0.98986	0.845	0.47	0	0	CD81
FCGR3A	0	0.973366	0.855	0.469	0	0	FCGR3A
CD14	0	0.9694	0.939	0.656	0	0	CD14
C2	0	0.969258	0.568	0.152	0	0	C2
CD163	0	0.956512	0.788	0.398	0	0	CD163
LIPA	0	0.938833	0.833	0.432	0	0	LIPA
HLA-DQA1	0	0.934926	0.972	0.738	0	0	HLA-DQA1
HLA-DMB	0	0.934364	0.917	0.597	0	0	HLA-DMB
FCGR2A	0	0.933678	0.926	0.624	0	0	FCGR2A
APOC1	0	0.925365	0.812	0.392	0	0	APOC1
ADAMDEC1	0	0.917071	0.479	0.154	0	0	ADAMDEC1
MAFB	0	0.906263	0.844	0.483	0	0	MAFB
AKR1B1	0	0.903736	0.752	0.336	0	0	AKR1B1
NUPR1	0	0.902439	0.52	0.176	0	0	NUPR1
TREM2	0	0.895426	0.638	0.248	0	0	TREM2
CREG1	0	0.880582	0.87	0.504	0	0	CREG1
PLAU	0	0.86827	0.582	0.247	0	0	PLAU
CD74	0	0.860371	1	0.967	0	0	CD74
TIMP2	0	0.852297	0.784	0.411	0	0	TIMP2
TMEM176A	0	0.843944	0.829	0.43	0	0	TMEM176A
HLA-DPA1	0	0.841306	0.995	0.882	0	0	HLA-DPA1
ACP5	0	0.835782	0.803	0.496	0	0	ACP5
HLA-DRB1	0	0.827938	0.995	0.92	0	0	HLA-DRB1
TTYH3	0	0.820302	0.647	0.288	0	0	TTYH3
JUN	0	0.817691	0.841	0.606	0	0	JUN
GRN	0	0.803037	0.964	0.798	0	0	GRN
MFSD1	0	0.802022	0.842	0.488	0	0	MFSD1
ARL4C	0	0.797929	0.714	0.372	0	0	ARL4C
CSF1R	0	0.787632	0.789	0.434	0	0	CSF1R
RGS1	0	0.77391	0.924	0.654	0	0	RGS1
HLA-DMA	0	0.770797	0.953	0.731	0	0	HLA-DMA
VSIG4	0	0.768295	0.62	0.279	0	0	VSIG4
SDC3	0	0.761452	0.47	0.111	0	0	SDC3
TSPAN4	0	0.752483	0.6	0.224	0	0	TSPAN4
CD68	0	0.743587	0.948	0.725	0	0	CD68
AP1B1	0	0.741416	0.607	0.255	0	0	AP1B1
NRP1	0	0.731865	0.597	0.249	0	0	NRP1
ADAP2	0	0.722175	0.641	0.283	0	0	ADAP2
HLA-DRA	0	0.721679	1	0.98	0	0	HLA-DRA
CD209	0	0.721276	0.382	0.091	0	0	CD209
ASAH1	0	0.719503	0.931	0.697	0	0	ASAH1
C1orf54	0	0.713818	0.622	0.273	0	0	C1orf54
ENPP2	0	0.707927	0.427	0.137	0	0	ENPP2
KCNMA1	0	0.705507	0.476	0.138	0	0	KCNMA1
HMOX1	0	0.70426	0.669	0.338	0	0	HMOX1
SPRED1	0	0.701252	0.519	0.199	0	0	SPRED1
HEXA	0	0.697026	0.708	0.355	0	0	HEXA
MERTK	0	0.6918	0.507	0.152	0	0	MERTK
GAL3ST4	0	0.690746	0.427	0.086	0	0	GAL3ST4
SGK1	0	0.687053	0.84	0.565	0	0	SGK1
MARCKS	0	0.685767	0.888	0.552	0	0	MARCKS
LGALS3BP	0	0.683301	0.556	0.218	0	0	LGALS3BP
CD4	0	0.677161	0.772	0.444	0	0	CD4
BMP2K	0	0.676785	0.553	0.242	0	0	BMP2K
GPX3	0	0.671483	0.484	0.167	0	0	GPX3
CD84	0	0.671458	0.656	0.318	0	0	CD84
IDH1	0	0.66746	0.611	0.26	0	0	IDH1
RB1	0	0.667228	0.659	0.316	0	0	RB1
LPAR6	0	0.667139	0.549	0.211	0	0	LPAR6
LAMP1	0	0.666944	0.848	0.528	0	0	LAMP1
HLA-DQB1	0	0.663244	0.97	0.791	0	0	HLA-DQB1
HLA-DPB1	0	0.65583	0.996	0.888	0	0	HLA-DPB1
NPC2	0	0.654274	0.996	0.917	0	0	NPC2
FPR3	0	0.651495	0.759	0.412	0	0	FPR3
CD59	0	0.648896	0.681	0.336	0	0	CD59
KCTD12	0	0.648882	0.794	0.486	0	0	KCTD12
PMP22	0	0.645925	0.738	0.389	0	0	PMP22
GM2A	0	0.645035	0.656	0.319	0	0	GM2A
HLA-DOA	0	0.643827	0.519	0.195	0	0	HLA-DOA
CTSA	0	0.639107	0.788	0.478	0	0	CTSA
RNASE6	0	0.63797	0.842	0.543	0	0	RNASE6
SERPING1	0	0.628041	0.486	0.19	0	0	SERPING1
C3AR1	0	0.62755	0.726	0.393	0	0	C3AR1
SGPL1	0	0.62299	0.56	0.249	0	0	SGPL1
TSC22D1	0	0.622935	0.482	0.249	0	0	TSC22D1
AXL	0	0.619925	0.509	0.195	0	0	AXL
RHOB	0	0.619025	0.759	0.478	0	0	RHOB
LAMP2	0	0.618916	0.774	0.464	0	0	LAMP2
FCGR1A	0	0.611756	0.642	0.309	0	0	FCGR1A
CYFIP1	0	0.611173	0.582	0.286	0	0	CYFIP1
NR4A2	0	0.598774	0.73	0.515	0	0	NR4A2
VMO1	0	0.59781	0.501	0.22	0	0	VMO1
PRDX1	0	0.594418	0.929	0.755	0	0	PRDX1
SCPEP1	0	0.588287	0.711	0.389	0	0	SCPEP1
GATM	0	0.588054	0.394	0.1	0	0	GATM
CFD	0	0.585927	0.652	0.411	0	0	CFD
LY96	0	0.585003	0.868	0.578	0	0	LY96
MMP14	0	0.583703	0.651	0.305	0	0	MMP14
EGR2	0	0.577274	0.27	0.116	0	0	EGR2
CPM	0	0.575837	0.527	0.253	0	0	CPM
AP2A2	0	0.575541	0.48	0.173	0	0	AP2A2
NPL	0	0.571292	0.589	0.249	0	0	NPL
LILRB5	0	0.565925	0.284	0.05	0	0	LILRB5
OLFML3	0	0.562275	0.261	0.045	0	0	OLFML3
FRMD4A	0	0.557893	0.398	0.101	0	0	FRMD4A
CD9	0	0.556702	0.76	0.445	0	0	CD9
SLC7A8	0	0.555436	0.385	0.095	0	0	SLC7A8
IL2RA	0	0.555018	0.306	0.077	0	0	IL2RA
SNX6	0	0.553959	0.687	0.397	0	0	SNX6
FTL	0	0.553922	1	0.998	0	0	FTL
FRMD4B	0	0.551606	0.518	0.209	0	0	FRMD4B
ARHGAP18	0	0.548152	0.693	0.389	0	0	ARHGAP18
DNASE2	0	0.54748	0.548	0.254	0	0	DNASE2
KLF2	0	0.54412	0.522	0.303	0	0	KLF2
CXCL16	0	0.542665	0.816	0.534	0	0	CXCL16
MMP12	0	0.542413	0.462	0.219	0	0	MMP12
LMNA	0	0.537982	0.682	0.426	0	0	LMNA
OLFML2B	0	0.536535	0.42	0.136	0	0	OLFML2B
HEXB	0	0.536256	0.797	0.517	0	0	HEXB
IL18	0	0.535456	0.561	0.273	0	0	IL18
TMEM37	0	0.531711	0.382	0.074	0	0	TMEM37
LAIR1	0	0.53065	0.701	0.391	0	0	LAIR1
CST3	0	0.529886	0.996	0.925	0	0	CST3
AKR1A1	0	0.529076	0.762	0.481	0	0	AKR1A1
GAA	0	0.529	0.547	0.246	0	0	GAA
MPEG1	0	0.526701	0.72	0.434	0	0	MPEG1
CAPG	0	0.525893	0.885	0.721	0	0	CAPG
LHFPL2	0	0.52376	0.524	0.243	0	0	LHFPL2
MGST2	0	0.519125	0.658	0.366	0	0	MGST2
RNF130	0	0.518581	0.865	0.598	0	0	RNF130
ABCA1	0	0.514762	0.594	0.307	0	0	ABCA1
SCD	0	0.511055	0.42	0.164	0	0	SCD
RASSF4	0	0.510053	0.625	0.321	0	0	RASSF4
PLA2G7	0	0.503742	0.658	0.376	0	0	PLA2G7
ATP6AP2	0	0.502266	0.853	0.604	0	0	ATP6AP2
TCN2	0	0.499121	0.444	0.163	0	0	TCN2
RCAN1	0	0.496012	0.341	0.14	0	0	RCAN1
HERPUD1	0	0.494039	0.834	0.593	0	0	HERPUD1
TGFBI	0	0.491658	0.847	0.594	0	0	TGFBI
ABHD12	0	0.490088	0.553	0.256	0	0	ABHD12
LAPTM5	0	0.486648	0.973	0.872	0	0	LAPTM5
SCARB2	0	0.485841	0.656	0.359	0	0	SCARB2
ANKH	0	0.481618	0.397	0.166	0	0	ANKH
NEU1	0	0.48161	0.518	0.267	0	0	NEU1
CMKLR1	0	0.477207	0.397	0.133	0	0	CMKLR1
FCHO2	0	0.476691	0.39	0.129	0	0	FCHO2
CTSL	0	0.47413	0.885	0.557	0	0	CTSL
ACP2	0	0.474098	0.513	0.222	0	0	ACP2
ADORA3	0	0.473452	0.305	0.069	0	0	ADORA3
DPP7	0	0.473197	0.754	0.483	0	0	DPP7
HLA-E	0	0.46992	0.954	0.833	0	0	HLA-E
LRP1	0	0.468016	0.532	0.265	0	0	LRP1
HNMT	0	0.467606	0.746	0.435	0	0	HNMT
RAP2B	0	0.466766	0.589	0.32	0	0	RAP2B
PLXND1	0	0.466257	0.475	0.214	0	0	PLXND1
IGSF6	0	0.464398	0.741	0.516	0	0	IGSF6
LAPTM4A	0	0.464241	0.846	0.621	0	0	LAPTM4A
PTMS	0	0.464158	0.724	0.427	0	0	PTMS
IQGAP2	0	0.461327	0.535	0.277	0	0	IQGAP2
ITPR2	0	0.461236	0.486	0.243	0	0	ITPR2
FGL2	0	0.45759	0.772	0.522	0	0	FGL2
CLTC	0	0.452079	0.626	0.393	0	0	CLTC
YWHAH	0	0.449188	0.85	0.6	0	0	YWHAH
EPHX1	0	0.447918	0.302	0.071	0	0	EPHX1
DAPK1	0	0.445293	0.473	0.206	0	0	DAPK1
NAIP	0	0.444363	0.526	0.251	0	0	NAIP
TNFSF12	0	0.436547	0.5	0.234	0	0	TNFSF12
NCOA4	0	0.435625	0.652	0.417	0	0	NCOA4
RENBP	0	0.429251	0.512	0.234	0	0	RENBP
GNB4	0	0.426707	0.567	0.321	0	0	GNB4
SLAMF8	0	0.426341	0.552	0.287	0	0	SLAMF8
FMNL2	0	0.425307	0.408	0.153	0	0	FMNL2
PLXDC2	0	0.422858	0.622	0.375	0	0	PLXDC2
CD63	0	0.4224	0.978	0.872	0	0	CD63
TPP1	0	0.422366	0.82	0.599	0	0	TPP1
ETV5	0	0.418403	0.413	0.167	0	0	ETV5
PPT1	0	0.417752	0.847	0.61	0	0	PPT1
SIGLEC1	0	0.415754	0.31	0.098	0	0	SIGLEC1
SLC15A3	0	0.415328	0.563	0.308	0	0	SLC15A3
CAPZB	0	0.413909	0.864	0.675	0	0	CAPZB
ADAM9	0	0.413899	0.559	0.288	0	0	ADAM9
NRP2	0	0.41349	0.464	0.21	0	0	NRP2
PEBP1	0	0.410309	0.716	0.449	0	0	PEBP1
ZFHX3	0	0.408027	0.404	0.179	0	0	ZFHX3
QKI	0	0.407808	0.685	0.446	0	0	QKI
ATP6AP1	0	0.406815	0.738	0.483	0	0	ATP6AP1
CREBL2	0	0.406415	0.525	0.269	0	0	CREBL2
MGAT4A	0	0.406273	0.555	0.286	0	0	MGAT4A
VOPP1	0	0.405349	0.624	0.372	0	0	VOPP1
GOLIM4	0	0.404833	0.423	0.193	0	0	GOLIM4
OTOA	0	0.40456	0.347	0.122	0	0	OTOA
RGS10	0	0.403726	0.868	0.652	0	0	RGS10
SDS	0	0.40291	0.455	0.238	0	0	SDS
IGFBP4	0	0.401165	0.25	0.064	0	0	IGFBP4
RPN2	0	0.401032	0.704	0.467	0	0	RPN2
BST2	0	0.400884	0.82	0.597	0	0	BST2
ADAM28	0	0.397869	0.376	0.155	0	0	ADAM28
CTSS	0	0.395817	0.974	0.868	0	0	CTSS
ITGB5	0	0.395709	0.325	0.096	0	0	ITGB5
BLVRB	0	0.395158	0.727	0.475	0	0	BLVRB
GNS	0	0.392126	0.671	0.407	0	0	GNS
GPR155	0	0.391933	0.265	0.074	0	0	GPR155
WWP1	0	0.391592	0.279	0.097	0	0	WWP1
RGL1	0	0.390868	0.337	0.133	0	0	RGL1
SCAMP2	0	0.388148	0.568	0.314	0	0	SCAMP2
TMBIM6	0	0.383967	0.933	0.797	0	0	TMBIM6
TNFRSF21	0	0.383311	0.372	0.145	0	0	TNFRSF21
GLMP	0	0.380509	0.448	0.197	0	0	GLMP
TBXAS1	0	0.37989	0.59	0.346	0	0	TBXAS1
MPP1	0	0.37965	0.589	0.326	0	0	MPP1
MYO5A	0	0.379414	0.368	0.15	0	0	MYO5A
PLXNC1	0	0.3794	0.476	0.261	0	0	PLXNC1
UNC93B1	0	0.378719	0.554	0.31	0	0	UNC93B1
SNX2	0	0.377432	0.666	0.415	0	0	SNX2
ENG	0	0.377201	0.536	0.29	0	0	ENG
HSPA1A	0	0.375703	0.823	0.553	0	0	HSPA1A
SGPP1	0	0.374612	0.327	0.106	0	0	SGPP1
PRNP	0	0.370093	0.644	0.376	0	0	PRNP
COMT	0	0.369758	0.698	0.447	0	0	COMT
CLTA	0	0.369337	0.826	0.62	0	0	CLTA
LACC1	0	0.367996	0.334	0.124	0	0	LACC1
CD302	0	0.366594	0.548	0.284	0	0	CD302
C5AR1	0	0.364027	0.714	0.446	0	0	C5AR1
GNPDA1	0	0.363408	0.444	0.206	0	0	GNPDA1
STOM	0	0.362803	0.567	0.312	0	0	STOM
TGFBR2	0	0.361747	0.43	0.206	0	0	TGFBR2
GLUL	0	0.360819	0.961	0.801	0	0	GLUL
LY86	0	0.358488	0.663	0.415	0	0	LY86
ABCC5	0	0.358189	0.288	0.08	0	0	ABCC5
VAMP8	0	0.357261	0.96	0.792	0	0	VAMP8
NCF4	0	0.354235	0.508	0.263	0	0	NCF4
NDFIP1	0	0.353086	0.709	0.462	0	0	NDFIP1
CECR1	0	0.350623	0.639	0.398	0	0	CECR1
APMAP	0	0.350024	0.466	0.242	0	0	APMAP
DST	0	0.348938	0.273	0.089	0	0	DST
FAM213A	0	0.345364	0.337	0.114	0	0	FAM213A
MCOLN1	0	0.343134	0.455	0.223	0	0	MCOLN1
PIK3IP1	0	0.342857	0.31	0.11	0	0	PIK3IP1
GCLC	0	0.342466	0.315	0.141	0	0	GCLC
EPB41L2	0	0.342217	0.328	0.139	0	0	EPB41L2
FAM198B	0	0.340428	0.389	0.184	0	0	FAM198B
SYNGR2	0	0.339491	0.767	0.514	0	0	SYNGR2
HSD17B14	0	0.339046	0.293	0.084	0	0	HSD17B14
RNF13	0	0.338477	0.71	0.466	0	0	RNF13
SLC7A7	0	0.338084	0.695	0.439	0	0	SLC7A7
VAT1	0	0.337339	0.385	0.164	0	0	VAT1
HSPA1B	0	0.335395	0.647	0.388	0	0	HSPA1B
SLC1A3	0	0.334263	0.401	0.193	0	0	SLC1A3
DRAM2	0	0.333433	0.633	0.397	0	0	DRAM2
TM6SF1	0	0.333323	0.404	0.169	0	0	TM6SF1
ITGAV	0	0.331892	0.432	0.205	0	0	ITGAV
PEPD	0	0.33183	0.502	0.264	0	0	PEPD
GNPTAB	0	0.331634	0.443	0.232	0	0	GNPTAB
RAB32	0	0.331108	0.6	0.362	0	0	RAB32
PLEKHO2	0	0.330857	0.41	0.201	0	0	PLEKHO2
SERINC1	0	0.33073	0.609	0.381	0	0	SERINC1
GPR137B	0	0.330631	0.589	0.334	0	0	GPR137B
2023-03-01	0	0.330036	0.579	0.342	0	0	2023-03-01
ATP6V0A1	0	0.329346	0.387	0.177	0	0	ATP6V0A1
SLC4A7	0	0.325497	0.395	0.201	0	0	SLC4A7
CMTM3	0	0.324642	0.535	0.308	0	0	CMTM3
MKNK1	0	0.323848	0.457	0.242	0	0	MKNK1
OSBPL1A	0	0.322045	0.315	0.112	0	0	OSBPL1A
TNS3	0	0.319466	0.382	0.186	0	0	TNS3
PLA2G15	0	0.318248	0.307	0.107	0	0	PLA2G15
FEZ2	0	0.317707	0.463	0.238	0	0	FEZ2
GAS6	0	0.312593	0.348	0.157	0	0	GAS6
ARL6IP1	0	0.31241	0.81	0.569	0	0	ARL6IP1
SMPDL3A	0	0.312399	0.358	0.143	0	0	SMPDL3A
ALDH1A1	0	0.309993	0.25	0.081	0	0	ALDH1A1
SIGLEC10	0	0.306621	0.405	0.208	0	0	SIGLEC10
PCBD1	0	0.305521	0.551	0.322	0	0	PCBD1
ATP1B1	0	0.304271	0.402	0.205	0	0	ATP1B1
LMBRD1	0	0.304051	0.413	0.206	0	0	LMBRD1
NFIC	0	0.302446	0.401	0.208	0	0	NFIC
SLC38A6	0	0.301433	0.334	0.137	0	0	SLC38A6
NR1H3	0	0.301083	0.324	0.141	0	0	NR1H3
SASH1	0	0.300546	0.259	0.084	0	0	SASH1
NAGA	0	0.297542	0.502	0.284	0	0	NAGA
SLC31A1	0	0.295662	0.425	0.224	0	0	SLC31A1
BEX4	0	0.294891	0.474	0.262	0	0	BEX4
ATP2C1	0	0.292993	0.444	0.24	0	0	ATP2C1
DOCK4	0	0.290944	0.363	0.163	0	0	DOCK4
TCEAL4	0	0.289989	0.498	0.274	0	0	TCEAL4
GIMAP4	0	0.289241	0.562	0.31	0	0	GIMAP4
TCF4	0	0.288897	0.468	0.222	0	0	TCF4
EPAS1	0	0.287923	0.255	0.088	0	0	EPAS1
FUCA2	0	0.286807	0.47	0.255	0	0	FUCA2
GUSB	0	0.286676	0.489	0.278	0	0	GUSB
SWAP70	0	0.284829	0.444	0.236	0	0	SWAP70
CRYL1	0	0.284435	0.314	0.125	0	0	CRYL1
CYB5R1	0	0.283576	0.353	0.153	0	0	CYB5R1
FAM105A	0	0.283356	0.463	0.254	0	0	FAM105A
MMD	0	0.282779	0.342	0.146	0	0	MMD
RP11-792D21.2	0	0.282144	0.256	0.092	0	0	RP11-792D21.2
CD72	0	0.280676	0.317	0.14	0	0	CD72
SDSL	0	0.280254	0.458	0.246	0	0	SDSL
METTL7A	0	0.273645	0.347	0.166	0	0	METTL7A
RHOBTB3	0	0.27282	0.259	0.085	0	0	RHOBTB3
RAB20	0	0.271656	0.555	0.319	0	0	RAB20
SERPINF1	0	0.271543	0.346	0.159	0	0	SERPINF1
PRKACB	0	0.271304	0.287	0.121	0	0	PRKACB
SLC35F6	0	0.271049	0.345	0.163	0	0	SLC35F6
TSPAN15	0	0.267931	0.255	0.092	0	0	TSPAN15
DSC2	0	0.26683	0.292	0.112	0	0	DSC2
ST6GAL1	0	0.264962	0.255	0.099	0	0	ST6GAL1
SLC36A1	0	0.263913	0.251	0.09	0	0	SLC36A1
NTAN1	0	0.263017	0.429	0.223	0	0	NTAN1
EVA1B	0	0.258204	0.296	0.126	0	0	EVA1B
ARPIN	0	0.257981	0.296	0.121	0	0	ARPIN
LRRC25	0	0.255885	0.48	0.266	0	0	LRRC25
PTGS1	1.62555e-307	0.267226	0.356	0.177	5.03157e-303	0	PTGS1
GBA	2.28728e-306	0.250405	0.371	0.188	7.07982e-302	0	GBA
PTTG1IP	5.43144e-306	0.285013	0.592	0.369	1.68119e-301	0	PTTG1IP
PRCP	9.73486e-306	0.279409	0.524	0.308	3.01323e-301	0	PRCP
GSN	5.21833e-305	0.252978	0.792	0.537	1.61523e-300	0	GSN
NCKAP1L	2.35819e-304	0.311894	0.568	0.356	7.29931e-300	0	NCKAP1L
DNPH1	5.98519e-303	0.298303	0.52	0.307	1.85259e-298	0	DNPH1
CYBB	1.00952e-302	0.369989	0.841	0.609	3.12477e-298	0	CYBB
EGR1	2.22256e-302	0.465127	0.64	0.416	6.8795e-298	0	EGR1
PTAFR	2.2029e-299	0.270065	0.48	0.271	6.81864e-295	0	PTAFR
ST8SIA4	3.49789e-298	0.257335	0.447	0.247	1.0827e-293	0	ST8SIA4
PIK3R1	2.5113e-297	0.270868	0.349	0.175	7.77322e-293	0	PIK3R1
MGST3	3.92892e-296	0.320847	0.781	0.54	1.21612e-291	0	MGST3
RNASET2	5.01548e-295	0.384451	0.873	0.677	1.55244e-290	0	RNASET2
HLA-A	4.53104e-294	0.388202	0.987	0.94	1.40249e-289	0	HLA-A
TGOLN2	6.13879e-294	0.328973	0.661	0.439	1.90014e-289	0	TGOLN2
VEGFB	9.04022e-294	0.255014	0.369	0.191	2.79822e-289	0	VEGFB
SMIM4	2.74859e-293	0.261732	0.449	0.25	8.50772e-289	0	SMIM4
SNX5	2.49222e-292	0.276938	0.551	0.338	7.71417e-288	0	SNX5
RAP2A	4.21594e-292	0.253133	0.345	0.174	1.30496e-287	0	RAP2A
SNX9	1.09859e-287	0.258151	0.429	0.238	3.40047e-283	0	SNX9
SIRPA	8.17169e-286	0.301961	0.597	0.377	2.52938e-281	0	SIRPA
GLB1	3.47909e-285	0.252513	0.41	0.224	1.07688e-280	0	GLB1
HN1	1.16844e-284	0.303529	0.753	0.531	3.61667e-280	0	HN1
BCAP31	2.60433e-284	0.302323	0.773	0.545	8.06119e-280	0	BCAP31
LILRB4	3.0395e-284	0.333302	0.68	0.449	9.40816e-280	0	LILRB4
USP9X	3.99314e-284	0.2538	0.398	0.214	1.236e-279	0	USP9X
CORO1B	6.03763e-283	0.290372	0.61	0.39	1.86883e-278	0	CORO1B
TFRC	1.05567e-282	0.461641	0.59	0.384	3.26762e-278	0	TFRC
PLEKHA2	5.88466e-281	0.272921	0.413	0.226	1.82148e-276	0	PLEKHA2
TGFBR1	4.61629e-279	0.258945	0.379	0.201	1.42888e-274	0	TGFBR1
SERPINB6	2.34909e-277	0.273847	0.649	0.431	7.27115e-273	0	SERPINB6
MGAT1	9.46865e-275	0.297962	0.745	0.524	2.93083e-270	0	MGAT1
WASF2	2.95063e-274	0.299785	0.576	0.367	9.13308e-270	0	WASF2
TNFRSF1A	8.69573e-274	0.256898	0.58	0.366	2.69159e-269	0	TNFRSF1A
CALU	4.77637e-272	0.264095	0.477	0.278	1.47843e-267	0	CALU
CANX	3.21449e-271	0.33446	0.791	0.586	9.94982e-267	0	CANX
SPPL2A	4.13038e-271	0.287956	0.599	0.385	1.27848e-266	0	SPPL2A
OS9	9.84825e-271	0.282342	0.606	0.395	3.04833e-266	0	OS9
AC073346.2	3.78061e-269	0.304957	0.454	0.264	1.17021e-264	0	AC073346.2
NUCB1	4.235e-262	0.267346	0.602	0.387	1.31086e-257	0	NUCB1
SH2B3	1.01706e-261	0.284531	0.478	0.287	3.14811e-257	0	SH2B3
PABPC4	3.81882e-259	0.320191	0.637	0.43	1.18204e-254	0	PABPC4
CD300A	5.36839e-259	0.274915	0.556	0.347	1.66168e-254	0	CD300A
BRI3	9.60695e-258	0.320204	0.847	0.674	2.97364e-253	0	BRI3
AHR	1.98088e-257	0.321134	0.529	0.329	6.13143e-253	0	AHR
STX7	2.23048e-257	0.256153	0.526	0.325	6.90399e-253	0	STX7
NENF	3.05809e-257	0.278461	0.627	0.409	9.46572e-253	0	NENF
TM9SF2	4.63327e-257	0.251891	0.557	0.352	1.43414e-252	0	TM9SF2
ZFP36L1	1.52821e-256	0.340993	0.844	0.648	4.73027e-252	0	ZFP36L1
TYROBP	1.87089e-255	0.275607	0.997	0.974	5.79097e-251	0	TYROBP
TACC1	3.88591e-255	0.284002	0.539	0.342	1.20281e-250	0	TACC1
ATP6V0E1	4.82417e-255	0.286152	0.948	0.85	1.49323e-250	0	ATP6V0E1
TECR	2.94962e-252	0.250038	0.478	0.285	9.12997e-248	0	TECR
C6orf62	2.88458e-247	0.325438	0.64	0.438	8.92865e-243	0	C6orf62
AIF1	1.46375e-245	0.273785	0.982	0.875	4.53075e-241	0	AIF1
SCP2	8.48113e-242	0.250683	0.701	0.488	2.62516e-237	0	SCP2
ZFAND5	2.19431e-240	0.369054	0.795	0.605	6.79203e-236	0	ZFAND5
CHCHD10	1.86136e-234	0.253201	0.733	0.512	5.76145e-230	0	CHCHD10
CEBPD	2.23842e-233	0.279062	0.794	0.571	6.92857e-229	0	CEBPD
MRC1	4.81412e-233	0.408318	0.282	0.142	1.49012e-228	0	MRC1
ID3	1.02562e-231	0.369061	0.327	0.174	3.17461e-227	0	ID3
RBM47	2.0343e-231	0.264764	0.592	0.391	6.29676e-227	0	RBM47
CPVL	4.16155e-229	0.294917	0.684	0.469	1.28813e-224	0	CPVL
ATOX1	6.79351e-227	0.342034	0.86	0.681	2.1028e-222	0	ATOX1
M6PR	1.01075e-223	0.281644	0.744	0.543	3.12858e-219	0	M6PR
GADD45G	7.00817e-221	0.383356	0.254	0.124	2.16924e-216	0	GADD45G
SQSTM1	1.0858e-218	0.257004	0.742	0.537	3.36086e-214	0	SQSTM1
FYB1	1.23243e-217	0.338815	0.567	0.388	3.81474e-213	0	FYB1
IER5	1.83494e-215	0.332898	0.618	0.425	5.6797e-211	0	IER5
SLC16A10	2.18601e-211	0.321812	0.402	0.237	6.76635e-207	0	SLC16A10
MT-ATP6	1.01048e-207	0.3616	0.997	0.982	3.12775e-203	0	MT-ATP6
PDIA4	1.51733e-206	0.262197	0.58	0.391	4.69659e-202	0	PDIA4
MT-CO3	4.70472e-204	0.28376	0.998	0.987	1.45625e-199	0	MT-CO3
MT-CYB	8.48053e-202	0.299159	0.995	0.973	2.62498e-197	0	MT-CYB
KLF6	1.11676e-200	0.47235	0.91	0.788	3.4567e-196	0	KLF6
GNAI2	1.22974e-196	0.289047	0.818	0.639	3.80642e-192	0	GNAI2
ITGB2	5.21262e-196	0.273919	0.874	0.691	1.61346e-191	0	ITGB2
MT-ND3	1.24404e-189	0.340496	0.995	0.973	3.85069e-185	0	MT-ND3
GNAS	5.99786e-188	0.297442	0.778	0.597	1.85652e-183	0	GNAS
CCL4	1.74765e-187	0.28446	0.638	0.462	5.40951e-183	0	CCL4
IFI27	6.41791e-184	0.966541	0.344	0.21	1.98654e-179	0	IFI27
HLA-DRB5	6.66344e-182	0.691217	0.572	0.438	2.06253e-177	0	HLA-DRB5
FOSB	2.99746e-180	0.426287	0.808	0.65	9.27804e-176	0	FOSB
MT-ND4	3.5845e-174	0.252578	0.998	0.986	1.10951e-169	0	MT-ND4
ATF3	3.13888e-159	0.329475	0.638	0.472	9.71578e-155	0	ATF3
CITED2	4.38943e-152	0.299175	0.467	0.312	1.35866e-147	0	CITED2
OTUD1	7.92095e-149	0.250187	0.389	0.247	2.45177e-144	0	OTUD1
IER2	9.67559e-131	0.424756	0.729	0.59	2.99489e-126	0	IER2
GADD45B	1.40483e-130	0.332796	0.724	0.555	4.34836e-126	0	GADD45B
HLA-DQA2	7.09632e-112	0.348802	0.423	0.297	2.19652e-107	0	HLA-DQA2
CCL4L2	4.19824e-88	0.85347	0.303	0.21	1.29948e-83	0	CCL4L2
KLF4	4.22224e-85	0.277014	0.618	0.492	1.30691e-80	0	KLF4
MT-RNR2	4.0724e-39	0.310018	0.646	0.628	1.26053e-34	0	MT-RNR2
GPX1	2.52263e-25	0.515842	0.35	0.339	7.80831e-21	0	GPX1
S100A8	0	2.79306	0.938	0.471	0	1	S100A8
S100A12	0	2.78831	0.691	0.116	0	1	S100A12
S100A9	0	2.59222	0.971	0.693	0	1	S100A9
FCN1	0	2.2856	0.805	0.205	0	1	FCN1
VCAN	0	2.22603	0.793	0.256	0	1	VCAN
THBS1	0	2.14852	0.537	0.173	0	1	THBS1
EREG	0	1.94773	0.656	0.264	0	1	EREG
TIMP1	0	1.93193	0.9	0.764	0	1	TIMP1
IL1B	0	1.83251	0.846	0.483	0	1	IL1B
CD300E	0	1.75523	0.586	0.178	0	1	CD300E
SLC2A3	0	1.60855	0.752	0.529	0	1	SLC2A3
NLRP3	0	1.56966	0.524	0.228	0	1	NLRP3
NAMPT	0	1.54981	0.931	0.761	0	1	NAMPT
CD55	0	1.48061	0.615	0.393	0	1	CD55
IL1RN	0	1.45103	0.566	0.349	0	1	IL1RN
APOBEC3A	0	1.39632	0.367	0.064	0	1	APOBEC3A
VEGFA	0	1.36252	0.542	0.354	0	1	VEGFA
BCL2A1	0	1.35841	0.795	0.634	0	1	BCL2A1
SLC25A37	0	1.35542	0.548	0.262	0	1	SLC25A37
FPR2	0	1.27977	0.37	0.122	0	1	FPR2
PTGS2	0	1.26324	0.505	0.292	0	1	PTGS2
IVNS1ABP	0	1.22773	0.556	0.437	0	1	IVNS1ABP
SRGN	0	1.22307	0.998	0.979	0	1	SRGN
CSTA	0	1.20856	0.716	0.525	0	1	CSTA
FPR1	0	1.17093	0.6	0.393	0	1	FPR1
SERPINB9	0	1.16779	0.626	0.48	0	1	SERPINB9
G0S2	0	1.13049	0.569	0.379	0	1	G0S2
SOCS3	0	1.11556	0.687	0.597	0	1	SOCS3
OSM	0	1.08395	0.381	0.204	0	1	OSM
NFKBIA	0	1.07503	0.909	0.825	0	1	NFKBIA
S100A4	0	1.05487	0.979	0.86	0	1	S100A4
HBEGF	0	1.04291	0.569	0.412	0	1	HBEGF
STXBP2	0	1.03495	0.601	0.501	0	1	STXBP2
TNFAIP3	0	1.03323	0.753	0.62	0	1	TNFAIP3
LYZ	0	1.02247	0.985	0.904	0	1	LYZ
SELL	0	1.01674	0.321	0.129	0	1	SELL
AP1S2	0	1.00618	0.623	0.534	0	1	AP1S2
CFP	0	0.998205	0.443	0.193	0	1	CFP
AQP9	0	0.998008	0.444	0.243	0	1	AQP9
SAMSN1	0	0.967823	0.708	0.604	0	1	SAMSN1
PLAUR	0	0.959665	0.822	0.748	0	1	PLAUR
SOD2	0	0.959459	0.867	0.785	0	1	SOD2
MCL1	0	0.949053	0.9	0.842	0	1	MCL1
TREM1	0	0.948287	0.524	0.342	0	1	TREM1
CD44	0	0.944358	0.857	0.789	0	1	CD44
PNRC1	0	0.926304	0.863	0.815	0	1	PNRC1
DUSP1	0	0.911593	0.958	0.904	0	1	DUSP1
CTB-61M7.2	0	0.909125	0.296	0.081	0	1	CTB-61M7.2
SERPINA1	0	0.857564	0.786	0.647	0	1	SERPINA1
CEBPB	0	0.851266	0.845	0.768	0	1	CEBPB
BTG1	0	0.807572	0.907	0.852	0	1	BTG1
H3F3B	0	0.775726	0.989	0.974	0	1	H3F3B
S100A6	0	0.755786	0.989	0.954	0	1	S100A6
H3F3A	0	0.741728	0.987	0.972	0	1	H3F3A
RPL34	0	0.73936	0.996	0.992	0	1	RPL34
NEAT1	0	0.668899	0.988	0.934	0	1	NEAT1
LST1	0	0.647463	0.867	0.825	0	1	LST1
PFDN5	0	0.63527	0.959	0.952	0	1	PFDN5
RPS13	0	0.628295	0.982	0.978	0	1	RPS13
EIF1	0	0.617332	0.986	0.979	0	1	EIF1
RPS24	0	0.611803	0.992	0.988	0	1	RPS24
RPL32	0	0.600924	0.992	0.99	0	1	RPL32
SAT1	0	0.598863	0.997	0.987	0	1	SAT1
RPL26	0	0.579097	0.988	0.984	0	1	RPL26
PABPC1	0	0.57523	0.892	0.895	0	1	PABPC1
RPL39	0	0.564346	0.997	0.995	0	1	RPL39
RPL7	0	0.560853	0.974	0.974	0	1	RPL7
EEF1D	0	0.52909	0.913	0.921	0	1	EEF1D
RPL21	0	0.527879	0.996	0.992	0	1	RPL21
RPS16	0	0.514949	0.982	0.977	0	1	RPS16
RPS9	0	0.489057	0.986	0.981	0	1	RPS9
RPL18A	0	0.48091	0.985	0.984	0	1	RPL18A
SH3BGRL3	0	0.470543	0.973	0.956	0	1	SH3BGRL3
RPL35A	0	0.459037	0.979	0.975	0	1	RPL35A
TPT1	0	0.457448	0.997	0.994	0	1	TPT1
RPS15A	0	0.457241	0.987	0.986	0	1	RPS15A
RPS3A	0	0.444646	0.983	0.982	0	1	RPS3A
RPL29	0	0.438897	0.956	0.959	0	1	RPL29
RPS27	0	0.411457	0.997	0.995	0	1	RPS27
RPL13	0	0.410047	0.995	0.995	0	1	RPL13
UBA52	0	0.406428	0.986	0.982	0	1	UBA52
FAU	0	0.396084	0.98	0.981	0	1	FAU
RPL30	0	0.395857	0.968	0.971	0	1	RPL30
RPL28	0	0.395579	0.996	0.995	0	1	RPL28
PPIF	5.94354e-306	1.17647	0.554	0.433	1.8397e-301	1	PPIF
SLC11A1	6.57462e-306	0.786016	0.598	0.423	2.03504e-301	1	SLC11A1
IER3	1.66467e-305	0.70776	0.779	0.678	5.15265e-301	1	IER3
ATP1B3	7.3906e-304	0.864712	0.734	0.717	2.28761e-299	1	ATP1B3
CTSS1	4.98368e-300	0.64822	0.915	0.884	1.5426e-295	1	CTSS
FOS	2.05602e-298	0.910999	0.877	0.862	6.36401e-294	1	FOS
CFD1	4.59581e-297	0.766422	0.596	0.436	1.42254e-292	1	CFD
CD93	2.0514e-296	0.965954	0.494	0.335	6.34969e-292	1	CD93
THBD	2.83275e-290	1.23189	0.471	0.314	8.76822e-286	1	THBD
CLEC4E	5.81029e-290	0.872539	0.464	0.288	1.79846e-285	1	CLEC4E
FTH1	4.67547e-288	0.411466	1	1	1.4472e-283	1	FTH1
RPS12	9.22027e-282	0.390116	0.989	0.988	2.85395e-277	1	RPS12
ACSL1	1.07895e-281	1.06403	0.463	0.318	3.33967e-277	1	ACSL1
ETS2	7.60885e-281	0.89985	0.625	0.539	2.35517e-276	1	ETS2
MXD1	2.2401e-276	0.909885	0.574	0.456	6.93378e-272	1	MXD1
RPLP1	1.40154e-271	0.390439	0.998	0.997	4.3382e-267	1	RPLP1
CD52	2.32118e-270	0.868867	0.649	0.509	7.18474e-266	1	CD52
RPS14	1.08665e-260	0.378144	0.989	0.987	3.36352e-256	1	RPS14
VMP1	1.12314e-259	1.03226	0.678	0.645	3.47645e-255	1	VMP1
RPS8	3.7437e-258	0.383616	0.973	0.971	1.15879e-253	1	RPS8
RPL11	4.74553e-258	0.352525	0.987	0.984	1.46888e-253	1	RPL11
ZFP36	9.80843e-256	0.701597	0.837	0.809	3.036e-251	1	ZFP36
RGS2	6.03678e-236	0.825297	0.719	0.657	1.86856e-231	1	RGS2
RPL37	5.14365e-231	0.345824	0.967	0.972	1.59211e-226	1	RPL37
GK	1.55247e-228	0.961918	0.502	0.393	4.80535e-224	1	GK
SERPINB1	5.31112e-227	0.76458	0.658	0.646	1.64395e-222	1	SERPINB1
EHD1	9.94355e-220	0.887239	0.34	0.201	3.07783e-215	1	EHD1
UPP1	1.25438e-219	0.807786	0.587	0.512	3.8827e-215	1	UPP1
SERP1	1.06496e-212	0.534687	0.781	0.811	3.29636e-208	1	SERP1
RPLP2	3.11633e-212	0.358687	0.992	0.991	9.64598e-208	1	RPLP2
RP11-1143G9.4	2.38245e-210	1.0573	0.531	0.413	7.37439e-206	1	RP11-1143G9.4
FOSL2	6.31234e-208	0.798955	0.528	0.433	1.95386e-203	1	FOSL2
RP11-670E13.6	1.38634e-206	0.788932	0.306	0.169	4.29114e-202	1	RP11-670E13.6
METTL9	1.40713e-203	0.854139	0.436	0.324	4.3555e-199	1	METTL9
KDM6B	1.60307e-203	0.817872	0.496	0.393	4.96198e-199	1	KDM6B
CXCL2	6.58782e-203	1.23746	0.586	0.473	2.03913e-198	1	CXCL2
LILRA5	7.4841e-199	0.757517	0.338	0.202	2.31655e-194	1	LILRA5
MALAT1	2.22882e-197	0.27718	0.999	0.977	6.89885e-193	1	MALAT1
EMP3	4.27961e-197	0.507599	0.797	0.783	1.32467e-192	1	EMP3
RPL24	4.47404e-197	0.338241	0.934	0.947	1.38485e-192	1	RPL24
RPL8	1.74598e-193	0.313174	0.974	0.977	5.40433e-189	1	RPL8
RPS28	1.50147e-188	0.264008	0.99	0.99	4.64751e-184	1	RPS28
LINC01272	2.12568e-188	0.80644	0.497	0.385	6.57963e-184	1	LINC01272
LCP2	9.53518e-185	0.934471	0.545	0.498	2.95142e-180	1	LCP2
YBX3	2.57172e-183	0.837902	0.593	0.558	7.96024e-179	1	YBX3
RPS27A	3.70372e-181	0.287221	0.99	0.988	1.14641e-176	1	RPS27A
CCL20	1.04093e-178	1.18607	0.396	0.257	3.222e-174	1	CCL20
RPL10	6.03466e-176	0.321529	0.996	0.996	1.86791e-171	1	RPL10
CSF3R	8.93677e-176	0.871123	0.343	0.228	2.7662e-171	1	CSF3R
RPL9	3.12802e-173	0.31313	0.974	0.979	9.68215e-169	1	RPL9
GMFG	3.17844e-172	0.601085	0.712	0.723	9.83824e-168	1	GMFG
TNFRSF1B	1.49237e-156	0.778633	0.536	0.49	4.61935e-152	1	TNFRSF1B
RP11-591N1.1	1.33119e-155	0.851081	0.287	0.175	4.12043e-151	1	RP11-591N1.1
OLR1	3.39312e-155	0.944118	0.492	0.397	1.05027e-150	1	OLR1
PFKFB3	1.11156e-153	0.850557	0.448	0.362	3.4406e-149	1	PFKFB3
PDE4B	6.41379e-152	0.817536	0.449	0.364	1.98526e-147	1	PDE4B
RPS15	1.94936e-151	0.280677	0.988	0.99	6.03385e-147	1	RPS15
IFITM2	1.2175e-150	0.822044	0.563	0.501	3.76853e-146	1	IFITM2
JUNB	2.7866e-139	0.495994	0.799	0.799	8.62537e-135	1	JUNB
DUSP6	3.15078e-138	0.90972	0.421	0.333	9.75262e-134	1	DUSP6
TSPO	7.48952e-138	0.483542	0.753	0.745	2.31823e-133	1	TSPO
RETN	4.7465e-137	0.726334	0.287	0.167	1.46918e-132	1	RETN
NFKBIZ	4.16075e-136	0.842	0.551	0.505	1.28788e-131	1	NFKBIZ
ATP13A3	4.33632e-131	0.811805	0.466	0.399	1.34222e-126	1	ATP13A3
COTL1	8.21582e-127	0.291188	0.85	0.834	2.54304e-122	1	COTL1
C5AR11	2.85615e-122	0.689956	0.545	0.489	8.84065e-118	1	C5AR1
MAP3K8	3.27578e-122	0.820617	0.466	0.413	1.01395e-117	1	MAP3K8
RPL23	2.09664e-120	0.275501	0.923	0.946	6.48974e-116	1	RPL23
RPL22	1.38968e-118	0.274832	0.918	0.942	4.30149e-114	1	RPL22
LITAF	9.49106e-118	0.593094	0.777	0.822	2.93777e-113	1	LITAF
AREG	7.01502e-117	1.00532	0.327	0.216	2.17136e-112	1	AREG
CARD16	7.38488e-117	0.641072	0.577	0.569	2.28584e-112	1	CARD16
BTF3	6.24873e-116	0.357481	0.831	0.882	1.93417e-111	1	BTF3
CLEC12A	7.24715e-116	0.668308	0.268	0.173	2.24321e-111	1	CLEC12A
ATP2B1	1.05532e-112	0.844991	0.454	0.407	3.26652e-108	1	ATP2B1
RPL27	7.25482e-111	0.275909	0.946	0.958	2.24559e-106	1	RPL27
THAP2	2.11419e-108	0.715898	0.261	0.168	6.54406e-104	1	THAP2
S100A10	3.96875e-107	0.309534	0.904	0.908	1.22845e-102	1	S100A10
FOSB1	2.08306e-106	0.520765	0.689	0.679	6.4477e-102	1	FOSB
CDKN1A	4.78188e-106	0.667362	0.502	0.451	1.48013e-101	1	CDKN1A
CXCL8	1.00574e-102	0.787295	0.656	0.614	3.11307e-98	1	CXCL8
NACA	2.05854e-102	0.284259	0.884	0.928	6.3718e-98	1	NACA
ANPEP	3.4188e-97	0.762953	0.337	0.258	1.05822e-92	1	ANPEP
FGR	1.6845e-95	0.665283	0.399	0.338	5.21405e-91	1	FGR
LGALS2	5.68073e-95	0.575465	0.371	0.273	1.75836e-90	1	LGALS2
MT-ND31	9.60345e-95	0.275027	0.991	0.975	2.97255e-90	1	MT-ND3
RPL12	3.53098e-94	0.254347	0.982	0.985	1.09294e-89	1	RPL12
ZEB2	1.12721e-89	0.556789	0.588	0.602	3.48905e-85	1	ZEB2
MT-ND1	2.29667e-89	0.276365	0.982	0.972	7.1089e-85	1	MT-ND1
TLR2	8.85557e-88	0.660492	0.405	0.35	2.74106e-83	1	TLR2
GPCPD1	1.87429e-85	0.673392	0.372	0.314	5.80148e-81	1	GPCPD1
IRS2	1.30842e-83	0.759762	0.358	0.301	4.04995e-79	1	IRS2
IRAK3	3.96989e-83	0.671146	0.338	0.274	1.2288e-78	1	IRAK3
XBP1	2.81677e-80	0.589244	0.532	0.537	8.71876e-76	1	XBP1
RPL36A	1.90022e-79	0.382009	0.797	0.843	5.88176e-75	1	RPL36A
FAM45A	2.65301e-79	0.675315	0.277	0.211	8.21187e-75	1	FAM45A
HIF1A	1.20885e-75	0.628052	0.609	0.629	3.74175e-71	1	HIF1A
ARL5B	3.70067e-74	0.612518	0.282	0.211	1.14547e-69	1	ARL5B
APLP2	1.38659e-73	0.409579	0.646	0.66	4.2919e-69	1	APLP2
CHD1	2.3392e-73	0.680927	0.344	0.294	7.24053e-69	1	CHD1
PPP1CB	1.36828e-72	0.590766	0.552	0.589	4.23524e-68	1	PPP1CB
MNDA	4.21828e-72	0.854083	0.547	0.567	1.30568e-67	1	MNDA
PRELID1	2.20542e-71	0.417709	0.676	0.712	6.82642e-67	1	PRELID1
PNP	1.61497e-68	0.643473	0.292	0.233	4.99881e-64	1	PNP
YWHAZ	7.72721e-67	0.395154	0.691	0.769	2.3918e-62	1	YWHAZ
STK17B	5.70809e-65	0.61133	0.452	0.433	1.76682e-60	1	STK17B
RNF149	2.85527e-64	0.54918	0.544	0.571	8.83792e-60	1	RNF149
TMEM167A	7.72789e-64	0.586863	0.538	0.578	2.39201e-59	1	TMEM167A
EMP1	3.73344e-58	0.802016	0.251	0.191	1.15561e-53	1	EMP1
BACH1	1.27361e-57	0.630644	0.32	0.275	3.94219e-53	1	BACH1
SLC43A2	1.49332e-57	0.619159	0.376	0.347	4.62226e-53	1	SLC43A2
PELI1	2.52304e-56	0.572004	0.259	0.202	7.80957e-52	1	PELI1
RNF19B	1.16645e-54	0.640353	0.287	0.238	3.6105e-50	1	RNF19B
JARID2	1.17915e-52	0.607047	0.301	0.256	3.64981e-48	1	JARID2
CREM	1.45018e-51	0.578064	0.549	0.576	4.48874e-47	1	CREM
PHACTR1	2.03624e-51	0.547171	0.424	0.4	6.30277e-47	1	PHACTR1
EGR11	2.46897e-50	0.805516	0.473	0.456	7.6422e-46	1	EGR1
GCA	4.04432e-50	0.702819	0.438	0.447	1.25184e-45	1	GCA
NUP214	1.62126e-47	0.603762	0.275	0.23	5.01829e-43	1	NUP214
C9orf72	4.93834e-46	0.514096	0.272	0.228	1.52856e-41	1	C9orf72
DDX3X	1.02285e-45	0.475486	0.546	0.594	3.16604e-41	1	DDX3X
FLNA	2.26539e-45	0.469367	0.485	0.491	7.01207e-41	1	FLNA
ANXA1	2.01257e-43	0.337964	0.696	0.743	6.22952e-39	1	ANXA1
DAZAP2	2.9478e-43	0.405966	0.63	0.718	9.12432e-39	1	DAZAP2
RILPL2	3.81084e-43	0.570484	0.445	0.453	1.17957e-38	1	RILPL2
IER21	2.09332e-41	0.493536	0.592	0.619	6.47944e-37	1	IER2
LCP1	2.22026e-40	0.312684	0.683	0.751	6.87239e-36	1	LCP1
C1orf162	4.84197e-40	0.417892	0.585	0.614	1.49873e-35	1	C1orf162
ZFAS1	6.69653e-39	0.336489	0.643	0.716	2.07278e-34	1	ZFAS1
FKBP1A	3.61377e-38	0.277039	0.738	0.799	1.11857e-33	1	FKBP1A
C14orf2	1.34435e-37	0.309494	0.745	0.812	4.16115e-33	1	C14orf2
NUMB	4.82708e-37	0.563434	0.326	0.306	1.49413e-32	1	NUMB
MARCKSL1	1.70283e-36	0.546442	0.4	0.384	5.27078e-32	1	MARCKSL1
PLEK	2.42262e-35	0.621337	0.526	0.581	7.49874e-31	1	PLEK
CD48	2.85434e-35	0.431023	0.521	0.557	8.83504e-31	1	CD48
MAT2A	4.2829e-35	0.684556	0.41	0.431	1.32569e-30	1	MAT2A
GABARAPL1	1.11045e-34	0.579771	0.324	0.306	3.43718e-30	1	GABARAPL1
WTAP	3.57926e-34	0.634532	0.469	0.505	1.10789e-29	1	WTAP
TET2	6.54103e-32	0.500966	0.262	0.231	2.02465e-27	1	TET2
TKT	3.19148e-31	0.537769	0.505	0.571	9.87858e-27	1	TKT
CLEC7A	3.51899e-31	0.421649	0.553	0.603	1.08923e-26	1	CLEC7A
CCRL2	1.22803e-30	0.542863	0.294	0.268	3.80113e-26	1	CCRL2
LRRFIP1	3.57552e-30	0.409404	0.586	0.677	1.10673e-25	1	LRRFIP1
ELL2	6.40748e-29	0.532227	0.312	0.293	1.98331e-24	1	ELL2
CD36	5.61573e-28	0.457288	0.313	0.284	1.73824e-23	1	CD36
PTPRE	5.63484e-28	0.493091	0.444	0.471	1.74415e-23	1	PTPRE
PNPLA8	2.23762e-27	0.503563	0.274	0.251	6.92611e-23	1	PNPLA8
EIF1B	3.00798e-26	0.622952	0.438	0.484	9.3106e-22	1	EIF1B
GLIPR2	6.68945e-26	0.42641	0.426	0.439	2.07058e-21	1	GLIPR2
CCNL1	7.81283e-26	0.402334	0.529	0.59	2.41831e-21	1	CCNL1
DSE	9.13402e-25	0.497362	0.411	0.436	2.82725e-20	1	DSE
JUND	4.69434e-24	0.344624	0.649	0.718	1.45304e-19	1	JUND
FAM49A	5.22693e-24	0.491356	0.378	0.392	1.61789e-19	1	FAM49A
ICAM1	1.36387e-23	0.501715	0.452	0.484	4.22158e-19	1	ICAM1
DDX21	5.31691e-22	0.48782	0.45	0.5	1.64574e-17	1	DDX21
PPP1R15A	3.58328e-21	0.262769	0.583	0.626	1.10913e-16	1	PPP1R15A
CMTM6	6.47669e-21	0.352056	0.591	0.686	2.00473e-16	1	CMTM6
CTNNB1	6.68211e-21	0.424578	0.488	0.536	2.06831e-16	1	CTNNB1
PLBD1	1.03381e-20	0.311624	0.245	0.361	3.19995e-16	1	PLBD1
JMJD1C	3.09696e-20	0.548305	0.361	0.38	9.58601e-16	1	JMJD1C
CHMP1B	3.95125e-20	0.554075	0.536	0.598	1.22303e-15	1	CHMP1B
LAMTOR4	6.92819e-20	0.329521	0.653	0.754	2.14448e-15	1	LAMTOR4
PTPRC	7.19248e-20	0.357901	0.607	0.697	2.22629e-15	1	PTPRC
STX11	2.18851e-19	0.50237	0.354	0.357	6.77411e-15	1	STX11
GADD45B1	2.46994e-19	0.278076	0.557	0.591	7.6452e-15	1	GADD45B
SRSF5	4.557e-16	0.336086	0.55	0.646	1.41053e-11	1	SRSF5
BTG2	9.65263e-16	0.514902	0.44	0.482	2.98778e-11	1	BTG2
CSRNP1	3.38684e-15	0.398606	0.3	0.294	1.04833e-10	1	CSRNP1
ADM	3.92227e-15	0.475412	0.295	0.279	1.21406e-10	1	ADM
PLSCR1	4.00621e-15	0.352693	0.531	0.615	1.24004e-10	1	PLSCR1
DUSP2	6.87021e-15	0.296121	0.415	0.405	2.12654e-10	1	DUSP2
ITGAX	7.92502e-15	0.473986	0.362	0.388	2.45303e-10	1	ITGAX
SH3BP5	3.12169e-13	0.398441	0.304	0.306	9.66257e-09	1	SH3BP5
PPP1R15B	3.12715e-13	0.432379	0.294	0.298	9.67946e-09	1	PPP1R15B
ARL4A	5.0169e-13	0.447695	0.326	0.334	1.55288e-08	1	ARL4A
CYTOR	1.81965e-12	0.680878	0.291	0.298	5.63236e-08	1	CYTOR
SLC44A1	2.53557e-12	0.540518	0.273	0.278	7.84835e-08	1	SLC44A1
CCL3L3	6.46951e-12	0.688337	0.29	0.265	2.00251e-07	1	CCL3L3
INSIG1	8.35476e-12	0.471727	0.335	0.341	2.58605e-07	1	INSIG1
CAPN2	1.31533e-11	0.36578	0.255	0.251	4.07135e-07	1	CAPN2
RAB31	2.61773e-11	0.323638	0.536	0.613	8.10266e-07	1	RAB31
NFKB1	5.06466e-11	0.482243	0.381	0.414	1.56767e-06	1	NFKB1
FGL21	7.3348e-11	0.357308	0.524	0.576	2.27034e-06	1	FGL2
SYAP1	7.47402e-11	0.478119	0.345	0.376	2.31343e-06	1	SYAP1
WARS	1.01001e-10	0.414003	0.347	0.366	3.1263e-06	1	WARS
LTA4H	2.08613e-10	0.451522	0.347	0.37	6.45721e-06	1	LTA4H
MIDN	7.13533e-10	0.471013	0.322	0.345	2.2086e-05	1	MIDN
CXCL3	1.40492e-09	0.528897	0.428	0.437	4.34864e-05	1	CXCL3
ADGRE2	3.82367e-09	0.43209	0.275	0.283	0.000118354	1	ADGRE2
CLEC4A	7.21263e-09	0.414734	0.378	0.416	0.000223253	1	CLEC4A
METRNL	1.14879e-08	0.41462	0.352	0.384	0.000355584	1	METRNL
PHC2	9.19625e-08	0.254885	0.212	0.281	0.00284652	1	PHC2
CFLAR	9.46925e-08	0.298582	0.517	0.611	0.00293102	1	CFLAR
MYO1G	1.13961e-07	0.345131	0.276	0.283	0.00352742	1	MYO1G
UBE2R2	1.23324e-07	0.260638	0.259	0.347	0.00381724	1	UBE2R2
EIF3E	2.122e-07	0.280237	0.592	0.714	0.00656824	1	EIF3E
VAPA	2.32287e-07	0.317578	0.538	0.659	0.00718997	1	VAPA
GNAI3	3.66173e-07	0.274109	0.331	0.451	0.0113341	1	GNAI3
CD37	5.6642e-07	0.351083	0.491	0.576	0.0175324	1	CD37
HMGB2	7.60769e-07	0.390424	0.422	0.483	0.0235481	1	HMGB2
GLIPR1	1.24848e-06	0.333129	0.486	0.577	0.0386441	1	GLIPR1
KYNU	1.42768e-06	0.369373	0.386	0.435	0.0441909	1	KYNU
SFPQ	1.44455e-06	0.333435	0.479	0.576	0.0447131	1	SFPQ
TLR4	3.29657e-06	0.438052	0.241	0.252	0.102039	1	TLR4
MSN	3.86502e-06	0.261072	0.534	0.636	0.119634	1	MSN
PRKCB	5.15169e-06	0.389079	0.274	0.291	0.15946	1	PRKCB
TOP1	6.75638e-06	0.46823	0.38	0.451	0.20913	1	TOP1
RNF144B	1.01216e-05	0.423038	0.294	0.316	0.313295	1	RNF144B
ARID5A	2.60039e-05	0.253528	0.266	0.346	0.804898	1	ARID5A
CAST	3.36073e-05	0.259722	0.363	0.484	1	1	CAST
BNIP3L	5.20865e-05	0.35387	0.468	0.556	1	1	BNIP3L
SLA	7.44941e-05	0.423328	0.369	0.424	1	1	SLA
VASP	8.7342e-05	0.324042	0.451	0.536	1	1	VASP
MAP2K3	9.06048e-05	0.361318	0.293	0.315	1	1	MAP2K3
HSD17B11	9.91749e-05	0.307428	0.331	0.438	1	1	HSD17B11
IFNGR2	0.00015933	0.359581	0.471	0.567	1	1	IFNGR2
FBXL5	0.000159673	0.309628	0.2	0.256	1	1	FBXL5
ABHD5	0.000353354	0.504196	0.237	0.25	1	1	ABHD5
FKBP5	0.000440778	0.332771	0.32	0.415	1	1	FKBP5
AZI2	0.000511827	0.426406	0.25	0.27	1	1	AZI2
PICALM	0.000721179	0.409448	0.372	0.444	1	1	PICALM
SKIL	0.000856544	0.394201	0.33	0.377	1	1	SKIL
TES	0.00147341	0.365489	0.245	0.263	1	1	TES
FNDC3B	0.00240934	0.378095	0.35	0.399	1	1	FNDC3B
RIPK2	0.00386189	0.312526	0.29	0.318	1	1	RIPK2
BZW1	0.00430149	0.34262	0.449	0.555	1	1	BZW1
UBE2D1	0.00471532	0.353751	0.385	0.458	1	1	UBE2D1
PIM3	0.00490241	0.349083	0.35	0.399	1	1	PIM3
POLE4	0.00560916	0.30168	0.333	0.428	1	1	POLE4
CTD-3252C9.4	0.00920341	0.362853	0.356	0.401	1	1	CTD-3252C9.4
SPP1	0	2.30729	0.878	0.407	0	2	SPP1
APOC11	0	2.04289	0.869	0.434	0	2	APOC1
CCL2	0	2.01119	0.467	0.198	0	2	CCL2
FBP1	0	1.84137	0.808	0.314	0	2	FBP1
FABP5	0	1.80252	0.91	0.562	0	2	FABP5
CHI3L1	0	1.79514	0.311	0.054	0	2	CHI3L1
MARCO	0	1.7033	0.599	0.165	0	2	MARCO
FN1	0	1.68522	0.449	0.123	0	2	FN1
CCL7	0	1.68461	0.281	0.043	0	2	CCL7
APOE1	0	1.56949	0.824	0.438	0	2	APOE
CSTB	0	1.49743	0.989	0.825	0	2	CSTB
CD91	0	1.45898	0.901	0.467	0	2	CD9
GCHFR	0	1.40977	0.664	0.231	0	2	GCHFR
LPL	0	1.37823	0.374	0.049	0	2	LPL
GPNMB1	0	1.37017	0.907	0.422	0	2	GPNMB
CTSD1	0	1.32931	0.985	0.764	0	2	CTSD
CTSL1	0	1.30601	0.923	0.59	0	2	CTSL
TREM21	0	1.21055	0.73	0.283	0	2	TREM2
SDC2	0	1.20068	0.637	0.211	0	2	SDC2
IFI6	0	1.16726	0.774	0.506	0	2	IFI6
CYP27A1	0	1.12597	0.537	0.112	0	2	CYP27A1
LGALS3	0	1.11543	0.94	0.703	0	2	LGALS3
LIPA1	0	1.08135	0.802	0.48	0	2	LIPA
FTL1	0	1.03222	1	0.998	0	2	FTL
CTSB1	0	0.962319	0.991	0.865	0	2	CTSB
CD631	0	0.945625	0.993	0.882	0	2	CD63
CD681	0	0.930826	0.962	0.748	0	2	CD68
RGCC	0	0.890435	0.684	0.377	0	2	RGCC
PLA2G71	0	0.847701	0.708	0.403	0	2	PLA2G7
ACP51	0	0.821346	0.834	0.527	0	2	ACP5
SLC11A11	0	0.784089	0.81	0.41	0	2	SLC11A1
MGST31	0	0.777646	0.856	0.56	0	2	MGST3
S100A11	0	0.759529	0.998	0.964	0	2	S100A11
MSR11	0	0.750877	0.645	0.34	0	2	MSR1
CAPG1	0	0.736611	0.952	0.733	0	2	CAPG
LTA4H1	0	0.711827	0.647	0.34	0	2	LTA4H
ANXA2	0	0.704276	0.97	0.819	0	2	ANXA2
BCAP311	0	0.691289	0.835	0.565	0	2	BCAP31
LAMP11	0	0.687889	0.851	0.564	0	2	LAMP1
VIM	0	0.681124	0.997	0.949	0	2	VIM
ATP6V1F	0	0.672332	0.961	0.787	0	2	ATP6V1F
BRI31	0	0.66916	0.899	0.689	0	2	BRI3
S100A61	0	0.647774	0.996	0.955	0	2	S100A6
MATK	0	0.646323	0.354	0.069	0	2	MATK
MGST1	0	0.643912	0.442	0.137	0	2	MGST1
HEXB1	0	0.639267	0.817	0.547	0	2	HEXB
GSTO1	0	0.629253	0.938	0.736	0	2	GSTO1
ASAH11	0	0.629119	0.919	0.724	0	2	ASAH1
GM2A1	0	0.627682	0.644	0.358	0	2	GM2A
PDXK	0	0.618844	0.753	0.448	0	2	PDXK
LINC012721	0	0.610493	0.75	0.366	0	2	LINC01272
TSPO1	0	0.607069	0.938	0.728	0	2	TSPO
PSAP1	0	0.595484	0.99	0.909	0	2	PSAP
VAT11	0	0.591045	0.522	0.176	0	2	VAT1
TGM2	0	0.589234	0.46	0.188	0	2	TGM2
HSD3B7	0	0.580242	0.442	0.114	0	2	HSD3B7
APLP21	0	0.577897	0.878	0.637	0	2	APLP2
SH3BGRL31	0	0.516066	0.994	0.955	0	2	SH3BGRL3
OLR11	0	0.504141	0.717	0.38	0	2	OLR1
FAM195A	0	0.494897	0.48	0.171	0	2	FAM195A
OTOA1	0	0.49148	0.387	0.143	0	2	OTOA
GLIPR21	0	0.486424	0.711	0.412	0	2	GLIPR2
SCCPDH	0	0.478584	0.444	0.171	0	2	SCCPDH
NPL1	0	0.4771	0.591	0.287	0	2	NPL
RMDN3	0	0.451394	0.384	0.144	0	2	RMDN3
NCEH1	0	0.440366	0.453	0.183	0	2	NCEH1
FAM20C	0	0.438405	0.384	0.138	0	2	FAM20C
AQP91	0	0.437194	0.608	0.236	0	2	AQP9
RAB13	0	0.436962	0.663	0.347	0	2	RAB13
EMP11	0	0.430871	0.447	0.175	0	2	EMP1
TMEM251	0	0.408457	0.529	0.249	0	2	TMEM251
PPARG	0	0.404407	0.264	0.034	0	2	PPARG
SLC38A61	0	0.390709	0.415	0.151	0	2	SLC38A6
TMEM38B	0	0.32361	0.342	0.121	0	2	TMEM38B
MRAS	0	0.283388	0.301	0.099	0	2	MRAS
NCF2	2.30531e-307	0.527778	0.762	0.477	7.13564e-303	2	NCF2
PRDX11	3.68794e-306	0.507371	0.952	0.772	1.14153e-301	2	PRDX1
ATP6V0B	1.51877e-305	0.496926	0.945	0.791	4.70104e-301	2	ATP6V0B
MITF	2.72095e-296	0.346958	0.37	0.147	8.42216e-292	2	MITF
VSIG41	4.57039e-296	0.663083	0.599	0.319	1.41467e-291	2	VSIG4
GLUL1	4.30892e-293	0.591088	0.97	0.818	1.33374e-288	2	GLUL
SCARB21	8.43741e-290	0.493007	0.676	0.39	2.61163e-285	2	SCARB2
CD276	4.38002e-288	0.334397	0.344	0.136	1.35575e-283	2	CD276
NR1H31	2.7609e-286	0.41153	0.379	0.156	8.5458e-282	2	NR1H3
CTSA1	4.61884e-285	0.532486	0.785	0.513	1.42967e-280	2	CTSA
MFSD12	7.43631e-280	0.498579	0.506	0.261	2.30176e-275	2	MFSD12
CD151	8.31074e-280	0.431248	0.563	0.294	2.57242e-275	2	CD151
C19orf59	2.97252e-277	0.564324	0.26	0.086	9.20086e-273	2	C19orf59
ALCAM	1.31612e-276	0.558617	0.547	0.291	4.07378e-272	2	ALCAM
NUPR11	5.70179e-274	0.838011	0.46	0.22	1.76488e-269	2	NUPR1
RETN1	1.48002e-273	0.763343	0.386	0.163	4.58112e-269	2	RETN
LRPAP1	3.8859e-273	0.53005	0.689	0.426	1.2028e-268	2	LRPAP1
NOP10	9.50267e-272	0.497261	0.92	0.747	2.94136e-267	2	NOP10
CD82	6.41914e-271	0.305779	0.426	0.188	1.98692e-266	2	CD82
ABHD2	3.23718e-270	0.437357	0.511	0.26	1.002e-265	2	ABHD2
FABP3	6.92098e-267	0.319345	0.251	0.083	2.14225e-262	2	FABP3
LHFPL21	1.29029e-266	0.417809	0.538	0.273	3.99385e-262	2	LHFPL2
GRN1	2.4862e-265	0.555244	0.954	0.817	7.69553e-261	2	GRN
HM13	1.28262e-264	0.484924	0.667	0.413	3.97009e-260	2	HM13
SOAT1	3.8891e-264	0.457035	0.553	0.3	1.20379e-259	2	SOAT1
CNIH4	7.18962e-256	0.436671	0.622	0.353	2.2254e-251	2	CNIH4
CPM1	5.74586e-255	0.485336	0.536	0.283	1.77852e-250	2	CPM
TNS31	5.99728e-255	0.376117	0.436	0.203	1.85634e-250	2	TNS3
CD811	2.41676e-254	0.532143	0.798	0.516	7.48061e-250	2	CD81
ACP21	1.36102e-253	0.38838	0.502	0.256	4.21276e-249	2	ACP2
P2RX4	1.22207e-251	0.303097	0.477	0.231	3.78268e-247	2	P2RX4
SQRDL	6.65698e-250	0.424646	0.682	0.416	2.06054e-245	2	SQRDL
NPC1	1.55651e-241	0.341121	0.377	0.168	4.81787e-237	2	NPC1
PAPSS1	4.88999e-238	0.377385	0.548	0.296	1.5136e-233	2	PAPSS1
MPP11	9.9931e-238	0.374665	0.619	0.353	3.09316e-233	2	MPP1
GLMP1	3.32626e-237	0.308486	0.458	0.224	1.02958e-232	2	GLMP
CCL181	1.56955e-236	0.776267	0.393	0.179	4.85822e-232	2	CCL18
TDP2	2.58866e-235	0.306191	0.412	0.192	8.01269e-231	2	TDP2
CXCL161	3.52848e-234	0.473295	0.81	0.566	1.09217e-229	2	CXCL16
S100A101	1.67318e-233	0.491924	0.987	0.9	5.17901e-229	2	S100A10
CORO1C	1.29448e-232	0.379187	0.692	0.423	4.00679e-228	2	CORO1C
PKM	3.09119e-230	0.4545	0.938	0.776	9.56817e-226	2	PKM
SLC43A3	1.62792e-227	0.368172	0.528	0.285	5.03889e-223	2	SLC43A3
LAPTM51	6.88009e-226	0.40741	0.976	0.883	2.1296e-221	2	LAPTM5
TFRC1	7.88403e-225	0.575402	0.65	0.401	2.44034e-220	2	TFRC
PLD31	4.25324e-223	0.608683	0.72	0.468	1.31651e-218	2	PLD3
DAB21	4.46967e-222	0.311396	0.711	0.419	1.3835e-217	2	DAB2
ITGAM	1.80086e-221	0.332838	0.506	0.259	5.57422e-217	2	ITGAM
CLEC5A	2.53543e-221	0.541937	0.491	0.255	7.84791e-217	2	CLEC5A
LGALS1	8.27445e-221	0.405973	0.998	0.948	2.56119e-216	2	LGALS1
MYOF	2.44599e-216	0.258454	0.297	0.122	7.57108e-212	2	MYOF
TMBIM1	1.28343e-215	0.306472	0.46	0.235	3.9726e-211	2	TMBIM1
NEK6	1.85159e-215	0.300048	0.429	0.212	5.73123e-211	2	NEK6
CALR	5.56327e-215	0.511274	0.901	0.719	1.722e-210	2	CALR
RRAGD	1.74691e-213	0.253197	0.367	0.167	5.40722e-209	2	RRAGD
DNASE21	4.84709e-212	0.394614	0.526	0.29	1.50032e-207	2	DNASE2
ANXA4	2.65047e-211	0.358174	0.567	0.323	8.20401e-207	2	ANXA4
CALU1	2.67895e-211	0.357784	0.528	0.296	8.29215e-207	2	CALU
FDX1	4.85985e-210	0.462977	0.547	0.321	1.50427e-205	2	FDX1
TMEM70	3.30486e-209	0.349078	0.557	0.317	1.02295e-204	2	TMEM70
HPCAL1	3.41434e-209	0.265072	0.482	0.25	1.05684e-204	2	HPCAL1
GBA1	8.79873e-209	0.279701	0.416	0.204	2.72347e-204	2	GBA
CD841	1.354e-206	0.41124	0.606	0.36	4.19104e-202	2	CD84
SDCBP	7.77952e-205	0.390973	0.952	0.801	2.40799e-200	2	SDCBP
ADAM10	1.53043e-204	0.34093	0.562	0.319	4.73715e-200	2	ADAM10
OSCAR	1.23878e-203	0.273711	0.419	0.206	3.83439e-199	2	OSCAR
CD521	1.90432e-203	0.596675	0.756	0.505	5.89445e-199	2	CD52
SERF2	9.29359e-203	0.334587	0.998	0.985	2.87665e-198	2	SERF2
COPRS	9.46897e-203	0.253025	0.413	0.205	2.93093e-198	2	COPRS
ITGB21	6.82412e-200	0.48479	0.894	0.709	2.11227e-195	2	ITGB2
PLIN2	7.87624e-200	0.468914	0.785	0.545	2.43793e-195	2	PLIN2
ATP6AP11	2.61537e-199	0.387673	0.751	0.51	8.09536e-195	2	ATP6AP1
RPS27L	5.46718e-199	0.401099	0.913	0.726	1.69226e-194	2	RPS27L
TIMP21	2.15401e-198	0.401596	0.722	0.459	6.66731e-194	2	TIMP2
ERO1A	4.853e-196	0.28568	0.575	0.333	1.50215e-191	2	ERO1A
CHCHD101	6.37602e-196	0.443373	0.762	0.534	1.97357e-191	2	CHCHD10
SNX10	3.26952e-195	0.409569	0.734	0.49	1.01201e-190	2	SNX10
PHLDA1	7.42901e-195	0.41803	0.546	0.31	2.2995e-190	2	PHLDA1
FTH11	8.4882e-194	0.278174	1	1	2.62735e-189	2	FTH1
FLNA1	3.3703e-192	0.415206	0.712	0.469	1.04321e-187	2	FLNA
LRP11	5.59432e-191	0.315833	0.531	0.295	1.73161e-186	2	LRP1
VKORC1	2.68255e-190	0.322786	0.688	0.436	8.30329e-186	2	VKORC1
PLXDC21	1.08703e-189	0.366803	0.647	0.4	3.36469e-185	2	PLXDC2
SDS1	4.22241e-189	0.557554	0.473	0.261	1.30696e-184	2	SDS
MGLL	5.46939e-187	0.254018	0.327	0.149	1.69294e-182	2	MGLL
LY6E	3.19089e-186	0.684548	0.711	0.499	9.87676e-182	2	LY6E
IL4I1	2.74638e-185	0.34658	0.56	0.319	8.50087e-181	2	IL4I1
DBI	2.31965e-184	0.407111	0.926	0.789	7.18e-180	2	DBI
CTSZ1	3.19828e-184	0.452164	0.899	0.72	9.89964e-180	2	CTSZ
SLC1A31	5.23347e-184	0.273512	0.421	0.214	1.61991e-179	2	SLC1A3
IGF2R	3.37594e-183	0.273225	0.431	0.223	1.04495e-178	2	IGF2R
LILRB41	3.88146e-183	0.427817	0.707	0.472	1.20143e-178	2	LILRB4
ATP6V0D1	1.84625e-182	0.38786	0.754	0.536	5.7147e-178	2	ATP6V0D1
NPC21	1.58125e-181	0.356933	0.993	0.926	4.89445e-177	2	NPC2
FKBP15	2.66279e-179	0.258488	0.413	0.213	8.24214e-175	2	FKBP15
FCGR3A1	3.15838e-179	0.331428	0.809	0.516	9.77613e-175	2	FCGR3A
ARID5B	6.75292e-179	0.359233	0.404	0.209	2.09023e-174	2	ARID5B
HCST	4.46958e-177	0.530192	0.871	0.708	1.38347e-172	2	HCST
P4HB	2.23497e-176	0.374604	0.807	0.587	6.9179e-172	2	P4HB
IFIT3	9.60066e-176	0.350149	0.323	0.15	2.97169e-171	2	IFIT3
CCR1	1.05747e-175	0.3503	0.542	0.316	3.2732e-171	2	CCR1
CALM1	1.80202e-174	0.396294	0.933	0.802	5.57778e-170	2	CALM1
YBX1	2.38321e-174	0.31553	0.975	0.909	7.37675e-170	2	YBX1
DHRS3	1.21849e-172	0.255194	0.393	0.202	3.77159e-168	2	DHRS3
TCEAL9	7.1564e-172	0.266412	0.325	0.154	2.21512e-167	2	TCEAL9
ADAM91	1.45114e-170	0.312172	0.544	0.32	4.49172e-166	2	ADAM9
ANXA5	8.52379e-169	0.346207	0.944	0.801	2.63837e-164	2	ANXA5
TXNDC17	1.74753e-168	0.314875	0.7	0.461	5.40914e-164	2	TXNDC17
HCFC1R1	2.04166e-168	0.257767	0.48	0.267	6.31954e-164	2	HCFC1R1
FUOM	2.11535e-167	0.271998	0.567	0.336	6.54763e-163	2	FUOM
CHST11	1.01122e-166	0.300711	0.497	0.289	3.13002e-162	2	CHST11
H2AFY	1.76991e-165	0.372098	0.89	0.711	5.4784e-161	2	H2AFY
LEPROT	1.61932e-162	0.282783	0.613	0.383	5.01227e-158	2	LEPROT
MS4A4A1	2.78491e-162	0.322655	0.73	0.48	8.62013e-158	2	MS4A4A
CD164	1.34572e-161	0.354105	0.823	0.616	4.16541e-157	2	CD164
CYSTM1	2.62481e-160	0.28007	0.665	0.429	8.12458e-156	2	CYSTM1
SCD1	7.44342e-157	0.277137	0.38	0.197	2.30396e-152	2	SCD
LAMP21	8.93282e-156	0.33305	0.733	0.502	2.76498e-151	2	LAMP2
ITGAX1	7.33208e-155	0.279399	0.59	0.365	2.2695e-150	2	ITGAX
TIMM8B	1.37774e-154	0.308151	0.727	0.496	4.26453e-150	2	TIMM8B
GLA	1.85759e-154	0.28235	0.528	0.317	5.7498e-150	2	GLA
ENG1	3.51829e-154	0.279594	0.533	0.318	1.08902e-149	2	ENG
SDSL1	6.80118e-153	0.278082	0.469	0.269	2.10517e-148	2	SDSL
ACTN1	8.79903e-152	0.270583	0.645	0.414	2.72356e-147	2	ACTN1
GNB41	1.83548e-150	0.304538	0.566	0.349	5.68138e-146	2	GNB4
INHBA	1.89147e-150	0.559124	0.294	0.139	5.85467e-146	2	INHBA
ARHGAP181	5.55577e-150	0.297026	0.664	0.426	1.71968e-145	2	ARHGAP18
C20orf24	7.28916e-150	0.296865	0.66	0.44	2.25621e-145	2	C20orf24
CCT5	4.49763e-149	0.292773	0.585	0.371	1.39215e-144	2	CCT5
GNS1	1.35458e-148	0.292947	0.671	0.436	4.19283e-144	2	GNS
BSG	2.65247e-148	0.298016	0.758	0.537	8.21019e-144	2	BSG
CYB5A	7.88491e-148	0.250169	0.441	0.251	2.44062e-143	2	CYB5A
NDUFB9	2.35165e-147	0.322424	0.72	0.511	7.27905e-143	2	NDUFB9
SLAMF81	3.0853e-147	0.254755	0.533	0.319	9.54992e-143	2	SLAMF8
RPN1	8.85846e-147	0.289329	0.638	0.417	2.74196e-142	2	RPN1
GUSB1	1.77456e-145	0.270367	0.497	0.301	5.49279e-141	2	GUSB
M6PR1	5.88895e-142	0.329053	0.77	0.563	1.82281e-137	2	M6PR
CD1631	7.04812e-142	0.345055	0.69	0.451	2.1816e-137	2	CD163
SMS	4.41927e-141	0.258571	0.677	0.452	1.3679e-136	2	SMS
SLC15A31	8.2565e-141	0.294707	0.544	0.338	2.55563e-136	2	SLC15A3
MYL6	1.19558e-139	0.27824	0.993	0.97	3.70069e-135	2	MYL6
MIF	4.1468e-139	0.42588	0.788	0.572	1.28356e-134	2	MIF
GLT25D1	2.46347e-138	0.276343	0.356	0.193	7.62517e-134	2	GLT25D1
REEP5	7.39645e-138	0.305479	0.753	0.549	2.28942e-133	2	REEP5
RNH1	9.25666e-137	0.303356	0.759	0.552	2.86521e-132	2	RNH1
FCER1G	2.04588e-135	0.31752	0.997	0.937	6.33263e-131	2	FCER1G
RNF131	2.18538e-135	0.280719	0.715	0.493	6.7644e-131	2	RNF13
BLOC1S2	2.68752e-135	0.25766	0.581	0.373	8.31867e-131	2	BLOC1S2
SLC16A3	6.35303e-135	0.293651	0.808	0.591	1.96645e-130	2	SLC16A3
TMEM147	6.16243e-134	0.265168	0.684	0.462	1.90746e-129	2	TMEM147
TMED10	2.73564e-133	0.298701	0.779	0.574	8.46762e-129	2	TMED10
TUBA1C	8.17319e-133	0.270214	0.656	0.443	2.52985e-128	2	TUBA1C
SIRPA1	1.37011e-132	0.272862	0.615	0.4	4.24091e-128	2	SIRPA
ITGB1	3.23877e-132	0.322695	0.728	0.522	1.0025e-127	2	ITGB1
ALOX5AP	4.7847e-132	0.516252	0.796	0.609	1.48101e-127	2	ALOX5AP
NDUFB2	1.7352e-131	0.305968	0.906	0.745	5.37098e-127	2	NDUFB2
TYROBP1	1.40574e-130	0.30653	0.998	0.976	4.35117e-126	2	TYROBP
EML4	3.02148e-129	0.250684	0.547	0.344	9.35237e-125	2	EML4
KCNMA11	8.0979e-129	0.293578	0.348	0.188	2.50654e-124	2	KCNMA1
TMED9	1.32147e-128	0.27437	0.663	0.451	4.09033e-124	2	TMED9
RAB1A	2.10098e-128	0.269356	0.747	0.54	6.50317e-124	2	RAB1A
BLVRB1	9.29815e-128	0.309492	0.72	0.504	2.87806e-123	2	BLVRB
FNIP2	1.54358e-127	0.299048	0.558	0.359	4.77785e-123	2	FNIP2
SH3GLB1	3.78953e-127	0.262559	0.654	0.446	1.17297e-122	2	SH3GLB1
EVL	8.08543e-127	0.29448	0.445	0.27	2.50268e-122	2	EVL
FCGR1A1	9.56627e-127	0.258907	0.57	0.353	2.96105e-122	2	FCGR1A
CREG11	3.37546e-126	0.275515	0.778	0.553	1.04481e-121	2	CREG1
HEXA1	4.20613e-126	0.27682	0.611	0.404	1.30192e-121	2	HEXA
NUCB11	1.2466e-125	0.27291	0.613	0.41	3.85861e-121	2	NUCB1
ELOC	3.0241e-124	0.438006	0.529	0.364	9.36049e-120	2	ELOC
ME2	3.34822e-124	0.301867	0.466	0.288	1.03637e-119	2	ME2
MDH1	4.43994e-124	0.2626	0.601	0.401	1.37429e-119	2	MDH1
CD361	8.3706e-124	0.344362	0.453	0.272	2.59095e-119	2	CD36
NDUFS5	6.85985e-123	0.290376	0.861	0.689	2.12333e-118	2	NDUFS5
AP2S1	1.10906e-122	0.282031	0.93	0.791	3.43286e-118	2	AP2S1
TXNIP	1.17436e-121	0.324421	0.811	0.6	3.635e-117	2	TXNIP
DAD1	5.66865e-121	0.267118	0.789	0.596	1.75462e-116	2	DAD1
GSN1	1.20442e-120	0.48284	0.748	0.57	3.72805e-116	2	GSN
ATP5G3	3.48005e-120	0.319808	0.878	0.712	1.07718e-115	2	ATP5G3
ATP6V1A	8.16831e-120	0.256077	0.533	0.34	2.52834e-115	2	ATP6V1A
PGAM1	1.10826e-119	0.296108	0.798	0.608	3.4304e-115	2	PGAM1
COMT1	1.40401e-119	0.272996	0.68	0.477	4.34583e-115	2	COMT
VDAC1	7.27469e-119	0.274202	0.779	0.584	2.25173e-114	2	VDAC1
PSMA7	9.1581e-118	0.309858	0.919	0.791	2.83471e-113	2	PSMA7
ENO1	1.07184e-116	0.313468	0.932	0.814	3.31768e-112	2	ENO1
EMP31	4.89137e-115	0.368344	0.927	0.771	1.51403e-110	2	EMP3
ATOX11	2.53381e-114	0.256203	0.878	0.699	7.84291e-110	2	ATOX1
CALM3	1.43668e-113	0.294968	0.772	0.58	4.44696e-109	2	CALM3
TMBIM61	7.17453e-109	0.267165	0.935	0.812	2.22073e-104	2	TMBIM6
SCPEP11	1.32942e-108	0.293677	0.624	0.433	4.11494e-104	2	SCPEP1
LDHA	1.81346e-108	0.30361	0.926	0.787	5.61321e-104	2	LDHA
RTN4	4.92428e-108	0.264144	0.882	0.739	1.52421e-103	2	RTN4
MRC11	9.577e-108	0.251333	0.295	0.156	2.96437e-103	2	MRC1
ATP6AP21	1.35376e-106	0.282277	0.818	0.635	4.19029e-102	2	ATP6AP2
ANXA11	4.42008e-106	0.276023	0.658	0.479	1.36815e-101	2	ANXA11
C19orf10	1.00923e-105	0.339525	0.503	0.342	3.12386e-101	2	C19orf10
GNG5	3.18576e-105	0.26356	0.91	0.762	9.86087e-101	2	GNG5
RNASE11	4.4991e-105	0.310846	0.527	0.34	1.39261e-100	2	RNASE1
LGMN1	1.37346e-104	0.490703	0.65	0.489	4.25126e-100	2	LGMN
GPX4	2.56021e-104	0.265056	0.957	0.855	7.92463e-100	2	GPX4
CAMK1	1.15226e-95	0.27004	0.409	0.256	3.5666e-91	2	CAMK1
PDIA6	1.31252e-95	0.274912	0.757	0.574	4.06265e-91	2	PDIA6
LIMS1	6.59728e-94	0.256247	0.813	0.629	2.04206e-89	2	LIMS1
TALDO1	3.11235e-92	0.277449	0.773	0.606	9.63367e-88	2	TALDO1
SERPING11	6.67644e-88	0.251597	0.379	0.233	2.06656e-83	2	SERPING1
HLA-A1	7.87905e-88	0.343051	0.987	0.946	2.4388e-83	2	HLA-A
HSP90B1	4.87472e-86	0.259986	0.869	0.703	1.50887e-81	2	HSP90B1
PPDPF	2.56771e-85	0.274784	0.852	0.689	7.94784e-81	2	PPDPF
CYBB1	1.74467e-69	0.279399	0.805	0.638	5.40029e-65	2	CYBB
PGK1	2.31384e-69	0.250955	0.895	0.771	7.16202e-65	2	PGK1
MMP9	1.04898e-59	0.363086	0.435	0.307	3.24692e-55	2	MMP9
ANXA12	3.70955e-54	0.276726	0.862	0.725	1.14822e-49	2	ANXA1
ISG15	3.09593e-52	0.348733	0.684	0.553	9.58283e-48	2	ISG15
ELOB	1.1911e-50	0.285526	0.636	0.551	3.68682e-46	2	ELOB
ALDOA	8.56037e-49	0.345387	0.593	0.464	2.64969e-44	2	ALDOA
IFI271	5.53231e-28	0.552328	0.307	0.229	1.71241e-23	2	IFI27
TCEB2	1.07431e-07	0.250923	0.318	0.297	0.00332531	2	TCEB2
CCL201	0	3.08025	0.631	0.25	0	3	CCL20
CXCL81	0	2.79064	0.904	0.6	0	3	CXCL8
PTGS21	0	2.63766	0.64	0.297	0	3	PTGS2
CCL3L31	0	2.55706	0.542	0.25	0	3	CCL3L3
CXCL31	0	2.51822	0.691	0.418	0	3	CXCL3
CCL3	0	2.48142	0.852	0.584	0	3	CCL3
IL1B1	0	2.30717	0.857	0.506	0	3	IL1B
INHBA1	0	2.2666	0.492	0.129	0	3	INHBA
IL1RN1	0	2.17729	0.762	0.351	0	3	IL1RN
C15orf48	0	2.1473	0.866	0.647	0	3	C15orf48
CCL41	0	2.11405	0.703	0.481	0	3	CCL4
TNFAIP6	0	2.06892	0.416	0.102	0	3	TNFAIP6
CXCL21	0	2.02806	0.737	0.47	0	3	CXCL2
G0S21	0	2.00617	0.746	0.38	0	3	G0S2
TIMP11	0	1.87399	0.911	0.772	0	3	TIMP1
SOD21	0	1.84553	0.956	0.784	0	3	SOD2
IL1A	0	1.65071	0.358	0.085	0	3	IL1A
HILPDA	0	1.64754	0.257	0.055	0	3	HILPDA
SLC2A31	0	1.63451	0.749	0.544	0	3	SLC2A3
BCL2A11	0	1.51588	0.877	0.639	0	3	BCL2A1
EREG1	0	1.40734	0.588	0.295	0	3	EREG
FTH12	0	1.38342	1	1	0	3	FTH1
SLC25A371	0	1.36801	0.562	0.28	0	3	SLC25A37
CD441	0	1.36719	0.915	0.79	0	3	CD44
NAMPT1	0	1.27883	0.89	0.775	0	3	NAMPT
PLAUR1	0	1.27356	0.906	0.747	0	3	PLAUR
TNIP3	0	1.19478	0.274	0.057	0	3	TNIP3
IER31	0	1.18929	0.848	0.68	0	3	IER3
NFKBIA1	0	1.05807	0.928	0.829	0	3	NFKBIA
LDHA1	1.75192e-299	1.07661	0.856	0.795	5.42271e-295	3	LDHA
CSTB1	3.22904e-294	1.08602	0.903	0.835	9.99486e-290	3	CSTB
GAPDH	3.16392e-284	0.822509	0.981	0.975	9.79329e-280	3	GAPDH
BTG11	8.35494e-283	0.891969	0.903	0.855	2.5861e-278	3	BTG1
TREM11	9.89573e-277	1.07501	0.584	0.35	3.06303e-272	3	TREM1
AQP92	4.76316e-275	1.10821	0.496	0.253	1.47434e-270	3	AQP9
PLIN21	1.91057e-257	1.52152	0.698	0.557	5.91378e-253	3	PLIN2
NINJ1	2.01377e-256	1.13301	0.705	0.569	6.23324e-252	3	NINJ1
SAT11	3.18673e-256	0.750256	0.993	0.988	9.86388e-252	3	SAT1
SRGN1	3.72708e-253	0.736775	0.985	0.981	1.15364e-248	3	SRGN
MALAT11	4.98668e-249	0.806521	0.997	0.979	1.54353e-244	3	MALAT1
ANXA51	2.87157e-237	0.8453	0.843	0.811	8.88837e-233	3	ANXA5
ADM1	2.43081e-231	1.32424	0.482	0.267	7.52408e-227	3	ADM
IL6	6.67871e-228	2.10685	0.303	0.121	2.06726e-223	3	IL6
PNRC11	5.23791e-210	0.815932	0.851	0.819	1.62129e-205	3	PNRC1
UPP11	5.10481e-208	0.946251	0.655	0.513	1.58009e-203	3	UPP1
TPI1	2.48459e-204	0.728232	0.879	0.861	7.69055e-200	3	TPI1
BNIP3L1	2.74927e-194	1.1756	0.639	0.538	8.50981e-190	3	BNIP3L
H3F3B1	9.95188e-186	0.599988	0.982	0.975	3.0804e-181	3	H3F3B
ERO1A1	1.66637e-174	1.15723	0.493	0.345	5.1579e-170	3	ERO1A
BAG3	1.25079e-172	1.59065	0.311	0.151	3.87157e-168	3	BAG3
HK2	1.42475e-172	0.996463	0.333	0.167	4.41003e-168	3	HK2
VEGFA1	2.61792e-170	1.00281	0.542	0.366	8.10325e-166	3	VEGFA
CCL4L21	5.73812e-166	1.84894	0.405	0.215	1.77612e-161	3	CCL4L2
BNIP3	6.8306e-159	1.02865	0.338	0.179	2.11428e-154	3	BNIP3
ATP13A31	2.50147e-158	0.980076	0.541	0.398	7.74279e-154	3	ATP13A3
EHD11	1.50436e-154	0.861363	0.376	0.208	4.65645e-150	3	EHD1
PPP1R15A1	1.58137e-147	0.897498	0.709	0.615	4.89482e-143	3	PPP1R15A
DNAJB1	8.10051e-145	2.10273	0.581	0.498	2.50735e-140	3	DNAJB1
HSPA6	4.4375e-144	2.52055	0.336	0.189	1.37354e-139	3	HSPA6
EIF11	1.13667e-143	0.437776	0.983	0.979	3.51834e-139	3	EIF1
SEC61G	5.51829e-138	0.647612	0.811	0.823	1.70808e-133	3	SEC61G
WTAP1	1.98451e-137	0.998858	0.587	0.495	6.14265e-133	3	WTAP
ZFAND2A	6.02665e-137	1.65339	0.323	0.181	1.86543e-132	3	ZFAND2A
CXCL1	5.08479e-135	2.48285	0.362	0.207	1.5739e-130	3	CXCL1
HSPA1A1	1.16911e-126	2.1326	0.635	0.602	3.61875e-122	3	HSPA1A
GK1	2.34301e-123	0.8744	0.523	0.399	7.25232e-119	3	GK
SNAPC1	7.31545e-121	1.03866	0.27	0.141	2.26435e-116	3	SNAPC1
IVNS1ABP1	2.69016e-120	1.0437	0.548	0.445	8.32686e-116	3	IVNS1ABP
S100A102	3.04663e-120	0.519688	0.914	0.907	9.43022e-116	3	S100A10
VIM1	5.13541e-117	0.536753	0.96	0.952	1.58956e-112	3	VIM
SERPINA11	3.49528e-114	0.57745	0.741	0.659	1.08189e-109	3	SERPINA1
NDRG1	1.22872e-113	0.926927	0.382	0.251	3.80327e-109	3	NDRG1
OLR12	3.59791e-105	0.848276	0.531	0.401	1.11366e-100	3	OLR1
TNF	6.86959e-105	1.04484	0.298	0.167	2.12634e-100	3	TNF
TNFAIP31	1.14146e-104	0.637441	0.714	0.632	3.53317e-100	3	TNFAIP3
LINC00936	7.21457e-104	0.81355	0.274	0.144	2.23313e-99	3	LINC00936
HSPH1	3.06237e-102	1.8338	0.484	0.421	9.47894e-98	3	HSPH1
HSPA1B1	4.54762e-102	2.05144	0.509	0.432	1.40763e-97	3	HSPA1B
HSP90AA1	5.09828e-102	1.72342	0.878	0.907	1.57807e-97	3	HSP90AA1
ALDOA1	8.34465e-100	0.858456	0.578	0.468	2.58292e-95	3	ALDOA
PHLDA2	2.24035e-99	0.907376	0.418	0.294	6.93454e-95	3	PHLDA2
RP11-670E13.61	1.1461e-95	0.7418	0.306	0.178	3.54753e-91	3	RP11-670E13.6
SDC21	2.49603e-95	0.747047	0.374	0.239	7.72597e-91	3	SDC2
TNFAIP8	4.79132e-94	0.881742	0.473	0.384	1.48306e-89	3	TNFAIP8
ATP2B11	6.99946e-92	0.933408	0.49	0.408	2.16654e-87	3	ATP2B1
S100A121	7.70873e-90	0.379499	0.326	0.18	2.38608e-85	3	S100A12
CLEC4E1	1.30278e-86	0.684593	0.428	0.302	4.0325e-82	3	CLEC4E
LGALS11	2.74513e-86	0.437923	0.955	0.953	8.497e-82	3	LGALS1
KYNU1	5.64852e-86	0.766622	0.503	0.424	1.74839e-81	3	KYNU
CLEC5A1	2.16445e-85	0.769021	0.389	0.268	6.69961e-81	3	CLEC5A
RIPK21	2.90422e-85	0.754536	0.411	0.308	8.98942e-81	3	RIPK2
PPIF1	7.89779e-83	0.798379	0.527	0.443	2.4446e-78	3	PPIF
VCAN1	1.59465e-78	0.536427	0.466	0.314	4.93592e-74	3	VCAN
TNIP1	1.76527e-78	0.747889	0.416	0.327	5.46405e-74	3	TNIP1
NFKB11	6.23296e-78	0.753321	0.485	0.404	1.92929e-73	3	NFKB1
LINC012722	1.11034e-76	0.669304	0.495	0.393	3.43683e-72	3	LINC01272
GSTO11	1.47568e-75	0.481754	0.762	0.753	4.56768e-71	3	GSTO1
ETS21	3.50068e-75	0.641476	0.6	0.547	1.08357e-70	3	ETS2
C4orf3	2.24666e-74	0.617098	0.712	0.747	6.95408e-70	3	C4orf3
MIF1	4.21687e-72	0.82509	0.618	0.588	1.30525e-67	3	MIF
SPP11	1.10597e-67	0.807564	0.561	0.441	3.42329e-63	3	SPP1
BASP1	5.60907e-67	0.841814	0.518	0.462	1.73618e-62	3	BASP1
CD300E1	1.1695e-65	0.491274	0.345	0.222	3.61997e-61	3	CD300E
CEBPB1	1.61318e-65	0.575857	0.791	0.777	4.99326e-61	3	CEBPB
NEAT11	1.88557e-62	0.433288	0.97	0.939	5.83639e-58	3	NEAT1
SERPINB91	2.12391e-62	0.686709	0.55	0.495	6.57413e-58	3	SERPINB9
CD83	1.06318e-60	0.572303	0.63	0.584	3.29086e-56	3	CD83
BZW11	1.98932e-59	0.682063	0.552	0.541	6.15753e-55	3	BZW1
FNDC3B1	8.71723e-58	0.678608	0.456	0.388	2.69824e-53	3	FNDC3B
ENO11	1.0629e-55	0.437455	0.81	0.825	3.28999e-51	3	ENO1
SLC11A12	1.0237e-54	0.53405	0.528	0.439	3.16867e-50	3	SLC11A1
PGK11	5.18914e-54	0.536015	0.737	0.784	1.60619e-49	3	PGK1
MAP1LC3B	4.48609e-53	0.584284	0.604	0.617	1.38858e-48	3	MAP1LC3B
P4HA1	1.15383e-52	0.674582	0.351	0.278	3.57145e-48	3	P4HA1
CCRL21	1.3102e-52	0.705322	0.346	0.267	4.05545e-48	3	CCRL2
EAF1	3.17723e-51	0.616529	0.256	0.173	9.83446e-47	3	EAF1
PDE4DIP	3.27536e-51	0.626816	0.344	0.27	1.01382e-46	3	PDE4DIP
ICAM11	1.64164e-49	0.573278	0.523	0.477	5.08138e-45	3	ICAM1
ID2	8.96569e-48	0.624786	0.633	0.603	2.77515e-43	3	ID2
GNB2L1	1.27355e-47	0.291976	0.423	0.28	3.94202e-43	3	GNB2L1
LINC00152	1.89711e-46	0.676311	0.264	0.177	5.87213e-42	3	LINC00152
MARCO1	6.73746e-46	0.383935	0.294	0.196	2.08545e-41	3	MARCO
MMP19	5.93229e-45	0.636267	0.328	0.247	1.83622e-40	3	MMP19
ELL21	6.61505e-44	0.580216	0.362	0.291	2.04756e-39	3	ELL2
MT2A	1.13357e-43	1.13047	0.644	0.633	3.50875e-39	3	MT2A
CFLAR1	3.74433e-43	0.520016	0.593	0.6	1.15898e-38	3	CFLAR
NFKBIZ1	2.03113e-39	0.632358	0.536	0.509	6.28694e-35	3	NFKBIZ
HSPB1	2.37348e-38	1.82069	0.59	0.627	7.34663e-34	3	HSPB1
BHLHE40	2.82334e-38	0.688663	0.409	0.359	8.73908e-34	3	BHLHE40
SDC4	1.4074e-37	0.572036	0.265	0.198	4.35632e-33	3	SDC4
EMP32	1.41294e-37	0.349954	0.766	0.786	4.37348e-33	3	EMP3
ANPEP1	3.37917e-36	0.538155	0.332	0.264	1.04595e-31	3	ANPEP
BCAT1	3.95667e-36	0.598872	0.387	0.341	1.22471e-31	3	BCAT1
BTG3	4.45107e-36	0.497526	0.299	0.237	1.37774e-31	3	BTG3
SDCBP1	5.18394e-36	0.3636	0.794	0.816	1.60458e-31	3	SDCBP
ARL5B1	5.67846e-35	0.516654	0.285	0.216	1.75765e-30	3	ARL5B
GADD45B2	2.79043e-34	0.703321	0.608	0.585	8.63721e-30	3	GADD45B
CARD161	3.37363e-33	0.593816	0.556	0.571	1.04424e-28	3	CARD16
DDIT4	4.37826e-33	0.793077	0.438	0.397	1.3552e-28	3	DDIT4
RAB131	3.34245e-32	0.582291	0.405	0.373	1.03459e-27	3	RAB13
DNAJB6	2.98728e-29	0.576245	0.568	0.609	9.24653e-25	3	DNAJB6
PHLDA11	3.54503e-29	0.596631	0.381	0.327	1.09729e-24	3	PHLDA1
TCEB1	7.3775e-29	0.442425	0.257	0.19	2.28356e-24	3	TCEB1
RGCC1	2.06891e-28	0.494435	0.457	0.4	6.40389e-24	3	RGCC
FOSL21	4.38694e-27	0.422069	0.473	0.443	1.35789e-22	3	FOSL2
TCEB21	5.25476e-27	0.365197	0.378	0.293	1.62651e-22	3	TCEB2
IRAK31	1.68097e-25	0.490492	0.324	0.279	5.20312e-21	3	IRAK3
PLEK1	3.74249e-24	0.624518	0.55	0.576	1.15841e-19	3	PLEK
UBC	1.53755e-23	0.553789	0.861	0.88	4.75919e-19	3	UBC
HSPA8	2.04195e-23	0.262871	0.568	0.752	6.32043e-19	3	HSPA8
TNFRSF1B1	4.21288e-22	0.585673	0.483	0.496	1.30401e-17	3	TNFRSF1B
ARFGAP3	9.94251e-22	0.517606	0.312	0.281	3.0775e-17	3	ARFGAP3
SH3BP51	4.98792e-21	0.515425	0.337	0.304	1.54391e-16	3	SH3BP5
EGR12	1.98002e-19	0.604558	0.481	0.457	6.12876e-15	3	EGR1
ABL2	4.64145e-19	0.514419	0.351	0.323	1.43667e-14	3	ABL2
METTL91	1.80539e-18	0.483601	0.358	0.336	5.58821e-14	3	METTL9
FNIP21	3.65427e-17	0.513092	0.383	0.376	1.1311e-12	3	FNIP2
ACSL11	3.67223e-17	0.485445	0.359	0.335	1.13667e-12	3	ACSL1
PMAIP1	3.75391e-17	0.563549	0.363	0.334	1.16195e-12	3	PMAIP1
ZFYVE16	1.01927e-16	0.489571	0.325	0.302	3.15494e-12	3	ZFYVE16
BACH11	1.31901e-16	0.473817	0.307	0.279	4.08274e-12	3	BACH1
HSPD1	2.08117e-16	1.13217	0.487	0.55	6.44183e-12	3	HSPD1
SLC39A8	2.7266e-16	0.582702	0.273	0.242	8.43964e-12	3	SLC39A8
TLR21	3.26735e-16	0.464115	0.37	0.356	1.01134e-11	3	TLR2
DRAM1	4.91246e-16	0.581594	0.311	0.292	1.52055e-11	3	DRAM1
NLRP31	9.0504e-16	0.345044	0.306	0.263	2.80137e-11	3	NLRP3
GNA15	9.55441e-16	0.469355	0.352	0.342	2.95738e-11	3	GNA15
PLK3	1.38831e-15	0.439086	0.327	0.304	4.29724e-11	3	PLK3
SELK	1.60099e-15	0.315248	0.274	0.224	4.95556e-11	3	SELK
MXD11	2.43065e-15	0.435856	0.473	0.471	7.5236e-11	3	MXD1
SAMSN11	3.96433e-15	0.357053	0.576	0.62	1.22708e-10	3	SAMSN1
INSIG11	5.19931e-15	0.654678	0.359	0.339	1.60934e-10	3	INSIG1
PFKFB31	1.5506e-14	0.457175	0.383	0.372	4.79956e-10	3	PFKFB3
EIF1B1	1.73647e-14	0.60764	0.447	0.48	5.3749e-10	3	EIF1B
PTP4A1	3.12102e-14	0.544752	0.38	0.387	9.6605e-10	3	PTP4A1
HIF1A1	9.14938e-13	0.375539	0.588	0.629	2.83201e-08	3	HIF1A
UBB	1.41157e-12	0.687409	0.782	0.848	4.36923e-08	3	UBB
MAP2K31	1.72e-12	0.381119	0.329	0.311	5.32392e-08	3	MAP2K3
PNP1	2.83458e-12	0.407197	0.265	0.239	8.77386e-08	3	PNP
NUMB1	3.02983e-12	0.457493	0.318	0.308	9.37824e-08	3	NUMB
PHACTR11	9.90694e-11	0.475643	0.401	0.403	3.0665e-06	3	PHACTR1
DUSP4	1.81405e-10	0.303969	0.255	0.223	5.61504e-06	3	DUSP4
SERTAD1	9.25051e-10	0.439866	0.319	0.312	2.86331e-05	3	SERTAD1
CDKN1A1	6.88992e-09	0.314256	0.453	0.458	0.000213264	3	CDKN1A
CD551	7.04175e-09	0.351527	0.413	0.421	0.000217963	3	CD55
C1orf122	2.35622e-08	0.490222	0.326	0.338	0.000729322	3	C1orf122
PNPLA81	2.39225e-08	0.408202	0.264	0.253	0.000740474	3	PNPLA8
DNAJA1	2.99997e-08	0.583682	0.54	0.628	0.000928581	3	DNAJA1
GPCPD11	3.18068e-08	0.453445	0.321	0.321	0.000984516	3	GPCPD1
CSGALNACT2	3.94932e-08	0.380547	0.255	0.241	0.00122243	3	CSGALNACT2
CYSTM11	5.96757e-08	0.420048	0.415	0.451	0.00184714	3	CYSTM1
ARL8B	6.78763e-08	0.387764	0.392	0.421	0.00210097	3	ARL8B
RNF144B1	1.18411e-07	0.438831	0.313	0.313	0.00366518	3	RNF144B
REL	1.51879e-07	0.284539	0.527	0.572	0.0047011	3	REL
XBP11	1.82499e-07	0.288371	0.493	0.54	0.00564889	3	XBP1
RNF19B1	2.89908e-07	0.355802	0.256	0.243	0.00897353	3	RNF19B
UBE2B	3.93012e-07	0.391191	0.473	0.537	0.0121649	3	UBE2B
CD481	6.4438e-07	0.381233	0.502	0.556	0.0199455	3	CD48
KDM6B1	1.3753e-06	0.325512	0.396	0.407	0.0425696	3	KDM6B
FLNA2	1.38555e-06	0.324063	0.459	0.492	0.0428869	3	FLNA
SLC16A101	1.87143e-06	0.326208	0.282	0.267	0.0579264	3	SLC16A10
CLK1	1.8982e-06	0.496431	0.402	0.443	0.0587551	3	CLK1
PDE4B1	1.9212e-06	0.3569	0.365	0.375	0.0594668	3	PDE4B
MAFF	2.05578e-06	0.312654	0.263	0.248	0.0636325	3	MAFF
IER51	2.18514e-06	0.813707	0.415	0.464	0.0676368	3	IER5
RHOB1	5.09545e-06	0.308205	0.427	0.538	0.157719	3	RHOB
PDLIM7	5.54946e-06	0.324329	0.252	0.243	0.171772	3	PDLIM7
LIMS11	7.14942e-06	0.27697	0.577	0.65	0.221296	3	LIMS1
PIM31	8.17193e-06	0.339221	0.376	0.394	0.252946	3	PIM3
CREM1	9.64503e-06	0.256389	0.528	0.576	0.298543	3	CREM
ZNF267	2.06834e-05	0.360569	0.281	0.284	0.640212	3	ZNF267
IFRD1	2.99218e-05	0.318435	0.266	0.343	0.92617	3	IFRD1
ABCA11	3.81728e-05	0.302593	0.354	0.362	1	3	ABCA1
B3GNT5	3.9191e-05	0.37609	0.267	0.267	1	3	B3GNT5
AZIN1	5.06067e-05	0.417343	0.329	0.354	1	3	AZIN1
CACYBP	6.33221e-05	0.739194	0.377	0.435	1	3	CACYBP
SNX101	9.1303e-05	0.457031	0.46	0.515	1	3	SNX10
DNAJC3	0.000152114	0.317821	0.291	0.386	1	3	DNAJC3
PLEKHB2	0.000156877	0.38693	0.436	0.494	1	3	PLEKHB2
SOCS31	0.000178227	0.26621	0.552	0.612	1	3	SOCS3
JARID21	0.000394621	0.364129	0.259	0.262	1	3	JARID2
ANKRD28	0.000569547	0.349044	0.268	0.27	1	3	ANKRD28
TCP1	0.000893898	0.318113	0.285	0.376	1	3	TCP1
CLEC2B	0.00097524	0.494095	0.401	0.53	1	3	CLEC2B
KLF21	0.00160267	0.292653	0.287	0.348	1	3	KLF2
PTPN12	0.00160723	0.367676	0.323	0.352	1	3	PTPN12
UGP2	0.00190409	0.271548	0.339	0.437	1	3	UGP2
ATP6V1H	0.00248693	0.26137	0.236	0.303	1	3	ATP6V1H
HSPE1	0.0027473	0.920531	0.555	0.688	1	3	HSPE1
PPP1R15B1	0.00307375	0.316967	0.286	0.298	1	3	PPP1R15B
MAP2K1	0.00650844	0.325616	0.337	0.375	1	3	MAP2K1
RUNX1	0.00723577	0.309352	0.283	0.295	1	3	RUNX1
FAM162A	0.0087239	0.359567	0.277	0.357	1	3	FAM162A
GNLY	0	2.50264	0.351	0.046	0	4	GNLY
GZMA	0	2.41385	0.534	0.032	0	4	GZMA
CD3D	0	2.39352	0.808	0.047	0	4	CD3D
CCL5	0	2.39179	0.641	0.152	0	4	CCL5
IL32	0	2.36658	0.849	0.194	0	4	IL32
KLRB1	0	2.15628	0.511	0.025	0	4	KLRB1
TRBC2	0	1.95766	0.695	0.039	0	4	TRBC2
CD2	0	1.89728	0.705	0.046	0	4	CD2
CD7	0	1.85994	0.654	0.043	0	4	CD7
CD69	0	1.58893	0.693	0.189	0	4	CD69
NKG7	0	1.535	0.53	0.184	0	4	NKG7
CD3E	0	1.51555	0.64	0.027	0	4	CD3E
TRAC	0	1.42661	0.542	0.028	0	4	TRAC
AC092580.4	0	1.42317	0.394	0.012	0	4	AC092580.4
CD3G	0	1.30728	0.525	0.015	0	4	CD3G
ETS1	0	1.11101	0.463	0.04	0	4	ETS1
LTB	0	1.02207	0.55	0.162	0	4	LTB
TNFRSF4	0	1.00223	0.282	0.051	0	4	TNFRSF4
TNFRSF18	0	0.981028	0.356	0.04	0	4	TNFRSF18
ITM2A	0	0.968651	0.398	0.018	0	4	ITM2A
SPOCK2	0	0.962961	0.426	0.019	0	4	SPOCK2
TSC22D3	0	0.956195	0.904	0.667	0	4	TSC22D3
RORA	0	0.955237	0.403	0.02	0	4	RORA
LCK	0	0.938752	0.447	0.019	0	4	LCK
EVL1	0	0.934316	0.625	0.263	0	4	EVL
KLRD1	0	0.902526	0.259	0.011	0	4	KLRD1
CLEC2D	0	0.884783	0.439	0.065	0	4	CLEC2D
TIGIT	0	0.86753	0.324	0.011	0	4	TIGIT
FYN	0	0.864268	0.486	0.076	0	4	FYN
BATF	0	0.84816	0.421	0.129	0	4	BATF
GPR171	0	0.839109	0.327	0.03	0	4	GPR171
CD522	0	0.819109	0.858	0.505	0	4	CD52
CTLA4	0	0.766827	0.281	0.015	0	4	CTLA4
CD96	0	0.764313	0.338	0.014	0	4	CD96
HOPX	0	0.762805	0.251	0.022	0	4	HOPX
CD27	0	0.748898	0.307	0.019	0	4	CD27
STK17A	0	0.740745	0.474	0.158	0	4	STK17A
IKZF3	0	0.737536	0.309	0.015	0	4	IKZF3
PRF1	0	0.733498	0.255	0.012	0	4	PRF1
CD8A	0	0.724473	0.26	0.011	0	4	CD8A
ACAP1	0	0.724397	0.476	0.135	0	4	ACAP1
IL2RB	0	0.70527	0.302	0.008	0	4	IL2RB
DUSP41	0	0.698696	0.506	0.207	0	4	DUSP4
BCL11B	0	0.681411	0.291	0.009	0	4	BCL11B
OCIAD2	0	0.665075	0.414	0.102	0	4	OCIAD2
SYNE2	0	0.662075	0.289	0.023	0	4	SYNE2
CD247	0	0.655854	0.324	0.013	0	4	CD247
CST7	0	0.650321	0.484	0.161	0	4	CST7
RPS271	0	0.621579	0.999	0.995	0	4	RPS27
PTPN7	0	0.598655	0.428	0.159	0	4	PTPN7
PIK3IP11	0	0.568985	0.386	0.132	0	4	PIK3IP1
CD6	0	0.555571	0.265	0.014	0	4	CD6
RASGRP1	0	0.550019	0.261	0.016	0	4	RASGRP1
LAT	0	0.531109	0.33	0.058	0	4	LAT
SEPT1	0	0.517258	0.311	0.059	0	4	SEPT1
TBC1D10C	0	0.504329	0.312	0.068	0	4	TBC1D10C
PRKCH	0	0.501684	0.316	0.077	0	4	PRKCH
OXNAD1	0	0.497315	0.252	0.035	0	4	OXNAD1
SH2D2A	0	0.493963	0.255	0.018	0	4	SH2D2A
TUBA4A	0	0.486618	0.315	0.09	0	4	TUBA4A
SLC38A1	0	0.478695	0.332	0.091	0	4	SLC38A1
ODF2L	0	0.477999	0.299	0.08	0	4	ODF2L
LBH	0	0.467217	0.252	0.024	0	4	LBH
PDE4D	0	0.426492	0.251	0.05	0	4	PDE4D
GZMB	0	0.396423	0.41	0.068	0	4	GZMB
LAG3	1.62011e-297	0.552299	0.259	0.071	5.01472e-293	4	LAG3
CXCR4	1.16618e-293	0.779988	0.887	0.609	3.60968e-289	4	CXCR4
ZFP36L2	9.10086e-292	0.812731	0.852	0.597	2.81699e-287	4	ZFP36L2
PPP2R5C	3.81161e-291	0.72493	0.621	0.328	1.17981e-286	4	PPP2R5C
PBXIP1	1.2465e-290	0.40154	0.288	0.086	3.85831e-286	4	PBXIP1
RPS29	2.40328e-282	0.545426	0.993	0.977	7.43887e-278	4	RPS29
SYTL3	6.38347e-282	0.381576	0.267	0.076	1.97587e-277	4	SYTL3
RARRES3	3.68758e-273	0.606386	0.569	0.27	1.14142e-268	4	RARRES3
CNOT6L	4.69513e-273	0.551354	0.396	0.154	1.45328e-268	4	CNOT6L
RPS15A1	8.86506e-270	0.526401	0.995	0.985	2.744e-265	4	RPS15A
RPS19	3.24643e-263	0.506999	0.996	0.99	1.00487e-258	4	RPS19
CCND2	3.79374e-262	0.60317	0.406	0.165	1.17428e-257	4	CCND2
RAB27A	3.99401e-255	0.451874	0.352	0.129	1.23627e-250	4	RAB27A
ISG20	4.30019e-247	0.475843	0.549	0.255	1.33104e-242	4	ISG20
RPLP11	4.27819e-244	0.464206	0.998	0.997	1.32423e-239	4	RPLP1
RNF19A	4.9664e-241	0.546883	0.351	0.137	1.53725e-236	4	RNF19A
IL2RG	9.92718e-238	0.645016	0.636	0.358	3.07276e-233	4	IL2RG
BTG12	1.80992e-232	0.523732	0.973	0.851	5.60224e-228	4	BTG1
RPL131	8.80985e-229	0.455842	0.999	0.995	2.72691e-224	4	RPL13
RP11-347P5.1	3.64696e-227	0.45091	0.332	0.122	1.12884e-222	4	RP11-347P5.1
RPS3	9.90473e-227	0.499562	0.989	0.969	3.06581e-222	4	RPS3
RHOH	2.02294e-225	0.562592	0.464	0.213	6.26159e-221	4	RHOH
RPL41	2.09461e-224	0.399122	0.999	0.998	6.48346e-220	4	RPL41
GNG2	4.94377e-221	0.417572	0.373	0.15	1.53025e-216	4	GNG2
RPS27A1	6.32321e-221	0.432659	0.994	0.988	1.95722e-216	4	RPS27A
VAMP2	2.86757e-217	0.586294	0.658	0.394	8.87599e-213	4	VAMP2
PIM2	4.50817e-212	0.335139	0.283	0.097	1.39541e-207	4	PIM2
PRDM1	4.67868e-210	0.572571	0.535	0.275	1.44819e-205	4	PRDM1
RUNX3	8.58634e-207	0.501465	0.474	0.229	2.65773e-202	4	RUNX3
ICAM3	3.76901e-206	0.319605	0.363	0.144	1.16662e-201	4	ICAM3
TRAF3IP3	7.26572e-206	0.361292	0.321	0.124	2.24896e-201	4	TRAF3IP3
STK17B1	1.72426e-200	0.553525	0.689	0.419	5.33712e-196	4	STK17B
TTC39C	9.04646e-199	0.329825	0.265	0.093	2.80015e-194	4	TTC39C
IL7R	2.23344e-194	0.561477	0.587	0.315	6.91315e-190	4	IL7R
RGS11	1.02424e-193	0.547965	0.925	0.691	3.17034e-189	4	RGS1
AKNA	5.9885e-192	0.400029	0.378	0.166	1.85362e-187	4	AKNA
PDCD4	8.60833e-190	0.440823	0.416	0.195	2.66454e-185	4	PDCD4
RCAN3	9.44914e-188	0.300987	0.253	0.089	2.92479e-183	4	RCAN3
PTPN22	7.84269e-186	0.432253	0.307	0.125	2.42755e-181	4	PTPN22
CYTIP	2.17733e-184	0.532691	0.64	0.389	6.73949e-180	4	CYTIP
IKZF1	1.10144e-182	0.464119	0.48	0.25	3.40929e-178	4	IKZF1
RAC2	1.51152e-181	0.544938	0.661	0.425	4.67861e-177	4	RAC2
GIMAP7	2.8761e-181	0.432358	0.398	0.184	8.9024e-177	4	GIMAP7
RPL341	9.91006e-180	0.445603	0.996	0.992	3.06746e-175	4	RPL34
CBLB	1.85677e-176	0.370808	0.261	0.098	5.74727e-172	4	CBLB
TNFAIP32	1.00083e-173	0.559937	0.858	0.623	3.09786e-169	4	TNFAIP3
RPS18	3.90987e-172	0.414793	0.995	0.988	1.21022e-167	4	RPS18
RPS151	5.33738e-171	0.358914	0.995	0.99	1.65208e-166	4	RPS15
RP11-640M9.1	2.91447e-170	0.447094	0.307	0.131	9.02117e-166	4	RP11-640M9.1
RP11-138A9.1	1.13474e-169	0.466832	0.397	0.189	3.51237e-165	4	RP11-138A9.1
SLFN5	2.59294e-166	0.390746	0.301	0.126	8.02592e-162	4	SLFN5
C12orf57	4.1702e-166	0.430569	0.576	0.332	1.2908e-161	4	C12orf57
RPL3	3.00341e-165	0.413192	0.987	0.964	9.29647e-161	4	RPL3
KIAA1551	2.87303e-164	0.502858	0.401	0.198	8.89288e-160	4	KIAA1551
LEPROTL1	1.31375e-162	0.524798	0.643	0.415	4.06645e-158	4	LEPROTL1
LPIN1	3.67013e-162	0.303576	0.288	0.117	1.13602e-157	4	LPIN1
CYTOR1	2.17282e-155	0.621066	0.491	0.285	6.72553e-151	4	CYTOR
RPL13A	3.42698e-155	0.431749	0.986	0.988	1.06075e-150	4	RPL13A
RP11-138A9.2	1.12761e-153	0.388497	0.251	0.097	3.4903e-149	4	RP11-138A9.2
RPL23A	2.97879e-152	0.376533	0.982	0.968	9.22024e-148	4	RPL23A
EMB	5.2796e-152	0.35855	0.38	0.183	1.6342e-147	4	EMB
PCSK7	1.03259e-151	0.39468	0.414	0.215	3.19619e-147	4	PCSK7
ITGAE	7.59911e-144	0.373073	0.379	0.188	2.35215e-139	4	ITGAE
BTN3A2	1.08029e-143	0.341771	0.307	0.138	3.34383e-139	4	BTN3A2
ANAPC16	2.47262e-143	0.442066	0.735	0.523	7.65349e-139	4	ANAPC16
RPS141	3.89009e-142	0.336608	0.991	0.987	1.2041e-137	4	RPS14
RPL321	6.28275e-142	0.346775	0.993	0.99	1.9447e-137	4	RPL32
RPL281	7.61206e-142	0.30427	0.998	0.995	2.35616e-137	4	RPL28
AAK1	6.30557e-141	0.412972	0.458	0.255	1.95176e-136	4	AAK1
C9orf142	1.80263e-140	0.367262	0.497	0.286	5.57967e-136	4	C9orf142
RPL211	1.98859e-138	0.354997	0.996	0.992	6.15527e-134	4	RPL21
RASAL3	1.22413e-137	0.285043	0.25	0.103	3.78906e-133	4	RASAL3
ARHGEF1	6.22893e-136	0.33363	0.342	0.167	1.92804e-131	4	ARHGEF1
RPLP21	1.40896e-135	0.363964	0.993	0.991	4.36115e-131	4	RPLP2
KMT2A	3.45442e-135	0.322567	0.293	0.132	1.06925e-130	4	KMT2A
RPS4X	4.13128e-135	0.352288	0.986	0.968	1.27875e-130	4	RPS4X
LIMD2	3.4637e-134	0.324417	0.499	0.278	1.07212e-129	4	LIMD2
APOBEC3G	3.28009e-133	0.373122	0.309	0.147	1.01529e-128	4	APOBEC3G
EEF1D1	1.67926e-132	0.383188	0.963	0.917	5.19781e-128	4	EEF1D
RHOF	4.46059e-132	0.305303	0.339	0.162	1.38069e-127	4	RHOF
RSBN1	3.38146e-130	0.264956	0.26	0.111	1.04666e-125	4	RSBN1
CDC42SE2	2.76255e-128	0.416639	0.563	0.353	8.55093e-124	4	CDC42SE2
NAP1L4	8.98721e-128	0.379486	0.345	0.174	2.78181e-123	4	NAP1L4
APOBEC3C	1.89425e-127	0.44134	0.392	0.211	5.86326e-123	4	APOBEC3C
RPSA	4.18225e-127	0.393258	0.937	0.865	1.29453e-122	4	RPSA
CORO1A	1.20737e-126	0.44265	0.802	0.608	3.73718e-122	4	CORO1A
RPL301	1.04399e-124	0.331319	0.981	0.97	3.23146e-120	4	RPL30
RPS121	5.26826e-124	0.33159	0.993	0.988	1.63068e-119	4	RPS12
RPL18A1	7.87783e-124	0.326688	0.992	0.983	2.43842e-119	4	RPL18A
MZT2A	1.49884e-122	0.392585	0.519	0.316	4.63937e-118	4	MZT2A
RPL391	1.72515e-122	0.318183	0.998	0.995	5.33986e-118	4	RPL39
STK4	9.3694e-122	0.382528	0.607	0.397	2.90011e-117	4	STK4
PTTG1	8.871e-119	0.268916	0.275	0.124	2.74584e-114	4	PTTG1
RPL36	1.4475e-117	0.283132	0.987	0.979	4.48046e-113	4	RPL36
SEPT6	1.96101e-116	0.370992	0.466	0.274	6.06993e-112	4	SEPT6
RPS26	1.48283e-114	0.495027	0.95	0.901	4.5898e-110	4	RPS26
SOCS1	2.44206e-114	0.291656	0.372	0.195	7.55892e-110	4	SOCS1
GABPB1-AS1	6.71463e-114	0.340573	0.307	0.15	2.07838e-109	4	GABPB1-AS1
RPS25	1.12042e-113	0.326855	0.984	0.972	3.46804e-109	4	RPS25
RPS6	4.13772e-113	0.317113	0.989	0.981	1.28075e-108	4	RPS6
GYPC	1.0343e-112	0.329515	0.494	0.293	3.20147e-108	4	GYPC
MALAT12	2.69562e-112	0.297419	1	0.979	8.34375e-108	4	MALAT1
RPL10A	1.71756e-111	0.338435	0.968	0.929	5.31635e-107	4	RPL10A
RPS281	3.11897e-111	0.261162	0.994	0.99	9.65416e-107	4	RPS28
TSTD1	4.81531e-110	0.312461	0.372	0.201	1.49048e-105	4	TSTD1
MGEA5	1.81373e-109	0.357786	0.423	0.244	5.61404e-105	4	MGEA5
RPS2	2.46091e-109	0.314266	0.993	0.984	7.61725e-105	4	RPS2
ID21	3.00848e-109	0.289128	0.799	0.593	9.31213e-105	4	ID2
SVIP	2.22843e-108	0.272469	0.299	0.146	6.89767e-104	4	SVIP
RNF213	4.0718e-106	0.444135	0.633	0.439	1.26034e-101	4	RNF213
RPS7	1.27555e-105	0.281265	0.974	0.95	3.94821e-101	4	RPS7
TNRC6B	1.52472e-105	0.338869	0.415	0.238	4.71947e-101	4	TNRC6B
RPL35A1	1.58357e-104	0.26627	0.987	0.974	4.90161e-100	4	RPL35A
ARF6	7.48597e-104	0.402608	0.741	0.562	2.31713e-99	4	ARF6
ZBTB20	3.00148e-103	0.303557	0.261	0.123	9.29049e-99	4	ZBTB20
HIST1H4C	4.82592e-103	0.372813	0.425	0.247	1.49377e-98	4	HIST1H4C
ARID5B1	1.25578e-102	0.331447	0.387	0.215	3.887e-98	4	ARID5B
BUB3	1.41419e-102	0.336674	0.424	0.252	4.37734e-98	4	BUB3
C9orf16	5.14022e-102	0.39905	0.683	0.509	1.59105e-97	4	C9orf16
SARAF	1.13583e-100	0.401356	0.851	0.727	3.51573e-96	4	SARAF
RPL101	6.11329e-100	0.262855	0.998	0.996	1.89225e-95	4	RPL10
SRSF7	2.87965e-99	0.392038	0.713	0.533	8.91338e-95	4	SRSF7
SMCHD1	2.33658e-97	0.34004	0.397	0.227	7.23242e-93	4	SMCHD1
PNISR	5.26888e-97	0.340772	0.61	0.425	1.63088e-92	4	PNISR
ARHGAP9	1.50203e-95	0.260649	0.328	0.176	4.64922e-91	4	ARHGAP9
GBP5	7.22938e-95	0.253418	0.305	0.156	2.23771e-90	4	GBP5
RPL18	1.09671e-94	0.272518	0.975	0.958	3.39465e-90	4	RPL18
BCL2	1.25579e-94	0.265039	0.253	0.122	3.88706e-90	4	BCL2
LYST	2.06208e-94	0.251265	0.352	0.19	6.38277e-90	4	LYST
KMT2E	6.08017e-94	0.326593	0.594	0.408	1.882e-89	4	KMT2E
SLA1	6.77319e-94	0.366521	0.597	0.405	2.09651e-89	4	SLA
CELF2	1.37953e-93	0.375667	0.64	0.458	4.27007e-89	4	CELF2
TERF2IP	1.49205e-93	0.346448	0.498	0.323	4.61833e-89	4	TERF2IP
PTPRC1	2.08977e-93	0.404997	0.848	0.675	6.46848e-89	4	PTPRC
HMGB21	1.29114e-92	0.297463	0.659	0.463	3.99646e-88	4	HMGB2
LPIN2	1.83043e-92	0.268676	0.284	0.146	5.66571e-88	4	LPIN2
ANKRD44	2.31657e-91	0.307767	0.37	0.211	7.17048e-87	4	ANKRD44
RPS4Y1	2.36157e-91	0.458743	0.522	0.357	7.30978e-87	4	RPS4Y1
CRIP1	2.71212e-91	0.271123	0.529	0.333	8.39483e-87	4	CRIP1
IDS	4.36103e-91	0.364991	0.543	0.364	1.34987e-86	4	IDS
RPL111	3.32495e-90	0.250194	0.988	0.984	1.02917e-85	4	RPL11
RPS81	3.968e-90	0.25476	0.984	0.97	1.22822e-85	4	RPS8
G3BP2	1.53358e-88	0.327856	0.465	0.298	4.74689e-84	4	G3BP2
FNBP1	1.69464e-88	0.321034	0.59	0.408	5.24541e-84	4	FNBP1
DDX24	1.44508e-87	0.318643	0.587	0.405	4.47297e-83	4	DDX24
IFITM21	1.07518e-86	0.278978	0.702	0.496	3.32801e-82	4	IFITM2
MPHOSPH8	6.30129e-86	0.282986	0.428	0.265	1.95044e-81	4	MPHOSPH8
PIP4K2A	3.37363e-85	0.297281	0.427	0.264	1.04424e-80	4	PIP4K2A
LDHB	3.76961e-85	0.333745	0.681	0.501	1.16681e-80	4	LDHB
CDKN1B	4.64787e-85	0.258009	0.338	0.189	1.43865e-80	4	CDKN1B
RPL27A	5.53252e-84	0.285723	0.978	0.975	1.71248e-79	4	RPL27A
TXNIP1	6.55495e-84	0.370563	0.783	0.608	2.02895e-79	4	TXNIP
AES	1.60429e-83	0.33122	0.499	0.335	4.96577e-79	4	AES
SOD1	6.9986e-83	0.337248	0.735	0.576	2.16628e-78	4	SOD1
CKLF	7.83809e-83	0.376405	0.8	0.631	2.42613e-78	4	CKLF
STAT3	2.59547e-81	0.299188	0.574	0.396	8.03377e-77	4	STAT3
TMA7	1.91903e-80	0.286011	0.917	0.837	5.93996e-76	4	TMA7
POLR3GL	2.08405e-80	0.279293	0.418	0.261	6.45076e-76	4	POLR3GL
OGT	4.92803e-80	0.266209	0.307	0.169	1.52537e-75	4	OGT
CCDC85B	3.68845e-79	0.276112	0.568	0.393	1.14169e-74	4	CCDC85B
C9orf78	7.7359e-78	0.258867	0.425	0.268	2.39449e-73	4	C9orf78
RPS5	3.90702e-77	0.273459	0.968	0.929	1.20934e-72	4	RPS5
CCDC167	5.98777e-76	0.284188	0.355	0.213	1.85339e-71	4	CCDC167
DUSP21	7.65339e-76	0.274706	0.59	0.395	2.36895e-71	4	DUSP2
CIRBP	1.21676e-75	0.307516	0.807	0.665	3.76624e-71	4	CIRBP
KLF61	1.38304e-75	0.304288	0.918	0.804	4.28091e-71	4	KLF6
EPC1	8.22832e-74	0.256416	0.382	0.233	2.54691e-69	4	EPC1
WIPF1	1.35689e-73	0.32652	0.635	0.468	4.19999e-69	4	WIPF1
RPL71	3.87005e-73	0.291999	0.981	0.973	1.1979e-68	4	RPL7
ARGLU1	5.03164e-73	0.257824	0.515	0.35	1.55744e-68	4	ARGLU1
PPP1R2	8.21447e-73	0.322376	0.557	0.398	2.54262e-68	4	PPP1R2
DNPH11	1.31535e-72	0.291403	0.496	0.337	4.07142e-68	4	DNPH1
RPS21	1.58155e-72	0.253391	0.961	0.931	4.89537e-68	4	RPS21
TOMM7	1.5459e-71	0.276678	0.907	0.836	4.78501e-67	4	TOMM7
AC068491.1	2.34653e-71	0.345554	0.335	0.202	7.26322e-67	4	AC068491.1
N4BP2L2	4.51335e-71	0.281457	0.632	0.461	1.39702e-66	4	N4BP2L2
PTGER4	2.74081e-70	0.254237	0.41	0.258	8.48364e-66	4	PTGER4
ARHGDIB	3.53975e-70	0.283369	0.895	0.79	1.09566e-65	4	ARHGDIB
TAGAP	3.94312e-70	0.270888	0.391	0.241	1.22051e-65	4	TAGAP
ELF1	6.07024e-70	0.302088	0.618	0.453	1.87892e-65	4	ELF1
GLTSCR2	2.14779e-69	0.313354	0.714	0.565	6.64806e-65	4	GLTSCR2
ARID4B	1.40734e-68	0.271295	0.468	0.313	4.35614e-64	4	ARID4B
ADGRE5	1.63379e-67	0.263824	0.502	0.341	5.05706e-63	4	ADGRE5
PAG1	2.43691e-65	0.283611	0.414	0.268	7.54295e-61	4	PAG1
FYB11	5.42861e-65	0.414423	0.554	0.413	1.68032e-60	4	FYB1
ENTPD1	6.17298e-65	0.324299	0.446	0.303	1.91072e-60	4	ENTPD1
RPL31	6.26663e-65	0.281634	0.952	0.926	1.93971e-60	4	RPL31
2023-06-01	4.4093e-64	0.329252	0.791	0.641	1.36481e-59	4	JUN
EML41	9.55702e-64	0.255343	0.511	0.352	2.95818e-59	4	EML4
ANKRD12	1.0754e-63	0.287126	0.567	0.41	3.32868e-59	4	ANKRD12
RBPJ	7.20485e-60	0.326082	0.681	0.542	2.23012e-55	4	RBPJ
RP11-349A22.5	7.96859e-60	0.272842	0.288	0.172	2.46652e-55	4	RP11-349A22.5
HNRNPH1	9.55777e-59	0.370617	0.673	0.521	2.95842e-54	4	HNRNPH1
SON	1.17088e-57	0.278934	0.732	0.588	3.62421e-53	4	SON
MZT2B	1.67729e-57	0.256742	0.687	0.542	5.19172e-53	4	MZT2B
FKBP51	2.01189e-57	0.303626	0.54	0.394	6.22739e-53	4	FKBP5
MYH9	1.493e-56	0.262196	0.604	0.458	4.6213e-52	4	MYH9
C19orf43	1.19078e-54	0.260511	0.755	0.632	3.68584e-50	4	C19orf43
CTD-3252C9.41	1.31269e-54	0.266914	0.541	0.386	4.06316e-50	4	CTD-3252C9.4
ANKRD281	8.8825e-54	0.251872	0.397	0.261	2.7494e-49	4	ANKRD28
ARID1B	5.47575e-53	0.258302	0.355	0.232	1.69491e-48	4	ARID1B
TOB1	8.12675e-53	0.259928	0.314	0.196	2.51547e-48	4	TOB1
MBNL1	2.25469e-52	0.283493	0.645	0.492	6.97894e-48	4	MBNL1
EIF4A2	8.52075e-52	0.269462	0.719	0.584	2.63743e-47	4	EIF4A2
CMC1	3.54555e-43	0.321941	0.323	0.219	1.09745e-38	4	CMC1
CORO1B1	3.83209e-42	0.260317	0.548	0.424	1.18615e-37	4	CORO1B
RPS17	4.98466e-37	0.255749	0.868	0.782	1.5429e-32	4	RPS17
C1orf56	6.45092e-33	0.255545	0.288	0.198	1.99675e-28	4	C1orf56
DDX17	8.36692e-33	0.267828	0.603	0.486	2.58981e-28	4	DDX17
JUND1	4.05715e-23	0.265903	0.81	0.703	1.25581e-18	4	JUND
FCER1A	0	2.14402	0.543	0.035	0	5	FCER1A
CLEC10A	0	2.03711	0.781	0.155	0	5	CLEC10A
CD1C	0	1.95976	0.647	0.061	0	5	CD1C
PPA1	0	1.55186	0.898	0.491	0	5	PPA1
CD1E	0	1.49848	0.484	0.053	0	5	CD1E
AREG1	0	1.4807	0.545	0.211	0	5	AREG
HLA-DQB11	0	1.43952	0.996	0.814	0	5	HLA-DQB1
HLA-DPB11	0	1.38942	0.999	0.903	0	5	HLA-DPB1
HLA-DQA21	0	1.31852	0.588	0.304	0	5	HLA-DQA2
PKIB	0	1.28272	0.554	0.131	0	5	PKIB
HLA-DQA11	0	1.2433	0.99	0.77	0	5	HLA-DQA1
CST71	0	1.24169	0.575	0.157	0	5	CST7
HLA-DPA11	0	1.20382	0.998	0.898	0	5	HLA-DPA1
LGALS21	0	1.18126	0.692	0.261	0	5	LGALS2
JAML	0	1.13732	0.404	0.101	0	5	JAML
CD741	0	1.0297	1	0.972	0	5	CD74
HLA-DRB11	0	1.01355	0.998	0.93	0	5	HLA-DRB1
PPP1R14A	0	1.01176	0.347	0.05	0	5	PPP1R14A
PLAC8	0	0.994912	0.619	0.225	0	5	PLAC8
RPL4	0	0.972963	0.98	0.85	0	5	RPL4
HLA-DRA1	0	0.94333	1	0.983	0	5	HLA-DRA
SPINT2	0	0.912627	0.827	0.501	0	5	SPINT2
GPR183	0	0.894406	0.929	0.668	0	5	GPR183
NDRG2	0	0.880756	0.497	0.121	0	5	NDRG2
RPL5	0	0.874544	0.982	0.88	0	5	RPL5
COTL11	0	0.874305	0.972	0.828	0	5	COTL1
CORO1A1	0	0.849153	0.885	0.604	0	5	CORO1A
CST31	0	0.829238	0.992	0.935	0	5	CST3
EIF3L	0	0.809947	0.827	0.524	0	5	EIF3L
RPS181	0	0.805046	0.999	0.988	0	5	RPS18
CFP1	0	0.794288	0.587	0.203	0	5	CFP
RPL10A1	0	0.783396	0.992	0.927	0	5	RPL10A
RPL33	0	0.782871	0.997	0.963	0	5	RPL3
RPS23	0	0.769078	0.998	0.977	0	5	RPS23
RPS22	0	0.761678	0.999	0.984	0	5	RPS2
RPS4X1	0	0.755215	0.996	0.967	0	5	RPS4X
RPSA1	0	0.743806	0.981	0.863	0	5	RPSA
RPL6	0	0.719045	0.992	0.935	0	5	RPL6
RPS11	0	0.717784	0.993	0.96	0	5	RPS11
RPS61	0	0.711163	0.997	0.981	0	5	RPS6
EEF1B2	0	0.703636	0.965	0.816	0	5	EEF1B2
RPS71	0	0.69939	0.992	0.949	0	5	RPS7
RPS3A1	0	0.69646	0.997	0.981	0	5	RPS3A
RPS31	0	0.695442	0.995	0.969	0	5	RPS3
SLC25A6	0	0.694776	0.962	0.808	0	5	SLC25A6
RPS10	0	0.685471	0.971	0.876	0	5	RPS10
RPL15	0	0.683128	0.995	0.973	0	5	RPL15
RPL7A	0	0.68291	0.989	0.928	0	5	RPL7A
RPS51	0	0.681334	0.99	0.928	0	5	RPS5
RPL23A1	0	0.681122	0.996	0.967	0	5	RPL23A
HLA-DMA1	0	0.6804	0.971	0.761	0	5	HLA-DMA
RPL19	0	0.660258	0.996	0.979	0	5	RPL19
PAK1	0	0.654559	0.588	0.285	0	5	PAK1
RPL81	0	0.650676	0.997	0.975	0	5	RPL8
RPL18A2	0	0.643982	0.998	0.983	0	5	RPL18A
PLD4	0	0.643144	0.455	0.114	0	5	PLD4
RPL112	0	0.636451	0.999	0.983	0	5	RPL11
RPL261	0	0.635963	0.997	0.983	0	5	RPL26
CSF2RA	0	0.634171	0.691	0.35	0	5	CSF2RA
RPS142	0	0.632367	0.998	0.987	0	5	RPS14
RPS191	0	0.622903	0.999	0.99	0	5	RPS19
SLC38A11	0	0.612871	0.396	0.088	0	5	SLC38A1
EEF1A1	0	0.602246	0.998	0.994	0	5	EEF1A1
RPS161	0	0.595915	0.995	0.977	0	5	RPS16
RPS82	0	0.594453	0.995	0.97	0	5	RPS8
RPLP0	0	0.579858	0.984	0.891	0	5	RPLP0
RPS91	0	0.579752	0.999	0.98	0	5	RPS9
RPL291	0	0.575506	0.991	0.957	0	5	RPL29
RPS241	0	0.571728	0.997	0.988	0	5	RPS24
RPS131	0	0.560838	0.996	0.978	0	5	RPS13
RPL371	0	0.55689	0.992	0.97	0	5	RPL37
RPL181	0	0.550347	0.993	0.957	0	5	RPL18
RPL102	0	0.545667	1	0.996	0	5	RPL10
RPL37A	0	0.534337	0.997	0.977	0	5	RPL37A
RPL14	0	0.532869	0.992	0.946	0	5	RPL14
RPL322	0	0.520539	0.997	0.99	0	5	RPL32
RPL271	0	0.516703	0.992	0.955	0	5	RPL27
RPL91	0	0.515658	0.995	0.978	0	5	RPL9
RPL35A2	0	0.514911	0.996	0.974	0	5	RPL35A
CD1D	0	0.510564	0.364	0.117	0	5	CD1D
RPL221	0	0.501896	0.984	0.936	0	5	RPL22
RPL132	0	0.50183	0.999	0.995	0	5	RPL13
RPL302	0	0.498232	0.994	0.969	0	5	RPL30
CEACAM4	0	0.476425	0.32	0.085	0	5	CEACAM4
CACNA2D3	0	0.414314	0.271	0.058	0	5	CACNA2D3
LST11	1.76472e-307	0.578522	0.971	0.821	5.46233e-303	5	LST1
RPL241	5.78409e-307	0.465704	0.993	0.943	1.79035e-302	5	RPL24
IL1R2	4.39356e-302	0.752292	0.364	0.122	1.35994e-297	5	IL1R2
RPS15A2	3.45243e-301	0.500711	0.996	0.985	1.06863e-296	5	RPS15A
HNRNPA1	1.89792e-300	0.636656	0.954	0.828	5.87463e-296	5	HNRNPA1
LSP1	3.11057e-300	0.653789	0.901	0.631	9.62816e-296	5	LSP1
GDI2	1.34124e-295	0.677739	0.867	0.62	4.15154e-291	5	GDI2
GPAT3	2.55066e-294	0.417154	0.303	0.089	7.89507e-290	5	GPAT3
BTF31	6.05361e-294	0.534088	0.966	0.87	1.87377e-289	5	BTF3
RUNX31	5.40369e-292	0.689911	0.514	0.228	1.6726e-287	5	RUNX3
RPS152	3.83852e-291	0.431542	0.999	0.989	1.18814e-286	5	RPS15
CNN2	4.70006e-289	0.572378	0.638	0.327	1.45481e-284	5	CNN2
HIC1	5.37673e-286	0.419024	0.276	0.078	1.66426e-281	5	HIC1
CPVL1	8.31143e-286	0.863282	0.785	0.493	2.57264e-281	5	CPVL
RPL27A1	1.89582e-285	0.555229	0.993	0.974	5.86812e-281	5	RPL27A
RPL72	2.60242e-283	0.554473	0.994	0.973	8.05526e-279	5	RPL7
RPS291	1.40578e-280	0.536364	0.994	0.977	4.35131e-276	5	RPS29
RPL342	7.5933e-275	0.469781	0.999	0.992	2.35036e-270	5	RPL34
RPL311	1.44419e-274	0.614732	0.986	0.924	4.47019e-270	5	RPL31
NACA1	5.48251e-273	0.469092	0.984	0.919	1.697e-268	5	NACA
SNHG15	2.64421e-272	0.639032	0.491	0.216	8.18462e-268	5	SNHG15
KCNK6	3.71521e-264	0.579864	0.459	0.201	1.14997e-259	5	KCNK6
LTB1	1.27471e-263	1.03089	0.429	0.171	3.94561e-259	5	LTB
FAU1	2.49798e-263	0.383953	0.997	0.98	7.73198e-259	5	FAU
ADAM19	3.67758e-261	0.558982	0.353	0.121	1.13832e-256	5	ADAM19
ALDH2	2.00554e-260	0.660632	0.731	0.43	6.20774e-256	5	ALDH2
RPL35	5.28325e-256	0.403533	0.996	0.976	1.63533e-251	5	RPL35
RPS251	8.28076e-256	0.415065	0.996	0.972	2.56314e-251	5	RPS25
RPL13A1	1.84768e-253	0.535119	0.999	0.987	5.71912e-249	5	RPL13A
ARPC1B	1.69932e-252	0.563706	0.941	0.786	5.2599e-248	5	ARPC1B
RPS27A2	6.64727e-251	0.39694	0.997	0.988	2.05753e-246	5	RPS27A
LIMD21	5.5599e-249	0.517457	0.564	0.274	1.72096e-244	5	LIMD2
TMSB10	3.53857e-247	0.462589	1	0.998	1.09529e-242	5	TMSB10
REL1	4.67113e-247	0.775595	0.814	0.554	1.44585e-242	5	REL
CEBPD1	3.29358e-244	0.803567	0.836	0.6	1.01946e-239	5	CEBPD
AMICA1	3.02555e-239	1.12295	0.451	0.223	9.36498e-235	5	AMICA1
PABPC11	4.73516e-239	0.518933	0.975	0.89	1.46568e-234	5	PABPC1
RPS122	1.0946e-235	0.410609	0.998	0.988	3.38813e-231	5	RPS12
RPS272	5.47068e-233	0.404419	0.999	0.995	1.69334e-228	5	RPS27
RPS211	1.76284e-231	0.442311	0.985	0.93	5.45652e-227	5	RPS21
EEF2	2.73897e-230	0.565543	0.923	0.764	8.47795e-226	5	EEF2
AXL1	2.86211e-225	0.826815	0.493	0.24	8.8591e-221	5	AXL
RPL282	1.03102e-224	0.361291	0.998	0.995	3.19131e-220	5	RPL28
HLA-DMB1	3.39515e-224	0.545944	0.914	0.642	1.0509e-219	5	HLA-DMB
RPL231	4.98572e-223	0.424753	0.991	0.94	1.54323e-218	5	RPL23
PRELID11	3.305e-222	0.571801	0.893	0.696	1.023e-217	5	PRELID1
UBA521	1.12013e-217	0.329484	0.992	0.982	3.46713e-213	5	UBA52
EIF3F	1.76766e-216	0.525091	0.82	0.569	5.47144e-212	5	EIF3F
RPL212	2.16726e-213	0.395281	0.996	0.992	6.7083e-209	5	RPL21
RPL411	1.30681e-212	0.386387	1	0.998	4.04497e-208	5	RPL41
TCTN3	5.49511e-211	0.53144	0.285	0.103	1.7009e-206	5	TCTN3
RBM3	2.13504e-210	0.492565	0.896	0.679	6.60859e-206	5	RBM3
STK17B2	5.035e-206	0.520654	0.703	0.419	1.55848e-201	5	STK17B
RPL36A1	8.12365e-206	0.520164	0.961	0.829	2.51451e-201	5	RPL36A
RASSF5	8.34185e-205	0.475747	0.528	0.269	2.58205e-200	5	RASSF5
FBL	3.11881e-199	0.42983	0.581	0.316	9.65366e-195	5	FBL
ACAA1	1.61445e-197	0.464073	0.55	0.298	4.99719e-193	5	ACAA1
RPLP22	6.98012e-197	0.38118	0.998	0.99	2.16056e-192	5	RPLP2
GLTSCR21	7.14808e-197	0.52792	0.807	0.56	2.21255e-192	5	GLTSCR2
CFL1	2.21886e-192	0.392055	0.99	0.952	6.86804e-188	5	CFL1
EIF3E1	7.55893e-190	0.476675	0.88	0.688	2.33972e-185	5	EIF3E
CCND3	5.86646e-188	0.448935	0.488	0.248	1.81584e-183	5	CCND3
SEPT61	6.33499e-188	0.450128	0.517	0.272	1.96087e-183	5	SEPT6
RHOF1	2.28372e-187	0.365087	0.374	0.161	7.06879e-183	5	RHOF
SERPINB11	1.62285e-186	0.617495	0.834	0.637	5.02321e-182	5	SERPINB1
EIF3H	2.45868e-182	0.445189	0.845	0.628	7.61035e-178	5	EIF3H
RP11-347P5.11	8.98344e-180	0.411405	0.315	0.124	2.78065e-175	5	RP11-347P5.1
NR4A3	7.75289e-179	0.47798	0.522	0.27	2.39975e-174	5	NR4A3
CKLF1	3.70917e-178	0.628214	0.841	0.63	1.1481e-173	5	CKLF
HMGN1	1.98374e-175	0.438838	0.893	0.673	6.14027e-171	5	HMGN1
BID	3.42817e-174	0.585542	0.695	0.456	1.06112e-169	5	BID
RPL392	1.2601e-172	0.310561	0.997	0.995	3.90038e-168	5	RPL39
GAPT	8.975e-172	0.331747	0.264	0.096	2.77803e-167	5	GAPT
SERPINB92	1.26219e-166	0.509553	0.735	0.484	3.90686e-162	5	SERPINB9
ACTG1	2.45187e-165	0.404782	0.989	0.943	7.58926e-161	5	ACTG1
CD523	2.51003e-164	0.396089	0.784	0.511	7.76929e-160	5	CD52
FCGR2B	2.39789e-161	0.475009	0.564	0.317	7.42218e-157	5	FCGR2B
SMDT1	3.10667e-161	0.41255	0.742	0.497	9.61608e-157	5	SMDT1
NFKBID	2.35524e-160	0.379061	0.441	0.222	7.29017e-156	5	NFKBID
IFI30	2.84224e-160	0.508982	0.724	0.472	8.7976e-156	5	IFI30
NAP1L1	6.43472e-160	0.452411	0.915	0.728	1.99174e-155	5	NAP1L1
RPL361	8.66799e-160	0.300735	0.993	0.979	2.683e-155	5	RPL36
RPS171	3.57149e-159	0.807138	0.88	0.782	1.10548e-154	5	RPS17
CIB1	4.50451e-159	0.450688	0.841	0.638	1.39428e-154	5	CIB1
KCNMB1	4.3116e-158	0.368866	0.301	0.127	1.33457e-153	5	KCNMB1
IFITM22	1.04754e-157	0.606621	0.712	0.496	3.24245e-153	5	IFITM2
CLNS1A	4.16637e-157	0.401706	0.589	0.358	1.28962e-152	5	CLNS1A
PGLS	4.5951e-157	0.414298	0.748	0.516	1.42232e-152	5	PGLS
CXCR41	7.43932e-156	0.602137	0.817	0.614	2.30269e-151	5	CXCR4
SRSF2	2.46454e-155	0.466596	0.845	0.645	7.62848e-151	5	SRSF2
MBOAT7	2.55379e-154	0.321072	0.458	0.238	7.90475e-150	5	MBOAT7
INSIG12	2.10259e-153	0.856985	0.542	0.328	6.50815e-149	5	INSIG1
NPM1	1.04351e-152	0.382719	0.946	0.804	3.22998e-148	5	NPM1
PRMT9	1.19337e-151	0.455771	0.461	0.242	3.69384e-147	5	PRMT9
RPL38	4.74812e-151	0.32896	0.988	0.955	1.46969e-146	5	RPL38
CYP2S1	1.58666e-149	0.277864	0.254	0.1	4.91119e-145	5	CYP2S1
HNRNPA0	1.77255e-149	0.391164	0.733	0.491	5.48656e-145	5	HNRNPA0
EIF3K	5.27182e-147	0.381488	0.922	0.753	1.63179e-142	5	EIF3K
FAM26F	3.19227e-144	0.445209	0.661	0.419	9.88104e-140	5	FAM26F
PTMA	7.20314e-144	0.285576	0.997	0.989	2.22959e-139	5	PTMA
PFN1	1.10009e-143	0.370102	0.994	0.974	3.40512e-139	5	PFN1
ENTPD11	2.47203e-143	0.550115	0.511	0.299	7.65168e-139	5	ENTPD1
HMGA1	3.1032e-142	0.386332	0.654	0.416	9.60533e-138	5	HMGA1
COPS3	1.20982e-141	0.330963	0.427	0.226	3.74475e-137	5	COPS3
FAM89B	2.21508e-140	0.416485	0.401	0.212	6.85635e-136	5	FAM89B
MIR181A1HG	1.02411e-139	0.317338	0.283	0.122	3.16993e-135	5	MIR181A1HG
RILPL21	1.30326e-139	0.54672	0.655	0.44	4.03399e-135	5	RILPL2
CDC37	1.33708e-139	0.377628	0.696	0.465	4.13865e-135	5	CDC37
VASP1	4.87216e-139	0.432128	0.729	0.513	1.50808e-134	5	VASP
SLC25A5	1.70675e-137	0.398455	0.898	0.717	5.28292e-133	5	SLC25A5
CLEC4A1	1.52659e-135	0.353631	0.638	0.398	4.72525e-131	5	CLEC4A
C1QBP	3.23028e-135	0.369553	0.639	0.413	9.9987e-131	5	C1QBP
IDH2	3.62819e-135	0.405997	0.595	0.372	1.12303e-130	5	IDH2
FAM110A	4.09347e-135	0.412119	0.324	0.152	1.26705e-130	5	FAM110A
SNRPB	8.64849e-135	0.361302	0.754	0.529	2.67697e-130	5	SNRPB
PON2	6.85738e-134	0.287918	0.277	0.121	2.12257e-129	5	PON2
ARF61	1.86096e-133	0.410792	0.77	0.561	5.76023e-129	5	ARF6
COMMD6	3.34379e-133	0.331725	0.924	0.782	1.035e-128	5	COMMD6
ICAM31	5.6527e-133	0.293276	0.324	0.147	1.74968e-128	5	ICAM3
ARHGDIB1	1.13754e-132	0.384121	0.938	0.788	3.52102e-128	5	ARHGDIB
HCLS1	1.24786e-132	0.391827	0.772	0.557	3.86251e-128	5	HCLS1
MAFF1	1.38977e-132	0.509086	0.434	0.237	4.30177e-128	5	MAFF
P2RY13	2.61939e-132	0.440791	0.314	0.146	8.10779e-128	5	P2RY13
EIF3D	3.17545e-132	0.356416	0.649	0.423	9.82898e-128	5	EIF3D
TES1	2.56448e-131	0.298645	0.46	0.248	7.93784e-127	5	TES
RP5-1171I10.5	6.59043e-131	0.379342	0.491	0.277	2.03994e-126	5	RP5-1171I10.5
SUPT4H1	1.0402e-130	0.358348	0.692	0.466	3.21974e-126	5	SUPT4H1
STX111	1.38879e-130	0.526225	0.552	0.345	4.29872e-126	5	STX11
FAM118A	9.88791e-130	0.347712	0.255	0.106	3.06061e-125	5	FAM118A
RPL121	5.68489e-129	0.27876	0.994	0.984	1.75964e-124	5	RPL12
LDLRAD4	8.56792e-129	0.256866	0.395	0.201	2.65203e-124	5	LDLRAD4
ETV3	5.24435e-128	0.324317	0.326	0.153	1.62328e-123	5	ETV3
STK41	2.23593e-127	0.379103	0.617	0.397	6.92088e-123	5	STK4
GSN2	2.74395e-127	0.562981	0.793	0.572	8.49336e-123	5	GSN
ARF5	6.0612e-127	0.327927	0.501	0.292	1.87612e-122	5	ARF5
SYAP11	1.77771e-126	0.385679	0.574	0.359	5.50256e-122	5	SYAP1
AC090498.1	9.39019e-125	0.420285	0.326	0.155	2.90655e-120	5	AC090498.1
PIM32	2.49425e-124	0.482735	0.585	0.381	7.72045e-120	5	PIM3
RGS101	6.88416e-124	0.369914	0.88	0.681	2.13085e-119	5	RGS10
DNAJC4	9.61532e-124	0.292005	0.44	0.242	2.97623e-119	5	DNAJC4
ABI3	1.55675e-122	0.422198	0.555	0.344	4.81861e-118	5	ABI3
RSL24D1	3.9606e-122	0.325455	0.69	0.468	1.22592e-117	5	RSL24D1
PTRHD1	4.34197e-122	0.338662	0.495	0.292	1.34397e-117	5	PTRHD1
TRABD	6.70429e-122	0.325157	0.522	0.318	2.07518e-117	5	TRABD
WAS	2.56524e-121	0.328461	0.575	0.362	7.9402e-117	5	WAS
APRT	1.72114e-120	0.339785	0.842	0.635	5.32744e-116	5	APRT
RPS20	1.66305e-119	0.317789	0.993	0.961	5.14763e-115	5	RPS20
C10orf128	4.79666e-119	0.328447	0.329	0.166	1.48471e-114	5	C10orf128
BCL3	5.46674e-118	0.253856	0.343	0.169	1.69212e-113	5	BCL3
EIF3I	1.05668e-117	0.32767	0.661	0.444	3.27074e-113	5	EIF3I
APEX1	1.85826e-117	0.34846	0.578	0.37	5.75188e-113	5	APEX1
EIF12	2.76135e-115	0.292918	0.995	0.979	8.54719e-111	5	EIF1
TUBA1A	4.00223e-115	0.53732	0.649	0.447	1.23881e-110	5	TUBA1A
CCND21	1.34294e-114	0.300924	0.338	0.17	4.15679e-110	5	CCND2
PRMT1	1.8368e-114	0.294354	0.445	0.255	5.68545e-110	5	PRMT1
EIF3G	2.71507e-114	0.32363	0.751	0.541	8.40395e-110	5	EIF3G
RPL17	1.00899e-113	0.340353	0.808	0.598	3.12313e-109	5	RPL17
AOAH	1.48161e-113	0.323877	0.4	0.219	4.58601e-109	5	AOAH
CTSH	1.21803e-111	0.38157	0.887	0.686	3.77017e-107	5	CTSH
SMAP2	6.95511e-111	0.392074	0.618	0.415	2.15281e-106	5	SMAP2
RBM39	1.5109e-110	0.347151	0.786	0.584	4.67669e-106	5	RBM39
C10orf54	2.59267e-110	0.434628	0.3	0.144	8.02508e-106	5	C10orf54
CLIC1	1.20921e-109	0.337957	0.943	0.833	3.74287e-105	5	CLIC1
CLIC2	2.05098e-109	0.262538	0.295	0.143	6.34841e-105	5	CLIC2
CYTIP1	1.39945e-108	0.327863	0.604	0.392	4.33172e-104	5	CYTIP
YPEL5	2.0249e-108	0.439999	0.64	0.439	6.26768e-104	5	YPEL5
ACTB	5.18614e-108	0.375499	1	0.997	1.60527e-103	5	ACTB
PSME1	3.57124e-107	0.334856	0.881	0.703	1.10541e-102	5	PSME1
GABARAPL2	1.08849e-106	0.364427	0.789	0.598	3.36921e-102	5	GABARAPL2
EIF3M	1.22081e-106	0.314224	0.718	0.514	3.77877e-102	5	EIF3M
DDX211	1.27918e-105	0.284382	0.699	0.481	3.95946e-101	5	DDX21
GLIPR11	1.38515e-105	0.336229	0.762	0.553	4.28745e-101	5	GLIPR1
GNB2L11	2.2815e-105	1.00626	0.418	0.282	7.06193e-101	5	GNB2L1
FGR1	1.28347e-104	0.269024	0.54	0.334	3.97271e-100	5	FGR
CLTB	9.14124e-104	0.31113	0.604	0.402	2.82949e-99	5	CLTB
PIP4K2A1	7.03752e-103	0.290328	0.444	0.263	2.17832e-98	5	PIP4K2A
DAPP1	7.4893e-103	0.310569	0.326	0.169	2.31816e-98	5	DAPP1
CCT8	2.3107e-102	0.332227	0.662	0.462	7.15231e-98	5	CCT8
NHP2	6.87712e-102	0.291613	0.595	0.391	2.12867e-97	5	NHP2
AKAP13	6.41351e-101	0.356666	0.671	0.474	1.98517e-96	5	AKAP13
LSM7	9.73007e-101	0.26872	0.713	0.495	3.01175e-96	5	LSM7
IL2RG1	1.56615e-100	0.295579	0.57	0.363	4.84769e-96	5	IL2RG
SLC25A3	4.07805e-100	0.320758	0.887	0.719	1.26228e-95	5	SLC25A3
IGFBP7	4.59241e-100	0.283321	0.263	0.123	1.42149e-95	5	IGFBP7
BAZ1A	2.39343e-99	0.328294	0.641	0.437	7.40838e-95	5	BAZ1A
MALT1	1.14398e-98	0.278914	0.379	0.21	3.54098e-94	5	MALT1
AIM1	2.82884e-97	0.289173	0.348	0.19	8.75609e-93	5	AIM1
ARL4C1	1.68191e-95	0.347703	0.636	0.425	5.206e-91	5	ARL4C
MYADM	2.89449e-95	0.298461	0.528	0.332	8.95931e-91	5	MYADM
OSTC	5.78903e-95	0.299286	0.76	0.553	1.79188e-90	5	OSTC
ENSA	7.62792e-95	0.293809	0.642	0.443	2.36107e-90	5	ENSA
ATP5A1	1.07902e-94	0.331778	0.724	0.522	3.33988e-90	5	ATP5A1
EZR	2.94553e-94	0.464681	0.613	0.431	9.11728e-90	5	EZR
ARPC3	3.42343e-93	0.259331	0.973	0.899	1.05965e-88	5	ARPC3
PDE4A	1.4566e-92	0.27491	0.337	0.184	4.5086e-88	5	PDE4A
ARPC2	2.27159e-91	0.27664	0.975	0.902	7.03125e-87	5	ARPC2
CIITA	7.20474e-91	0.323202	0.373	0.215	2.23008e-86	5	CIITA
CBX6	1.00027e-90	0.270814	0.314	0.167	3.09614e-86	5	CBX6
FMNL1	5.92623e-90	0.282246	0.571	0.379	1.83435e-85	5	FMNL1
PHLDA21	9.87509e-90	0.406451	0.466	0.292	3.05664e-85	5	PHLDA2
HSD17B10	2.67855e-89	0.254048	0.53	0.343	8.29091e-85	5	HSD17B10
RHOG	3.65602e-89	0.316861	0.812	0.63	1.13165e-84	5	RHOG
RGS12	4.26196e-89	0.335777	0.903	0.693	1.3192e-84	5	RGS1
YBX11	6.55158e-89	0.255729	0.977	0.911	2.02791e-84	5	YBX1
OXA1L	6.86489e-89	0.283332	0.494	0.319	2.12489e-84	5	OXA1L
HINT1	1.61032e-88	0.270227	0.945	0.795	4.98441e-84	5	HINT1
MDH2	1.13791e-87	0.276774	0.627	0.434	3.52218e-83	5	MDH2
YIF1B	7.40923e-87	0.260496	0.441	0.273	2.29338e-82	5	YIF1B
TAGLN2	7.9555e-87	0.340937	0.876	0.728	2.46247e-82	5	TAGLN2
CYCS	1.22293e-86	0.345017	0.866	0.689	3.78533e-82	5	CYCS
SARAF1	2.00252e-86	0.333501	0.874	0.726	6.19841e-82	5	SARAF
IFITM3	1.4522e-85	0.409084	0.817	0.657	4.49499e-81	5	IFITM3
GPSM3	1.7893e-85	0.286602	0.801	0.624	5.53842e-81	5	GPSM3
PPA2	3.84386e-85	0.253093	0.471	0.3	1.18979e-80	5	PPA2
SELK1	1.75189e-84	0.53549	0.377	0.218	5.42263e-80	5	SELK
NCL	1.88638e-84	0.29512	0.763	0.564	5.83893e-80	5	NCL
EIF2AK4	2.11776e-84	0.269135	0.279	0.148	6.55509e-80	5	EIF2AK4
SPATS2L	2.30091e-84	0.328123	0.454	0.291	7.12202e-80	5	SPATS2L
DBNL	4.21135e-84	0.291273	0.639	0.452	1.30354e-79	5	DBNL
RSL1D1	1.74826e-83	0.256625	0.593	0.407	5.4114e-79	5	RSL1D1
FAM49B	3.08379e-83	0.29358	0.854	0.687	9.54527e-79	5	FAM49B
TCOF1	3.33681e-83	0.276734	0.314	0.173	1.03284e-78	5	TCOF1
C12orf45	9.00731e-83	0.311262	0.346	0.202	2.78803e-78	5	C12orf45
XRCC6	1.08048e-82	0.286492	0.623	0.441	3.34442e-78	5	XRCC6
SAMHD1	1.12548e-82	0.3301	0.766	0.571	3.4837e-78	5	SAMHD1
HIGD2A	5.11785e-82	0.279703	0.814	0.633	1.58413e-77	5	HIGD2A
BRK1	5.21625e-82	0.255582	0.886	0.732	1.61459e-77	5	BRK1
NDUFS8	2.65973e-81	0.250897	0.712	0.511	8.23265e-77	5	NDUFS8
CSRNP11	5.90383e-81	0.26271	0.459	0.284	1.82741e-76	5	CSRNP1
PYCARD	6.53804e-81	0.318697	0.824	0.657	2.02372e-76	5	PYCARD
DUSP22	7.51327e-81	0.267883	0.59	0.395	2.32558e-76	5	DUSP2
PHACTR12	9.91463e-81	0.274044	0.58	0.392	3.06887e-76	5	PHACTR1
PRCP1	1.40434e-80	0.286657	0.51	0.339	4.34684e-76	5	PRCP
SNRPF	4.51781e-80	0.25346	0.683	0.494	1.3984e-75	5	SNRPF
DUSP42	1.92239e-79	0.344389	0.371	0.216	5.95037e-75	5	DUSP4
CDKN1A2	2.27561e-79	0.347642	0.617	0.448	7.04371e-75	5	CDKN1A
FKBP1A1	6.87067e-78	0.268238	0.909	0.784	2.12668e-73	5	FKBP1A
TPM3	7.35406e-78	0.281614	0.917	0.777	2.2763e-73	5	TPM3
ARID5A1	2.04863e-76	0.303809	0.489	0.327	6.34114e-72	5	ARID5A
LMNA1	3.22815e-76	0.576467	0.613	0.466	9.99208e-72	5	LMNA
TUBA1B	1.01782e-75	0.265817	0.904	0.736	3.15047e-71	5	TUBA1B
PARK7	1.36086e-75	0.260125	0.844	0.661	4.21226e-71	5	PARK7
TIPARP	1.68031e-75	0.263498	0.319	0.182	5.20106e-71	5	TIPARP
BBX	4.46572e-75	0.272401	0.417	0.262	1.38228e-70	5	BBX
ATP5B	3.43678e-74	0.269813	0.811	0.63	1.06379e-69	5	ATP5B
SNX17	4.5471e-74	0.258117	0.542	0.371	1.40746e-69	5	SNX17
SLC31A2	4.77596e-74	0.279005	0.561	0.39	1.4783e-69	5	SLC31A2
MTHFD2	6.64693e-74	0.284559	0.615	0.439	2.05743e-69	5	MTHFD2
TMEM14C	7.60406e-74	0.265553	0.681	0.497	2.35368e-69	5	TMEM14C
PTPN1	1.75127e-73	0.258906	0.526	0.355	5.4207e-69	5	PTPN1
HNRNPM	5.35088e-73	0.253026	0.689	0.504	1.65626e-68	5	HNRNPM
CXorf21	1.02268e-71	0.263115	0.283	0.158	3.16551e-67	5	CXorf21
RGS19	1.03196e-71	0.289264	0.514	0.355	3.19422e-67	5	RGS19
PSME2	9.74017e-71	0.296657	0.871	0.697	3.01487e-66	5	PSME2
GNA151	1.77191e-70	0.263017	0.493	0.334	5.4846e-66	5	GNA15
DDIT41	6.07004e-70	0.27716	0.563	0.39	1.87886e-65	5	DDIT4
SERBP1	8.31816e-70	0.251596	0.772	0.584	2.57472e-65	5	SERBP1
PTP4A2	1.24952e-69	0.291498	0.751	0.585	3.86765e-65	5	PTP4A2
MYO1F	3.06595e-69	0.257507	0.542	0.376	9.49003e-65	5	MYO1F
RAB11FIP1	8.44077e-67	0.250008	0.373	0.232	2.61267e-62	5	RAB11FIP1
SPI1	1.02352e-66	0.291143	0.867	0.709	3.1681e-62	5	SPI1
KLF41	1.25022e-66	0.303221	0.684	0.506	3.86981e-62	5	KLF4
PTGER41	1.88919e-65	0.261478	0.402	0.259	5.84762e-61	5	PTGER4
FKBP52	7.03567e-65	0.286393	0.554	0.394	2.17775e-60	5	FKBP5
RNASE61	1.10804e-64	0.303554	0.771	0.589	3.42971e-60	5	RNASE6
C1orf1621	6.13106e-64	0.341481	0.752	0.602	1.89775e-59	5	C1orf162
ITGB22	8.81407e-64	0.269502	0.885	0.716	2.72822e-59	5	ITGB2
HSPA81	1.98272e-63	0.269727	0.89	0.731	6.1371e-59	5	HSPA8
HERPUD11	2.73548e-62	0.2778	0.794	0.629	8.46714e-58	5	HERPUD1
RALA	3.21851e-61	0.350497	0.56	0.413	9.96227e-57	5	RALA
HLA-DRB51	8.27375e-61	0.856002	0.56	0.458	2.56098e-56	5	HLA-DRB5
PLEKHO1	1.14648e-59	0.277808	0.55	0.395	3.54869e-55	5	PLEKHO1
RNASET21	2.25347e-59	0.28028	0.853	0.705	6.97518e-55	5	RNASET2
S100B	4.31232e-59	0.809334	0.305	0.188	1.33479e-54	5	S100B
GADD45B3	3.73094e-57	0.424713	0.707	0.579	1.15484e-52	5	GADD45B
CHPT1	2.42137e-56	0.26313	0.406	0.277	7.49487e-52	5	CHPT1
UCP2	1.07841e-55	0.250652	0.758	0.594	3.338e-51	5	UCP2
CD831	1.52557e-54	0.381967	0.718	0.579	4.72209e-50	5	CD83
OPN3	5.74063e-54	0.27282	0.337	0.215	1.7769e-49	5	OPN3
PTPN6	7.21136e-53	0.284496	0.589	0.448	2.23213e-48	5	PTPN6
YWHAH1	1.915e-52	0.489444	0.773	0.64	5.92749e-48	5	YWHAH
RGCC2	1.20918e-49	0.255574	0.547	0.395	3.74279e-45	5	RGCC
CD86	3.24228e-47	0.274576	0.702	0.545	1.00358e-42	5	CD86
IRF1	1.57889e-45	0.25636	0.503	0.371	4.88712e-41	5	IRF1
IFNGR1	1.53724e-43	0.259653	0.696	0.554	4.75823e-39	5	IFNGR1
CHMP1B1	1.01764e-42	0.308255	0.709	0.583	3.1499e-38	5	CHMP1B
GPX11	5.74016e-39	0.275475	0.47	0.333	1.77675e-34	5	GPX1
RPS4Y11	1.32929e-34	0.361608	0.445	0.362	4.11455e-30	5	RPS4Y1
CREM2	2.14811e-27	0.430174	0.64	0.569	6.64904e-23	5	CREM
ID22	5.18693e-19	0.368599	0.664	0.602	1.60551e-14	5	ID2
RACK1	4.1108e-06	0.28751	0.517	0.6	0.127242	5	RACK1
TMSB4X	5.27132e-272	0.661489	0.997	0.999	1.63163e-267	6	TMSB4X
FTL2	1.91674e-270	0.955099	0.999	0.999	5.93287e-266	6	FTL
SERF21	1.40124e-134	0.484867	0.956	0.987	4.33727e-130	6	SERF2
ATP5E	1.36191e-111	0.455238	0.949	0.984	4.21552e-107	6	ATP5E
RPL412	2.03332e-102	0.354308	0.994	0.998	6.29373e-98	6	RPL41
AIF11	7.8404e-102	0.629462	0.884	0.896	2.42684e-97	6	AIF1
RPL122	2.43796e-88	0.398469	0.956	0.986	7.54622e-84	6	RPL12
TMSB101	3.18548e-84	0.335054	0.994	0.998	9.86003e-80	6	TMSB10
RPS192	3.50589e-79	0.361776	0.977	0.991	1.08518e-74	6	RPS19
VAMP81	2.63024e-73	0.600683	0.764	0.827	8.14137e-69	6	VAMP8
RPL351	8.07262e-73	0.371572	0.945	0.979	2.49872e-68	6	RPL35
LGALS12	4.82187e-72	0.474471	0.924	0.954	1.49251e-67	6	LGALS1
S100A111	2.79255e-63	0.4517	0.944	0.968	8.64379e-59	6	S100A11
UQCRB	1.53529e-61	0.512239	0.766	0.901	4.75218e-57	6	UQCRB
OAZ1	6.02019e-59	0.323033	0.94	0.981	1.86343e-54	6	OAZ1
RPL213	1.91067e-57	0.325077	0.978	0.993	5.9141e-53	6	RPL21
PRDX12	3.44402e-57	0.788008	0.719	0.792	1.06603e-52	6	PRDX1
YBX12	8.32162e-57	0.492444	0.84	0.919	2.57579e-52	6	YBX1
RPLP12	8.38636e-56	0.259202	0.99	0.998	2.59583e-51	6	RPLP1
COX7C	2.19721e-54	0.466171	0.78	0.902	6.80103e-50	6	COX7C
C1QA1	6.34208e-51	0.508434	0.688	0.558	1.96306e-46	6	C1QA
NPC22	1.6081e-49	0.395711	0.873	0.935	4.97754e-45	6	NPC2
SNRPC	2.96505e-49	0.254623	0.193	0.404	9.17771e-45	6	SNRPC
NAA20	5.636e-48	0.25805	0.168	0.36	1.74451e-43	6	NAA20
RPS153	3.45389e-46	0.273669	0.965	0.991	1.06908e-41	6	RPS15
RPL393	1.03409e-45	0.289747	0.981	0.996	3.20082e-41	6	RPL39
POLR2I	3.6879e-44	0.250895	0.175	0.362	1.14152e-39	6	POLR2I
NDUFC1	2.36571e-42	0.268097	0.203	0.403	7.32259e-38	6	NDUFC1
UQCR11	8.26861e-42	0.520747	0.7	0.845	2.55938e-37	6	UQCR11
C1QB1	1.24645e-41	0.505085	0.651	0.531	3.85812e-37	6	C1QB
NDUFA12	1.89521e-39	0.260768	0.251	0.478	5.86624e-35	6	NDUFA12
TCEAL41	2.94084e-39	0.260628	0.16	0.326	9.10277e-35	6	TCEAL4
RPL27A2	4.1164e-39	0.286931	0.942	0.977	1.27415e-34	6	RPL27A
SRP9	6.76239e-39	0.250682	0.273	0.516	2.09316e-34	6	SRP9
GTF3C6	7.77807e-39	0.278298	0.258	0.491	2.40755e-34	6	GTF3C6
DUSP23	1.59171e-38	0.264815	0.199	0.388	4.92683e-34	6	DUSP23
SDHB	2.42424e-38	0.264736	0.217	0.416	7.50376e-34	6	SDHB
MRPS18C	7.49231e-38	0.275579	0.154	0.313	2.31909e-33	6	MRPS18C
UQCC2	9.62802e-38	0.288089	0.183	0.363	2.98016e-33	6	UQCC2
RPL262	1.29975e-37	0.286547	0.946	0.986	4.02313e-33	6	RPL26
MRPL52	3.93705e-37	0.25984	0.301	0.557	1.21864e-32	6	MRPL52
TYROBP2	1.87315e-36	0.278875	0.948	0.98	5.79796e-32	6	TYROBP
RPS3A2	2.30238e-36	0.2774	0.95	0.984	7.12655e-32	6	RPS3A
EIF4EBP1	2.46681e-36	0.253679	0.226	0.422	7.63552e-32	6	EIF4EBP1
AP2M1	5.04655e-36	0.252134	0.296	0.546	1.56206e-31	6	AP2M1
RPS252	5.57558e-36	0.284488	0.916	0.976	1.72581e-31	6	RPS25
C1QC1	7.86323e-36	0.531568	0.604	0.515	2.43391e-31	6	C1QC
RPL381	9.06207e-36	0.317878	0.878	0.962	2.80498e-31	6	RPL38
DYNLRB1	2.08601e-35	0.257624	0.294	0.543	6.45683e-31	6	DYNLRB1
CSTB2	2.91352e-35	0.526762	0.763	0.844	9.01822e-31	6	CSTB
NAA38	3.16349e-35	0.251283	0.268	0.491	9.79195e-31	6	NAA38
RPL73	3.64925e-35	0.327985	0.919	0.977	1.12955e-30	6	RPL7
SNRPE	5.46642e-35	0.272976	0.31	0.564	1.69202e-30	6	SNRPE
RAB132	6.95466e-35	0.267196	0.205	0.385	2.15268e-30	6	RAB13
APOC12	9.83712e-35	1.17004	0.511	0.469	3.04488e-30	6	APOC1
FUOM1	2.7736e-34	0.261287	0.192	0.366	8.58514e-30	6	FUOM
IL181	2.91823e-34	0.27269	0.177	0.336	9.03279e-30	6	IL18
TIMM13	5.64939e-34	0.253611	0.278	0.507	1.74866e-29	6	TIMM13
SMIM41	6.64439e-34	0.250177	0.149	0.296	2.05664e-29	6	SMIM4
RB11	1.61542e-33	0.345535	0.21	0.391	5.00022e-29	6	RB1
TRAPPC2L	1.70368e-33	0.286132	0.186	0.356	5.27339e-29	6	TRAPPC2L
NDUFA6	8.09336e-33	0.278951	0.271	0.493	2.50514e-28	6	NDUFA6
VPS29	1.3707e-32	0.255043	0.34	0.608	4.24272e-28	6	VPS29
CD591	2.87904e-32	0.251687	0.225	0.411	8.91149e-28	6	CD59
GTF2H5	3.19408e-32	0.3447	0.229	0.425	9.88665e-28	6	GTF2H5
ATP5L	3.30876e-32	0.376424	0.773	0.912	1.02416e-27	6	ATP5L
RPS201	3.98764e-32	0.300487	0.898	0.967	1.23429e-27	6	RPS20
LSM3	6.12298e-32	0.269187	0.306	0.549	1.89524e-27	6	LSM3
SMS1	1.64001e-31	0.268245	0.268	0.484	5.07632e-27	6	SMS
NDUFS7	3.08304e-31	0.273823	0.316	0.565	9.54295e-27	6	NDUFS7
RPL362	3.10754e-31	0.251124	0.929	0.983	9.61878e-27	6	RPL36
RPS62	7.21707e-31	0.261137	0.947	0.984	2.2339e-26	6	RPS6
RPS132	3.6726e-30	0.273212	0.936	0.981	1.13678e-25	6	RPS13
NDUFB5	1.11146e-29	0.251729	0.3	0.536	3.44031e-25	6	NDUFB5
ATOX12	2.24138e-29	0.704186	0.604	0.721	6.93775e-25	6	ATOX1
LSM5	2.83134e-29	0.319337	0.272	0.489	8.76385e-25	6	LSM5
COX14	1.03987e-28	0.277632	0.29	0.513	3.21872e-24	6	COX14
C19orf70	1.1346e-28	0.297775	0.273	0.489	3.51193e-24	6	C19orf70
FIS1	2.88814e-28	0.274503	0.295	0.524	8.93966e-24	6	FIS1
[truncated: 8,357 more rows]
