# Supplementary material for: SPP1+ macrophages in colorectal cancer: Markers of malignancy and promising therapeutic targets
Source: Genes Dis. 2024 May 30;12(3):101340. doi: 10.1016/j.gendis.2024.101340 (PMC11907465; doi:10.1016/j.gendis.2024.101340)
Supplement: Table S4 — Differentially expressed genes in monocytes/macrophages between normal colorectum and colorectal cancer. [file mmc4.xls]

## Sheet: Table S3
Table S4. Differentially expressed genes in monocyte/macrophage between NC and CRC.
A	Differentially expressed genes in macrophages between NC and CRC in GSE132465.
B	Differentially expressed genes in macrophages between NC and CRC in GSE144735.
C	Differentially expressed genes in macrophages between NC and CRC in GSE146771.
D	Differentially expressed genes in macrophages between NC and CRC in GSE178341.
E	Differentially expressed genes in monocyte/macrophage between NC and CRC in GSE164552.
F	Differentially expressed genes in monocyte/macrophage between NC and CRC in Wu et al..

## Sheet: A
DEG	p_val	avg_log2FC	pct.1	pct.2	p_val_adj			p_val	avg_log2FC	pct.1	pct.2	p_val_adj		up	p_val	avg_log2FC	pct.1	pct.2	p_val_adj
JCHAIN	3.15318e-225	3.36721	0.879	0.149	7.27596e-221		JCHAIN	3.15e-225	3.36721	0.879	0.149	7.28e-221		C15orf48	4.36e-46	-1.66452	0.508	0.896	1.01e-41
IGHA1	5.21897e-173	3.56603	0.975	0.309	1.20428e-168		IGHA1	5.22e-173	3.56603	0.975	0.309	1.2e-168		SPP1	1.44e-40	-4.92786	0.025	0.484	3.32e-36
IGHA2	5.67155e-173	3.0191	0.667	0.094	1.30871e-168		IGHA2	5.67e-173	3.0191	0.667	0.094	1.31e-168		CCL3	1.92e-40	-2.03457	0.779	0.925	4.44e-36
GUCA2B	4.7574e-150	0.313025	0.175	0.003	1.09777e-145		GUCA2B	4.76e-150	0.313025	0.175	0.003	1.1e-145		LGALS1	9.72e-35	-0.963893	0.854	0.984	2.24e-30
DNASE1L3	7.6415e-126	1.70254	0.371	0.034	1.76327e-121		DNASE1L3	7.64e-126	1.70254	0.371	0.034	1.76e-121		CCL3L3	8.44e-32	-2.05868	0.592	0.851	1.95e-27
ZG16	1.20989e-123	0.283807	0.188	0.006	2.79181e-119		ZG16	1.21e-123	0.283807	0.188	0.006	2.79e-119		S100A9	4.56e-31	-0.589734	0.458	0.843	1.05e-26
GUCA2A	1.5283e-104	0.222633	0.142	0.003	3.52655e-100		GUCA2A	1.53e-104	0.222633	0.142	0.003	3.53e-100		CCL20	2.97e-30	-1.73386	0.279	0.67	6.84e-26
SEPP1	1.07629e-101	2.8343	0.713	0.208	2.48354e-97		SEPP1	1.08e-101	2.8343	0.713	0.208	2.48e-97		CAPG	2.49e-28	-1.20565	0.408	0.746	5.75e-24
IGF1	1.663e-101	0.673616	0.329	0.034	3.83738e-97		IGF1	1.66e-101	0.673616	0.329	0.034	3.84e-97		GAPDH	3.66e-28	-1.00416	0.867	0.983	8.44e-24
CLEC10A	2.63445e-91	1.42452	0.529	0.104	6.07899e-87		CLEC10A	2.63e-91	1.42452	0.529	0.104	6.08e-87		CD44	3.44e-26	-0.849312	0.767	0.921	7.93e-22
LYVE1	8.22279e-90	0.547698	0.167	0.008	1.89741e-85		LYVE1	8.22e-90	0.547698	0.167	0.008	1.9e-85		LDHA	7.14e-26	-0.97778	0.55	0.797	1.65e-21
CA4	3.70626e-83	0.135323	0.092	0.001	8.5522e-79		CA4	3.71e-83	0.135323	0.092	0.001	8.55e-79		S100A10	1.3e-25	-0.969797	0.792	0.932	2.99e-21
GFRA2	1.53495e-64	0.243524	0.167	0.013	3.54189e-60		GFRA2	1.53e-64	0.243524	0.167	0.013	3.54e-60		S100A8	7.24e-25	-0.578002	0.204	0.607	1.67e-20
CD163L1	4.34585e-60	0.479395	0.238	0.03	1.0028e-55		CD163L1	4.35e-60	0.479395	0.238	0.03	1e-55		S100A6	1.19e-24	-0.856073	0.858	0.981	2.74e-20
PHGR1	2.77803e-57	0.784754	0.546	0.164	6.41031e-53		PHGR1	2.78e-57	0.784754	0.546	0.164	6.41e-53		SERPINA1	6.12e-24	-0.675427	0.375	0.725	1.41e-19
AQP8	4.78859e-56	0.119379	0.067	0.001	1.10497e-51		AQP8	4.79e-56	0.119379	0.067	0.001	1.1e-51		IL7R	1.64e-23	-0.937376	0.054	0.377	3.78e-19
IGLC2	7.52732e-54	1.70431	0.879	0.479	1.73693e-49		IGLC2	7.53e-54	1.70431	0.879	0.479	1.74e-49		CTSL	1.89e-23	-1.39887	0.608	0.801	4.36e-19
CST3	7.65551e-54	1.66953	1	0.918	1.76651e-49		CST3	7.66e-54	1.66953	1	0.918	1.77e-49		CCL4	1.16e-22	-1.28339	0.608	0.839	2.69e-18
JAML	8.5573e-54	1.18895	0.529	0.167	1.9746e-49		JAML	8.56e-54	1.18895	0.529	0.167	1.97e-49		SLC11A1	2.84e-21	-0.595045	0.117	0.435	6.56e-17
CLEC9A	2.15343e-53	0.102428	0.067	0.001	4.96905e-49		CLEC9A	2.15e-53	0.102428	0.067	0.001	4.97e-49		BCL2A1	8.55e-21	-0.721659	0.6	0.853	1.97e-16
CA7	6.13852e-50	0.0643802	0.046	0	1.41646e-45		CA7	6.14e-50	0.0643802	0.046	0	1.42e-45		CXCL1	1.15e-20	-2.06643	0.225	0.517	2.66e-16
C15orf48	4.36218e-46	-1.66452	0.508	0.896	1.00657e-41		CXCL12	3.4e-45	0.229274	0.171	0.02	7.85e-41		CSTB	2.66e-20	-1.00648	0.717	0.88	6.13e-16
CXCL12	3.4029e-45	0.229274	0.171	0.02	7.85218e-41		SLC40A1	3.6e-45	1.14935	0.554	0.197	8.3e-41		FNDC3B	3.4e-20	-0.57298	0.171	0.468	7.85e-16
SLC40A1	3.59826e-45	1.14935	0.554	0.197	8.30298e-41		ADH1B	4.26e-45	0.0531113	0.038	0	9.84e-41		IL1RN	3.58e-20	-1.13302	0.417	0.677	8.26e-16
ADH1B	4.26491e-45	0.0531113	0.038	0	9.84128e-41		IGKC	1.72e-44	2.05222	0.996	0.775	3.96e-40		SOD2	2.66e-19	-0.747142	0.929	0.983	6.13e-15
IGKC	1.71537e-44	2.05222	0.996	0.775	3.95821e-40		FGL2	7.84e-42	1.02579	0.792	0.419	1.81e-37		CLEC5A	3.43e-19	-0.593931	0.021	0.287	7.91e-15
FGL2	7.83818e-42	1.02579	0.792	0.419	1.80866e-37		PLAC9	1.13e-38	0.0790684	0.058	0.002	2.6e-34		CCL4L2	6.2e-19	-1.27859	0.529	0.766	1.43e-14
SPP1	1.44069e-40	-4.92786	0.025	0.484	3.32438e-36		PLEKHG5	1.47e-36	0.0850095	0.054	0.002	3.4e-32		LINC01272	2.06e-18	-0.480127	0.121	0.418	4.76e-14
CCL3	1.92393e-40	-2.03457	0.779	0.925	4.43948e-36		F13A1	2.37e-36	0.997547	0.404	0.132	5.46e-32		IL1B	3.05e-17	-1.02676	0.729	0.874	7.04e-13
PLAC9	1.12852e-38	0.0790684	0.058	0.002	2.60406e-34		CFD	2.63e-36	0.949742	0.779	0.449	6.07e-32		GSTO1	4.1e-17	-0.683547	0.554	0.776	9.46e-13
PLEKHG5	1.47455e-36	0.0850095	0.054	0.002	3.40253e-32		LMNA	4.06e-35	1.17254	0.833	0.545	9.38e-31		SNX10	7.09e-17	-0.700402	0.238	0.488	1.64e-12
F13A1	2.36515e-36	0.997547	0.404	0.132	5.45758e-32		CEBPD	5.92e-34	0.843819	0.667	0.317	1.37e-29		S100A11	7.4e-17	-0.713278	0.892	0.969	1.71e-12
CFD	2.63087e-36	0.949742	0.779	0.449	6.07074e-32		IGLC3	1.12e-30	2.52508	0.554	0.239	2.57e-26		SLC16A10	8.76e-17	-0.580622	0.125	0.388	2.02e-12
LMNA	4.06378e-35	1.17254	0.833	0.545	9.37718e-31		ITM2C	1.31e-30	0.464256	0.312	0.089	3.03e-26		ANXA2	1.1e-16	-0.799539	0.704	0.866	2.54e-12
LGALS1	9.71656e-35	-0.963893	0.854	0.984	2.2421e-30		STAB1	1.19e-29	0.782904	0.625	0.316	2.74e-25		AQP9	1.58e-16	-0.575568	0.142	0.42	3.65e-12
CEBPD	5.92386e-34	0.843819	0.667	0.317	1.36693e-29		FOLR2	4.31e-29	0.506373	0.45	0.168	9.94e-25		FCGR3A	4.48e-16	-0.922485	0.354	0.588	1.03e-11
CCL3L3	8.43516e-32	-2.05868	0.592	0.851	1.94641e-27		HBB	2.45e-28	0.220484	0.042	0.001	5.65e-24		IL6	6.93e-16	-1.41847	0.146	0.402	1.6e-11
S100A9	4.55932e-31	-0.589734	0.458	0.843	1.05206e-26		CLCA4	3.07e-28	0.0747395	0.038	0.001	7.07e-24		G0S2	2.03e-15	-0.662735	0.483	0.813	4.69e-11
IGLC3	1.11502e-30	2.52508	0.554	0.239	2.57292e-26		MAMDC2	5.07e-28	0.104471	0.058	0.003	1.17e-23		HIF1A	3.01e-15	-0.572236	0.483	0.69	6.95e-11
ITM2C	1.31277e-30	0.464256	0.312	0.089	3.02922e-26		MGP	5.21e-28	0.207616	0.175	0.034	1.2e-23		RAB13	3.25e-15	-0.581034	0.179	0.426	7.5e-11
CCL20	2.96593e-30	-1.73386	0.279	0.67	6.84389e-26		P2RY14	1.21e-27	0.105418	0.075	0.006	2.8e-23		INHBA	3.41e-15	-0.943263	0.108	0.356	7.87e-11
STAB1	1.18572e-29	0.782904	0.625	0.316	2.73604e-25		FBLN1	2.87e-27	0.131305	0.1	0.012	6.63e-23		IFI6	5.27e-15	-1.24547	0.329	0.568	1.22e-10
FOLR2	4.30627e-29	0.506373	0.45	0.168	9.93671e-25		FCER1A	6.23e-26	0.572922	0.1	0.012	1.44e-21		TPI1	5.78e-15	-0.644124	0.721	0.866	1.33e-10
HBB	2.4466e-28	0.220484	0.042	0.001	5.64553e-24		AL928768.3	7.7e-26	0.115841	0.054	0.003	1.78e-21		ALDOA	1.32e-14	-0.608019	0.713	0.88	3.04e-10
CAPG	2.49256e-28	-1.20565	0.408	0.746	5.75159e-24		MT-ND3	1.49e-25	0.611288	0.992	0.974	3.44e-21		GLUL	2.63e-14	-0.764458	0.721	0.848	6.06e-10
CLCA4	3.06504e-28	0.0747395	0.038	0.001	7.07259e-24		IGHM	3e-25	0.158873	0.321	0.105	6.91e-21		SDC2	3.72e-14	-0.691475	0.067	0.287	8.58e-10
GAPDH	3.65864e-28	-1.00416	0.867	0.983	8.4423e-24		LTC4S	4.69e-25	0.266319	0.221	0.056	1.08e-20		FTH1	5.09e-14	-0.712242	1	1	1.18e-09
MAMDC2	5.0721e-28	0.104471	0.058	0.003	1.17039e-23		MPEG1	1.33e-24	0.754816	0.621	0.356	3.06e-20		IGHG4	7.02e-14	-0.771887	0.246	0.471	1.62e-09
MGP	5.20788e-28	0.207616	0.175	0.034	1.20172e-23		PABPC1	3.49e-24	0.84628	0.942	0.849	8.04e-20		PMAIP1	9.5e-14	-0.802417	0.321	0.551	2.19e-09
P2RY14	1.21497e-27	0.105418	0.075	0.006	2.80355e-23		INSIG1	4.52e-24	1.12366	0.746	0.491	1.04e-19		ALOX5AP	9.92e-14	-1.03645	0.329	0.539	2.29e-09
FBLN1	2.87391e-27	0.131305	0.1	0.012	6.63154e-23		HDAC9	6.41e-24	0.126461	0.104	0.015	1.48e-19		ADAM8	2.03e-13	-0.415403	0.058	0.27	4.69e-09
CD44	3.43727e-26	-0.849312	0.767	0.921	7.93149e-22		EZR	8.73e-24	0.770082	0.688	0.431	2.01e-19		SPHK1	2.89e-13	-0.425594	0.125	0.353	6.67e-09
FCER1A	6.22594e-26	0.572922	0.1	0.012	1.43664e-21		IGFBP6	1.59e-23	0.159762	0.121	0.02	3.66e-19		PKM	2.91e-13	-0.563344	0.637	0.809	6.71e-09
LDHA	7.13782e-26	-0.97778	0.55	0.797	1.64705e-21		GATM	2.39e-23	0.439127	0.288	0.094	5.5e-19		TFF3	7.76e-13	-0.599118	0.15	0.364	1.79e-08
AL928768.3	7.69516e-26	0.115841	0.054	0.003	1.77566e-21		ZNF331	3.03e-23	0.72938	0.596	0.315	6.99e-19		SEC61G	8.9e-13	-0.50096	0.633	0.8	2.05e-08
S100A10	1.29788e-25	-0.969797	0.792	0.932	2.99485e-21		CPVL	5.02e-23	0.893189	0.671	0.397	1.16e-18		FCGR2A	1.5e-12	-0.726799	0.608	0.744	3.47e-08
MT-ND3	1.49109e-25	0.611288	0.992	0.974	3.44068e-21		LYPD8	1.82e-22	0.061655	0.042	0.002	4.2e-18		PLIN2	1.84e-12	-0.740494	0.425	0.648	4.25e-08
IGHM	2.99655e-25	0.158873	0.321	0.105	6.91455e-21		CD209	3.13e-22	0.372743	0.325	0.116	7.23e-18		FABP5	2.4e-12	-1.01027	0.383	0.584	5.54e-08
LTC4S	4.68645e-25	0.266319	0.221	0.056	1.0814e-20		ARL4C	5.99e-22	0.683407	0.667	0.389	1.38e-17		PLP2	2.44e-12	-0.430365	0.179	0.407	5.62e-08
S100A8	7.23589e-25	-0.578002	0.204	0.607	1.66968e-20		MFAP4	1.32e-21	0.074718	0.058	0.005	3.04e-17		CTSB	2.72e-12	-0.827198	0.879	0.922	6.27e-08
S100A6	1.18758e-24	-0.856073	0.858	0.981	2.74033e-20		CA1	2.12e-21	0.0353511	0.021	0	4.9e-17		SLC25A37	2.77e-12	-0.523547	0.138	0.346	6.38e-08
MPEG1	1.32733e-24	0.754816	0.621	0.356	3.06282e-20		CD36	2.61e-21	0.535658	0.429	0.19	6.03e-17		IGHG3	3.67e-12	-0.938958	0.212	0.42	8.47e-08
PABPC1	3.48611e-24	0.84628	0.942	0.849	8.0442e-20		GALR2	3.34e-21	0.110685	0.062	0.006	7.71e-17		ACTN1	4.51e-12	-0.373099	0.167	0.383	1.04e-07
INSIG1	4.52376e-24	1.12366	0.746	0.491	1.04386e-19		A2M	5.44e-21	0.766968	0.533	0.281	1.26e-16		TNF	4.91e-12	-0.917343	0.167	0.37	1.13e-07
SERPINA1	6.12396e-24	-0.675427	0.375	0.725	1.4131e-19		MS4A12	6e-21	0.0238467	0.017	0	1.38e-16		ENO1	6.23e-12	-0.486013	0.637	0.817	1.44e-07
HDAC9	6.40739e-24	0.126461	0.104	0.015	1.47851e-19		OTOP2	6e-21	0.0238467	0.017	0	1.38e-16		UPP1	6.58e-12	-0.493047	0.392	0.598	1.52e-07
EZR	8.72501e-24	0.770082	0.688	0.431	2.0133e-19		PYY	6e-21	0.0238467	0.017	0	1.38e-16		TREM2	7.89e-12	-0.841386	0.125	0.33	1.82e-07
IGFBP6	1.5861e-23	0.159762	0.121	0.02	3.65992e-19		JUND	7.89e-21	0.602842	0.846	0.685	1.82e-16		NFKBIA	9.29e-12	-0.594888	0.925	0.951	2.14e-07
IL7R	1.63804e-23	-0.937376	0.054	0.377	3.77977e-19		LILRB5	2e-20	0.374153	0.258	0.085	4.61e-16		ISG15	9.39e-12	-0.979701	0.438	0.65	2.17e-07
CTSL	1.89098e-23	-1.39887	0.608	0.801	4.36343e-19		PRMT9	2.04e-19	0.420464	0.325	0.127	4.72e-15		TYMP	1.81e-11	-0.596795	0.787	0.885	4.17e-07
GATM	2.38524e-23	0.439127	0.288	0.094	5.50394e-19		PLA2G16	2.11e-19	0.272865	0.225	0.069	4.87e-15		KRT18	1.83e-11	-0.369785	0.121	0.322	4.22e-07
ZNF331	3.02969e-23	0.72938	0.596	0.315	6.991e-19		FOSB	2.11e-19	0.530315	0.917	0.714	4.88e-15		SQRDL	2.01e-11	-0.464011	0.229	0.43	4.64e-07
CPVL	5.01827e-23	0.893189	0.671	0.397	1.15797e-18		MZB1	3.45e-19	0.240254	0.146	0.033	7.97e-15		CD9	2.25e-11	-0.613469	0.312	0.521	5.2e-07
CCL4	1.16422e-22	-1.28339	0.608	0.839	2.68644e-18		WWP1	1.52e-18	0.257489	0.212	0.065	3.51e-14		VIM	3.01e-11	-0.544765	0.933	0.98	6.95e-07
LYPD8	1.82137e-22	0.061655	0.042	0.002	4.2028e-18		QPRT	5.25e-18	0.191557	0.154	0.038	1.21e-13		NOP10	4.45e-11	-0.484561	0.592	0.734	1.03e-06
CD209	3.134e-22	0.372743	0.325	0.116	7.23171e-18		TCF21	5.45e-18	0.034533	0.025	0.001	1.26e-13		ERO1A	4.96e-11	-0.39745	0.121	0.317	1.14e-06
ARL4C	5.99113e-22	0.683407	0.667	0.389	1.38245e-17		HLA-DPA1	1.35e-17	1.0592	0.954	0.87	3.12e-13		SH3BGRL3	5.54e-11	-0.485779	0.871	0.957	1.28e-06
MFAP4	1.31777e-21	0.074718	0.058	0.005	3.04075e-17		MT-ND1	3.19e-17	0.508048	0.992	0.988	7.36e-13		MMP14	6.91e-11	-0.529949	0.225	0.425	1.6e-06
CA1	2.1223e-21	0.0353511	0.021	0	4.89722e-17		KLF4	3.41e-17	0.464602	0.746	0.505	7.87e-13		FN1	6.97e-11	-0.75387	0.021	0.186	1.61e-06
CD36	2.61149e-21	0.535658	0.429	0.19	6.02602e-17		DPT	4.68e-17	0.0453972	0.029	0.001	1.08e-12		HSP90AA1	8.46e-11	-1.34028	0.858	0.895	1.95e-06
SLC11A1	2.84324e-21	-0.595045	0.117	0.435	6.56078e-17		PLXDC1	4.79e-17	0.110635	0.083	0.013	1.11e-12		PDLIM7	9.93e-11	-0.333612	0.067	0.245	2.29e-06
GALR2	3.34195e-21	0.110685	0.062	0.006	7.71156e-17		IGHV3-48	6.19e-17	0.0445801	0.033	0.002	1.43e-12		GK	1.08e-10	-0.413937	0.288	0.505	2.5e-06
A2M	5.44282e-21	0.766968	0.533	0.281	1.25593e-16		GRIP1	1e-16	0.0294745	0.017	0	2.31e-12		IER3	1.23e-10	-0.742838	0.812	0.893	2.84e-06
MS4A12	5.99772e-21	0.0238467	0.017	0	1.38397e-16		RP11-798K3.3	1.01e-16	0.0235739	0.017	0	2.32e-12		BCAT1	2.27e-10	-0.351202	0.121	0.309	5.23e-06
OTOP2	5.99772e-21	0.0238467	0.017	0	1.38397e-16		RPL34	1.86e-16	0.585744	1	0.99	4.29e-12		TIMP1	2.42e-10	-1.19108	0.733	0.84	5.58e-06
PYY	5.99772e-21	0.0238467	0.017	0	1.38397e-16		IGHV3-53	4.25e-16	0.0179219	0.013	0	9.81e-12		TGM2	2.68e-10	-0.313868	0.029	0.193	6.18e-06
JUND	7.88789e-21	0.602842	0.846	0.685	1.82013e-16		SST	4.25e-16	0.0179219	0.013	0	9.81e-12		IGHG1	2.95e-10	-1.03999	0.092	0.267	6.81e-06
BCL2A1	8.54936e-21	-0.721659	0.6	0.853	1.97276e-16		CD302	4.47e-16	0.318514	0.412	0.197	1.03e-11		TNIP1	2.98e-10	-0.40061	0.233	0.43	6.87e-06
CXCL1	1.15362e-20	-2.06643	0.225	0.517	2.66197e-16		GAS7	5.62e-16	0.269928	0.242	0.089	1.3e-11		RALA	3.19e-10	-0.381727	0.229	0.438	7.36e-06
LILRB5	1.99928e-20	0.374153	0.258	0.085	4.61334e-16		RPS23	5.95e-16	0.642035	0.988	0.968	1.37e-11		TSC22D1	3.42e-10	-0.552794	0.204	0.398	7.89e-06
CSTB	2.65602e-20	-1.00648	0.717	0.88	6.12877e-16		JUNB	8.6e-16	0.428796	0.887	0.693	1.98e-11		CCL5	4.08e-10	-0.798393	0.079	0.251	9.41e-06
FNDC3B	3.40086e-20	-0.57298	0.171	0.468	7.84748e-16		JMY	1.06e-15	0.292417	0.25	0.093	2.44e-11		FLOT1	5.01e-10	-0.374365	0.246	0.441	1.16e-05
IL1RN	3.58041e-20	-1.13302	0.417	0.677	8.26179e-16		C1QA	1.32e-15	0.48886	0.825	0.544	3.05e-11		ATP6V1F	5.53e-10	-0.478454	0.658	0.819	1.28e-05
PRMT9	2.04338e-19	0.420464	0.325	0.127	4.71511e-15		MT-ND2	2.7e-15	0.44821	0.992	0.993	6.23e-11		MYL12A	5.58e-10	-0.481449	0.725	0.842	1.29e-05
PLA2G16	2.10893e-19	0.272865	0.225	0.069	4.86635e-15		TIPARP	2.72e-15	0.36511	0.471	0.252	6.28e-11		PGK1	5.67e-10	-0.502807	0.608	0.74	1.31e-05
FOSB	2.11271e-19	0.530315	0.917	0.714	4.87507e-15		HIC1	3.51e-15	0.22627	0.154	0.043	8.1e-11		FPR1	7.24e-10	-0.349353	0.142	0.34	1.67e-05
SOD2	2.65773e-19	-0.747142	0.929	0.983	6.13271e-15		SHE	4.45e-15	0.0553513	0.033	0.002	1.03e-10		PDXK	7.54e-10	-0.361288	0.229	0.428	1.74e-05
CLEC5A	3.42965e-19	-0.593931	0.021	0.287	7.91392e-15		MYADM	8.71e-15	0.504386	0.479	0.276	2.01e-10		CYSTM1	7.7e-10	-0.350226	0.275	0.475	1.78e-05
MZB1	3.45353e-19	0.240254	0.146	0.033	7.96902e-15		DCN	8.75e-15	0.231438	0.167	0.051	2.02e-10		DRAM1	7.72e-10	-0.419636	0.2	0.383	1.78e-05
CCL4L2	6.19914e-19	-1.27859	0.529	0.766	1.43045e-14		IGHV4-59	9.38e-15	0.0448524	0.029	0.002	2.16e-10		LILRB4	8.17e-10	-0.585566	0.25	0.432	1.88e-05
WWP1	1.52021e-18	0.257489	0.212	0.065	3.50789e-14		MT-CO3	1.06e-14	0.486934	1	0.994	2.45e-10		TNFAIP6	9.22e-10	-0.495936	0.117	0.309	2.13e-05
LINC01272	2.06082e-18	-0.480127	0.121	0.418	4.75534e-14		HLA-DPB1	1.87e-14	0.969601	0.942	0.877	4.32e-10		CALM1	9.73e-10	-0.569851	0.7	0.805	2.24e-05
QPRT	5.25377e-18	0.191557	0.154	0.038	1.21231e-13		CREM	2.22e-14	0.672965	0.883	0.751	5.13e-10		HSPA1A	9.92e-10	-1.59687	0.492	0.614	2.29e-05
TCF21	5.45352e-18	0.034533	0.025	0.001	1.2584e-13		MIDN	5.78e-14	0.432819	0.496	0.286	1.33e-09		SLC16A3	1.02e-09	-0.437832	0.388	0.586	2.35e-05
HLA-DPA1	1.35088e-17	1.0592	0.954	0.87	3.11715e-13		CADM3	6.67e-14	0.0233012	0.017	0	1.54e-09		MIF	1.14e-09	-0.517907	0.417	0.581	2.64e-05
IL1B	3.05012e-17	-1.02676	0.729	0.874	7.03816e-13		LINC01082	6.67e-14	0.0233012	0.017	0	1.54e-09		TXN	1.35e-09	-0.466096	0.713	0.84	3.1e-05
MT-ND1	3.19154e-17	0.508048	0.992	0.988	7.36448e-13		MT-CYB	6.85e-14	0.507673	0.983	0.986	1.58e-09		AGR2	1.64e-09	-0.333098	0.083	0.251	3.78e-05
KLF4	3.4116e-17	0.464602	0.746	0.505	7.87227e-13		SELK	7.85e-14	0.552927	0.808	0.637	1.81e-09		ZFAND2A	2.38e-09	-0.74037	0.092	0.257	5.48e-05
GSTO1	4.10099e-17	-0.683547	0.554	0.776	9.46304e-13		FOS	1.26e-13	0.333029	0.887	0.677	2.9e-09		HSPA6	3.07e-09	-1.5177	0.1	0.259	7.08e-05
DPT	4.68483e-17	0.0453972	0.029	0.001	1.08102e-12		RNASE6	1.27e-13	0.642419	0.629	0.42	2.93e-09		MT2A	3.23e-09	-1.10559	0.508	0.651	7.45e-05
PLXDC1	4.79017e-17	0.110635	0.083	0.013	1.10533e-12		IGHV4-39	1.29e-13	0.0395681	0.025	0.001	2.98e-09		APOC1	3.39e-09	-1.488	0.338	0.5	7.82e-05
IGHV3-48	6.18986e-17	0.04458	0.033	0.002	1.42831e-12		RPL6	1.36e-13	0.711748	0.971	0.921	3.13e-09		HSPH1	3.73e-09	-0.877634	0.262	0.424	8.6e-05
SNX10	7.08967e-17	-0.700402	0.238	0.488	1.63594e-12		RPL26	1.39e-13	0.633692	0.992	0.972	3.2e-09		ANPEP	3.8e-09	-0.33444	0.15	0.332	8.77e-05
S100A11	7.39627e-17	-0.713278	0.892	0.969	1.70669e-12		IGLV1-51	1.51e-13	0.0665748	0.033	0.003	3.47e-09		GLIPR2	4.22e-09	-0.368234	0.238	0.419	9.73e-05
SLC16A10	8.76286e-17	-0.580622	0.125	0.388	2.02203e-12		IGHV3-23	1.54e-13	0.0720057	0.05	0.006	3.56e-09		MARCO	4.74e-09	-0.633098	0.029	0.173	0.00010927
GRIP1	1.00194e-16	0.0294745	0.017	0	2.31197e-12		RASSF2	2.24e-13	0.256925	0.279	0.12	5.16e-09		MXD1	5.2e-09	-0.420651	0.362	0.533	0.00012001
RP11-798K3.3	1.00529e-16	0.0235739	0.017	0	2.3197e-12		HLA-DRB5	2.71e-13	1.1712	0.838	0.728	6.26e-09		CD82	6.23e-09	-0.299081	0.067	0.222	0.00014367
ANXA2	1.10103e-16	-0.799539	0.704	0.866	2.54062e-12		RPS13	3.11e-13	0.584194	0.979	0.968	7.17e-09		FCER1G	6.31e-09	-0.47084	0.958	0.983	0.0001456
AQP9	1.5839e-16	-0.575568	0.142	0.42	3.65485e-12		FCGRT	4.16e-13	0.491263	0.858	0.687	9.6e-09		MIR155HG	6.33e-09	-0.464121	0.142	0.312	0.0001461
RPL34	1.86095e-16	0.585744	1	0.99	4.29414e-12		FABP1	4.24e-13	0.298677	0.333	0.157	9.79e-09		IL1A	6.71e-09	-0.514255	0.162	0.337	0.00015493
IGHV3-53	4.25239e-16	0.0179219	0.013	0	9.81238e-12		SH2B3	4.89e-13	0.414964	0.471	0.279	1.13e-08		GBP1	6.95e-09	-0.503979	0.129	0.3	0.00016042
SST	4.25239e-16	0.0179219	0.013	0	9.81238e-12		HERPUD1	5.18e-13	0.737623	0.671	0.494	1.2e-08		RPS27L	7.43e-09	-0.454052	0.521	0.67	0.00017155
CD302	4.46604e-16	0.318514	0.412	0.197	1.03054e-11		RPL23	5.62e-13	0.524134	0.938	0.929	1.3e-08		TNIP3	8.84e-09	-0.435296	0.092	0.255	0.00020395
FCGR3A	4.48225e-16	-0.922485	0.354	0.588	1.03428e-11		SERINC5	6.7e-13	0.248094	0.312	0.144	1.55e-08		LINC00152	9.57e-09	-0.357197	0.362	0.534	0.00022072
GAS7	5.62192e-16	0.269928	0.242	0.089	1.29726e-11		C1QC	8.58e-13	0.708678	0.738	0.492	1.98e-08		CLEC4E	1e-08	-0.381789	0.129	0.307	0.00023085
RPS23	5.94535e-16	0.642035	0.988	0.968	1.37189e-11		EEF1A1	1.02e-12	0.55278	1	0.997	2.34e-08		CNIH4	1.29e-08	-0.343044	0.15	0.321	0.00029857
IL6	6.93438e-16	-1.41847	0.146	0.402	1.60011e-11		SLC25A44	1.02e-12	0.225879	0.246	0.1	2.36e-08		SLC39A8	1.92e-08	-0.421285	0.146	0.307	0.00044279
JUNB	8.59555e-16	0.428796	0.887	0.693	1.98342e-11		ATP1B1	1.35e-12	0.382347	0.479	0.276	3.11e-08		GCHFR	2.04e-08	-0.518244	0.079	0.23	0.00047081
JMY	1.05604e-15	0.292417	0.25	0.093	2.43681e-11		MS4A6A	1.44e-12	0.435452	0.842	0.609	3.32e-08		OLR1	2.3e-08	-0.410293	0.308	0.509	0.00053076
C1QA	1.32369e-15	0.48886	0.825	0.544	3.05441e-11		RPL31	1.46e-12	0.512604	0.967	0.92	3.37e-08		RIPK2	2.44e-08	-0.306059	0.183	0.362	0.00056378
G0S2	2.03153e-15	-0.662735	0.483	0.813	4.68776e-11		ZFP36	1.56e-12	0.405085	0.892	0.719	3.6e-08		POMP	2.63e-08	-0.395812	0.754	0.873	0.00060594
MT-ND2	2.7e-15	0.44821	0.992	0.993	6.23025e-11		RPL30	1.71e-12	0.545866	0.983	0.955	3.94e-08		CXCL8	2.65e-08	-0.722711	0.912	0.95	0.00061071
TIPARP	2.71952e-15	0.36511	0.471	0.252	6.27529e-11		RB1	1.73e-12	0.430425	0.462	0.27	3.99e-08		GPR84	2.89e-08	-0.350043	0.092	0.241	0.00066592
HIF1A	3.01031e-15	-0.572235	0.483	0.69	6.9463e-11		AOAH	2.68e-12	0.38674	0.329	0.165	6.19e-08		CCRL2	3.29e-08	-0.40035	0.296	0.476	0.00076026
RAB13	3.25192e-15	-0.581034	0.179	0.426	7.5038e-11		CHN2	2.85e-12	0.134974	0.138	0.041	6.58e-08		SMCO4	3.47e-08	-0.332843	0.192	0.362	0.00080103
INHBA	3.41148e-15	-0.943263	0.108	0.356	7.87199e-11		EMB	2.96e-12	0.230207	0.262	0.115	6.82e-08		HSPA1B	3.78e-08	-1.53932	0.283	0.423	0.00087141
HIC1	3.50973e-15	0.22627	0.154	0.043	8.09871e-11		EFEMP1	3.28e-12	0.0440355	0.029	0.002	7.57e-08		C4orf3	4.22e-08	-0.372564	0.625	0.751	0.00097478
SHE	4.44696e-15	0.0553513	0.033	0.002	1.02614e-10		TTYH2	3.42e-12	0.172165	0.192	0.07	7.89e-08		STAT1	4.24e-08	-0.553245	0.25	0.409	0.00097944
IFI6	5.26913e-15	-1.24547	0.329	0.568	1.21585e-10		NID1	3.73e-12	0.0988155	0.075	0.015	8.62e-08		ANXA5	4.29e-08	-0.40008	0.796	0.878	0.00099083
TPI1	5.78075e-15	-0.644124	0.721	0.866	1.33391e-10		GNG7	3.79e-12	0.117661	0.138	0.041	8.75e-08		CD63	5.28e-08	-0.426596	0.846	0.915	0.00121892
MYADM	8.71176e-15	0.504385	0.479	0.276	2.01024e-10		MMP16	4.04e-12	0.0176491	0.013	0	9.32e-08		GBP5	5.47e-08	-0.32639	0.042	0.175	0.00126191
DCN	8.75478e-15	0.231438	0.167	0.051	2.02017e-10		SFRP1	4.04e-12	0.0176491	0.013	0	9.32e-08		CXCL2	5.48e-08	-0.815768	0.821	0.887	0.00126519
IGHV4-59	9.37942e-15	0.0448524	0.029	0.002	2.1643e-10		GPR183	4.73e-12	0.462554	0.863	0.675	1.09e-07		HSPB1	6.22e-08	-1.40055	0.571	0.653	0.00143526
MT-CO3	1.06045e-14	0.486934	1	0.994	2.44699e-10		LGMN	5.12e-12	0.737336	0.683	0.519	1.18e-07		KRT8	7.02e-08	-0.313059	0.179	0.342	0.00162052
ALDOA	1.31831e-14	-0.608019	0.713	0.88	3.04201e-10		RPL27A	5.95e-12	0.486337	0.996	0.977	1.37e-07		TSPO	7.39e-08	-0.447354	0.608	0.739	0.00170462
HLA-DPB1	1.87279e-14	0.969601	0.942	0.877	4.32147e-10		RPL22	7.74e-12	0.4404	0.958	0.904	1.79e-07		DSE	7.43e-08	-0.299611	0.267	0.431	0.00171507
CREM	2.22186e-14	0.672965	0.883	0.751	5.12695e-10		TOB2	8.81e-12	0.215656	0.225	0.093	2.03e-07		CD47	7.58e-08	-0.401867	0.317	0.468	0.0017494
GLUL	2.62649e-14	-0.764458	0.721	0.848	6.06064e-10		EIF4B	1.18e-11	0.342555	0.492	0.305	2.71e-07		IL32	9.21e-08	-0.423107	0.133	0.286	0.00212549
SDC2	3.71639e-14	-0.691475	0.067	0.287	8.57558e-10		SPNS3	1.34e-11	0.071193	0.05	0.007	3.09e-07		CACYBP	9.34e-08	-0.417821	0.217	0.371	0.00215425
FTH1	5.09297e-14	-0.712242	1	1	1.1752e-09		IGKV1-39	1.59e-11	0.0379343	0.029	0.002	3.67e-07		LHFPL2	1.11e-07	-0.30652	0.112	0.262	0.0025524
MIDN	5.78399e-14	0.432819	0.496	0.286	1.33466e-09		RPS3A	1.61e-11	0.554102	0.992	0.964	3.72e-07		TREM1	1.2e-07	-0.369221	0.271	0.444	0.00276673
CADM3	6.66533e-14	0.0233012	0.017	0	1.53803e-09		NCF4	1.71e-11	0.370771	0.383	0.21	3.95e-07		IFI27	1.31e-07	-1.39993	0.196	0.346	0.00303362
LINC01082	6.66533e-14	0.0233012	0.017	0	1.53803e-09		CXorf40A	1.85e-11	0.168989	0.146	0.048	4.27e-07		DENND5A	1.45e-07	-0.235726	0.096	0.244	0.00333553
MT-CYB	6.85425e-14	0.507673	0.983	0.986	1.58162e-09		RPS27A	1.98e-11	0.513387	1	0.987	4.57e-07		IFIT2	1.46e-07	-0.550386	0.058	0.198	0.00336918
IGHG4	7.02236e-14	-0.771887	0.246	0.471	1.62041e-09		CHMP1B	2.74e-11	0.715628	0.808	0.674	6.33e-07		ACTR3	1.8e-07	-0.375111	0.471	0.617	0.00415156
SELK	7.84741e-14	0.552927	0.808	0.637	1.81079e-09		CYP4F22	3.17e-11	0.0119726	0.008	0	7.32e-07		REG1A	1.85e-07	-0.345954	0	0.102	0.00426928
PMAIP1	9.49999e-14	-0.802417	0.321	0.551	2.19212e-09		INSL5	3.17e-11	0.0119726	0.008	0	7.32e-07		HTRA1	2.09e-07	-0.239715	0.021	0.137	0.00483044
ALOX5AP	9.92086e-14	-1.03645	0.329	0.539	2.28924e-09		KCNK12	3.17e-11	0.0119726	0.008	0	7.32e-07		PTGS2	2.18e-07	-0.701165	0.446	0.584	0.0050255
FOS	1.25628e-13	0.333029	0.887	0.677	2.89887e-09		RP1-5O6.5	3.17e-11	0.0119726	0.008	0	7.32e-07		IFIT3	2.51e-07	-0.479173	0.054	0.185	0.00579151
RNASE6	1.27173e-13	0.642419	0.629	0.42	2.93452e-09		TTR	3.17e-11	0.0119726	0.008	0	7.32e-07		ADM	2.68e-07	-0.550503	0.229	0.376	0.00618296
IGHV4-39	1.29042e-13	0.0395681	0.025	0.001	2.97765e-09		ABCA9	3.17e-11	0.0179219	0.008	0	7.32e-07		SLC1A3	2.85e-07	-0.214651	0.038	0.159	0.00656933
RPL6	1.35528e-13	0.711748	0.971	0.921	3.12732e-09		IGKV1-16	3.17e-11	0.0179219	0.008	0	7.32e-07		DHRS7	3.11e-07	-0.262977	0.175	0.334	0.00717826
RPL26	1.38583e-13	0.633692	0.992	0.972	3.19781e-09		LL22NC03-N95F10.1	3.17e-11	0.0179219	0.008	0	7.32e-07		YWHAH	4.2e-07	-0.601649	0.383	0.511	0.00969954
IGLV1-51	1.5054e-13	0.0665748	0.033	0.003	3.47371e-09		TPT1	3.41e-11	0.487394	1	0.995	7.87e-07		VCAN	4.22e-07	-0.400637	0.15	0.301	0.00972918
IGHV3-23	1.54299e-13	0.0720057	0.05	0.006	3.56046e-09		LINC01451	3.42e-11	0.0424032	0.033	0.003	7.89e-07		IVNS1ABP	4.4e-07	-0.252999	0.246	0.411	0.0101476
ADAM8	2.0316e-13	-0.415403	0.058	0.27	4.68791e-09		EIF3L	3.98e-11	0.50742	0.554	0.383	9.19e-07		RNF19B	4.46e-07	-0.285114	0.171	0.318	0.0102856
RASSF2	2.23623e-13	0.256925	0.279	0.12	5.16011e-09		RPS14	5.33e-11	0.483557	1	0.985	1.23e-06		REG4	4.83e-07	-0.200162	0	0.096	0.0111338
HLA-DRB5	2.71387e-13	1.1712	0.838	0.728	6.26226e-09		KDM6B	5.52e-11	0.380728	0.708	0.514	1.27e-06		LCN2	4.84e-07	-0.167379	0.008	0.111	0.0111696
SPHK1	2.88857e-13	-0.425594	0.125	0.353	6.66539e-09		ADGRG6	5.94e-11	0.072265	0.058	0.01	1.37e-06		CXCL5	5.68e-07	-1.45044	0.029	0.14	0.0131069
PKM	2.90821e-13	-0.563344	0.637	0.809	6.71068e-09		GLTSCR2	6.79e-11	0.417582	0.633	0.467	1.57e-06		BTG3	6.25e-07	-0.252285	0.129	0.274	0.0144227
RPS13	3.10875e-13	0.584194	0.979	0.968	7.17343e-09		SMAD3	7.06e-11	0.113087	0.092	0.023	1.63e-06		RHOC	6.51e-07	-0.336221	0.229	0.377	0.0150293
FCGRT	4.15926e-13	0.491263	0.858	0.687	9.59749e-09		C1QB	7.2e-11	0.333466	0.779	0.52	1.66e-06		PIK3AP1	6.64e-07	-0.250176	0.183	0.336	0.0153293
FABP1	4.2445e-13	0.298677	0.333	0.157	9.79419e-09		PNOC	7.24e-11	0.032626	0.025	0.002	1.67e-06		FCGR1A	7.6e-07	-0.425451	0.179	0.318	0.0175289
SH2B3	4.88761e-13	0.414964	0.471	0.279	1.12782e-08		HLA-DMA	7.38e-11	0.572308	0.854	0.697	1.7e-06		KYNU	7.7e-07	-0.339929	0.367	0.516	0.017758
HERPUD1	5.18209e-13	0.737623	0.671	0.494	1.19577e-08		MT-ND5	8.26e-11	0.474051	0.967	0.925	1.91e-06		MYL6	7.77e-07	-0.341191	0.971	0.976	0.0179275
RPL23	5.61974e-13	0.524134	0.938	0.929	1.29676e-08		C5AR1	8.59e-11	0.509536	0.717	0.542	1.98e-06		S100P	7.81e-07	-0.183895	0.017	0.121	0.0180158
SERINC5	6.70249e-13	0.248094	0.312	0.144	1.5466e-08		RPL41	9.89e-11	0.451043	0.996	0.994	2.28e-06		NDRG1	1.11e-06	-0.268759	0.138	0.275	0.0256
TFF3	7.76454e-13	-0.599118	0.15	0.364	1.79167e-08		CLDN5	1.01e-10	0.0476651	0.033	0.004	2.34e-06		CALM3	1.14e-06	-0.401831	0.425	0.571	0.0261996
C1QC	8.57667e-13	0.708678	0.738	0.492	1.97907e-08		CD200R1	1.02e-10	0.052904	0.033	0.004	2.36e-06		CLIC4	1.26e-06	-0.208089	0.129	0.27	0.0291398
SEC61G	8.89847e-13	-0.50096	0.633	0.8	2.05332e-08		BTBD7	1.09e-10	0.215159	0.221	0.095	2.51e-06		PERP	1.39e-06	-0.149057	0.004	0.096	0.0320135
EEF1A1	1.01597e-12	0.55278	1	0.997	2.34435e-08		ALDH1A1	1.12e-10	0.25682	0.221	0.095	2.58e-06		PDPN	1.43e-06	-0.196712	0.013	0.112	0.0329817
SLC25A44	1.02067e-12	0.225879	0.246	0.1	2.35519e-08		MAT2A	1.41e-10	0.377322	0.442	0.266	3.25e-06		MIR4435-2HG	1.47e-06	-0.311613	0.242	0.39	0.0338891
ATP1B1	1.34876e-12	0.382347	0.479	0.276	3.11226e-08		AC007228.9	1.91e-10	0.0786849	0.067	0.014	4.4e-06		CLIC1	1.51e-06	-0.355822	0.742	0.814	0.0347482
MS4A6A	1.43753e-12	0.435452	0.842	0.609	3.31711e-08		RPL21	1.92e-10	0.5062	0.992	0.993	4.42e-06		CLDN4	1.58e-06	-0.294755	0.175	0.315	0.0364257
RPL31	1.46123e-12	0.512604	0.967	0.92	3.37179e-08		RNASE1	2.16e-10	0.761719	0.529	0.358	4.98e-06		LCP2	1.69e-06	-0.352731	0.404	0.544	0.0389719
FCGR2A	1.50215e-12	-0.726799	0.608	0.744	3.4662e-08		AIF1	2.25e-10	0.47835	0.954	0.892	5.19e-06		TMEM50A	1.75e-06	-0.312357	0.454	0.602	0.0402755
ZFP36	1.56011e-12	0.405085	0.892	0.719	3.59996e-08		IGLL5	2.36e-10	0.0373901	0.029	0.003	5.45e-06		CXCL10	1.77e-06	-1.82462	0.05	0.161	0.040737
RPL30	1.70707e-12	0.545866	0.983	0.955	3.93906e-08		HNRNPU	2.54e-10	0.406578	0.667	0.501	5.87e-06		TMEM167A	1.77e-06	-0.313887	0.379	0.515	0.0409318
RB1	1.73026e-12	0.430425	0.462	0.27	3.99258e-08		ALG13	2.56e-10	0.389883	0.354	0.201	5.91e-06		QSOX1	1.86e-06	-0.233065	0.142	0.28	0.0430072
PLIN2	1.84138e-12	-0.740494	0.425	0.648	4.24898e-08		NR4A2	2.61e-10	0.364331	0.746	0.542	6.02e-06		ASPH	1.9e-06	-0.23629	0.096	0.221	0.0438191
FABP5	2.4001e-12	-1.01027	0.383	0.584	5.53823e-08		FRMD4B	2.79e-10	0.267238	0.321	0.167	6.43e-06		VDAC1	2.05e-06	-0.341822	0.375	0.515	0.047213
PLP2	2.43764e-12	-0.430365	0.179	0.407	5.62486e-08		NR4A3	3.73e-10	0.562104	0.65	0.484	8.6e-06		ERRFI1	2.09e-06	-0.234174	0.038	0.147	0.0481236
AOAH	2.6836e-12	0.38674	0.329	0.165	6.19241e-08		CD74	4.07e-10	0.724793	1	0.965	9.39e-06		ABL2	2.16e-06	-0.297496	0.404	0.565	0.0498622
CTSB	2.71805e-12	-0.827198	0.879	0.922	6.2719e-08		2022-09-09	4.35e-10	0.306203	0.392	0.228	1e-05		ADAM10	2.38e-06	-0.213079	0.117	0.251	0.0548883
SLC25A37	2.76528e-12	-0.523547	0.138	0.346	6.38088e-08		AHRR	4.66e-10	0.0573054	0.038	0.005	1.08e-05		TNFAIP8	2.42e-06	-0.351899	0.367	0.504	0.0559147
CHN2	2.85277e-12	0.134974	0.138	0.041	6.58278e-08		YPEL5	5.25e-10	0.561284	0.571	0.408	1.21e-05		MIR3945HG	2.46e-06	-0.255906	0.108	0.237	0.0568583
EMB	2.95734e-12	0.230207	0.262	0.115	6.82406e-08		C20orf27	6.57e-10	0.342977	0.4	0.238	1.52e-05		ATP6V1G1	2.93e-06	-0.35981	0.692	0.774	0.0676631
EFEMP1	3.27974e-12	0.0440355	0.029	0.002	7.56799e-08		SLC25A6	6.9e-10	0.593398	0.854	0.764	1.59e-05		PVRL2	3.09e-06	-0.261761	0.179	0.326	0.0714142
TTYH2	3.41732e-12	0.172165	0.192	0.07	7.88547e-08		RPS20	7.88e-10	0.476641	0.975	0.974	1.82e-05		AMPD3	3.34e-06	-0.181349	0.067	0.184	0.0771765
IGHG3	3.66909e-12	-0.938958	0.212	0.42	8.46643e-08		GADD45B	8.5e-10	0.35749	0.808	0.657	1.96e-05		PSMA4	3.36e-06	-0.354708	0.362	0.487	0.0774252
NID1	3.73396e-12	0.0988155	0.075	0.015	8.61612e-08		ELF1	8.64e-10	0.387227	0.508	0.333	1.99e-05		ANKRD22	3.79e-06	-0.194301	0.013	0.104	0.0873966
GNG7	3.79342e-12	0.117661	0.138	0.041	8.75333e-08		RPS10	9.01e-10	0.474563	0.904	0.834	2.08e-05		RP11-1008C21.1	4.42e-06	-0.178147	0	0.081	0.10195
MMP16	4.03727e-12	0.0176491	0.013	0	9.31599e-08		CRHBP	9.62e-10	0.10286	0.075	0.018	2.22e-05		ARID5B	4.48e-06	-0.338333	0.121	0.247	0.103446
SFRP1	4.03727e-12	0.0176491	0.013	0	9.31599e-08		CILP	1e-09	0.0173764	0.013	0	2.32e-05		FMNL2	4.62e-06	-0.205448	0.067	0.181	0.106655
ACTN1	4.5082e-12	-0.3731	0.167	0.383	1.04027e-07		IGHV3-72	1e-09	0.0173764	0.013	0	2.32e-05		PSMD14	4.69e-06	-0.228986	0.1	0.221	0.108109
GPR183	4.72717e-12	0.462554	0.863	0.675	1.09079e-07		AOC3	1.01e-09	0.0171037	0.013	0	2.33e-05		COX7A2	5.05e-06	-0.321002	0.713	0.819	0.116547
TNF	4.91123e-12	-0.917343	0.167	0.37	1.13327e-07		FUCA1	1.24e-09	0.562993	0.333	0.183	2.86e-05		SPINK4	5.31e-06	-0.237682	0.013	0.101	0.122618
LGMN	5.12218e-12	0.737336	0.683	0.519	1.18194e-07		MAF	1.24e-09	0.289195	0.371	0.211	2.87e-05		GDF15	5.83e-06	-0.163113	0.021	0.115	0.134489
RPL27A	5.95178e-12	0.486337	0.996	0.977	1.37337e-07		ITM2B	1.44e-09	0.426149	0.954	0.852	3.32e-05		KDELR2	6.08e-06	-0.259261	0.375	0.513	0.140284
ENO1	6.22533e-12	-0.486013	0.637	0.817	1.43649e-07		PLTP	1.5e-09	0.290298	0.412	0.238	3.46e-05		PAPSS1	6.14e-06	-0.244138	0.125	0.246	0.14178
UPP1	6.57944e-12	-0.493047	0.392	0.598	1.51821e-07		IGHV5-51	1.51e-09	0.0275664	0.021	0.002	3.49e-05		MPZL1	6.22e-06	-0.20742	0.075	0.188	0.143501
RPL22	7.74292e-12	0.4404	0.958	0.904	1.78668e-07		WLS	1.6e-09	0.167383	0.138	0.05	3.68e-05		GPX2	6.26e-06	-0.170793	0.033	0.132	0.144344
TREM2	7.88566e-12	-0.841386	0.125	0.33	1.81962e-07		MEF2C	1.61e-09	0.261916	0.338	0.184	3.71e-05		DNAJB1	6.6e-06	-1.30737	0.454	0.541	0.152387
TOB2	8.81409e-12	0.215656	0.225	0.093	2.03385e-07		AXL	1.69e-09	0.394839	0.342	0.189	3.9e-05		TPM4	6.73e-06	-0.295632	0.55	0.69	0.155296
NFKBIA	9.28866e-12	-0.594888	0.925	0.951	2.14336e-07		RBM39	1.77e-09	0.376512	0.662	0.499	4.09e-05		NRIP3	7.31e-06	-0.178161	0.054	0.162	0.168632
ISG15	9.38606e-12	-0.979701	0.438	0.65	2.16583e-07		IGKV3-11	1.88e-09	0.0496474	0.042	0.006	4.34e-05		MANF	7.32e-06	-0.336543	0.246	0.38	0.168956
EIF4B	1.17596e-11	0.342555	0.492	0.305	2.71354e-07		RRP12	1.91e-09	0.177613	0.162	0.064	4.4e-05		GPR137B	7.55e-06	-0.280493	0.208	0.341	0.174249
SPNS3	1.34009e-11	0.071193	0.05	0.007	3.09226e-07		VPS37B	1.99e-09	0.303988	0.317	0.174	4.6e-05		MMP1	8.06e-06	-0.696337	0.008	0.092	0.185969
IGKV1-39	1.59113e-11	0.0379343	0.029	0.002	3.67153e-07		RPS15A	2.07e-09	0.436826	0.992	0.979	4.78e-05		KCNN4	8.32e-06	-0.169437	0.033	0.131	0.192018
RPS3A	1.60998e-11	0.554102	0.992	0.964	3.71504e-07		MTRNR2L8	2.1e-09	0.240916	0.279	0.143	4.85e-05		PFKP	8.38e-06	-0.158072	0.029	0.125	0.193265
NCF4	1.71259e-11	0.370771	0.383	0.21	3.95179e-07		CTTNBP2	2.18e-09	0.0504608	0.038	0.005	5.02e-05		FAM49B	8.75e-06	-0.326287	0.479	0.616	0.201942
TYMP	1.80618e-11	-0.596795	0.787	0.885	4.16776e-07		IGLV3-1	2.21e-09	0.0418595	0.029	0.003	5.1e-05		EREG	9.1e-06	-0.260455	0.421	0.612	0.209979
KRT18	1.82699e-11	-0.369785	0.121	0.322	4.21578e-07		HLA-DQB1	2.59e-09	0.948326	0.838	0.766	5.97e-05		EIF4EBP1	9.34e-06	-0.271772	0.246	0.38	0.215553
CXorf40A	1.84907e-11	0.168989	0.146	0.048	4.26673e-07		RPL35	3.43e-09	0.37853	0.996	0.96	7.91e-05		GPX4	9.99e-06	-0.340696	0.758	0.853	0.230454
RPS27A	1.97971e-11	0.513387	1	0.987	4.56819e-07		H1FX-AS1	3.47e-09	0.0224833	0.017	0.001	8.01e-05		IL2RG	1.13e-05	-0.193462	0.129	0.255	0.261225
SQRDL	2.00913e-11	-0.464011	0.229	0.43	4.63608e-07		IGHV3-15	3.47e-09	0.0224833	0.017	0.001	8.01e-05		ANKLE2	1.2e-05	-0.157562	0.042	0.14	0.27689
CD9	2.25162e-11	-0.613469	0.312	0.521	5.19562e-07		HLA-DQA2	3.78e-09	1.01695	0.575	0.417	8.73e-05		NDUFV2	1.24e-05	-0.287224	0.325	0.458	0.286018
CHMP1B	2.74345e-11	0.715628	0.808	0.674	6.33052e-07		ADGRE1	3.86e-09	0.124748	0.088	0.025	8.9e-05		TFF1	1.35e-05	-0.22517	0.021	0.108	0.311155
VIM	3.01162e-11	-0.544765	0.933	0.98	6.94931e-07		RPS6	3.92e-09	0.528824	0.988	0.977	9.04e-05		IDO1	1.36e-05	-0.296771	0.013	0.095	0.312756
CYP4F22	3.17438e-11	0.0119726	0.008	0	7.32489e-07		RPL27	3.92e-09	0.448242	0.967	0.946	9.05e-05		AC069363.1	1.38e-05	-0.166565	0.025	0.116	0.318792
INSL5	3.17438e-11	0.0119726	0.008	0	7.32489e-07		C3orf58	4.46e-09	0.161956	0.142	0.053	0.00010286		PSMA1	1.81e-05	-0.294102	0.383	0.508	0.418456
KCNK12	3.17438e-11	0.0119726	0.008	0	7.32489e-07		IGKV1-12	5.41e-09	0.029906	0.025	0.002	0.00012492		COL3A1	1.84e-05	-0.157022	0.029	0.119	0.424275
RP1-5O6.5	3.17438e-11	0.0119726	0.008	0	7.32489e-07		RGS2	5.9e-09	0.6808	0.717	0.579	0.00013622		RAB1A	1.87e-05	-0.282131	0.396	0.523	0.432564
TTR	3.17438e-11	0.0119726	0.008	0	7.32489e-07		RPL38	6.32e-09	0.337405	0.971	0.926	0.00014576		GPX3	1.91e-05	-0.295601	0.104	0.217	0.440697
ABCA9	3.17439e-11	0.0179219	0.008	0	7.32489e-07		UTRN	6.46e-09	0.193343	0.254	0.126	0.00014918		MYC	1.91e-05	-0.187498	0.038	0.132	0.440746
IGKV1-16	3.17439e-11	0.0179219	0.008	0	7.32489e-07		RPS28	6.72e-09	0.320925	0.992	0.981	0.00015511		PLEKHB2	2.01e-05	-0.210428	0.333	0.476	0.463404
LL22NC03-N95F10.1	3.17439e-11	0.0179219	0.008	0	7.32489e-07		CACNA2D3	7.33e-09	0.0863782	0.096	0.029	0.0001692		PTPN12	2.08e-05	-0.221619	0.188	0.311	0.478822
TPT1	3.41222e-11	0.487394	1	0.995	7.8737e-07		RNASET2	7.64e-09	0.508379	0.825	0.682	0.0001764		MSC	2.15e-05	-0.189289	0.021	0.105	0.496283
LINC01451	3.41916e-11	0.0424032	0.033	0.003	7.88971e-07		BCAM	8.19e-09	0.0619854	0.05	0.01	0.00018908		IL10RB	2.24e-05	-0.197774	0.183	0.313	0.517124
EIF3L	3.98251e-11	0.50742	0.554	0.383	9.18964e-07		AIG1	8.4e-09	0.208011	0.204	0.094	0.00019387		MT1F	2.26e-05	-0.29188	0.079	0.184	0.521683
NOP10	4.45071e-11	-0.484561	0.592	0.734	1.027e-06		SIGLEC1	8.91e-09	0.170321	0.225	0.105	0.00020566		GBP2	2.28e-05	-0.222708	0.212	0.341	0.525767
ERO1A	4.95836e-11	-0.39745	0.121	0.317	1.14414e-06		NAP1L1	9.08e-09	0.518704	0.742	0.626	0.00020942		MATK	2.28e-05	-0.161912	0.008	0.085	0.525874
RPS14	5.33164e-11	0.483557	1	0.985	1.23028e-06		OXCT2	9.33e-09	0.102721	0.062	0.014	0.00021524		SEPW1	2.52e-05	-0.279534	0.279	0.406	0.582467
KDM6B	5.52342e-11	0.380728	0.708	0.514	1.27453e-06		RPS29	9.96e-09	0.339043	0.983	0.963	0.00022987		CHI3L1	2.72e-05	-0.454861	0	0.069	0.627157
SH3BGRL3	5.54328e-11	-0.485779	0.871	0.957	1.27911e-06		GPAT3	1.01e-08	0.264885	0.167	0.071	0.00023415		GRAMD1A	2.77e-05	-0.249191	0.15	0.265	0.638456
ADGRG6	5.938e-11	0.072265	0.058	0.01	1.37019e-06		HLA-DRB1	1.18e-08	0.803668	0.942	0.916	0.00027267		ITGA5	2.8e-05	-0.170783	0.092	0.203	0.644949
GLTSCR2	6.7947e-11	0.417582	0.633	0.467	1.56788e-06		TMSB4X	1.19e-08	0.445905	1	1	0.00027486		MTHFS	2.8e-05	-0.140694	0.029	0.117	0.646543
MMP14	6.91337e-11	-0.529949	0.225	0.425	1.59526e-06		EGFL7	1.22e-08	0.112821	0.083	0.024	0.00028211		AC133644.2	2.81e-05	-0.134927	0.013	0.09	0.647295
FN1	6.96901e-11	-0.75387	0.021	0.186	1.6081e-06		ZNF90	1.44e-08	0.21012	0.329	0.186	0.00033248		MALAT1	2.81e-05	-0.326189	0.983	0.992	0.647334
SMAD3	7.05782e-11	0.113087	0.092	0.023	1.62859e-06		PQLC3	1.49e-08	0.223578	0.312	0.173	0.00034388		CORO1C	2.84e-05	-0.251141	0.233	0.359	0.655163
C1QB	7.20199e-11	0.333466	0.779	0.52	1.66186e-06		USP36	1.51e-08	0.169687	0.308	0.165	0.00034784		PROCR	2.91e-05	-0.163191	0.029	0.116	0.671497
PNOC	7.23776e-11	0.032626	0.025	0.002	1.67011e-06		SLC26A3	1.53e-08	0.0844053	0.038	0.006	0.00035237		FBP1	2.94e-05	-0.576689	0.171	0.28	0.679031
HLA-DMA	7.38246e-11	0.572308	0.854	0.697	1.7035e-06		FGFR1	1.69e-08	0.098408	0.104	0.034	0.00039105		SLAMF9	2.99e-05	-0.285278	0.033	0.12	0.689176
MT-ND5	8.26152e-11	0.474051	0.967	0.925	1.90635e-06		NHSL2	1.82e-08	0.157467	0.217	0.102	0.00042045		CD109	3.02e-05	-0.17029	0.062	0.162	0.697949
HSP90AA1	8.45904e-11	-1.34028	0.858	0.895	1.95192e-06		RPS24	1.93e-08	0.449886	0.971	0.983	0.00044596		CD53	3.04e-05	-0.227703	0.542	0.672	0.701341
C5AR1	8.58648e-11	0.509536	0.717	0.542	1.98133e-06		DDX24	2e-08	0.263653	0.442	0.278	0.00046139		PGAM1	3.2e-05	-0.273562	0.408	0.549	0.738663
RPL41	9.89385e-11	0.451043	0.996	0.994	2.28301e-06		RPL37	2.08e-08	0.398772	0.983	0.952	0.00048024		GRINA	3.24e-05	-0.303544	0.454	0.562	0.748538
PDLIM7	9.93061e-11	-0.333612	0.067	0.245	2.29149e-06		P2RY13	2.14e-08	0.106673	0.108	0.036	0.00049446		ACTB	3.29e-05	-0.339967	1	0.998	0.760189
CLDN5	1.01451e-10	0.0476651	0.033	0.004	2.34098e-06		HLA-DMB	2.2e-08	0.530686	0.713	0.538	0.00050661		TSPAN8	3.33e-05	-0.157879	0.058	0.158	0.768695
CD200R1	1.0226e-10	0.052904	0.033	0.004	2.35964e-06		RGPD5	2.94e-08	0.0535103	0.042	0.007	0.00067777		PMP22	3.39e-05	-0.344444	0.358	0.481	0.781587
GK	1.08228e-10	-0.413937	0.288	0.505	2.49735e-06		PTN	3.07e-08	0.0222107	0.017	0.001	0.00070812		FLNA	3.4e-05	-0.253817	0.4	0.53	0.784624
BTBD7	1.08692e-10	0.215159	0.221	0.095	2.50807e-06		ADAM28	3.39e-08	0.23446	0.233	0.118	0.00078141		RAB31	3.6e-05	-0.310336	0.458	0.562	0.831347
ALDH1A1	1.11601e-10	0.25682	0.221	0.095	2.57519e-06		RPS8	3.7e-08	0.430157	0.971	0.945	0.00085321		VAC14	3.63e-05	-0.163975	0.033	0.12	0.836752
IER3	1.23191e-10	-0.742838	0.812	0.893	2.84263e-06		CCK	3.94e-08	0.0922912	0.013	0.001	0.00090989		SAT1	3.63e-05	-0.20149	0.992	0.996	0.838462
MAT2A	1.40712e-10	0.377322	0.442	0.266	3.24693e-06		CHGA	3.99e-08	0.267217	0.013	0.001	0.00092117		DDX60L	3.71e-05	-0.15948	0.05	0.144	0.855898
AC007228.9	1.90746e-10	0.0786849	0.067	0.014	4.40147e-06		RPL5	4e-08	0.551491	0.871	0.824	0.00092373		RTN4	3.73e-05	-0.310912	0.596	0.704	0.861086
RPL21	1.9164e-10	0.5062	0.992	0.993	4.4221e-06		ALOX15	4.02e-08	0.0171037	0.013	0.001	0.00092686		BNIP3	3.76e-05	-0.248914	0.1	0.206	0.866949
RNASE1	2.15909e-10	0.761719	0.529	0.358	4.9821e-06		LRRN2	4.02e-08	0.0171037	0.013	0.001	0.00092686		NUMB	4e-05	-0.209742	0.225	0.352	0.924035
AIF1	2.24925e-10	0.47835	0.954	0.892	5.19014e-06		RP11-173C1.1	4.02e-08	0.0171037	0.013	0.001	0.00092686		IL4I1	4.21e-05	-0.291417	0.196	0.32	0.971757
BCAT1	2.2662e-10	-0.351202	0.121	0.309	5.22927e-06		YPEL4	4.25e-08	0.0549216	0.05	0.01	0.00098072		UBE2L3	4.25e-05	-0.251053	0.342	0.467	0.980402
IGLL5	2.36025e-10	0.0373901	0.029	0.003	5.44627e-06		RPS25	4.33e-08	0.388225	0.971	0.962	0.00099813		LYSMD2	4.3e-05	-0.207282	0.142	0.255	0.99302
TIMP1	2.41988e-10	-1.19108	0.733	0.84	5.58387e-06		EIF1	4.46e-08	0.455505	1	0.984	0.00102882		OLFM4	4.36e-05	-0.109562	0.004	0.073	1
HNRNPU	2.54471e-10	0.406578	0.667	0.501	5.87191e-06		YBX3	4.54e-08	0.413351	0.654	0.515	0.00104852		P4HB	4.43e-05	-0.337807	0.471	0.584	1
ALG13	2.56306e-10	0.389883	0.354	0.201	5.91425e-06		DDX18	4.86e-08	0.341533	0.383	0.24	0.00112138		CXCL9	4.43e-05	-0.801497	0.046	0.136	1
NR4A2	2.60928e-10	0.364331	0.746	0.542	6.02092e-06		SH3TC1	5.32e-08	0.136366	0.154	0.064	0.00122774		SLA	4.65e-05	-0.192337	0.083	0.184	1
TGM2	2.67731e-10	-0.313869	0.029	0.193	6.1779e-06		ALDH6A1	5.32e-08	0.0819399	0.092	0.029	0.00122865		TNFAIP3	4.77e-05	-0.400458	0.721	0.79	1
FRMD4B	2.78598e-10	0.267238	0.321	0.167	6.42865e-06		RPL7	5.63e-08	0.466695	0.992	0.971	0.00129896		ARPC5	4.78e-05	-0.292412	0.642	0.728	1
IGHG1	2.95022e-10	-1.03999	0.092	0.267	6.80763e-06		RPL36A	5.75e-08	0.394654	0.775	0.675	0.00132711		CD40	4.79e-05	-0.301519	0.196	0.315	1
TNIP1	2.97555e-10	-0.40061	0.233	0.43	6.86608e-06		RPL35A	6.29e-08	0.415094	0.983	0.965	0.00145051		IL2RA	5.09e-05	-0.215516	0.033	0.118	1
RALA	3.1897e-10	-0.381727	0.229	0.438	7.36023e-06		MT-CO2	6.37e-08	0.341126	0.988	0.996	0.00147046		ARID5A	5.32e-05	-0.234535	0.208	0.328	1
TSC22D1	3.42008e-10	-0.552794	0.204	0.398	7.89183e-06		RPLP2	6.51e-08	0.369588	1	0.99	0.00150302		SSB	5.4e-05	-0.289972	0.217	0.335	1
NR4A3	3.72501e-10	0.562104	0.65	0.484	8.59547e-06		RPS12	7.01e-08	0.357822	0.996	0.987	0.00161858		MSR1	5.61e-05	-0.411241	0.258	0.369	1
CD74	4.07025e-10	0.724793	1	0.965	9.3921e-06		GRASP	7.11e-08	0.161635	0.242	0.123	0.0016407		LITAF	5.67e-05	-0.259561	0.742	0.846	1
CCL5	4.07949e-10	-0.798393	0.079	0.251	9.41343e-06		CHD1	7.11e-08	0.35521	0.362	0.233	0.0016417		EML4	5.67e-05	-0.196895	0.154	0.269	1
2022-09-09	4.35309e-10	0.306203	0.392	0.228	1.00447e-05		MT-ND4L	7.47e-08	0.3285	0.675	0.524	0.00172315		PLEKHF2	5.69e-05	-0.171489	0.075	0.176	1
AHRR	4.66297e-10	0.0573054	0.038	0.005	1.07598e-05		DDX27	7.87e-08	0.189085	0.208	0.102	0.00181642		NCEH1	5.8e-05	-0.144657	0.042	0.13	1
FLOT1	5.00636e-10	-0.374365	0.246	0.441	1.15522e-05		CFP	7.89e-08	0.536708	0.271	0.16	0.00182024		CHMP5	5.94e-05	-0.275568	0.288	0.403	1
YPEL5	5.24923e-10	0.561284	0.571	0.408	1.21126e-05		HNRNPA1	8.45e-08	0.420843	0.858	0.772	0.00194905		LAP3	6.05e-05	-0.357484	0.312	0.433	1
ATP6V1F	5.5305e-10	-0.478454	0.658	0.819	1.27616e-05		SEMA6B	9.41e-08	0.233035	0.238	0.123	0.00217233		HPSE	6.76e-05	-0.225353	0.108	0.21	1
MYL12A	5.58273e-10	-0.481449	0.725	0.842	1.28822e-05		GLIPR1	9.44e-08	0.339142	0.575	0.42	0.00217882		FAM129B	6.8e-05	-0.149249	0.05	0.14	1
PGK1	5.67108e-10	-0.502806	0.608	0.74	1.3086e-05		NFATC1	1e-07	0.178602	0.225	0.113	0.00231066		FKBP4	6.81e-05	-0.240201	0.129	0.239	1
C20orf27	6.57277e-10	0.342977	0.4	0.238	1.51667e-05		EEF2	1.09e-07	0.472733	0.792	0.708	0.00250604		UTP18	6.9e-05	-0.126993	0.029	0.11	1
SLC25A6	6.90263e-10	0.593398	0.854	0.764	1.59278e-05		RPL17	1.09e-07	0.311421	0.6	0.454	0.002517		OLFML2B	7.07e-05	-0.158519	0.062	0.155	1
FPR1	7.23965e-10	-0.349353	0.142	0.34	1.67055e-05		RPL13	1.12e-07	0.425595	0.996	0.996	0.00259534		HMGA1	7.09e-05	-0.219077	0.271	0.397	1
PDXK	7.54317e-10	-0.361288	0.229	0.428	1.74059e-05		TRA2B	1.16e-07	0.294747	0.588	0.449	0.00267793		TUBB	7.65e-05	-0.391984	0.408	0.519	1
CYSTM1	7.70333e-10	-0.350226	0.275	0.475	1.77754e-05		CHGB	1.17e-07	0.0353511	0.008	0	0.00270028		CCL18	7.69e-05	-1.48246	0.133	0.24	1
DRAM1	7.71846e-10	-0.419636	0.2	0.383	1.78103e-05		CCDC141	1.17e-07	0.0116998	0.008	0	0.00270787		S100A14	7.85e-05	-0.113785	0.021	0.097	1
RPS20	7.88058e-10	0.476641	0.975	0.974	1.81844e-05		IGKV3D-20	1.17e-07	0.0116998	0.008	0	0.00270787		AK4	7.96e-05	-0.120363	0.008	0.076	1
LILRB4	8.16766e-10	-0.585566	0.25	0.432	1.88469e-05		IL17RD	1.17e-07	0.0116998	0.008	0	0.00270787		IRAK1	8.05e-05	-0.185972	0.146	0.254	1
GADD45B	8.49973e-10	0.35749	0.808	0.657	1.96131e-05		RERG	1.17e-07	0.0116998	0.008	0	0.00270787		ACOT13	8.21e-05	-0.171013	0.058	0.15	1
ELF1	8.63655e-10	0.387227	0.508	0.333	1.99288e-05		ST6GAL2	1.17e-07	0.0116998	0.008	0	0.00270787		TM4SF1	8.29e-05	-0.190109	0.054	0.144	1
RPS10	9.00586e-10	0.474563	0.904	0.834	2.0781e-05		SMAP2	1.18e-07	0.219229	0.35	0.21	0.00273308		KIFC3	8.62e-05	-0.147425	0.058	0.149	1
TNFAIP6	9.22397e-10	-0.495936	0.117	0.309	2.12843e-05		CEACAM7	1.23e-07	0.0267494	0.021	0.002	0.00284474		PSME2	8.69e-05	-0.299144	0.537	0.64	1
CRHBP	9.61733e-10	0.10286	0.075	0.018	2.2192e-05		C18orf65	1.29e-07	0.0394154	0.033	0.005	0.00298337		HSPD1	8.98e-05	-0.628767	0.4	0.5	1
CALM1	9.72882e-10	-0.569851	0.7	0.805	2.24493e-05		AKNA	1.33e-07	0.134599	0.154	0.066	0.0030591		TCIRG1	9.3e-05	-0.22931	0.242	0.359	1
HSPA1A	9.92079e-10	-1.59687	0.492	0.614	2.28922e-05		THBS1	1.34e-07	0.424789	0.358	0.22	0.00309272		MRPL17	9.63e-05	-0.147903	0.042	0.125	1
CILP	1.0033e-09	0.0173764	0.013	0	2.31511e-05		TESC	1.38e-07	0.141473	0.142	0.058	0.00317618		PARP12	9.79e-05	-0.154262	0.05	0.136	1
IGHV3-72	1.0033e-09	0.0173764	0.013	0	2.31511e-05		NFIA	1.39e-07	0.0765059	0.067	0.018	0.0032096		OASL	9.93e-05	-0.207497	0.083	0.181	1
AOC3	1.01082e-09	0.0171037	0.013	0	2.33246e-05		HMGN3	1.43e-07	0.262469	0.562	0.397	0.00330575		MAPK13	9.94e-05	-0.131598	0.029	0.107	1
SLC16A3	1.01795e-09	-0.437832	0.388	0.586	2.34892e-05		PDCD4	1.47e-07	0.205805	0.242	0.128	0.00338178		EPSTI1	0.00010067	-0.340975	0.267	0.369	1
MIF	1.14317e-09	-0.517907	0.417	0.581	2.63786e-05		RPL13A	1.47e-07	0.414539	0.996	0.994	0.00338464		TRAF1	0.00010503	-0.197732	0.142	0.254	1
FUCA1	1.24021e-09	0.562993	0.333	0.183	2.86179e-05		BRI3BP	1.66e-07	0.135123	0.158	0.069	0.00381994		OPTN	0.00010738	-0.166146	0.058	0.147	1
MAF	1.24428e-09	0.289195	0.371	0.211	2.87117e-05		NCF1	1.67e-07	0.317508	0.383	0.243	0.00386274		ITGB8	0.00010872	-0.127793	0.013	0.081	1
TXN	1.34506e-09	-0.466096	0.713	0.84	3.10373e-05		PDE2A	1.73e-07	0.0671532	0.062	0.016	0.00399976		PDE4DIP	0.00010965	-0.268663	0.304	0.416	1
ITM2B	1.43681e-09	0.426149	0.954	0.852	3.31544e-05		IGHV1-18	1.81e-07	0.0278388	0.017	0.001	0.00417732		APOE	0.0001146	-1.31651	0.462	0.531	1
PLTP	1.5004e-09	0.290298	0.412	0.238	3.46217e-05		SRPX	1.83e-07	0.0219382	0.017	0.001	0.00421979		CTSD	0.00012239	-0.599377	0.838	0.802	1
IGHV5-51	1.51286e-09	0.0275664	0.021	0.002	3.49093e-05		RPS17	2.04e-07	0.448428	0.975	0.953	0.00469821		MYL12B	0.00012399	-0.294908	0.683	0.754	1
WLS	1.59578e-09	0.167383	0.138	0.05	3.68227e-05		EEF1B2	2.15e-07	0.548193	0.825	0.761	0.00496974		DNAJA4	0.00012621	-0.404905	0.092	0.186	1
MEF2C	1.60728e-09	0.261916	0.338	0.184	3.70881e-05		AMD1	2.19e-07	0.253784	0.438	0.287	0.0050498		RAC1	0.00013101	-0.250844	0.812	0.861	1
AGR2	1.63715e-09	-0.333098	0.083	0.251	3.77773e-05		SPIB	2.19e-07	0.0752377	0.038	0.007	0.00506234		ATP6V1A	0.00013118	-0.191563	0.154	0.266	1
AXL	1.69221e-09	0.394839	0.342	0.189	3.90477e-05		RPL15	2.2e-07	0.468968	0.983	0.966	0.00506673		PRDX1	0.00013133	-0.487373	0.708	0.754	1
RBM39	1.77058e-09	0.376512	0.662	0.499	4.08562e-05		AC010226.4	2.23e-07	0.045221	0.033	0.005	0.00515404		BASP1	0.00013461	-0.132828	0.333	0.483	1
IGKV3-11	1.88139e-09	0.0496474	0.042	0.006	4.3413e-05		STX11	2.46e-07	0.418209	0.692	0.56	0.00567961		TSPAN14	0.00013721	-0.143022	0.079	0.174	1
RRP12	1.9073e-09	0.177613	0.162	0.064	4.40109e-05		RPS27	2.46e-07	0.358663	1	0.99	0.00568319		MCEMP1	0.00014196	-0.26717	0.121	0.221	1
VPS37B	1.99302e-09	0.303988	0.317	0.174	4.59888e-05		TOMM7	2.56e-07	0.337204	0.829	0.732	0.00590006		RHOH	0.00014341	-0.176235	0.071	0.161	1
RPS15A	2.07228e-09	0.436826	0.992	0.979	4.7818e-05		CSF1R	2.57e-07	0.227412	0.592	0.412	0.00593772		NUPR1	0.0001442	-0.734293	0.175	0.282	1
MTRNR2L8	2.10186e-09	0.240916	0.279	0.143	4.85004e-05		RAB20	2.73e-07	0.341006	0.508	0.364	0.00630726		ATP6V0B	0.00014682	-0.336146	0.7	0.781	1
CTTNBP2	2.1772e-09	0.0504608	0.038	0.005	5.0239e-05		C10orf99	2.79e-07	0.0502652	0.046	0.01	0.00643913		SPINK1	0.00014787	-0.137875	0.017	0.086	1
IGLV3-1	2.20822e-09	0.0418595	0.029	0.003	5.09546e-05		IGKV3-20	2.83e-07	0.0461276	0.042	0.008	0.00653794		CARD19	0.00015162	-0.190054	0.192	0.305	1
ZFAND2A	2.37647e-09	-0.74037	0.092	0.257	5.48371e-05		RPLP0	3.09e-07	0.405544	0.917	0.876	0.00713431		SLC7A11	0.00015217	-0.206124	0.038	0.115	1
HLA-DQB1	2.58754e-09	0.948326	0.838	0.766	5.97074e-05		EVI2B	3.12e-07	0.293328	0.467	0.314	0.00720241		CTSA	0.00015333	-0.227247	0.375	0.496	1
HSPA6	3.06659e-09	-1.5177	0.1	0.259	7.07616e-05		METTL7A	3.34e-07	0.167608	0.196	0.096	0.0077091		RETN	0.0001602	-0.429493	0.1	0.196	1
MT2A	3.22793e-09	-1.10559	0.508	0.651	7.44846e-05		MTRNR2L12	3.43e-07	0.217298	0.279	0.156	0.00791086		ST20	0.00016094	-0.116979	0.025	0.098	1
APOC1	3.39054e-09	-1.488	0.338	0.5	7.82366e-05		RPS18	3.53e-07	0.455622	1	0.99	0.00814695		STXBP2	0.00016265	-0.189257	0.342	0.475	1
RPL35	3.42928e-09	0.37853	0.996	0.96	7.91306e-05		CKB	3.59e-07	0.113419	0.162	0.072	0.00829476		CXCL3	0.00016277	-0.740964	0.775	0.827	1
H1FX-AS1	3.47256e-09	0.0224833	0.017	0.001	8.01293e-05		CD300LB	3.71e-07	0.111119	0.104	0.038	0.00855562		C20orf24	0.0001655	-0.270821	0.292	0.408	1
IGHV3-15	3.47256e-09	0.0224833	0.017	0.001	8.01293e-05		CCNL1	3.83e-07	0.303352	0.679	0.555	0.00882703		NBN	0.00016576	-0.174775	0.121	0.22	1
HSPH1	3.72564e-09	-0.877634	0.262	0.424	8.59691e-05		TFRC	3.89e-07	0.425825	0.521	0.377	0.00897453		SDF2L1	0.00016782	-0.26666	0.3	0.428	1
HLA-DQA2	3.78317e-09	1.01695	0.575	0.417	8.72966e-05		ITGB5	4.08e-07	0.120676	0.204	0.1	0.00940644		FLT1	0.00016891	-0.138954	0.021	0.091	1
ANPEP	3.79946e-09	-0.33444	0.15	0.332	8.76726e-05		NUDT11	5.61e-07	0.0227559	0.013	0.001	0.0129507		CADM1	0.00017329	-0.108051	0.004	0.063	1
ADGRE1	3.85856e-09	0.124748	0.088	0.025	8.90363e-05		DAAM2	5.65e-07	0.016831	0.013	0.001	0.0130413		MMP12	0.00017681	-1.72045	0.175	0.27	1
RPS6	3.91591e-09	0.528824	0.988	0.977	9.03595e-05		FENDRR	5.65e-07	0.016831	0.013	0.001	0.0130413		PPP4C	0.00017715	-0.194804	0.292	0.414	1
RPL27	3.91995e-09	0.448242	0.967	0.946	9.04528e-05		FGF13	5.68e-07	0.0165584	0.013	0.001	0.0131096		CD151	0.00017982	-0.231803	0.217	0.323	1
GLIPR2	4.21528e-09	-0.368234	0.238	0.419	9.72675e-05		SPARCL1	5.81e-07	0.0609381	0.054	0.014	0.0134137		BAG3	0.00018312	-0.687845	0.133	0.226	1
C3orf58	4.45772e-09	0.161956	0.142	0.053	0.000102862		SYAP1	5.95e-07	0.391912	0.446	0.323	0.0137326		DOCK4	0.00018795	-0.143321	0.083	0.177	1
MARCO	4.73534e-09	-0.633098	0.029	0.173	0.000109268		MAFF	6.24e-07	0.301488	0.567	0.423	0.0143958		COL1A1	0.00018894	-0.134127	0.042	0.12	1
MXD1	5.20082e-09	-0.420651	0.362	0.533	0.000120009		STMN1	6.45e-07	0.291691	0.383	0.237	0.0148933		LCP1	0.00019539	-0.184104	0.562	0.684	1
IGKV1-12	5.41365e-09	0.0299059	0.025	0.002	0.00012492		FBLN2	6.48e-07	0.0307214	0.025	0.003	0.0149521		VPS29	0.00020174	-0.284078	0.367	0.472	1
RGS2	5.90344e-09	0.680799	0.717	0.579	0.000136222		SULF2	6.6e-07	0.196636	0.171	0.082	0.0152298		PFN1	0.00020465	-0.237407	0.954	0.966	1
CD82	6.22633e-09	-0.299081	0.067	0.222	0.000143673		CSRNP1	6.75e-07	0.229815	0.537	0.381	0.0155677		MRPL52	0.00021121	-0.248974	0.346	0.458	1
FCER1G	6.31007e-09	-0.47084	0.958	0.983	0.000145605		SRRM2	7.03e-07	0.235704	0.488	0.334	0.016228		HK2	0.00021166	-0.199707	0.096	0.188	1
RPL38	6.31691e-09	0.337405	0.971	0.926	0.000145763		MALT1	7.07e-07	0.25294	0.3	0.181	0.0163156		ANKRD28	0.00021203	-0.214091	0.2	0.31	1
MIR155HG	6.33171e-09	-0.464121	0.142	0.312	0.000146104		ETF1	7.42e-07	0.273377	0.562	0.414	0.017129		ABI1	0.00022091	-0.180669	0.188	0.295	1
UTRN	6.46498e-09	0.193343	0.254	0.126	0.000149179		MUC12	8e-07	0.119113	0.121	0.049	0.0184655		PLAU	0.00022451	-0.334384	0.221	0.339	1
IL1A	6.71399e-09	-0.514255	0.162	0.337	0.000154925		GNAS	8.09e-07	0.290312	0.646	0.501	0.0186601		BCKDK	0.00023047	-0.176216	0.162	0.267	1
RPS28	6.72191e-09	0.320925	0.992	0.981	0.000155108		AP003774.6	8.11e-07	0.0216658	0.017	0.002	0.0187055		CITED2	0.00023734	-0.404093	0.238	0.34	1
GBP1	6.95217e-09	-0.503979	0.129	0.3	0.000160421		RPL24	8.18e-07	0.328855	0.954	0.927	0.0188832		MEI1	0.00024061	-0.0909588	0.013	0.076	1
CACNA2D3	7.33256e-09	0.0863782	0.096	0.029	0.000169199		SERPINF1	8.96e-07	0.420706	0.246	0.137	0.0206691		NT5E	0.00024153	-0.107227	0	0.053	1
RPS27L	7.43446e-09	-0.454052	0.521	0.67	0.00017155		LIPA	9.37e-07	0.517778	0.558	0.403	0.0216226		PSMB9	0.00024594	-0.240521	0.329	0.446	1
RNASET2	7.64482e-09	0.508379	0.825	0.682	0.000176404		HTR7	1.05e-06	0.0444073	0.033	0.006	0.0243372		DTX3L	0.00026633	-0.116787	0.033	0.106	1
BCAM	8.19436e-09	0.0619854	0.05	0.01	0.000189085		BCL3	1.07e-06	0.168508	0.254	0.142	0.0247973		STEAP3	0.00026833	-0.0821893	0	0.053	1
AIG1	8.40162e-09	0.208011	0.204	0.094	0.000193867		RANBP2	1.1e-06	0.345766	0.4	0.273	0.025336		CKAP4	0.00027195	-0.111323	0.025	0.094	1
TNIP3	8.83844e-09	-0.435296	0.092	0.255	0.000203947		MKNK2	1.16e-06	0.187516	0.254	0.143	0.0266527		CTSH	0.00027469	-0.301084	0.529	0.644	1
SIGLEC1	8.91266e-09	0.170321	0.225	0.105	0.00020566		SLC9A9	1.18e-06	0.115584	0.133	0.057	0.0273023		P4HA2	0.00028301	-0.0793516	0	0.052	1
NAP1L1	9.07553e-09	0.518704	0.742	0.626	0.000209418		TBXAS1	1.28e-06	0.280705	0.392	0.263	0.0294573		NUDT14	0.00028577	-0.172095	0.117	0.212	1
OXCT2	9.32785e-09	0.102721	0.062	0.014	0.00021524		ABCA6	1.32e-06	0.0363023	0.025	0.004	0.0304284		KRT19	0.00029042	-0.174684	0.108	0.201	1
LINC00152	9.56537e-09	-0.357197	0.362	0.534	0.000220721		FHL1	1.32e-06	0.0421313	0.025	0.004	0.0304284		NME1	0.00029077	-0.182059	0.192	0.297	1
RPS29	9.96177e-09	0.339043	0.983	0.963	0.000229868		ZDHHC1	1.33e-06	0.0414273	0.038	0.008	0.0306904		DFNA5	0.00029939	-0.112801	0.025	0.093	1
CLEC4E	1.00043e-08	-0.381789	0.129	0.307	0.000230848		DISP1	1.34e-06	0.0304495	0.025	0.004	0.0309497		TPM3	0.00030362	-0.281569	0.658	0.734	1
GPAT3	1.01473e-08	0.264885	0.167	0.071	0.00023415		SCN4B	1.36e-06	0.029906	0.025	0.004	0.031284		PDLIM4	0.00031354	-0.10578	0.004	0.059	1
HLA-DRB1	1.18167e-08	0.803668	0.942	0.916	0.000272671		CECR1	1.42e-06	0.366853	0.492	0.357	0.0328469		BHLHE41	0.00032255	-0.0928456	0.004	0.059	1
TMSB4X	1.19115e-08	0.445905	1	1	0.000274857		RPL23A	1.44e-06	0.430683	0.983	0.956	0.0332324		C1orf122	0.00033952	-0.267365	0.242	0.338	1
EGFL7	1.22258e-08	0.112821	0.083	0.024	0.00028211		HLA-DOA	1.55e-06	0.231471	0.279	0.166	0.0358152		IL23A	0.00034613	-0.544786	0.05	0.127	1
CNIH4	1.29392e-08	-0.343044	0.15	0.321	0.000298573		DYNC1H1	1.59e-06	0.238328	0.296	0.179	0.0365991		GCA	0.00034771	-0.179452	0.162	0.265	1
ZNF90	1.44087e-08	0.21012	0.329	0.186	0.00033248		LYRM9	1.61e-06	0.0668852	0.062	0.018	0.0372626		PDIA3	0.00034834	-0.268174	0.525	0.621	1
PQLC3	1.49026e-08	0.223578	0.312	0.173	0.000343877		ATM	1.68e-06	0.11965	0.175	0.085	0.0387722		CCL7	0.00035219	-0.426333	0.017	0.079	1
USP36	1.50744e-08	0.169687	0.308	0.165	0.000347842		ARL4A	1.74e-06	0.297621	0.496	0.37	0.0401883		SERPINB2	0.00035542	-0.141565	0.058	0.146	1
SLC26A3	1.52707e-08	0.0844053	0.038	0.006	0.000352371		FOSL2	1.89e-06	0.35355	0.646	0.531	0.0435006		CD300E	0.00036574	-0.157638	0.162	0.273	1
FGFR1	1.69469e-08	0.098408	0.104	0.034	0.00039105		ABHD5	1.94e-06	0.126356	0.233	0.125	0.044683		VAMP4	0.00036713	-0.097851	0.021	0.085	1
NHSL2	1.82212e-08	0.157467	0.217	0.102	0.000420454		MT-CO1	2.04e-06	0.387263	0.992	0.996	0.0469616		RHEB	0.00036935	-0.288459	0.5	0.589	1
SLC39A8	1.9189e-08	-0.421285	0.146	0.307	0.000442787		RPL9	2.05e-06	0.394292	0.992	0.975	0.0473333		CD24	0.00037825	-0.135922	0.062	0.143	1
RPS24	1.93264e-08	0.449886	0.971	0.983	0.000445956		RPL32	2.1e-06	0.347541	0.983	0.989	0.0484372		CCDC109B	0.00039565	-0.204468	0.221	0.321	1
DDX24	1.99953e-08	0.263653	0.442	0.278	0.000461391		PRNP	2.15e-06	0.242601	0.579	0.436	0.0496483		NCF2	0.00039766	-0.245109	0.346	0.451	1
GCHFR	2.04033e-08	-0.518244	0.079	0.23	0.000470805		CIRBP	2.16e-06	0.278394	0.762	0.634	0.0499567		ZNF593	0.00040428	-0.133875	0.062	0.143	1
RPL37	2.08122e-08	0.398772	0.983	0.952	0.000480241		HGSNAT	2.46e-06	0.21414	0.279	0.168	0.0568287		ALCAM	0.00040573	-0.194582	0.142	0.236	1
P2RY13	2.14285e-08	0.106673	0.108	0.036	0.000494462		SCN9A	2.47e-06	0.0318094	0.021	0.003	0.0570406		SLC43A3	0.0004091	-0.213674	0.192	0.293	1
HLA-DMB	2.19549e-08	0.530686	0.713	0.538	0.00050661		ADAMTS1	2.51e-06	0.0259329	0.021	0.003	0.0578448		TAP1	0.00041296	-0.264081	0.183	0.279	1
OLR1	2.30016e-08	-0.410293	0.308	0.509	0.000530762		SULT1A3	2.52e-06	0.0256608	0.021	0.003	0.0581352		HS3ST3B1	0.00041331	-0.141923	0.05	0.126	1
RIPK2	2.44323e-08	-0.306059	0.183	0.362	0.000563776		ZNF263	2.64e-06	0.0869686	0.1	0.038	0.0608401		ZBTB38	0.00042599	-0.149047	0.062	0.141	1
POMP	2.62595e-08	-0.395812	0.754	0.873	0.000605937		MTRNR2L3	2.64e-06	0.029906	0.025	0.004	0.060866		TXNIP	0.00043551	-0.38996	0.162	0.252	1
CXCL8	2.64665e-08	-0.72271	0.912	0.95	0.000610715		CDHR5	2.68e-06	0.0475666	0.046	0.011	0.0619195		MDK	0.00043669	-0.0928467	0.013	0.071	1
GPR84	2.8859e-08	-0.350043	0.092	0.241	0.000665923		ABCG4	2.69e-06	0.00599874	0.004	0	0.0620999		SERPINH1	0.00045053	-0.18841	0.042	0.113	1
RGPD5	2.93726e-08	0.0535103	0.042	0.007	0.000677773		AC009133.17	2.69e-06	0.00599874	0.004	0	0.0620999		ATP2C1	0.00045449	-0.184024	0.171	0.27	1
PTN	3.06876e-08	0.0222107	0.017	0.001	0.000708117		ANKRD62	2.69e-06	0.00599874	0.004	0	0.0620999		2022-09-07	0.00046472	-0.191856	0.25	0.357	1
CCRL2	3.29472e-08	-0.40035	0.296	0.476	0.000760258		BVES-AS1	2.69e-06	0.00599874	0.004	0	0.0620999		UCHL3	0.00046539	-0.140644	0.088	0.174	1
ADAM28	3.38641e-08	0.23446	0.233	0.118	0.000781414		C12orf42	2.69e-06	0.00599874	0.004	0	0.0620999		GPN3	0.00047416	-0.122384	0.042	0.113	1
SMCO4	3.47144e-08	-0.332843	0.192	0.362	0.000801034		CELF5	2.69e-06	0.00599874	0.004	0	0.0620999		HMGB2	0.00048057	-0.200962	0.229	0.342	1
RPS8	3.69755e-08	0.430157	0.971	0.945	0.00085321		CH17-224D4.1	2.69e-06	0.00599874	0.004	0	0.0620999		TNIP2	0.00048277	-0.127776	0.1	0.19	1
HSPA1B	3.77642e-08	-1.53932	0.283	0.423	0.000871409		CHL1	2.69e-06	0.00599874	0.004	0	0.0620999		ANKRD10	0.00048585	-0.16329	0.146	0.242	1
CCK	3.94318e-08	0.0922912	0.013	0.001	0.00090989		CHODL	2.69e-06	0.00599874	0.004	0	0.0620999		SPARC	0.00049121	-0.205274	0.067	0.144	1
CHGA	3.99206e-08	0.267217	0.013	0.001	0.000921167		CLDN8	2.69e-06	0.00599874	0.004	0	0.0620999		TACSTD2	0.00049509	-0.0946278	0.004	0.056	1
RPL5	4.00315e-08	0.551491	0.871	0.824	0.000923727		CNTN1	2.69e-06	0.00599874	0.004	0	0.0620999		FTL	0.00049704	-0.570812	1	1	1
ALOX15	4.01671e-08	0.0171037	0.013	0.001	0.000926856		CTA-363E6.7	2.69e-06	0.00599874	0.004	0	0.0620999		GCH1	0.00050514	-0.131107	0.171	0.276	1
LRRN2	4.01671e-08	0.0171037	0.013	0.001	0.000926856		DHRS7C	2.69e-06	0.00599874	0.004	0	0.0620999		SLC41A2	0.00050905	-0.0903178	0.013	0.07	1
RP11-173C1.1	4.01671e-08	0.0171037	0.013	0.001	0.000926856		DLG3-AS1	2.69e-06	0.00599874	0.004	0	0.0620999		SLC25A24	0.00051185	-0.136493	0.092	0.178	1
C4orf3	4.22442e-08	-0.372564	0.625	0.751	0.000974785		DMBX1	2.69e-06	0.00599874	0.004	0	0.0620999		EPCAM	0.00051347	-0.151853	0.083	0.167	1
STAT1	4.2446e-08	-0.553245	0.25	0.409	0.000979442		FAM150B	2.69e-06	0.00599874	0.004	0	0.0620999		PTGES3	0.00051579	-0.256472	0.4	0.502	1
YPEL4	4.25016e-08	0.0549216	0.05	0.01	0.000980724		FAT4	2.69e-06	0.00599874	0.004	0	0.0620999		ALAS1	0.00052138	-0.121663	0.038	0.107	1
ANXA5	4.29395e-08	-0.40008	0.796	0.878	0.000990829		FGF14	2.69e-06	0.00599874	0.004	0	0.0620999		PHC2	0.00055259	-0.129205	0.062	0.14	1
RPS25	4.32557e-08	0.388225	0.971	0.962	0.000998126		FOXF2	2.69e-06	0.00599874	0.004	0	0.0620999		ACSL1	0.00058316	-0.186465	0.254	0.36	1
EIF1	4.45859e-08	0.455505	1	0.984	0.00102882		GFI1B	2.69e-06	0.00599874	0.004	0	0.0620999		SERINC2	0.00062603	-0.109872	0.038	0.106	1
YBX3	4.54398e-08	0.413351	0.654	0.515	0.00104852		GNB3	2.69e-06	0.00599874	0.004	0	0.0620999		TNFRSF9	0.00063498	-0.119318	0.038	0.106	1
DDX18	4.85971e-08	0.341533	0.383	0.24	0.00112138		IFNG-AS1	2.69e-06	0.00599874	0.004	0	0.0620999		ENO2	0.000636	-0.0878904	0.008	0.061	1
CD63	5.28244e-08	-0.426595	0.846	0.915	0.00121892		IGHV2-70.1	2.69e-06	0.00599874	0.004	0	0.0620999		DPH3	0.00065779	-0.145846	0.138	0.233	1
SH3TC1	5.32066e-08	0.136366	0.154	0.064	0.00122774		IGHV3-13	2.69e-06	0.00599874	0.004	0	0.0620999		PLXDC2	0.00066022	-0.209462	0.233	0.334	1
ALDH6A1	5.3246e-08	0.0819399	0.092	0.029	0.00122865		IGKV2D-28	2.69e-06	0.00599874	0.004	0	0.0620999		PLGRKT	0.0006666	-0.157609	0.167	0.26	1
GBP5	5.46874e-08	-0.32639	0.042	0.175	0.00126191		IGKV3D-11	2.69e-06	0.00599874	0.004	0	0.0620999		TMEM251	0.00066675	-0.14574	0.142	0.236	1
CXCL2	5.48294e-08	-0.815768	0.821	0.887	0.00126519		INSC	2.69e-06	0.00599874	0.004	0	0.0620999		PLD1	0.0006772	-0.0964596	0.042	0.111	1
RPL7	5.6293e-08	0.466695	0.992	0.971	0.00129896		KCNJ6	2.69e-06	0.0119726	0.004	0	0.0620999		TSFM	0.00067904	-0.0760739	0.008	0.061	1
RPL36A	5.75128e-08	0.394654	0.775	0.675	0.00132711		KLHL14	2.69e-06	0.00599874	0.004	0	0.0620999		SCD	0.00069449	-0.188778	0.096	0.181	1
HSPB1	6.21998e-08	-1.40055	0.571	0.653	0.00143526		LINC00162	2.69e-06	0.00599874	0.004	0	0.0620999		HSPE1	0.00071641	-0.533066	0.562	0.635	1
RPL35A	6.28605e-08	0.415094	0.983	0.965	0.00145051		LINC00571	2.69e-06	0.00599874	0.004	0	0.0620999		MSANTD3	0.00071683	-0.115663	0.042	0.111	1
MT-CO2	6.37253e-08	0.341126	0.988	0.996	0.00147046		LINC00637	2.69e-06	0.00599874	0.004	0	0.0620999		RAB10	0.00071987	-0.220982	0.338	0.446	1
RPLP2	6.51361e-08	0.369588	1	0.99	0.00150302		LINC00907	2.69e-06	0.00599874	0.004	0	0.0620999		CD274	0.00072182	-0.112886	0.029	0.093	1
RPS12	7.01442e-08	0.357823	0.996	0.987	0.00161858		LINC00942	2.69e-06	0.00599874	0.004	0	0.0620999		PSMD7	0.00072793	-0.20848	0.233	0.329	1
KRT8	7.02283e-08	-0.31306	0.179	0.342	0.00162052		LINC01251	2.69e-06	0.00599874	0.004	0	0.0620999		MOB3B	0.00072908	-0.095739	0.046	0.118	1
GRASP	7.11031e-08	0.161635	0.242	0.123	0.0016407		LINC01531	2.69e-06	0.00599874	0.004	0	0.0620999		ARPC2	0.00076532	-0.320868	0.838	0.872	1
CHD1	7.11462e-08	0.35521	0.362	0.233	0.0016417		LRRC4C	2.69e-06	0.00599874	0.004	0	0.0620999		JOSD2	0.000769	-0.14595	0.208	0.314	1
TSPO	7.38732e-08	-0.447354	0.608	0.739	0.00170462		MYH15	2.69e-06	0.00599874	0.004	0	0.0620999		MRPL15	0.00076907	-0.139521	0.062	0.136	1
DSE	7.43257e-08	-0.299611	0.267	0.431	0.00171507		NAP1L2	2.69e-06	0.00599874	0.004	0	0.0620999		NR1H3	0.00077192	-0.234582	0.075	0.152	1
MT-ND4L	7.46761e-08	0.3285	0.675	0.524	0.00172315		NAP1L3	2.69e-06	0.00599874	0.004	0	0.0620999		FCGR1B	0.00077884	-0.151006	0.058	0.131	1
CD47	7.58136e-08	-0.401866	0.317	0.468	0.0017494		NEUROD1	2.69e-06	0.0119726	0.004	0	0.0620999		PSMB3	0.00078021	-0.267257	0.554	0.638	1
DDX27	7.87182e-08	0.189085	0.208	0.102	0.00181642		NLRP14	2.69e-06	0.00599874	0.004	0	0.0620999		CALU	0.00079618	-0.175315	0.146	0.235	1
CFP	7.88837e-08	0.536708	0.271	0.16	0.00182024		NR1H4	2.69e-06	0.00599874	0.004	0	0.0620999		AP2S1	0.00081745	-0.300439	0.738	0.77	1
HNRNPA1	8.44657e-08	0.420843	0.858	0.772	0.00194905		PAPPA	2.69e-06	0.00599874	0.004	0	0.0620999		2022-09-10	0.0008249	-0.0827047	0.013	0.067	1
IL32	9.21121e-08	-0.423107	0.133	0.286	0.00212549		PLP1	2.69e-06	0.00599874	0.004	0	0.0620999		PSMC2	0.00083366	-0.160731	0.112	0.198	1
CACYBP	9.33586e-08	-0.417821	0.217	0.371	0.00215425		PLS3-AS1	2.69e-06	0.00599874	0.004	0	0.0620999		ATP6V1B2	0.00083676	-0.206684	0.396	0.502	1
SEMA6B	9.41422e-08	0.233035	0.238	0.123	0.00217233		PXDNL	2.69e-06	0.00599874	0.004	0	0.0620999		MPP1	0.00084561	-0.228339	0.267	0.359	1
GLIPR1	9.44234e-08	0.339142	0.575	0.42	0.00217882		RAB9B	2.69e-06	0.00599874	0.004	0	0.0620999		MMADHC	0.00084826	-0.162062	0.162	0.255	1
NFATC1	1.00137e-07	0.178602	0.225	0.113	0.00231066		RGPD6	2.69e-06	0.00599874	0.004	0	0.0620999		DNAJC3	0.00084882	-0.204818	0.238	0.339	1
EEF2	1.08604e-07	0.472733	0.792	0.708	0.00250604		RIMBP2	2.69e-06	0.00599874	0.004	0	0.0620999		CXCL11	0.00085484	-0.291275	0.004	0.052	1
RPL17	1.09079e-07	0.311421	0.6	0.454	0.002517		RP11-222K16.2	2.69e-06	0.00599874	0.004	0	0.0620999		CALR	0.0008724	-0.330709	0.625	0.713	1
LHFPL2	1.10613e-07	-0.30652	0.112	0.262	0.0025524		RP11-324E6.10	2.69e-06	0.00599874	0.004	0	0.0620999		CDCP1	0.00087478	-0.100287	0.029	0.091	1
RPL13	1.12474e-07	0.425595	0.996	0.996	0.00259534		RP11-365N19.2	2.69e-06	0.00599874	0.004	0	0.0620999		LRP12	0.00088208	-0.0902027	0.017	0.073	1
TRA2B	1.16053e-07	0.294747	0.588	0.449	0.00267793		RP11-430H10.1	2.69e-06	0.00599874	0.004	0	0.0620999		RASAL2	0.00088998	-0.0818597	0.013	0.066	1
CHGB	1.17022e-07	0.0353511	0.008	0	0.00270028		RP11-503C24.2	2.69e-06	0.00599874	0.004	0	0.0620999		AC002456.2	0.0008941	-0.0759908	0	0.044	1
CCDC141	1.17351e-07	0.0116998	0.008	0	0.00270787		RP11-541P9.3	2.69e-06	0.00599874	0.004	0	0.0620999		COPE	0.00089629	-0.164153	0.479	0.591	1
IGKV3D-20	1.17351e-07	0.0116998	0.008	0	0.00270787		RP11-680G24.6	2.69e-06	0.00599874	0.004	0	0.0620999		DUSP10	0.00090243	-0.126118	0.067	0.143	1
IL17RD	1.17351e-07	0.0116998	0.008	0	0.00270787		RP11-745O10.4	2.69e-06	0.00599874	0.004	0	0.0620999		HAPLN3	0.00090453	-0.118977	0.029	0.091	1
RERG	1.17351e-07	0.0116998	0.008	0	0.00270787		RP11-768B22.2	2.69e-06	0.00599874	0.004	0	0.0620999		PEA15	0.00096155	-0.223508	0.308	0.409	1
ST6GAL2	1.17351e-07	0.0116998	0.008	0	0.00270787		RP11-77H9.8	2.69e-06	0.00599874	0.004	0	0.0620999		TRGV5	0.00097394	-0.0830453	0.008	0.058	1
SMAP2	1.18443e-07	0.219229	0.35	0.21	0.00273308		RP11-849F2.9	2.69e-06	0.00599874	0.004	0	0.0620999		PLIN3	0.00097998	-0.149705	0.158	0.25	1
TREM1	1.19901e-07	-0.36922	0.271	0.444	0.00276673		RP11-87C12.5	2.69e-06	0.00599874	0.004	0	0.0620999		NRG1	0.0010088	-0.18623	0.058	0.13	1
CEACAM7	1.23283e-07	0.0267494	0.021	0.002	0.00284474		RP4-541C22.5	2.69e-06	0.00599874	0.004	0	0.0620999		LINC01094	0.00101758	-0.114734	0.042	0.108	1
C18orf65	1.2929e-07	0.0394154	0.033	0.005	0.00298337		RP4-555D20.2	2.69e-06	0.00599874	0.004	0	0.0620999		CEACAM6	0.00103157	-0.0843219	0.008	0.058	1
IFI27	1.31468e-07	-1.39993	0.196	0.346	0.00303362		RP4-621N11.2	2.69e-06	0.00599874	0.004	0	0.0620999		FGR	0.0010534	-0.118092	0.154	0.253	1
AKNA	1.32572e-07	0.134599	0.154	0.066	0.0030591		RP5-999L4.2	2.69e-06	0.00599874	0.004	0	0.0620999		TCEB1	0.00105827	-0.208975	0.446	0.555	1
THBS1	1.34029e-07	0.424789	0.358	0.22	0.00309272		SALRNA2	2.69e-06	0.00599874	0.004	0	0.0620999		UGP2	0.00107193	-0.200725	0.225	0.315	1
TESC	1.37646e-07	0.141473	0.142	0.058	0.00317618		SIAH3	2.69e-06	0.00599874	0.004	0	0.0620999		ADAM9	0.00109398	-0.198767	0.229	0.322	1
NFIA	1.39094e-07	0.0765059	0.067	0.018	0.0032096		SLC16A12	2.69e-06	0.00599874	0.004	0	0.0620999		TANC2	0.00109555	-0.0824502	0.013	0.064	1
HMGN3	1.43261e-07	0.262469	0.562	0.397	0.00330575		SLC38A11	2.69e-06	0.0356239	0.004	0	0.0620999		DENND3	0.00111023	-0.109979	0.05	0.119	1
DENND5A	1.44551e-07	-0.235726	0.096	0.244	0.00333553		SLC5A8	2.69e-06	0.00599874	0.004	0	0.0620999		ERP44	0.00111736	-0.170134	0.304	0.407	1
IFIT2	1.4601e-07	-0.550386	0.058	0.198	0.00336918		SLFNL1	2.69e-06	0.00599874	0.004	0	0.0620999		PSMA7	0.00113929	-0.270794	0.658	0.737	1
PDCD4	1.46556e-07	0.205805	0.242	0.128	0.00338178		SLITRK6	2.69e-06	0.00599874	0.004	0	0.0620999		F3	0.00115979	-0.181099	0.042	0.107	1
RPL13A	1.4668e-07	0.414539	0.996	0.994	0.00338464		SNCAIP	2.69e-06	0.00599874	0.004	0	0.0620999		PLEK2	0.00116554	-0.0942305	0.017	0.071	1
BRI3BP	1.65545e-07	0.135123	0.158	0.069	0.00381994		STMN2	2.69e-06	0.00599874	0.004	0	0.0620999		SELT	0.00116722	-0.237769	0.45	0.527	1
NCF1	1.674e-07	0.317508	0.383	0.243	0.00386274		STXBP5L	2.69e-06	0.00599874	0.004	0	0.0620999		FAM63B	0.00117036	-0.0718027	0.004	0.05	1
PDE2A	1.73337e-07	0.0671532	0.062	0.016	0.00399976		SV2B	2.69e-06	0.00599874	0.004	0	0.0620999		ARL6IP5	0.00118411	-0.215559	0.417	0.514	1
ACTR3	1.79916e-07	-0.375111	0.471	0.617	0.00415156		TAL1	2.69e-06	0.0119726	0.004	0	0.0620999		LIMK2	0.0011862	-0.0831269	0.017	0.071	1
IGHV1-18	1.81032e-07	0.0278388	0.017	0.001	0.00417732		TRGV9	2.69e-06	0.00599874	0.004	0	0.0620999		LSS	0.00118626	-0.0836112	0.029	0.091	1
SRPX	1.82873e-07	0.0219382	0.017	0.001	0.00421979		TRHDE	2.69e-06	0.00599874	0.004	0	0.0620999		RAC2	0.0011863	-0.143246	0.229	0.331	1
REG1A	1.85017e-07	-0.345954	0	0.102	0.00426928		VEPH1	2.69e-06	0.00599874	0.004	0	0.0620999		TIMP3	0.00119814	-0.0029499	0.062	0.027	1
RPS17	2.03606e-07	0.448428	0.975	0.953	0.00469821		VIPR1-AS1	2.69e-06	0.00599874	0.004	0	0.0620999		DOK3	0.00119838	-0.0970834	0.067	0.141	1
HTRA1	2.09336e-07	-0.239715	0.021	0.137	0.00483044		VSTM2A	2.69e-06	0.00599874	0.004	0	0.0620999		CSF1	0.00119907	-0.0832198	0	0.042	1
EEF1B2	2.15373e-07	0.548193	0.825	0.761	0.00496974		VWA5B2	2.69e-06	0.00599874	0.004	0	0.0620999		ST3GAL6	0.00119989	-0.11808	0.079	0.157	1
PTGS2	2.1779e-07	-0.701165	0.446	0.584	0.0050255		HLA-DQA1	2.7e-06	0.674259	0.804	0.717	0.0622912		CD276	0.00120587	-0.144327	0.062	0.133	1
AMD1	2.18843e-07	0.253784	0.438	0.287	0.0050498		IZUMO4	2.76e-06	0.0526983	0.038	0.008	0.0636975		DYNLL1	0.00121954	-0.332371	0.696	0.724	1
SPIB	2.19386e-07	0.0752377	0.038	0.007	0.00506234		RP11-489E7.4	2.78e-06	0.0833169	0.075	0.025	0.064067		SFT2D1	0.00122432	-0.219984	0.458	0.54	1
RPL15	2.19577e-07	0.468968	0.983	0.966	0.00506673		CRY2	2.83e-06	0.0610032	0.067	0.021	0.0652345		LGALS3BP	0.0012277	-0.264489	0.192	0.279	1
AC010226.4	2.2336e-07	0.045221	0.033	0.005	0.00515404		FBXO16	2.86e-06	0.0213934	0.017	0.002	0.0660194		RNASE2	0.00123686	-0.125639	0.062	0.133	1
STX11	2.46137e-07	0.418209	0.692	0.56	0.00567961		MFNG	2.89e-06	0.139688	0.167	0.081	0.0665991		KRT17	0.00126377	-0.0752141	0	0.042	1
RPS27	2.46292e-07	0.358663	1	0.99	0.00568319		ZC3HAV1	2.99e-06	0.260988	0.392	0.26	0.068912		LRIF1	0.00126423	-0.0909588	0.017	0.07	1
IFIT3	2.50987e-07	-0.479173	0.054	0.185	0.00579151		RPS11	3.12e-06	0.359233	0.988	0.952	0.0718806		MMP19	0.00126712	-0.136752	0.221	0.33	1
TOMM7	2.55691e-07	0.337204	0.829	0.732	0.00590006		ZNF467	3.51e-06	0.100419	0.112	0.046	0.0809723		MYOF	0.00127216	-0.0949681	0.025	0.082	1
CSF1R	2.57322e-07	0.227412	0.592	0.412	0.00593772		CYBRD1	3.61e-06	0.132417	0.158	0.076	0.083399		CD81	0.00129518	-0.286951	0.404	0.501	1
ADM	2.67951e-07	-0.550503	0.229	0.376	0.00618296		QARS	3.72e-06	0.134991	0.292	0.172	0.0857553		MRPS23	0.00129738	-0.118825	0.054	0.122	1
RAB20	2.73337e-07	0.341006	0.508	0.364	0.00630726		GPR34	3.74e-06	0.188667	0.3	0.18	0.0862719		SPSB1	0.00130791	-0.0852468	0.013	0.063	1
C10orf99	2.79052e-07	0.0502653	0.046	0.01	0.00643913		CBARP	3.92e-06	0.0663146	0.033	0.007	0.0905088		FAM103A1	0.00133797	-0.110108	0.075	0.15	1
IGKV3-20	2.83334e-07	0.0461276	0.042	0.008	0.00653794		HTR2B	4.11e-06	0.0281113	0.013	0.001	0.094882		NMI	0.00134858	-0.154184	0.112	0.193	1
SLC1A3	2.84694e-07	-0.214652	0.038	0.159	0.00656933		GJA3	4.13e-06	0.0165584	0.013	0.001	0.0953121		S100A12	0.00136748	-0.119128	0.142	0.235	1
RPLP0	3.09179e-07	0.405544	0.917	0.876	0.00713431		LRRC19	4.13e-06	0.0165584	0.013	0.001	0.0953121		UNC50	0.00137427	-0.103008	0.05	0.117	1
DHRS7	3.11084e-07	-0.262977	0.175	0.334	0.00717826		RP11-107M16.2	4.13e-06	0.0165584	0.013	0.001	0.0953121		RAB11A	0.00139229	-0.162614	0.2	0.29	1
EVI2B	3.1213e-07	0.293328	0.467	0.314	0.00720241		CTD-3252C9.4	4.13e-06	0.179836	0.233	0.132	0.0953303		CIB1	0.00140514	-0.141644	0.504	0.605	1
METTL7A	3.34089e-07	0.167608	0.196	0.096	0.0077091		MATR3	4.15e-06	0.0162859	0.013	0.001	0.0957447		MMP7	0.00140607	-0.175009	0	0.041	1
MTRNR2L12	3.42833e-07	0.217298	0.279	0.156	0.00791086		RPL39	4.22e-06	0.289217	0.988	0.993	0.0973474		ETS2	0.00145582	-0.156543	0.496	0.59	1
RPS18	3.53064e-07	0.455622	1	0.99	0.00814695		CNRIP1	4.28e-06	0.0970949	0.125	0.054	0.0987608		UBE2J1	0.00146506	-0.163769	0.25	0.35	1
CKB	3.5947e-07	0.113419	0.162	0.072	0.00829476		RPS3	4.57e-06	0.369683	0.988	0.964	0.10542		RAD23B	0.00146813	-0.147193	0.183	0.277	1
CD300LB	3.70774e-07	0.111119	0.104	0.038	0.00855562		RPS16	4.61e-06	0.492186	0.975	0.98	0.106454		RHOA	0.00147056	-0.230617	0.779	0.84	1
CCNL1	3.82537e-07	0.303352	0.679	0.555	0.00882703		MT-ATP6	4.69e-06	0.252402	0.983	0.994	0.108192		TMEM208	0.00147557	-0.142687	0.221	0.314	1
TFRC	3.88929e-07	0.425825	0.521	0.377	0.00897453		ASB2	4.82e-06	0.035487	0.025	0.004	0.111317		TMEM140	0.00152533	-0.0843021	0.017	0.069	1
ITGB5	4.07646e-07	0.120676	0.204	0.1	0.00940644		RPL4	5.11e-06	0.474774	0.867	0.797	0.117924		CREG1	0.00152653	-0.339792	0.533	0.6	1
YWHAH	4.20348e-07	-0.601649	0.383	0.511	0.00969954		XYLT1	5.26e-06	0.0746132	0.071	0.023	0.121314		SPRED1	0.00153987	-0.168112	0.121	0.2	1
VCAN	4.21633e-07	-0.400637	0.15	0.301	0.00972918		ME1	5.39e-06	0.164692	0.146	0.07	0.124393		N4BP1	0.00154886	-0.132951	0.088	0.162	1
IVNS1ABP	4.39767e-07	-0.252999	0.246	0.411	0.0101476		CCSER1	5.62e-06	0.0253887	0.021	0.003	0.129759		WDFY1	0.00155711	-0.0980185	0.038	0.099	1
RNF19B	4.45748e-07	-0.285113	0.171	0.318	0.0102856		AOC1	5.66e-06	0.0461276	0.038	0.008	0.13064		PLXND1	0.00155963	-0.154752	0.15	0.237	1
REG4	4.82506e-07	-0.200162	0	0.096	0.0111338		IDS	6.28e-06	0.220306	0.375	0.251	0.144831		XBP1	0.00158878	-0.21128	0.425	0.515	1
LCN2	4.84058e-07	-0.167379	0.008	0.111	0.0111696		C6orf48	6.74e-06	0.229253	0.425	0.3	0.155532		SPCS3	0.00161407	-0.228086	0.412	0.492	1
NUDT11	5.61245e-07	0.0227559	0.013	0.001	0.0129507		PPP1CB	7.22e-06	0.382197	0.596	0.514	0.166704		NPC1	0.00161737	-0.129392	0.071	0.141	1
DAAM2	5.65169e-07	0.016831	0.013	0.001	0.0130413		SLC25A19	7.31e-06	0.383092	0.325	0.218	0.168776		SNRPB2	0.00163425	-0.138297	0.279	0.383	1
FENDRR	5.65169e-07	0.016831	0.013	0.001	0.0130413		GCG	7.37e-06	0.0173764	0.008	0	0.170162		BATF	0.00164058	-0.0842275	0.046	0.111	1
CXCL5	5.68014e-07	-1.45044	0.029	0.14	0.0131069		AP4B1-AS1	7.41e-06	0.0114271	0.008	0	0.170871		C6orf1	0.00164707	-0.112985	0.075	0.148	1
FGF13	5.68131e-07	0.0165584	0.013	0.001	0.0131096		FAM153A	7.41e-06	0.0114271	0.008	0	0.170871		C12orf57	0.00165165	-0.123347	0.196	0.29	1
SPARCL1	5.81308e-07	0.0609381	0.054	0.014	0.0134137		FAM166A	7.41e-06	0.0114271	0.008	0	0.170871		SRP19	0.00165255	-0.140809	0.15	0.236	1
SYAP1	5.95129e-07	0.391912	0.446	0.323	0.0137326		HOXB13	7.41e-06	0.0114271	0.008	0	0.170871		FUNDC1	0.00171908	-0.0740275	0.013	0.061	1
MAFF	6.2387e-07	0.301488	0.567	0.423	0.0143958		LIFR	7.41e-06	0.0114271	0.008	0	0.170871		GNB4	0.00173977	-0.166742	0.167	0.251	1
BTG3	6.25034e-07	-0.252285	0.129	0.274	0.0144227		NYAP2	7.41e-06	0.0114271	0.008	0	0.170871		RP11-102N12.3	0.00174547	-0.0676608	0.004	0.047	1
STMN1	6.45432e-07	0.291691	0.383	0.237	0.0148933		OGN	7.41e-06	0.0114271	0.008	0	0.170871		SLC11A2	0.0017559	-0.124502	0.083	0.156	1
FBLN2	6.47978e-07	0.0307214	0.025	0.003	0.0149521		RP11-20E24.1	7.41e-06	0.0114271	0.008	0	0.170871		IER5	0.00176088	-0.370536	0.329	0.409	1
RHOC	6.51326e-07	-0.336221	0.229	0.377	0.0150293		RP11-452K12.4	7.41e-06	0.0114271	0.008	0	0.170871		VPS8	0.00177821	-0.0856813	0.033	0.092	1
SULF2	6.60011e-07	0.196636	0.171	0.082	0.0152297		RP11-481J2.4	7.41e-06	0.0114271	0.008	0	0.170871		B3GNT2	0.00178091	-0.146474	0.092	0.165	1
PIK3AP1	6.64326e-07	-0.250176	0.183	0.336	0.0153293		TNXB	7.41e-06	0.0114271	0.008	0	0.170871		GTF2H1	0.00178736	-0.0846898	0.033	0.092	1
CSRNP1	6.74656e-07	0.229815	0.537	0.381	0.0155677		ZEB2-AS1	7.45e-06	0.102657	0.133	0.061	0.171843		PPIC	0.00181692	-0.113293	0.025	0.079	1
SRRM2	7.03271e-07	0.235704	0.488	0.334	0.016228		LINC01315	7.7e-06	0.0519555	0.046	0.012	0.177608		ATP6V0E1	0.00182962	-0.242252	0.8	0.839	1
MALT1	7.07067e-07	0.25294	0.3	0.181	0.0163156		CCL21	7.82e-06	0.0578937	0.038	0.009	0.18037		TM4SF19	0.00182973	-0.0931003	0.004	0.047	1
ETF1	7.4232e-07	0.273377	0.562	0.414	0.017129		TRA2A	7.94e-06	0.201263	0.362	0.242	0.183155		LY6E	0.00183732	-0.468273	0.421	0.51	1
FCGR1A	7.59651e-07	-0.425451	0.179	0.318	0.0175289		PPP1R21	8.22e-06	0.0909935	0.108	0.045	0.189731		S100A16	0.00186393	-0.0901119	0.029	0.086	1
KYNU	7.69579e-07	-0.339929	0.367	0.516	0.017758		SORBS2	8.35e-06	0.0270217	0.017	0.002	0.192622		NKG7	0.00188815	-0.19382	0.088	0.162	1
MYL6	7.76922e-07	-0.341191	0.971	0.976	0.0179275		NRARP	8.35e-06	0.0684998	0.071	0.024	0.192646		LINC00346	0.00189255	-0.076234	0.021	0.074	1
S100P	7.8075e-07	-0.183895	0.017	0.121	0.0180158		BCAS1	8.54e-06	0.035487	0.025	0.004	0.197105		GADD45G	0.00195956	-0.328905	0.117	0.191	1
MUC12	8.00238e-07	0.119113	0.121	0.049	0.0184655		FILIP1L	8.92e-06	0.189947	0.125	0.057	0.20578		CMPK2	0.00198407	-0.0941001	0.017	0.067	1
GNAS	8.0867e-07	0.290312	0.646	0.501	0.0186601		RAMP2	9.02e-06	0.0369755	0.033	0.007	0.20821		ELL2	0.00199631	-0.194136	0.312	0.408	1
AP003774.6	8.10639e-07	0.0216658	0.017	0.002	0.0187055		AHNAK	9.09e-06	0.276215	0.467	0.339	0.209757		RP11-467L13.7	0.00200012	-0.130871	0.025	0.079	1
RPL24	8.18339e-07	0.328855	0.954	0.927	0.0188832		ALG14	9.35e-06	0.0862485	0.096	0.038	0.215649		PHLDA2	0.00200732	-0.103257	0.392	0.49	1
SERPINF1	8.95734e-07	0.420706	0.246	0.137	0.0206691		MT-ND4	9.36e-06	0.260269	0.983	0.995	0.216093		LIMS1	0.00202352	-0.192069	0.567	0.673	1
LIPA	9.37057e-07	0.517778	0.558	0.403	0.0216226		DAB2	9.52e-06	0.243096	0.483	0.342	0.219742		FERMT3	0.00203288	-0.176264	0.25	0.343	1
HTR7	1.0547e-06	0.0444073	0.033	0.006	0.0243372		PSAP	9.77e-06	0.398689	0.967	0.943	0.225436		GTF3C6	0.00205468	-0.229878	0.304	0.39	1
BCL3	1.07464e-06	0.168508	0.254	0.142	0.0247973		REL	1.13e-05	0.450449	0.717	0.634	0.26129		TIPRL	0.00211336	-0.131297	0.138	0.22	1
RANBP2	1.09799e-06	0.345766	0.4	0.273	0.025336		APOD	1.16e-05	0.0253887	0.021	0.003	0.267069		TNFRSF12A	0.00214268	-0.113174	0.054	0.119	1
NDRG1	1.10942e-06	-0.268759	0.138	0.275	0.0256		SENCR	1.2e-05	0.0579831	0.054	0.016	0.277035		ARMT1	0.00214968	-0.0982641	0.038	0.096	1
CALM3	1.13541e-06	-0.401831	0.425	0.571	0.0261996		RPL7A	1.21e-05	0.361065	0.95	0.906	0.280065		ISCU	0.00216003	-0.227845	0.292	0.38	1
MKNK2	1.15505e-06	0.187516	0.254	0.143	0.0266527		MAN1A1	1.22e-05	0.244288	0.2	0.112	0.281936		CAP1	0.00218027	-0.216547	0.512	0.614	1
SLC9A9	1.1832e-06	0.115584	0.133	0.057	0.0273023		TRAPPC6A	1.22e-05	0.205174	0.258	0.157	0.282035		TNS3	0.00219216	-0.171352	0.108	0.181	1
CLIC4	1.26283e-06	-0.208089	0.129	0.27	0.0291398		TMEM123	1.24e-05	0.186609	0.6	0.445	0.286812		TRIP6	0.00219724	-0.0827047	0.038	0.097	1
TBXAS1	1.27659e-06	0.280705	0.392	0.263	0.0294573		GAB1	1.25e-05	0.0519555	0.046	0.012	0.288993		HILPDA	0.00222814	-0.143818	0.008	0.052	1
ABCA6	1.31867e-06	0.0363023	0.025	0.004	0.0304284		HIGD2A	1.26e-05	0.325386	0.642	0.555	0.290716		PDCD10	0.00225745	-0.138564	0.138	0.219	1
FHL1	1.31867e-06	0.0421313	0.025	0.004	0.0304284		CAT	1.35e-05	0.224292	0.292	0.186	0.311933		LINC00243	0.00227067	-0.0616847	0	0.037	1
ZDHHC1	1.33003e-06	0.0414273	0.038	0.008	0.0306904		NDEL1	1.45e-05	0.158973	0.212	0.12	0.334354		UBE2D1	0.0022738	-0.228231	0.329	0.411	1
DISP1	1.34126e-06	0.0304495	0.025	0.004	0.0309497		FUS	1.46e-05	0.295017	0.642	0.514	0.33607		AGPAT2	0.00227447	-0.208587	0.208	0.285	1
SCN4B	1.35575e-06	0.0299059	0.025	0.004	0.031284		RPL11	1.46e-05	0.430049	0.979	0.981	0.337637		CPM	0.0022823	-0.189873	0.133	0.212	1
PERP	1.38737e-06	-0.149057	0.004	0.096	0.0320135		HLA-DRA	1.48e-05	0.694709	0.992	0.987	0.34259		SF3B6	0.00231316	-0.191672	0.367	0.464	1
CECR1	1.42348e-06	0.366853	0.492	0.357	0.0328469		CTSS	1.52e-05	0.336089	0.925	0.879	0.350544		SLC2A1	0.00235033	-0.0904752	0.021	0.072	1
PDPN	1.42933e-06	-0.196712	0.013	0.112	0.0329817		RASSF5	1.53e-05	0.260309	0.35	0.24	0.352143		MRPL40	0.00237486	-0.147193	0.125	0.202	1
RPL23A	1.44019e-06	0.430683	0.983	0.956	0.0332324		ATP5G2	1.54e-05	0.300412	0.854	0.776	0.355422		WTAP	0.00238892	-0.16402	0.604	0.7	1
MIR4435-2HG	1.46865e-06	-0.311613	0.242	0.39	0.0338891		IL18BP	1.71e-05	0.207355	0.212	0.123	0.394526		LYN	0.00239795	-0.15459	0.388	0.492	1
CLIC1	1.50588e-06	-0.355822	0.742	0.814	0.0347482		TSPYL2	1.76e-05	0.114537	0.171	0.088	0.407081		ACER3	0.00239872	-0.135789	0.138	0.218	1
HLA-DOA	1.55212e-06	0.231471	0.279	0.166	0.0358152		HACD4	1.78e-05	0.167243	0.292	0.182	0.411435		FAS	0.00240027	-0.0666234	0.004	0.045	1
CLDN4	1.57858e-06	-0.294755	0.175	0.315	0.0364257		RERE	1.79e-05	0.0913596	0.133	0.063	0.41322		PI3	0.00240443	-0.0735155	0.013	0.059	1
DYNC1H1	1.58609e-06	0.238328	0.296	0.179	0.0365991		DDX3X	1.84e-05	0.220098	0.7	0.544	0.424935		MCFD2	0.00244922	-0.138522	0.1	0.172	1
LYRM9	1.61485e-06	0.0668852	0.062	0.018	0.0372626		SGK1	1.84e-05	0.158764	0.775	0.636	0.425367		ACP2	0.00246583	-0.16214	0.146	0.228	1
ATM	1.68027e-06	0.11965	0.175	0.085	0.0387722		RP11-706O15.1	1.85e-05	0.0446785	0.029	0.006	0.42735		MFSD7	0.00247163	-0.103981	0.042	0.1	1
LCP2	1.68892e-06	-0.352731	0.404	0.544	0.0389719		ENHO	1.9e-05	0.0514753	0.013	0.001	0.439047		HMOX2	0.0024824	-0.103569	0.054	0.117	1
ARL4A	1.74164e-06	0.297621	0.496	0.37	0.0401883		ACSM5	1.91e-05	0.0383305	0.029	0.006	0.44002		COA6	0.00248284	-0.133254	0.083	0.152	1
TMEM50A	1.74542e-06	-0.312357	0.454	0.602	0.0402755		SDS	1.94e-05	0.925066	0.417	0.326	0.44775		TMEM38B	0.00250256	-0.105223	0.062	0.129	1
CXCL10	1.76542e-06	-1.82462	0.05	0.161	0.040737		CTC-332L22.1	1.95e-05	0.0162859	0.013	0.001	0.449671		DNAJB11	0.00251507	-0.191472	0.246	0.337	1
TMEM167A	1.77386e-06	-0.313887	0.379	0.515	0.0409318		SLC18A1	1.95e-05	0.0162859	0.013	0.001	0.449671		FNIP2	0.0025313	-0.202089	0.425	0.512	1
QSOX1	1.8638e-06	-0.233065	0.142	0.28	0.0430072		BLVRB	2.03e-05	0.187316	0.633	0.496	0.467834		OLFML3	0.002534	-0.12652	0.025	0.077	1
FOSL2	1.88518e-06	0.35355	0.646	0.531	0.0435006		LUC7L	2.07e-05	0.126084	0.158	0.081	0.476762		P4HA1	0.00255132	-0.15047	0.171	0.253	1
ASPH	1.89898e-06	-0.23629	0.096	0.221	0.0438191		PDE4A	2.1e-05	0.226899	0.321	0.213	0.483565		BTG1	0.00267445	-0.146496	0.875	0.921	1
ABHD5	1.93642e-06	0.126356	0.233	0.125	0.044683		IGLV2-8	2.16e-05	0.0208488	0.017	0.002	0.497717		ADRM1	0.0027121	-0.144619	0.254	0.35	1
MT-CO1	2.03517e-06	0.387263	0.992	0.996	0.0469616		SETBP1	2.16e-05	0.0208488	0.017	0.002	0.497717		CSF3	0.00273859	-0.133828	0	0.036	1
VDAC1	2.04607e-06	-0.341822	0.375	0.515	0.047213		ZNF225	2.16e-05	0.0208488	0.017	0.002	0.497717		ATP6AP1	0.00274581	-0.170477	0.371	0.468	1
RPL9	2.05128e-06	0.394292	0.992	0.975	0.0473333		KIF22	2.16e-05	0.0759539	0.121	0.055	0.499021		CD59	0.00274938	-0.194767	0.329	0.438	1
ERRFI1	2.08553e-06	-0.234174	0.038	0.147	0.0481236		LSP1	2.17e-05	0.58011	0.521	0.447	0.501733		EHD4	0.00275342	-0.116219	0.121	0.2	1
RPL32	2.09912e-06	0.347541	0.983	0.989	0.0484372		ALAD	2.27e-05	0.0871714	0.079	0.03	0.524664		S100B	0.00275629	-0.302775	0.062	0.126	1
PRNP	2.15161e-06	0.242601	0.579	0.436	0.0496483		KIF1B	2.45e-05	0.213471	0.304	0.197	0.565006		PDSS1	0.00276669	-0.0718966	0.017	0.065	1
ABL2	2.16087e-06	-0.297496	0.404	0.565	0.0498622		PLVAP	2.46e-05	0.0426164	0.042	0.011	0.56797		RSAD2	0.00277056	-0.170843	0.013	0.058	1
CIRBP	2.16497e-06	0.278394	0.762	0.634	0.0499567		SLC9A3R1	2.46e-05	0.139189	0.162	0.085	0.568397		SSTR2	0.00279541	-0.0851826	0.004	0.044	1
ADAM10	2.37869e-06	-0.213079	0.117	0.251	0.0548883		RPL18A	2.57e-05	0.394427	0.983	0.983	0.5926		RNF181	0.00280494	-0.15172	0.375	0.472	1
TNFAIP8	2.42317e-06	-0.351899	0.367	0.504	0.0559147		MAP4K1	2.66e-05	0.0514872	0.054	0.017	0.613625		PRKCH	0.00281345	-0.0877651	0.033	0.088	1
HGSNAT	2.46278e-06	0.21414	0.279	0.168	0.0568287		SPATA7	2.69e-05	0.0398045	0.038	0.009	0.621311		RSPH3	0.00282619	-0.0632415	0.008	0.051	1
MIR3945HG	2.46406e-06	-0.255906	0.108	0.237	0.0568583		ERV3-1	2.73e-05	0.0706101	0.088	0.035	0.630786		GIMAP6	0.00289777	-0.0660873	0.008	0.051	1
SCN9A	2.47196e-06	0.0318094	0.021	0.003	0.0570406		TNFRSF10B	2.83e-05	0.185702	0.2	0.113	0.65321		SLCO4A1	0.00290073	-0.0780515	0.017	0.064	1
ADAMTS1	2.50682e-06	0.0259329	0.021	0.003	0.0578448		TPPP3	3.02e-05	0.0520237	0.05	0.015	0.697863		FPR2	0.0029091	-0.0940392	0.054	0.118	1
SULT1A3	2.5194e-06	0.0256608	0.021	0.003	0.0581352		TSC22D3	3.08e-05	0.303336	0.521	0.42	0.711146		CPEB4	0.00291774	-0.15948	0.142	0.217	1
ZNF263	2.63662e-06	0.0869686	0.1	0.038	0.0608401		RPLP1	3.1e-05	0.353064	1	0.998	0.715164		KIAA0226L	0.00291989	-0.0737233	0.017	0.064	1
MTRNR2L3	2.63775e-06	0.0299059	0.025	0.004	0.060866		RPL3	3.15e-05	0.431053	0.958	0.956	0.727682		SLC6A6	0.00295384	-0.124224	0.125	0.203	1
CDHR5	2.6834e-06	0.0475666	0.046	0.011	0.0619195		RGL1	3.16e-05	0.137504	0.192	0.107	0.72831		PDZK1IP1	0.00296277	-0.0582824	0	0.036	1
ABCG4	2.69122e-06	0.00599874	0.004	0	0.0620999		FBXO34	3.22e-05	0.126655	0.133	0.065	0.744043		MRAS	0.00296746	-0.0956503	0.046	0.105	1
AC009133.17	2.69122e-06	0.00599874	0.004	0	0.0620999		MAML1	3.24e-05	0.100962	0.117	0.054	0.747276		GAL3ST4	0.00297935	-0.151952	0.067	0.13	1
ANKRD62	2.69122e-06	0.00599874	0.004	0	0.0620999		FNBP1	3.26e-05	0.2195	0.471	0.346	0.752262		SERPINB1	0.00298088	-0.185512	0.504	0.603	1
BVES-AS1	2.69122e-06	0.00599874	0.004	0	0.0620999		NAAA	3.47e-05	0.22003	0.288	0.188	0.80015		MTF1	0.00301037	-0.093464	0.042	0.099	1
C12orf42	2.69122e-06	0.00599874	0.004	0	0.0620999		SPDYA	3.67e-05	0.0481894	0.05	0.015	0.846291		LRRC59	0.00301322	-0.154382	0.188	0.271	1
CELF5	2.69122e-06	0.00599874	0.004	0	0.0620999		DERL3	3.7e-05	0.0788055	0.054	0.017	0.854115		MRPS12	0.00302854	-0.153527	0.125	0.199	1
CH17-224D4.1	2.69122e-06	0.00599874	0.004	0	0.0620999		NFE2L2	3.74e-05	0.203394	0.65	0.536	0.862144		TLR2	0.00303984	-0.155082	0.192	0.274	1
CHL1	2.69122e-06	0.00599874	0.004	0	0.0620999		PLD4	4e-05	0.103424	0.1	0.043	0.923631		C17orf62	0.00308823	-0.124024	0.092	0.163	1
CHODL	2.69122e-06	0.00599874	0.004	0	0.0620999		SFRP2	4.02e-05	0.044873	0.046	0.013	0.92669		WBP5	0.0031442	-0.207563	0.208	0.292	1
CLDN8	2.69122e-06	0.00599874	0.004	0	0.0620999		ITGB2-AS1	4.03e-05	0.0771563	0.088	0.036	0.930871		RAPGEF2	0.00317665	-0.159553	0.138	0.214	1
CNTN1	2.69122e-06	0.00599874	0.004	0	0.0620999		RBBP8	4.08e-05	0.161566	0.175	0.095	0.940613		PPP4R2	0.00319965	-0.113221	0.138	0.218	1
CTA-363E6.7	2.69122e-06	0.00599874	0.004	0	0.0620999		AC240274.1	4.08e-05	0.0383305	0.029	0.006	0.9424		AC147651.4	0.003203	-0.0872682	0.033	0.087	1
DHRS7C	2.69122e-06	0.00599874	0.004	0	0.0620999		FBN1	4.09e-05	0.0248448	0.021	0.003	0.944343		PMEPA1	0.00320941	-0.0992931	0.046	0.104	1
DLG3-AS1	2.69122e-06	0.00599874	0.004	0	0.0620999		VIPR1	4.09e-05	0.0248448	0.021	0.003	0.944343		PPARG	0.00321018	-0.0582824	0	0.035	1
DMBX1	2.69122e-06	0.00599874	0.004	0	0.0620999		ATG2A	4.15e-05	0.125729	0.162	0.086	0.958381		KIF5B	0.00324059	-0.196638	0.312	0.393	1
FAM150B	2.69122e-06	0.00599874	0.004	0	0.0620999		RPS4X	4.53e-05	0.488286	0.963	0.958	1		EIF2S2	0.00324697	-0.144931	0.267	0.359	1
FAT4	2.69122e-06	0.00599874	0.004	0	0.0620999		TBC1D8	4.71e-05	0.0634295	0.062	0.022	1		TNFSF14	0.00325681	-0.112206	0.046	0.106	1
FGF14	2.69122e-06	0.00599874	0.004	0	0.0620999		SMDT1	4.73e-05	0.2396	0.533	0.418	1		HM13	0.00328407	-0.189107	0.262	0.349	1
FOXF2	2.69122e-06	0.00599874	0.004	0	0.0620999		IGKV1-5	4.9e-05	0.0205766	0.017	0.002	1		OXLD1	0.00336884	-0.0622031	0.013	0.057	1
GFI1B	2.69122e-06	0.00599874	0.004	0	0.0620999		PCBP2	4.98e-05	0.298468	0.7	0.596	1		FAM207A	0.00338148	-0.110998	0.088	0.156	1
GNB3	2.69122e-06	0.00599874	0.004	0	0.0620999		GAMT	5.07e-05	0.0719031	0.096	0.041	1		TNNT1	0.00341424	-0.0954868	0.013	0.056	1
IFNG-AS1	2.69122e-06	0.00599874	0.004	0	0.0620999		RTN2	5.25e-05	0.0845291	0.079	0.031	1		ZNF706	0.00342134	-0.198195	0.496	0.568	1
IGHV2-70.1	2.69122e-06	0.00599874	0.004	0	0.0620999		MAP3K3	5.27e-05	0.0819142	0.112	0.052	1		ATP6V1C1	0.00345703	-0.169465	0.225	0.307	1
IGHV3-13	2.69122e-06	0.00599874	0.004	0	0.0620999		GZF1	5.39e-05	0.107779	0.112	0.052	1		ORMDL2	0.00354815	-0.149593	0.238	0.325	1
IGKV2D-28	2.69122e-06	0.00599874	0.004	0	0.0620999		NEK1	5.54e-05	0.0819399	0.075	0.029	1		TMEM120B	0.00358336	-0.059341	0.004	0.042	1
IGKV3D-11	2.69122e-06	0.00599874	0.004	0	0.0620999		RCOR1	5.94e-05	0.159603	0.229	0.14	1		TDP2	0.00363229	-0.134905	0.079	0.144	1
INSC	2.69122e-06	0.00599874	0.004	0	0.0620999		SIGLEC11	6e-05	0.0316882	0.029	0.006	1		MRPS31	0.00366671	-0.051717	0	0.034	1
KCNJ6	2.69122e-06	0.0119726	0.004	0	0.0620999		PABPC4	6.19e-05	0.25149	0.517	0.398	1		MFHAS1	0.00369863	-0.0828715	0.029	0.08	1
KLHL14	2.69122e-06	0.00599874	0.004	0	0.0620999		PDCD4-AS1	6.34e-05	0.0418073	0.042	0.012	1		IFITM1	0.00374079	-0.0961275	0.013	0.055	1
LINC00162	2.69122e-06	0.00599874	0.004	0	0.0620999		ARHGAP1	6.64e-05	0.0766311	0.088	0.037	1		MRPS26	0.00376267	-0.0830292	0.046	0.104	1
LINC00571	2.69122e-06	0.00599874	0.004	0	0.0620999		RPL12	6.71e-05	0.293508	1	0.98	1		UNC13D	0.00380057	-0.0849377	0.038	0.092	1
LINC00637	2.69122e-06	0.00599874	0.004	0	0.0620999		FOXJ1	6.76e-05	0.0160134	0.013	0.001	1		MGST1	0.00380108	-0.180908	0.079	0.143	1
LINC00907	2.69122e-06	0.00599874	0.004	0	0.0620999		RGPD8	6.76e-05	0.0160134	0.013	0.001	1		SNAPC1	0.00388601	-0.230875	0.138	0.213	1
LINC00942	2.69122e-06	0.00599874	0.004	0	0.0620999		RP5-887A10.1	6.81e-05	0.0151962	0.013	0.001	1		SH3PXD2B	0.00389138	-0.106069	0.071	0.135	1
LINC01251	2.69122e-06	0.00599874	0.004	0	0.0620999		ERN1	6.88e-05	0.217599	0.3	0.201	1		IRG1	0.00392891	-0.0194331	0.042	0.098	1
LINC01531	2.69122e-06	0.00599874	0.004	0	0.0620999		CTC-308K20.1	7.16e-05	0.0240294	0.021	0.004	1		C19orf12	0.00394507	-0.0510185	0.004	0.042	1
LRRC4C	2.69122e-06	0.00599874	0.004	0	0.0620999		HOTAIRM1	7.37e-05	0.182412	0.212	0.127	1		KMO	0.00401553	-0.149573	0.167	0.246	1
MYH15	2.69122e-06	0.00599874	0.004	0	0.0620999		ROBO3	7.78e-05	0.0464886	0.042	0.012	1		SLAMF1	0.00401821	-0.0848322	0.008	0.048	1
NAP1L2	2.69122e-06	0.00599874	0.004	0	0.0620999		TTC3	8.02e-05	0.201935	0.275	0.182	1		PPDPF	0.00407421	-0.176284	0.55	0.627	1
NAP1L3	2.69122e-06	0.00599874	0.004	0	0.0620999		NLRP1	8.1e-05	0.0695637	0.071	0.027	1		RUNX1	0.00410028	-0.139596	0.221	0.308	1
NEUROD1	2.69122e-06	0.0119726	0.004	0	0.0620999		MFAP5	8.14e-05	0.0383066	0.042	0.012	1		ARL8B	0.0041341	-0.157072	0.392	0.472	1
NLRP14	2.69122e-06	0.00599874	0.004	0	0.0620999		EBI3	8.19e-05	0.228855	0.125	0.062	1		HSBP1	0.00413501	-0.175637	0.496	0.578	1
NR1H4	2.69122e-06	0.00599874	0.004	0	0.0620999		RYR1	8.42e-05	0.0314173	0.029	0.007	1		GRB2	0.00416037	-0.228955	0.496	0.572	1
PAPPA	2.69122e-06	0.00599874	0.004	0	0.0620999		VSIG4	8.61e-05	0.206084	0.4	0.281	1		CLMN	0.00416319	-0.0657813	0.017	0.062	1
PLP1	2.69122e-06	0.00599874	0.004	0	0.0620999		CHRNE	8.75e-05	0.105368	0.096	0.043	1		PLA2G7	0.00418121	-0.348223	0.346	0.43	1
PLS3-AS1	2.69122e-06	0.00599874	0.004	0	0.0620999		SESN3	8.8e-05	0.0674641	0.088	0.037	1		ATG5	0.00418492	-0.100003	0.067	0.129	1
PXDNL	2.69122e-06	0.00599874	0.004	0	0.0620999		RBM4	8.88e-05	0.0757454	0.112	0.053	1		NDUFB9	0.00420087	-0.233924	0.421	0.491	1
RAB9B	2.69122e-06	0.00599874	0.004	0	0.0620999		EID1	8.97e-05	0.229479	0.512	0.397	1		AGRN	0.00425713	-0.0580848	0.013	0.055	1
RGPD6	2.69122e-06	0.00599874	0.004	0	0.0620999		PRCP	8.99e-05	0.174925	0.367	0.261	1		SLPI	0.00425733	-0.0668423	0.013	0.055	1
RIMBP2	2.69122e-06	0.00599874	0.004	0	0.0620999		CAMK2N2	9.05e-05	0.0171037	0.008	0.001	1		HEY1	0.00430479	-0.0593301	0	0.033	1
RP11-222K16.2	2.69122e-06	0.00599874	0.004	0	0.0620999		SPINK2	9.05e-05	0.0171037	0.008	0.001	1		SCCPDH	0.00433556	-0.143623	0.079	0.143	1
RP11-324E6.10	2.69122e-06	0.00599874	0.004	0	0.0620999		C1orf145	9.09e-05	0.0111544	0.008	0.001	1		IGFBP2	0.00436463	-0.0799768	0.008	0.048	1
RP11-365N19.2	2.69122e-06	0.00599874	0.004	0	0.0620999		CFAP44	9.09e-05	0.0111544	0.008	0.001	1		LAPTM5	0.00438255	-0.348724	0.796	0.877	1
RP11-430H10.1	2.69122e-06	0.00599874	0.004	0	0.0620999		IGKV1D-8	9.09e-05	0.0111544	0.008	0.001	1		FAM20A	0.0044065	-0.0852786	0.029	0.079	1
RP11-503C24.2	2.69122e-06	0.00599874	0.004	0	0.0620999		IGLV3-9	9.09e-05	0.0111544	0.008	0.001	1		MAD1L1	0.00441098	-0.0895852	0.054	0.113	1
RP11-541P9.3	2.69122e-06	0.00599874	0.004	0	0.0620999		PIP5KL1	9.09e-05	0.0111544	0.008	0.001	1		LAT	0.00441882	-0.0754519	0.017	0.061	1
RP11-680G24.6	2.69122e-06	0.00599874	0.004	0	0.0620999		PLBD1-AS1	9.09e-05	0.0111544	0.008	0.001	1		ADAM19	0.00445549	-0.157194	0.042	0.095	1
RP11-745O10.4	2.69122e-06	0.00599874	0.004	0	0.0620999		PRELP	9.09e-05	0.0111544	0.008	0.001	1		FKBP15	0.00445973	-0.117017	0.071	0.133	1
RP11-768B22.2	2.69122e-06	0.00599874	0.004	0	0.0620999		RP11-338C15.3	9.09e-05	0.0111544	0.008	0.001	1		DNAJB4	0.0044937	-0.141923	0.054	0.112	1
RP11-77H9.8	2.69122e-06	0.00599874	0.004	0	0.0620999		SCNN1B	9.09e-05	0.0111544	0.008	0.001	1		AP1S1	0.00451991	-0.119242	0.096	0.163	1
RP11-849F2.9	2.69122e-06	0.00599874	0.004	0	0.0620999		SLC17A4	9.09e-05	0.0111544	0.008	0.001	1		PLXNA1	0.00452952	-0.059871	0.008	0.047	1
RP11-87C12.5	2.69122e-06	0.00599874	0.004	0	0.0620999		WDR49	9.09e-05	0.0111544	0.008	0.001	1		HERC5	0.00465781	-0.065497	0.017	0.061	1
RP4-541C22.5	2.69122e-06	0.00599874	0.004	0	0.0620999		BCL7A	9.37e-05	0.0519555	0.042	0.012	1		ETV7	0.00466176	-0.0501368	0	0.032	1
RP4-555D20.2	2.69122e-06	0.00599874	0.004	0	0.0620999		EIF3E	9.41e-05	0.276684	0.625	0.519	1		OCIAD2	0.00474598	-0.086771	0.033	0.084	1
RP4-621N11.2	2.69122e-06	0.00599874	0.004	0	0.0620999		ERCC5	9.45e-05	0.0721857	0.083	0.035	1		SUCNR1	0.00474686	-0.0671208	0.008	0.047	1
RP5-999L4.2	2.69122e-06	0.00599874	0.004	0	0.0620999		DENND6B	9.53e-05	0.0754181	0.125	0.061	1		LDLRAD3	0.00477179	-0.0593518	0.008	0.047	1
SALRNA2	2.69122e-06	0.00599874	0.004	0	0.0620999		SPAG9	9.88e-05	0.199948	0.433	0.323	1		HCFC1R1	0.00477359	-0.167296	0.188	0.262	1
SIAH3	2.69122e-06	0.00599874	0.004	0	0.0620999		TPCN1	9.92e-05	0.0948202	0.142	0.073	1		DCTPP1	0.00484105	-0.113216	0.075	0.138	1
SLC16A12	2.69122e-06	0.00599874	0.004	0	0.0620999		ADH1C	0.00010127	0.0203044	0.017	0.002	1		SCO1	0.00486777	-0.0609132	0.013	0.054	1
SLC38A11	2.69122e-06	0.0356239	0.004	0	0.0620999		TXNDC5	0.00010127	0.0203044	0.017	0.002	1		C12orf73	0.00491634	-0.0472353	0	0.032	1
SLC5A8	2.69122e-06	0.00599874	0.004	0	0.0620999		VSIG2	0.00010127	0.0203044	0.017	0.002	1		BAX	0.00495738	-0.198951	0.425	0.505	1
SLFNL1	2.69122e-06	0.00599874	0.004	0	0.0620999		IGLV1-44	0.00010163	0.0194881	0.017	0.002	1		MRPS6	0.00496844	-0.195654	0.275	0.358	1
SLITRK6	2.69122e-06	0.00599874	0.004	0	0.0620999		CTSF	0.00010315	0.0589508	0.071	0.027	1		DTX2	0.00498773	-0.0758462	0.029	0.078	1
SNCAIP	2.69122e-06	0.00599874	0.004	0	0.0620999		IL1R2	0.00010491	0.10982	0.142	0.073	1		HSD3B7	0.00499785	-0.137381	0.079	0.141	1
STMN2	2.69122e-06	0.00599874	0.004	0	0.0620999		WDR45B	0.0001058	0.186486	0.362	0.256	1		SMUG1	0.00500192	-0.0817902	0.033	0.084	1
STXBP5L	2.69122e-06	0.00599874	0.004	0	0.0620999		RPS21	0.000106	0.221328	0.883	0.88	1		SLC5A3	0.00509507	-0.13067	0.075	0.137	1
SV2B	2.69122e-06	0.00599874	0.004	0	0.0620999		SERTAD1	0.00010702	0.144473	0.5	0.375	1		MRPS15	0.00510551	-0.141801	0.192	0.271	1
TAL1	2.69122e-06	0.0119726	0.004	0	0.0620999		RARA	0.00010703	0.149096	0.192	0.112	1		TMEM51	0.00511864	-0.140999	0.1	0.165	1
TRGV9	2.69122e-06	0.00599874	0.004	0	0.0620999		ANKH	0.00011073	0.197236	0.25	0.16	1		SRSF9	0.00512838	-0.116276	0.333	0.432	1
TRHDE	2.69122e-06	0.00599874	0.004	0	0.0620999		PTGDS	0.00011326	0.00242988	0.046	0.014	1		ATP6V1D	0.00514263	-0.173973	0.196	0.27	1
VEPH1	2.69122e-06	0.00599874	0.004	0	0.0620999		POU2F2	0.00011391	0.110567	0.138	0.071	1		PRDM4	0.00518582	-0.046443	0	0.032	1
VIPR1-AS1	2.69122e-06	0.00599874	0.004	0	0.0620999		IPCEF1	0.00011506	0.0342692	0.033	0.009	1		RP11-356N1.2	0.0051866	-0.0485549	0	0.032	1
VSTM2A	2.69122e-06	0.00599874	0.004	0	0.0620999		FAU	0.00011705	0.315057	0.979	0.973	1		IL1RAP	0.00520538	-0.0969399	0.058	0.116	1
VWA5B2	2.69122e-06	0.00599874	0.004	0	0.0620999		RP5-1171I10.5	0.00011994	0.140915	0.167	0.094	1		PDE6D	0.00523616	-0.0660534	0.017	0.06	1
HLA-DQA1	2.69951e-06	0.674259	0.804	0.717	0.0622912		MVB12B	0.00012006	0.0588702	0.062	0.023	1		PLPP5	0.00525476	-0.0898025	0.05	0.106	1
IZUMO4	2.76046e-06	0.0526984	0.038	0.008	0.0636975		PHACTR1	0.00012484	0.357801	0.504	0.423	1		ITGB1	0.00533784	-0.176104	0.396	0.472	1
RP11-489E7.4	2.77647e-06	0.0833169	0.075	0.025	0.064067		EIF3H	0.00012562	0.252299	0.621	0.512	1		IER5L	0.00546186	-0.0730032	0.013	0.053	1
CRY2	2.82707e-06	0.0610032	0.067	0.021	0.0652345		GPR157	0.00013003	0.129383	0.112	0.055	1		THUMPD3	0.00546846	-0.0586003	0.013	0.053	1
FBXO16	2.86108e-06	0.0213934	0.017	0.002	0.0660194		USP2	0.00013206	0.0396868	0.025	0.005	1		IGHGP	0.00547171	-0.099863	0	0.031	1
MFNG	2.8862e-06	0.139688	0.167	0.081	0.0665991		EVL	0.00013225	0.129229	0.258	0.163	1		PRR13	0.00547262	-0.196567	0.575	0.633	1
ATP6V1G1	2.93231e-06	-0.35981	0.692	0.774	0.0676631		RPS7	0.00013733	0.365129	0.929	0.939	1		STOM	0.00547497	-0.178275	0.217	0.294	1
ZC3HAV1	2.98644e-06	0.260988	0.392	0.26	0.068912		NGLY1	0.00014534	0.15172	0.188	0.112	1		GUK1	0.00551389	-0.174231	0.662	0.739	1
PVRL2	3.09487e-06	-0.261761	0.179	0.326	0.0714142		MYCBP2	0.00014581	0.136455	0.242	0.152	1		PICALM	0.00556359	-0.142638	0.267	0.354	1
RPS11	3.11509e-06	0.359233	0.988	0.952	0.0718806		PPP4R3A	0.00014828	0.182987	0.242	0.155	1		PFDN2	0.00564076	-0.151301	0.296	0.382	1
AMPD3	3.3446e-06	-0.181349	0.067	0.184	0.0771766		RSL1D1	0.00016329	0.153314	0.375	0.264	1		MREG	0.00572065	-0.0737233	0.017	0.059	1
PSMA4	3.35537e-06	-0.354708	0.362	0.487	0.0774252		LGALS2	0.00016334	0.378913	0.35	0.256	1		TNIK	0.00573406	-0.0583127	0.008	0.046	1
ZNF467	3.50909e-06	0.100419	0.112	0.046	0.0809723		RILPL2	0.0001654	0.437924	0.592	0.527	1		DESI1	0.00587913	-0.121799	0.112	0.181	1
CYBRD1	3.61426e-06	0.132417	0.158	0.076	0.083399		PPRC1	0.00016871	0.063962	0.062	0.024	1		CTD-2319I12.2	0.00592815	-0.0501368	0	0.031	1
QARS	3.71637e-06	0.134991	0.292	0.172	0.0857553		UBC	0.00016966	0.326663	0.908	0.89	1		COX6A1	0.00593865	-0.200433	0.683	0.75	1
GPR34	3.73876e-06	0.188667	0.3	0.18	0.0862719		SLC16A7	0.00017987	0.0444331	0.05	0.017	1		CLPP	0.00594945	-0.119079	0.104	0.17	1
ANKRD22	3.7875e-06	-0.194301	0.013	0.104	0.0873966		LST1	0.00018053	0.386318	0.775	0.803	1		STIP1	0.00601464	-0.103615	0.108	0.177	1
CBARP	3.92238e-06	0.0663146	0.033	0.007	0.0905088		ERP29	0.00018558	0.24752	0.546	0.433	1		UQCR10	0.00604128	-0.146524	0.512	0.596	1
HTR2B	4.1119e-06	0.0281113	0.013	0.001	0.094882		PEBP1	0.00018672	0.255926	0.496	0.375	1		BMP2K	0.00605123	-0.145022	0.133	0.203	1
GJA3	4.13054e-06	0.0165584	0.013	0.001	0.0953121		CD177	0.00018764	0.015741	0.013	0.002	1		IRAK2	0.00611307	-0.111748	0.138	0.211	1
LRRC19	4.13054e-06	0.0165584	0.013	0.001	0.0953121		RP11-727F15.11	0.00018764	0.015741	0.013	0.002	1		C19orf33	0.00615554	-0.0858908	0.046	0.099	1
RP11-107M16.2	4.13054e-06	0.0165584	0.013	0.001	0.0953121		TMCC2	0.00018764	0.015741	0.013	0.002	1		SDC4	0.00619422	-0.183025	0.2	0.273	1
CTD-3252C9.4	4.13132e-06	0.179836	0.233	0.132	0.0953303		GLA	0.00018986	0.269183	0.433	0.33	1		FAM104A	0.00621555	-0.0688143	0.025	0.071	1
MATR3	4.14928e-06	0.0162859	0.013	0.001	0.0957447		ZNF749	0.00019073	0.0259329	0.017	0.003	1		COMMD8	0.00621932	-0.10934	0.117	0.188	1
RPL39	4.21874e-06	0.289217	0.988	0.993	0.0973474		DMD	0.00019297	0.0200323	0.017	0.003	1		BTF3L4	0.00626144	-0.147581	0.212	0.291	1
CNRIP1	4.27999e-06	0.0970949	0.125	0.054	0.0987608		PHYHD1	0.00019297	0.0200323	0.017	0.003	1		PLA1A	0.00634409	-0.0609089	0.008	0.045	1
RP11-1008C21.1	4.41822e-06	-0.178147	0	0.081	0.10195		DEGS2	0.00019332	0.0277336	0.025	0.005	1		ZMIZ1-AS1	0.00634617	-0.0593518	0.008	0.045	1
ARID5B	4.48302e-06	-0.338333	0.121	0.247	0.103446		TTLL7	0.00019361	0.0192162	0.017	0.003	1		STARD4	0.00639046	-0.0716212	0.038	0.088	1
RPS3	4.56858e-06	0.369683	0.988	0.964	0.10542		ANKRD37	0.00019382	0.151651	0.254	0.162	1		RAP2C	0.00642707	-0.104092	0.092	0.156	1
RPS16	4.61341e-06	0.492186	0.975	0.98	0.106454		REV3L	0.00020062	0.149794	0.208	0.129	1		B2M	0.00643789	-0.278372	1	1	1
FMNL2	4.62211e-06	-0.205448	0.067	0.181	0.106655		THAP2	0.00020844	0.296339	0.525	0.412	1		PHF11	0.00646909	-0.109119	0.079	0.139	1
PSMD14	4.68511e-06	-0.228986	0.1	0.221	0.108109		RPS9	0.00020946	0.383308	0.996	0.984	1		BCL10	0.0064969	-0.0989558	0.067	0.125	1
MT-ATP6	4.68873e-06	0.252402	0.983	0.994	0.108192		ATG14	0.00021174	0.0510226	0.058	0.022	1		ATP6V1E1	0.00653619	-0.192781	0.225	0.294	1
ASB2	4.82414e-06	0.035487	0.025	0.004	0.111317		CASP9	0.00021197	0.0796664	0.096	0.044	1		CUX1	0.00654531	-0.0934243	0.108	0.177	1
COX7A2	5.05079e-06	-0.321002	0.713	0.819	0.116547		PDE4B	0.00021273	0.211788	0.583	0.478	1		SUMO1	0.00660799	-0.170236	0.417	0.498	1
RPL4	5.11046e-06	0.474774	0.867	0.797	0.117924		TOE1	0.00021784	0.0429905	0.046	0.015	1		MAL2	0.00661751	-0.0517596	0.004	0.038	1
XYLT1	5.25736e-06	0.0746132	0.071	0.023	0.121314		GTF2B	0.00022371	0.182199	0.304	0.21	1		CCT3	0.00666721	-0.183242	0.183	0.252	1
SPINK4	5.31388e-06	-0.237682	0.013	0.101	0.122618		CH17-340M24.3	0.00022591	0.131499	0.279	0.184	1		IGF2R	0.00672719	-0.124447	0.121	0.188	1
ME1	5.3908e-06	0.164692	0.146	0.07	0.124393		MCL1	0.00022967	0.263639	0.921	0.845	1		BCAP31	0.0067436	-0.253293	0.45	0.518	1
CCSER1	5.62335e-06	0.0253887	0.021	0.003	0.129759		LAMTOR4	0.0002329	0.200466	0.804	0.695	1		CTTN	0.00677408	-0.044328	0	0.03	1
AOC1	5.66153e-06	0.0461276	0.038	0.008	0.13064		ELP2	0.00023398	0.0763151	0.096	0.045	1		HAT1	0.00681079	-0.09742	0.062	0.119	1
GDF15	5.82835e-06	-0.163113	0.021	0.115	0.134489		ZMYM2	0.00023572	0.114308	0.188	0.111	1		MAP3K7CL	0.00701678	-0.0562324	0.004	0.037	1
KDELR2	6.07948e-06	-0.259261	0.375	0.513	0.140284		SSBP2	0.00023603	0.0730024	0.071	0.029	1		FKBP5	0.00706867	-0.112523	0.083	0.144	1
PAPSS1	6.14432e-06	-0.244138	0.125	0.246	0.14178		EIF2AK4	0.00024346	0.127339	0.142	0.078	1		SOCS6	0.00714049	-0.0585865	0.013	0.051	1
MPZL1	6.21889e-06	-0.20742	0.075	0.188	0.143501		HES4	0.0002471	0.350614	0.412	0.32	1		APOL2	0.00720889	-0.0772927	0.029	0.075	1
GPX2	6.25544e-06	-0.170793	0.033	0.132	0.144344		RPL37A	0.00025681	0.241818	0.967	0.955	1		LY75	0.00730213	-0.0606549	0.013	0.051	1
IDS	6.27654e-06	0.220306	0.375	0.251	0.144831		USP37	0.00025735	0.1012	0.096	0.045	1		SAMD9	0.00740488	-0.0757056	0.021	0.063	1
DNAJB1	6.60399e-06	-1.30737	0.454	0.541	0.152387		RGAG4	0.00025736	0.0427217	0.046	0.015	1		MAP1LC3A	0.00743485	-0.112672	0.067	0.124	1
TPM4	6.73005e-06	-0.295632	0.55	0.69	0.155296		ATF3	0.0002574	0.1429	0.521	0.391	1		BOLA3	0.00743759	-0.135099	0.112	0.177	1
C6orf48	6.74027e-06	0.229253	0.425	0.3	0.155532		DDX6	0.00025827	0.151111	0.25	0.164	1		DLEU7	0.00743939	-0.0658129	0.013	0.05	1
PPP1CB	7.22445e-06	0.382197	0.596	0.514	0.166704		TMEM88	0.00026811	0.0734523	0.1	0.048	1		GLRX	0.00747842	-0.218435	0.425	0.505	1
NRIP3	7.30798e-06	-0.178161	0.054	0.162	0.168632		RP11-737O24.2	0.00027059	0.0325014	0.025	0.006	1		RAI14	0.00754076	-0.0498733	0	0.029	1
SLC25A19	7.31425e-06	0.383092	0.325	0.218	0.168776		ARID3A	0.00027401	0.178215	0.142	0.078	1		STX12	0.00760158	-0.115126	0.15	0.224	1
MANF	7.32204e-06	-0.336543	0.246	0.38	0.168956		ARHGAP20	0.00027531	0.0266487	0.025	0.006	1		IDH3A	0.00760443	-0.0709865	0.033	0.081	1
GCG	7.3743e-06	0.0173764	0.008	0	0.170162		BTF3	0.00027956	0.329672	0.875	0.838	1		UGCG	0.00761378	-0.114137	0.112	0.18	1
AP4B1-AS1	7.40504e-06	0.0114271	0.008	0	0.170871		IRS2	0.00028017	0.138068	0.358	0.253	1		IFI44	0.00764643	-0.140134	0.104	0.167	1
FAM153A	7.40504e-06	0.0114271	0.008	0	0.170871		YBX1	0.00028069	0.291655	0.917	0.89	1		PTPRO	0.00766465	-0.0622042	0.013	0.05	1
FAM166A	7.40504e-06	0.0114271	0.008	0	0.170871		HSPA9	0.00028637	0.157508	0.442	0.325	1		TFAM	0.00771015	-0.0680527	0.025	0.069	1
HOXB13	7.40504e-06	0.0114271	0.008	0	0.170871		RPL10A	0.00028815	0.410727	0.912	0.91	1		PARP9	0.00773185	-0.0992435	0.058	0.112	1
LIFR	7.40504e-06	0.0114271	0.008	0	0.170871		TAF9B	0.00029381	0.0371038	0.038	0.011	1		TRPV4	0.00774973	-0.0512352	0.004	0.036	1
NYAP2	7.40504e-06	0.0114271	0.008	0	0.170871		RPL19	0.00029947	0.297811	0.988	0.977	1		PPM1A	0.00781714	-0.071191	0.058	0.114	1
OGN	7.40504e-06	0.0114271	0.008	0	0.170871		SLC25A33	0.00030309	0.163478	0.242	0.157	1		MX1	0.0078461	-0.193312	0.092	0.153	1
RP11-20E24.1	7.40504e-06	0.0114271	0.008	0	0.170871		SLC30A4	0.00030691	0.0339989	0.033	0.009	1		ACLY	0.00800113	-0.0836742	0.058	0.113	1
RP11-452K12.4	7.40504e-06	0.0114271	0.008	0	0.170871		LRP5	0.00030804	0.0337286	0.033	0.009	1		NUB1	0.00800391	-0.10948	0.067	0.123	1
RP11-481J2.4	7.40504e-06	0.0114271	0.008	0	0.170871		SECTM1	0.00030966	0.0872018	0.146	0.08	1		YWHAE	0.00802737	-0.167984	0.537	0.609	1
TNXB	7.40504e-06	0.0114271	0.008	0	0.170871		PURB	0.00031143	0.146281	0.254	0.165	1		DFFA	0.00809139	-0.0619461	0.029	0.075	1
ZEB2-AS1	7.44716e-06	0.102657	0.133	0.061	0.171843		SND1	0.0003186	0.119028	0.258	0.167	1		DNASE2	0.00811758	-0.188109	0.179	0.253	1
GPR137B	7.55143e-06	-0.280493	0.208	0.341	0.174249		MTURN	0.00032931	0.0436294	0.05	0.018	1		UBE2F	0.00822388	-0.145059	0.208	0.288	1
LINC01315	7.697e-06	0.0519555	0.046	0.012	0.177608		PHLDB1	0.00033538	0.117508	0.142	0.078	1		LACTB	0.00822699	-0.0995821	0.242	0.324	1
CCL21	7.8167e-06	0.0578937	0.038	0.009	0.18037		CSNK1D	0.00033924	0.142185	0.262	0.172	1		ARMC10	0.00823482	-0.0950965	0.075	0.134	1
TRA2A	7.93739e-06	0.201263	0.362	0.242	0.183155		AFF3	0.0003396	0.0256608	0.017	0.003	1		NAA10	0.0083167	-0.180726	0.229	0.298	1
MMP1	8.05934e-06	-0.696336	0.008	0.092	0.185969		AGO2	0.0003414	0.141533	0.238	0.153	1		PSMC6	0.0084542	-0.107806	0.138	0.208	1
PPP1R21	8.22237e-06	0.0909935	0.108	0.045	0.189731		CTB-113D17.1	0.0003436	0.0197602	0.017	0.003	1		MRPL18	0.00846485	-0.245481	0.238	0.306	1
KCNN4	8.32149e-06	-0.169437	0.033	0.131	0.192018		IGHV3-7	0.0003436	0.0197602	0.017	0.003	1		AP5B1	0.00847466	-0.0589441	0.033	0.081	1
SORBS2	8.34763e-06	0.0270217	0.017	0.002	0.192622		ANKRD12	0.00034384	0.179455	0.383	0.286	1		BEST1	0.0085065	-0.157206	0.167	0.236	1
NRARP	8.34867e-06	0.0684998	0.071	0.024	0.192646		SYTL1	0.0003537	0.0418073	0.038	0.011	1		DEFB1	0.00853317	-0.103	0.004	0.036	1
PFKP	8.37551e-06	-0.158072	0.029	0.125	0.193265		RPL10	0.00035424	0.338361	1	0.997	1		MRPS16	0.00854495	-0.165481	0.175	0.241	1
BCAS1	8.54192e-06	0.035487	0.025	0.004	0.197105		ATP8B4	0.00035435	0.0799851	0.121	0.063	1		PPBP	0.00855964	-0.37892	0.004	0.036	1
FAM49B	8.75155e-06	-0.326287	0.479	0.616	0.201942		PTMA	0.00035885	0.28505	0.975	0.977	1		EPHA2	0.00862012	-0.0463745	0.008	0.043	1
FILIP1L	8.91788e-06	0.189947	0.125	0.057	0.20578		MPZL2	0.00035983	0.0365643	0.038	0.011	1		DNAAF1	0.00865335	-0.133726	0.075	0.135	1
RAMP2	9.0232e-06	0.0369755	0.033	0.007	0.20821		RPS15	0.00036707	0.230203	0.996	0.989	1		ISCA2	0.00868333	-0.08359	0.058	0.113	1
AHNAK	9.09023e-06	0.276215	0.467	0.339	0.209757		SLC43A2	0.00037316	0.237967	0.467	0.368	1		ATP6AP2	0.00868913	-0.216219	0.533	0.604	1
EREG	9.09985e-06	-0.260455	0.421	0.612	0.209979		SRSF5	0.0003751	0.295438	0.688	0.598	1		MEA1	0.00877231	-0.104599	0.142	0.212	1
EIF4EBP1	9.34141e-06	-0.271772	0.246	0.38	0.215553		RP11-733O18.1	0.00037806	0.0269198	0.025	0.006	1		DYNC1I2	0.00879019	-0.130602	0.154	0.221	1
ALG14	9.34557e-06	0.0862485	0.096	0.038	0.215649		HPS1	0.00038129	0.155858	0.254	0.168	1		TMEM158	0.00885379	-0.0416799	0	0.028	1
MT-ND4	9.36483e-06	0.260269	0.983	0.995	0.216093		CAMK1	0.00038799	0.12654	0.304	0.207	1		TES	0.00894172	-0.0814016	0.092	0.155	1
DAB2	9.52294e-06	0.243096	0.483	0.342	0.219742		TMEM256	0.00039399	0.183319	0.388	0.291	1		DTD1	0.00903088	-0.0864323	0.058	0.111	1
PSAP	9.76969e-06	0.398689	0.967	0.943	0.225436		FOXRED2	0.00040138	0.0488877	0.058	0.023	1		H2AFY	0.00907916	-0.145741	0.554	0.633	1
GPX4	9.98718e-06	-0.340696	0.758	0.853	0.230454		NISCH	0.00040718	0.104681	0.158	0.091	1		SERPINE1	0.00909741	-0.0622021	0.013	0.05	1
IL2RG	1.13207e-05	-0.193461	0.129	0.255	0.261226		CTB-55O6.10	0.0004351	0.023486	0.021	0.004	1		ADAMTSL4	0.00915431	-0.0730599	0.046	0.096	1
REL	1.13235e-05	0.450449	0.717	0.634	0.26129		MYO1A	0.0004351	0.023486	0.021	0.004	1		DENND2D	0.00928027	-0.069829	0.025	0.067	1
APOD	1.15739e-05	0.0253887	0.021	0.003	0.267069		WNT5B	0.00043649	0.0232144	0.021	0.004	1		HSPA5	0.00933138	-0.295644	0.521	0.588	1
ANKLE2	1.19996e-05	-0.157562	0.042	0.14	0.27689		AC144831.3	0.00044001	0.0154686	0.013	0.002	1		RP11-519G16.3	0.00934069	-0.0398233	0	0.027	1
SENCR	1.20058e-05	0.0579831	0.054	0.016	0.277035		FRMD1	0.00044001	0.0154686	0.013	0.002	1		UBALD2	0.0093903	-0.0957804	0.133	0.206	1
RPL7A	1.21372e-05	0.361065	0.95	0.906	0.280065		RAVER2	0.00044001	0.0154686	0.013	0.002	1		ARNTL2	0.00940546	-0.0546702	0.008	0.042	1
MAN1A1	1.22182e-05	0.244288	0.2	0.112	0.281936		RP4-669L17.10	0.00044001	0.0154686	0.013	0.002	1		EHD1	0.00943473	-0.128296	0.325	0.417	1
TRAPPC6A	1.22225e-05	0.205174	0.258	0.157	0.282035		RCBTB2	0.00044536	0.0819114	0.154	0.087	1		PSMA5	0.00950835	-0.200014	0.242	0.308	1
NDUFV2	1.23951e-05	-0.287224	0.325	0.458	0.286018		MMP25	0.00044554	0.0589107	0.062	0.025	1		DNM2	0.00955631	-0.118766	0.138	0.203	1
TMEM123	1.24296e-05	0.186609	0.6	0.445	0.286812		RPL29	0.00044607	0.302361	0.958	0.948	1		ATP13A3	0.0095851	-0.153445	0.442	0.518	1
GAB1	1.25241e-05	0.0519555	0.046	0.012	0.288993		ZNF141	0.00045225	0.0369625	0.042	0.014	1		HERC6	0.00959616	-0.0422099	0	0.027	1
HIGD2A	1.25988e-05	0.325386	0.642	0.555	0.290716		HBEGF	0.0004535	0.30867	0.579	0.475	1		TFPT	0.00978969	-0.106178	0.204	0.281	1
TFF1	1.34845e-05	-0.22517	0.021	0.108	0.311155		AP1S2	0.0004596	0.241581	0.512	0.418	1		GNLY	0.00980733	-0.066566	0.017	0.055	1
CAT	1.35182e-05	0.224292	0.292	0.186	0.311933		ITGB7	0.00047014	0.200664	0.188	0.115	1		MESDC2	0.0098089	-0.135444	0.15	0.219	1
IDO1	1.35539e-05	-0.296771	0.013	0.095	0.312756		CH17-262H11.1	0.00049043	0.0108818	0.008	0.001	1		BHLHE40	0.00981948	-0.174746	0.362	0.439	1
AC069363.1	1.38155e-05	-0.166565	0.025	0.116	0.318792		DENND2A	0.00049043	0.0108818	0.008	0.001	1		PEX11B	0.00985969	-0.0459814	0.004	0.035	1
NDEL1	1.44899e-05	0.158973	0.212	0.12	0.334354		LINC00327	0.00049043	0.0108818	0.008	0.001	1		SDCBP	0.00991399	-0.189822	0.825	0.854	1
FUS	1.45643e-05	0.295017	0.642	0.514	0.33607		LINC01356	0.00049043	0.0108818	0.008	0.001	1		MMP10	0.0100327	-0.218125	0.008	0.042	1
RPL11	1.46321e-05	0.430049	0.979	0.981	0.337637		MEIS2	0.00049043	0.0108818	0.008	0.001	1		ACSL4	0.0100927	-0.116309	0.129	0.194	1
HLA-DRA	1.48468e-05	0.694709	0.992	0.987	0.34259		NPHP3-ACAD11	0.00049043	0.0108818	0.008	0.001	1		CASP1	0.0102173	-0.143774	0.338	0.425	1
CTSS	1.51915e-05	0.336089	0.925	0.879	0.350544		RP11-154J22.1	0.00049043	0.0108818	0.008	0.001	1		SIGLEC9	0.0102509	-0.0912933	0.062	0.116	1
RASSF5	1.52608e-05	0.260309	0.35	0.24	0.352143		RP11-186B7.7	0.00049043	0.0108818	0.008	0.001	1		ARHGAP18	0.0102792	-0.18948	0.267	0.33	1
ATP5G2	1.54029e-05	0.300412	0.854	0.776	0.355422		RP11-218C14.5	0.00049043	0.0108818	0.008	0.001	1		CEACAM5	0.0103085	-0.0690392	0.025	0.067	1
IL18BP	1.70975e-05	0.207355	0.212	0.123	0.394526		RP11-7O11.3	0.00049043	0.0108818	0.008	0.001	1		C19orf66	0.0103095	-0.0844211	0.05	0.1	1
TSPYL2	1.76417e-05	0.114537	0.171	0.088	0.407081		RP3-525N10.2	0.00049043	0.0108818	0.008	0.001	1		TRIP12	0.010313	-0.0861226	0.092	0.152	1
HACD4	1.78303e-05	0.167243	0.292	0.182	0.411435		SPG20-AS1	0.00049043	0.0108818	0.008	0.001	1		OSM	0.0103469	-0.119847	0.175	0.244	1
RERE	1.79077e-05	0.0913596	0.133	0.063	0.41322		TDRD10	0.00049043	0.0108818	0.008	0.001	1		RP11-742B18.1	0.010404	-0.0559223	0	0.027	1
PSMA1	1.81346e-05	-0.294102	0.383	0.508	0.418456		TTN	0.00049043	0.0108818	0.008	0.001	1		AC013461.1	0.0104058	-0.0925007	0.071	0.127	1
COL3A1	1.83868e-05	-0.157022	0.029	0.119	0.424275		PMVK	0.00049192	0.144729	0.308	0.213	1		CD2BP2	0.010513	-0.111687	0.096	0.155	1
DDX3X	1.84154e-05	0.220098	0.7	0.544	0.424935		RPL36	0.0004924	0.204349	0.975	0.961	1		ABHD17C	0.0105821	-0.0461135	0.008	0.042	1
SGK1	1.84341e-05	0.158764	0.775	0.636	0.425367		JMJD1C	0.00049387	0.234795	0.421	0.336	1		AURKAIP1	0.0106455	-0.186639	0.404	0.479	1
RP11-706O15.1	1.85201e-05	0.0446785	0.029	0.006	0.42735		SIDT1	0.00050284	0.047297	0.038	0.012	1		METTL21B	0.0106837	-0.045455	0.004	0.034	1
RAB1A	1.8746e-05	-0.282131	0.396	0.523	0.432564		P2RY8	0.00050565	0.0524944	0.038	0.012	1		PSMB8	0.0107236	-0.212547	0.321	0.389	1
ENHO	1.9027e-05	0.0514753	0.013	0.001	0.439047		RPL18	0.00051203	0.323267	0.938	0.947	1		OAS2	0.0107996	-0.0992894	0.062	0.115	1
ACSM5	1.90691e-05	0.0383305	0.029	0.006	0.44002		ZNF410	0.00051205	0.0269198	0.025	0.006	1		USP18	0.0108695	-0.0735631	0.008	0.041	1
GPX3	1.90984e-05	-0.295601	0.104	0.217	0.440697		CCDC146	0.00051371	0.0266487	0.025	0.006	1		CBR1	0.0108761	-0.142217	0.108	0.168	1
MYC	1.91006e-05	-0.187498	0.038	0.132	0.440746		SPG20	0.00051657	0.120297	0.217	0.138	1		IFNGR2	0.0109029	-0.123045	0.362	0.459	1
SDS	1.94041e-05	0.925066	0.417	0.326	0.44775		ANAPC2	0.00051889	0.0574113	0.079	0.036	1		TMEM255B	0.0109294	-0.0637155	0.029	0.072	1
CTC-332L22.1	1.94873e-05	0.0162859	0.013	0.001	0.449671		CALM2	0.00051924	0.165145	0.833	0.739	1		RGS16	0.0109681	-0.133902	0.017	0.054	1
SLC18A1	1.94873e-05	0.0162859	0.013	0.001	0.449671		GALT	0.0005337	0.0645683	0.083	0.038	1		RAP1A	0.0110835	-0.224571	0.533	0.571	1
PLEKHB2	2.00825e-05	-0.210428	0.333	0.476	0.463404		ZNF516	0.00053858	0.0640437	0.083	0.038	1		RNF13	0.0110876	-0.17187	0.354	0.43	1
BLVRB	2.02745e-05	0.187316	0.633	0.496	0.467834		DDX5	0.00054044	0.179225	0.892	0.837	1		PTPN22	0.0110906	-0.0573677	0.025	0.066	1
LUC7L	2.06614e-05	0.126084	0.158	0.081	0.476762		CD4	0.00054683	0.153976	0.529	0.41	1		ZFAND6	0.0111027	-0.127978	0.233	0.31	1
PTPN12	2.07507e-05	-0.221619	0.188	0.311	0.478822		DDX3Y	0.00055694	0.224216	0.204	0.134	1		HIPK2	0.0111313	-0.0904429	0.062	0.115	1
PDE4A	2.09562e-05	0.226899	0.321	0.213	0.483565		COMMD6	0.00055991	0.238649	0.746	0.675	1		MCTS1	0.011187	-0.140859	0.183	0.251	1
MSC	2.15074e-05	-0.189289	0.021	0.105	0.496283		RBP7	0.0005671	0.0778466	0.092	0.044	1		RP11-295G20.2	0.0111955	-0.0803215	0.038	0.083	1
IGLV2-8	2.15696e-05	0.0208488	0.017	0.002	0.497717		AMZ2	0.00056846	0.147908	0.208	0.133	1		MGST3	0.0112031	-0.264985	0.454	0.509	1
SETBP1	2.15696e-05	0.0208488	0.017	0.002	0.497717		RNF130	0.00060635	0.208557	0.696	0.602	1		PRKCD	0.011213	-0.0798619	0.054	0.105	1
ZNF225	2.15696e-05	0.0208488	0.017	0.002	0.497717		TNRC6B	0.00061753	0.110922	0.167	0.099	1		SOWAHC	0.0112511	-0.0480852	0.004	0.034	1
KIF22	2.1626e-05	0.0759539	0.121	0.055	0.499021		PTRHD1	0.00063156	0.157996	0.304	0.214	1		DPM2	0.0112524	-0.0822362	0.079	0.136	1
LSP1	2.17436e-05	0.58011	0.521	0.447	0.501733		CCDC15	0.00063247	0.0232144	0.021	0.005	1		SNTB1	0.0112662	-0.0570332	0.013	0.047	1
IL10RB	2.24106e-05	-0.197774	0.183	0.313	0.517124		LY9	0.00063495	0.0493431	0.046	0.016	1		KLHL6	0.0113254	-0.0906659	0.054	0.104	1
MT1F	2.26081e-05	-0.291881	0.079	0.184	0.521683		RALGAPA1	0.00066754	0.125736	0.125	0.069	1		ITGAV	0.0113515	-0.111487	0.15	0.219	1
ALAD	2.27374e-05	0.0871714	0.079	0.03	0.524664		ADK	0.00067742	0.102567	0.146	0.084	1		PDCD5	0.011421	-0.159888	0.192	0.259	1
GBP2	2.27852e-05	-0.222708	0.212	0.341	0.525767		CTSZ	0.00069083	0.092363	0.829	0.675	1		GNB1	0.0114418	-0.123843	0.338	0.424	1
MATK	2.27898e-05	-0.161912	0.008	0.085	0.525874		FLI1	0.0006921	0.0842565	0.142	0.08	1		HDHD2	0.0114431	-0.0436194	0.021	0.061	1
KIF1B	2.44856e-05	0.213471	0.304	0.197	0.565006		CCDC12	0.00069297	0.176912	0.221	0.146	1		MITD1	0.011462	-0.0723217	0.05	0.099	1
PLVAP	2.46141e-05	0.0426164	0.042	0.011	0.56797		HAS1	0.00069836	0.0708726	0.062	0.026	1		LSM10	0.0114851	-0.119017	0.162	0.233	1
SLC9A3R1	2.46326e-05	0.139189	0.162	0.085	0.568397		PUM2	0.00070107	0.0856422	0.15	0.086	1		REEP3	0.0114972	-0.114223	0.121	0.182	1
SEPW1	2.52423e-05	-0.279534	0.279	0.406	0.582467		TSPAN4	0.0007028	0.100611	0.392	0.278	1		MRPS22	0.0115503	-0.0689543	0.038	0.083	1
RPL18A	2.56815e-05	0.394427	0.983	0.983	0.5926		FXYD6	0.00071021	0.0901595	0.108	0.057	1		TRGC1	0.0115704	-0.089335	0.021	0.059	1
MAP4K1	2.65926e-05	0.0514872	0.054	0.017	0.613625		BIRC3	0.00071288	0.291545	0.471	0.371	1		CLDN7	0.0117026	-0.0946377	0.071	0.125	1
SPATA7	2.69257e-05	0.0398045	0.038	0.009	0.621311		PAPD5	0.00071628	0.14238	0.162	0.098	1		SPCS2	0.011713	-0.181046	0.458	0.524	1
CHI3L1	2.71791e-05	-0.454861	0	0.069	0.627157		KRT10	0.00072023	0.155645	0.45	0.345	1		RP11-670E13.6	0.0117776	-0.177974	0.183	0.251	1
ERV3-1	2.73363e-05	0.0706101	0.088	0.035	0.630786		SC5D	0.00074008	0.0682618	0.1	0.05	1		VIM-AS1	0.0117874	-0.104512	0.067	0.119	1
GRAMD1A	2.76687e-05	-0.249191	0.15	0.265	0.638456		PAQR7	0.00074754	0.0356217	0.029	0.008	1		SEMA4B	0.0118946	-0.0376985	0	0.026	1
ITGA5	2.79501e-05	-0.170783	0.092	0.203	0.644949		DEPTOR	0.0007526	0.0354859	0.038	0.012	1		LCMT1	0.0119821	-0.0708091	0.05	0.099	1
MTHFS	2.80192e-05	-0.140694	0.029	0.117	0.646543		EIF3F	0.00079069	0.282568	0.533	0.459	1		FAM26F	0.0120605	-0.0988864	0.571	0.461	1
AC133644.2	2.80518e-05	-0.134927	0.013	0.09	0.647295		PDZD8	0.00080066	0.0680077	0.104	0.053	1		PIK3IP1	0.0120743	-0.0706247	0.021	0.059	1
MALAT1	2.80535e-05	-0.326189	0.983	0.992	0.647334		LACC1	0.00080142	0.152798	0.183	0.115	1		PTRF	0.0120769	-0.0645251	0.013	0.047	1
TNFRSF10B	2.83081e-05	0.185702	0.2	0.113	0.65321		PPP1R10	0.00080164	0.130204	0.271	0.185	1		CA2	0.0121666	-0.173781	0.075	0.128	1
CORO1C	2.83927e-05	-0.251141	0.233	0.359	0.655163		LUM	0.0008433	0.0956384	0.133	0.075	1		NACC1	0.0121889	-0.0629657	0.025	0.065	1
PROCR	2.91006e-05	-0.163191	0.029	0.116	0.671497		NFATC2	0.00085975	0.0656321	0.083	0.04	1		TFF2	0.0122209	-0.0411497	0	0.026	1
FBP1	2.94271e-05	-0.576689	0.171	0.28	0.679031		ASTE1	0.00086363	0.0381835	0.033	0.01	1		STOML2	0.0122493	-0.139288	0.158	0.224	1
SLAMF9	2.98668e-05	-0.285278	0.033	0.12	0.689176		BAIAP2	0.00086617	0.158639	0.217	0.142	1		MED24	0.0122708	-0.0473575	0.008	0.04	1
TPPP3	3.02433e-05	0.0520237	0.05	0.015	0.697863		GMFG	0.00088163	0.269629	0.692	0.619	1		GGT5	0.0123058	-0.0495023	0.008	0.04	1
CD109	3.0247e-05	-0.17029	0.062	0.162	0.697949		ARHGAP4	0.00088203	0.15003	0.292	0.205	1		RARRES1	0.0125396	-0.03234	0.021	0.06	1
CD53	3.0394e-05	-0.227703	0.542	0.672	0.701341		SELL	0.00088658	0.10942	0.133	0.075	1		PTTG1IP	0.0125452	-0.134665	0.262	0.333	1
TSC22D3	3.08189e-05	0.303336	0.521	0.42	0.711146		PLCXD1	0.00088849	0.0627078	0.075	0.034	1		ADCK4	0.0125522	-0.0371669	0	0.025	1
RPLP1	3.0993e-05	0.353064	1	0.998	0.715164		SUPT4H1	0.00088959	0.221553	0.492	0.396	1		DPEP1	0.0125524	-0.0379643	0	0.025	1
RPL3	3.15355e-05	0.431053	0.958	0.956	0.727682		COBLL1	0.00089644	0.0229428	0.021	0.005	1		WSB2	0.0125592	-0.0848351	0.079	0.135	1
RGL1	3.15627e-05	0.137504	0.192	0.107	0.72831		ZNF646	0.00089691	0.0434633	0.054	0.021	1		MANBAL	0.0126849	-0.0593836	0.021	0.059	1
PGAM1	3.20114e-05	-0.273562	0.408	0.549	0.738663		AC137932.4	0.00090209	0.0263776	0.025	0.006	1		TSPAN3	0.0127825	-0.0980415	0.096	0.154	1
FBXO34	3.22445e-05	0.126655	0.133	0.065	0.744043		ABI3BP	0.00090629	0.0151962	0.013	0.002	1		SMC4	0.0127996	-0.0799323	0.042	0.087	1
MAML1	3.23847e-05	0.100962	0.117	0.054	0.747276		RP11-321N4.5	0.00090629	0.0151962	0.013	0.002	1		ATOX1	0.0128894	-0.201513	0.613	0.661	1
GRINA	3.24393e-05	-0.303544	0.454	0.562	0.748538		IGBP1	0.00090671	0.136787	0.262	0.181	1		SBF2-AS1	0.0128952	-0.0379643	0	0.025	1
FNBP1	3.26007e-05	0.2195	0.471	0.346	0.752262		TRDC	0.00091309	0.0368461	0.017	0.003	1		FAM45A	0.0129099	-0.084176	0.088	0.146	1
ACTB	3.29443e-05	-0.339967	1	0.998	0.760189		IGLV2-14	0.00092649	0.0175854	0.017	0.003	1		LPL	0.0131212	-0.11251	0.013	0.047	1
TSPAN8	3.33129e-05	-0.157879	0.058	0.158	0.768695		RNF139	0.00095063	0.138988	0.221	0.146	1		NFKBIZ	0.013139	-0.265656	0.533	0.589	1
PMP22	3.38716e-05	-0.344444	0.358	0.481	0.781587		SLC22A23	0.00095563	0.029522	0.029	0.008	1		CCDC112	0.0131495	-0.0734877	0.033	0.076	1
FLNA	3.40032e-05	-0.253817	0.4	0.53	0.784624		AP1B1	0.00096708	0.139688	0.329	0.236	1		RAB25	0.0132466	-0.0371669	0	0.025	1
NAAA	3.4676e-05	0.22003	0.288	0.188	0.80015		FOXO1	0.0009898	0.0611927	0.088	0.043	1		ARL11	0.0132995	-0.0644937	0.025	0.064	1
RAB31	3.60281e-05	-0.310336	0.458	0.562	0.831347		TSPAN33	0.00100025	0.108409	0.175	0.107	1		ARPC5L	0.0133574	-0.0900141	0.104	0.164	1
VAC14	3.62623e-05	-0.163975	0.033	0.12	0.836752		PRKCB	0.00100392	0.196693	0.267	0.189	1		GTF3C5	0.0135642	-0.0497626	0.013	0.046	1
SAT1	3.63364e-05	-0.20149	0.992	0.996	0.838462		EIF4A3	0.00100853	0.150442	0.567	0.46	1		AC017002.1	0.0136091	-0.0379643	0	0.025	1
SPDYA	3.66757e-05	0.0481894	0.05	0.015	0.846291		ABCG2	0.00101168	0.0459498	0.038	0.012	1		CSNK2A1	0.0136092	-0.0676825	0.042	0.087	1
DERL3	3.70147e-05	0.0788055	0.054	0.017	0.854115		ADCK1	0.00102618	0.0409987	0.038	0.012	1		UXS1	0.0136716	-0.0805953	0.083	0.14	1
DDX60L	3.7092e-05	-0.15948	0.05	0.144	0.855898		LYST	0.00102843	0.102588	0.162	0.098	1		CD58	0.0136752	-0.117115	0.233	0.308	1
RTN4	3.73169e-05	-0.310911	0.596	0.704	0.861086		TRAF4	0.00104746	0.108952	0.104	0.055	1		NGFRAP1	0.0137366	-0.204591	0.183	0.248	1
NFE2L2	3.73627e-05	0.203394	0.65	0.536	0.862144		ERCC6	0.00105124	0.0352164	0.038	0.012	1		TCAIM	0.0138371	-0.0531428	0.013	0.046	1
BNIP3	3.75709e-05	-0.248914	0.1	0.206	0.866949		RUFY3	0.00107943	0.0622628	0.092	0.046	1		LAMB3	0.0138866	-0.0662821	0.062	0.114	1
PLD4	4.00273e-05	0.103424	0.1	0.043	0.923631		ANAPC15	0.00108725	0.127869	0.229	0.153	1		GEM	0.0139066	-0.27345	0.088	0.139	1
NUMB	4.00449e-05	-0.209742	0.225	0.352	0.924035		ROGDI	0.00109745	0.0799256	0.15	0.088	1		ATF1	0.0141062	-0.062198	0.033	0.076	1
SFRP2	4.01599e-05	0.044873	0.046	0.013	0.92669		LPIN1	0.00110751	0.078674	0.117	0.063	1		RFC1	0.0141959	-0.0538623	0.029	0.07	1
ITGB2-AS1	4.03411e-05	0.0771563	0.088	0.036	0.930871		CDV3	0.00113206	0.127811	0.404	0.304	1		LAIR1	0.0142504	-0.212762	0.358	0.425	1
RBBP8	4.07633e-05	0.161566	0.175	0.095	0.940613		SAFB2	0.00114231	0.125094	0.196	0.126	1		PRAP1	0.0142692	-0.069829	0.025	0.064	1
AC240274.1	4.08407e-05	0.0383305	0.029	0.006	0.9424		TNFRSF1B	0.00116061	0.229913	0.558	0.472	1		RASSF4	0.014293	-0.167873	0.229	0.306	1
FBN1	4.09249e-05	0.0248448	0.021	0.003	0.944343		SEC11A	0.0011699	0.239268	0.617	0.523	1		SOX4	0.0143529	-0.150827	0.062	0.113	1
VIPR1	4.09249e-05	0.0248448	0.021	0.003	0.944343		PTGFRN	0.00117063	0.0637174	0.062	0.027	1		GDI1	0.0143585	-0.0885479	0.096	0.153	1
ATG2A	4.15333e-05	0.125729	0.162	0.086	0.958381		ZZEF1	0.00119914	0.085102	0.112	0.061	1		RFC4	0.0143623	-0.0361029	0	0.024	1
IL4I1	4.2113e-05	-0.291417	0.196	0.32	0.971757		VSIG10	0.00120004	0.042291	0.05	0.019	1		C6orf223	0.0143627	-0.036901	0	0.024	1
UBE2L3	4.24876e-05	-0.251053	0.342	0.467	0.980402		CCDC88B	0.00120912	0.0630428	0.092	0.046	1		ALOX15B	0.014365	-0.0419449	0	0.024	1
LYSMD2	4.30344e-05	-0.207282	0.142	0.255	0.99302		BORCS5	0.0012105	0.104064	0.108	0.058	1		NFYC	0.014383	-0.0720822	0.067	0.119	1
OLFM4	4.35516e-05	-0.109562	0.004	0.073	1		IL19	0.00123843	0.0269198	0.021	0.005	1		TMEM199	0.0144409	-0.0850375	0.067	0.117	1
P4HB	4.42585e-05	-0.337807	0.471	0.584	1		LENG8-AS1	0.00124187	0.0226713	0.021	0.005	1		DNAJB6	0.0144663	-0.220278	0.6	0.644	1
CXCL9	4.42941e-05	-0.801497	0.046	0.136	1		STAM-AS1	0.00124187	0.0226713	0.021	0.005	1		MRPL42	0.014494	-0.0919222	0.088	0.143	1
RPS4X	4.53174e-05	0.488286	0.963	0.958	1		RASGRP2	0.00124947	0.0793306	0.1	0.052	1		POLR3GL	0.0145263	-0.117099	0.117	0.175	1
SLA	4.65224e-05	-0.192337	0.083	0.184	1		U2AF1	0.00125598	0.0878185	0.15	0.088	1		COPZ1	0.0145443	-0.134465	0.212	0.284	1
TBC1D8	4.7068e-05	0.0634295	0.062	0.022	1		RGS1	0.00126051	0.205139	0.679	0.588	1		EIF6	0.0145802	-0.145325	0.342	0.414	1
SMDT1	4.73222e-05	0.2396	0.533	0.418	1		STK4	0.00126548	0.16267	0.346	0.255	1		DLGAP4	0.0145991	-0.0735064	0.054	0.102	1
TNFAIP3	4.76553e-05	-0.400458	0.721	0.79	1		AKAP9	0.00127067	0.118772	0.242	0.162	1		XRN2	0.0146733	-0.131601	0.221	0.291	1
ARPC5	4.77911e-05	-0.292412	0.642	0.728	1		PHLDB3	0.00127633	0.0639827	0.062	0.027	1		HIBCH	0.0146806	-0.0478811	0.008	0.039	1
CD40	4.79237e-05	-0.301519	0.196	0.315	1		RPSA	0.00130991	0.247564	0.875	0.819	1		AQP3	0.0146983	-0.044138	0.004	0.032	1
IGKV1-5	4.90431e-05	0.0205766	0.017	0.002	1		CD33	0.00131341	0.0994108	0.217	0.142	1		ABHD10	0.0147549	-0.0358368	0	0.024	1
PCBP2	4.98064e-05	0.298468	0.7	0.596	1		PGLS	0.00132156	0.176378	0.488	0.403	1		DNTTIP1	0.0147686	-0.0681067	0.05	0.098	1
GAMT	5.07451e-05	0.0719031	0.096	0.041	1		UROS	0.00133904	0.0926125	0.225	0.148	1		GGH	0.0147698	-0.10099	0.046	0.091	1
IL2RA	5.09201e-05	-0.215516	0.033	0.118	1		DNAJC4	0.00135462	0.113402	0.238	0.161	1		HPCAL1	0.0148226	-0.12417	0.171	0.237	1
RTN2	5.24958e-05	0.0845291	0.079	0.031	1		SLC25A5	0.0014039	0.290098	0.688	0.637	1		SDHD	0.0148248	-0.155784	0.25	0.323	1
MAP3K3	5.27263e-05	0.0819142	0.112	0.052	1		RFPL1S	0.00141612	0.0189442	0.017	0.003	1		HN1L	0.0148313	-0.0392382	0.013	0.046	1
ARID5A	5.31849e-05	-0.234535	0.208	0.328	1		RP11-414C23.1	0.00141612	0.0189442	0.017	0.003	1		PDCD6IP	0.0148712	-0.121658	0.167	0.231	1
GZF1	5.38768e-05	0.107779	0.112	0.052	1		TMEM154	0.00141762	0.0447011	0.046	0.017	1		RIOK3	0.0150098	-0.0924107	0.117	0.178	1
SSB	5.39639e-05	-0.289972	0.217	0.335	1		LIMCH1	0.00141984	0.0186724	0.017	0.003	1		SMARCA4	0.0150316	-0.0765577	0.05	0.096	1
NEK1	5.54293e-05	0.0819399	0.075	0.029	1		CCNL2	0.00144375	0.0743588	0.125	0.07	1		C15orf57	0.0150948	-0.0649182	0.046	0.092	1
MSR1	5.61301e-05	-0.411241	0.258	0.369	1		APMAP	0.00145389	0.161642	0.279	0.2	1		SLC2A3	0.0152098	-0.183869	0.525	0.624	1
LITAF	5.66708e-05	-0.259561	0.742	0.846	1		IQGAP2	0.00146402	0.173574	0.325	0.238	1		MPHOSPH6	0.0152318	-0.118857	0.183	0.253	1
EML4	5.66916e-05	-0.196895	0.154	0.269	1		AVPI1	0.00148988	0.268166	0.304	0.23	1		SWAP70	0.0153214	-0.100295	0.125	0.187	1
PLEKHF2	5.69414e-05	-0.171489	0.075	0.176	1		AC005076.5	0.00151638	0.0250228	0.025	0.007	1		OSCAR	0.0153572	-0.131089	0.125	0.182	1
NCEH1	5.8041e-05	-0.144657	0.042	0.13	1		AC004156.3	0.0015341	0.00572594	0.004	0	1		ELF3	0.0154589	-0.0817781	0.088	0.144	1
RCOR1	5.93748e-05	0.159603	0.229	0.14	1		AC005355.2	0.0015341	0.00572594	0.004	0	1		TRIB3	0.0155019	-0.0444015	0.004	0.032	1
CHMP5	5.93801e-05	-0.275568	0.288	0.403	1		AC020743.2	0.0015341	0.00572594	0.004	0	1		PRSS2	0.0155766	-0.0416799	0	0.024	1
SIGLEC11	6.00116e-05	0.0316882	0.029	0.006	1		AC092835.2	0.0015341	0.00572594	0.004	0	1		INSIG2	0.0156385	-0.0920134	0.062	0.112	1
LAP3	6.04571e-05	-0.357484	0.312	0.433	1		AC093609.1	0.0015341	0.00572594	0.004	0	1		CCNG2	0.0157106	-0.05964	0.021	0.057	1
PABPC4	6.19427e-05	0.25149	0.517	0.398	1		ACKR2	0.0015341	0.00572594	0.004	0	1		SCARB2	0.0157626	-0.17791	0.288	0.359	1
PDCD4-AS1	6.33738e-05	0.0418073	0.042	0.012	1		ADAM20P1	0.0015341	0.00572594	0.004	0	1		SLAMF8	0.0158089	-0.175161	0.162	0.221	1
ARHGAP1	6.6445e-05	0.0766311	0.088	0.037	1		ADGRD2	0.0015341	0.00572594	0.004	0	1		DLGAP1-AS1	0.0158217	-0.058883	0.025	0.063	1
RPL12	6.7107e-05	0.293508	1	0.98	1		AF011889.2	0.0015341	0.00572594	0.004	0	1		MYO1G	0.0158461	-0.122115	0.179	0.243	1
HPSE	6.76204e-05	-0.225353	0.108	0.21	1		AJ011932.1	0.0015341	0.00572594	0.004	0	1		ARL1	0.015873	-0.0843247	0.092	0.149	1
FOXJ1	6.76307e-05	0.0160134	0.013	0.001	1		AP000344.3	0.0015341	0.00572594	0.004	0	1		GPNMB	0.0159233	-0.0083753	0.442	0.514	1
RGPD8	6.76307e-05	0.0160134	0.013	0.001	1		ARHGDIG	0.0015341	0.00572594	0.004	0	1		HDHD3	0.0159383	-0.0409725	0.004	0.031	1
FAM129B	6.80251e-05	-0.149248	0.05	0.14	1		ARMC4	0.0015341	0.00572594	0.004	0	1		PSMB6	0.0161202	-0.180378	0.396	0.466	1
FKBP4	6.8106e-05	-0.240201	0.129	0.239	1		ASPRV1	0.0015341	0.00572594	0.004	0	1		HPRT1	0.0161358	-0.0866547	0.171	0.242	1
RP5-887A10.1	6.81126e-05	0.0151962	0.013	0.001	1		BCDIN3D-AS1	0.0015341	0.00572594	0.004	0	1		GPI	0.0161636	-0.14045	0.167	0.228	1
ERN1	6.87769e-05	0.217599	0.3	0.201	1		BORCS8-MEF2B	0.0015341	0.00572594	0.004	0	1		PYGL	0.0163869	-0.0804219	0.054	0.101	1
UTP18	6.89667e-05	-0.126993	0.029	0.11	1		BTBD16	0.0015341	0.00572594	0.004	0	1		HCK	0.0164375	-0.127938	0.308	0.392	1
OLFML2B	7.06999e-05	-0.158519	0.062	0.155	1		C20orf144	0.0015341	0.00572594	0.004	0	1		RAN	0.0164913	-0.186258	0.517	0.579	1
HMGA1	7.0938e-05	-0.219077	0.271	0.397	1		CACNA2D1	0.0015341	0.00572594	0.004	0	1		MAD2L2	0.0165763	-0.0746173	0.112	0.173	1
CTC-308K20.1	7.1634e-05	0.0240294	0.021	0.004	1		CALN1	0.0015341	0.00572594	0.004	0	1		NME6	0.016598	-0.0484604	0.013	0.045	1
HOTAIRM1	7.37456e-05	0.182412	0.212	0.127	1		CASC19	0.0015341	0.00572594	0.004	0	1		ADCY3	0.0167057	-0.0731039	0.042	0.085	1
TUBB	7.6459e-05	-0.391984	0.408	0.519	1		CCL25	0.0015341	0.00572594	0.004	0	1		CD164	0.0167295	-0.19067	0.471	0.526	1
CCL18	7.69039e-05	-1.48246	0.133	0.24	1		CDH19	0.0015341	0.00572594	0.004	0	1		IL3RA	0.0168119	-0.114439	0.083	0.135	1
ROBO3	7.77956e-05	0.0464886	0.042	0.012	1		CDR1-AS	0.0015341	0.00572594	0.004	0	1		ARL6IP6	0.0168822	-0.071752	0.054	0.102	1
S100A14	7.84538e-05	-0.113785	0.021	0.097	1		CH17-224D4.2	0.0015341	0.00572594	0.004	0	1		MRPS18A	0.0169855	-0.0791975	0.054	0.101	1
AK4	7.96215e-05	-0.120363	0.008	0.076	1		CHRDL1	0.0015341	0.00572594	0.004	0	1		PPA1	0.0169956	-0.128608	0.329	0.411	1
TTC3	8.01924e-05	0.201935	0.275	0.182	1		CLEC17A	0.0015341	0.00572594	0.004	0	1		CLDN3	0.0173221	-0.146283	0.125	0.182	1
IRAK1	8.05393e-05	-0.185972	0.146	0.254	1		CPEB1	0.0015341	0.00572594	0.004	0	1		PKP3	0.0173512	-0.0347719	0	0.023	1
NLRP1	8.09692e-05	0.0695637	0.071	0.027	1		CSAG1	0.0015341	0.00572594	0.004	0	1		PSMD11	0.0174107	-0.113605	0.175	0.24	1
MFAP5	8.1377e-05	0.0383066	0.042	0.012	1		CTC-487M23.8	0.0015341	0.00572594	0.004	0	1		CYBA	0.0174253	-0.173587	0.942	0.974	1
EBI3	8.18572e-05	0.228855	0.125	0.062	1		CTD-2215E18.1	0.0015341	0.00572594	0.004	0	1		HMGN1	0.0174615	-0.175723	0.483	0.552	1
ACOT13	8.21026e-05	-0.171013	0.058	0.15	1		CTD-2337A12.1	0.0015341	0.00572594	0.004	0	1		COPG1	0.0175715	-0.0695219	0.058	0.106	1
TM4SF1	8.29063e-05	-0.190109	0.054	0.144	1		CTD-2555O16.4	0.0015341	0.00572594	0.004	0	1		ANXA3	0.0178271	-0.0339727	0	0.023	1
RYR1	8.42168e-05	0.0314173	0.029	0.007	1		CTD-2636A23.2	0.0015341	0.00572594	0.004	0	1		CISH	0.0178275	-0.0347719	0	0.023	1
VSIG4	8.61182e-05	0.206084	0.4	0.281	1		CTD-3051D23.4	0.0015341	0.00572594	0.004	0	1		SAA1	0.0178281	-0.0371669	0	0.023	1
KIFC3	8.6223e-05	-0.147425	0.058	0.149	1		CYP26A1	0.0015341	0.00572594	0.004	0	1		FCGR3B	0.0178341	-0.0816738	0	0.023	1
PSME2	8.69433e-05	-0.299144	0.537	0.64	1		CYP46A1	0.0015341	0.00572594	0.004	0	1		SLC39A1	0.0178539	-0.167643	0.204	0.263	1
CHRNE	8.74535e-05	0.105368	0.096	0.043	1		DANT2	0.0015341	0.00572594	0.004	0	1		RP11-37B2.1	0.0178708	-0.0521441	0.017	0.05	1
SESN3	8.79512e-05	0.0674641	0.088	0.037	1		ELL3	0.0015341	0.00572594	0.004	0	1		UHRF1BP1L	0.0179533	-0.0545326	0.025	0.062	1
RBM4	8.87783e-05	0.0757454	0.112	0.053	1		FAM19A5	0.0015341	0.00572594	0.004	0	1		SLC17A5	0.0179576	-0.0786894	0.058	0.106	1
EID1	8.9737e-05	0.229479	0.512	0.397	1		FAM26E	0.0015341	0.00572594	0.004	0	1		WDR1	0.0179814	-0.136245	0.396	0.479	1
HSPD1	8.9785e-05	-0.628767	0.4	0.5	1		HIST2H2AB	0.0015341	0.00572594	0.004	0	1		BRI3	0.0180646	-0.229706	0.529	0.583	1
PRCP	8.98833e-05	0.174925	0.367	0.261	1		HOXD-AS2	0.0015341	0.00572594	0.004	0	1		SH3GLB1	0.0180906	-0.154512	0.288	0.352	1
CAMK2N2	9.04789e-05	0.0171037	0.008	0.001	1		IQUB	0.0015341	0.00572594	0.004	0	1		PDZD11	0.0181723	-0.0961449	0.079	0.13	1
SPINK2	9.04789e-05	0.0171037	0.008	0.001	1		ITIH3	0.0015341	0.00572594	0.004	0	1		NAB1	0.0181823	-0.0697353	0.062	0.111	1
C1orf145	9.09266e-05	0.0111544	0.008	0.001	1		KIAA2012	0.0015341	0.00572594	0.004	0	1		ANXA4	0.0182243	-0.149666	0.196	0.262	1
CFAP44	9.09266e-05	0.0111544	0.008	0.001	1		KRT24	0.0015341	0.00572594	0.004	0	1		FGD5	0.0183278	-0.0495023	0.013	0.044	1
IGKV1D-8	9.09266e-05	0.0111544	0.008	0.001	1		LDLRAD1	0.0015341	0.00572594	0.004	0	1		C12orf4	0.0183529	-0.0479392	0.013	0.044	1
IGLV3-9	9.09266e-05	0.0111544	0.008	0.001	1		LINC00266-1	0.0015341	0.00572594	0.004	0	1		NIFK	0.0183632	-0.0892365	0.062	0.11	1
PIP5KL1	9.09266e-05	0.0111544	0.008	0.001	1		LINC01013	0.0015341	0.00572594	0.004	0	1		CLDN1	0.0184805	-0.0691557	0.013	0.044	1
PLBD1-AS1	9.09266e-05	0.0111544	0.008	0.001	1		LINC01204	0.0015341	0.00572594	0.004	0	1		SETD3	0.0185541	-0.0621846	0.075	0.127	1
PRELP	9.09266e-05	0.0111544	0.008	0.001	1		LINC01273	0.0015341	0.00572594	0.004	0	1		APP	0.0185693	-0.11947	0.183	0.249	1
RP11-338C15.3	9.09266e-05	0.0111544	0.008	0.001	1		LINC01436	0.0015341	0.00572594	0.004	0	1		DUSP16	0.018598	-0.0565595	0.021	0.056	1
SCNN1B	9.09266e-05	0.0111544	0.008	0.001	1		LL21NC02-1C16.2	0.0015341	0.00572594	0.004	0	1		GAPLINC	0.0186083	-0.0777931	0.033	0.073	1
SLC17A4	9.09266e-05	0.0111544	0.008	0.001	1		LMOD1	0.0015341	0.00572594	0.004	0	1		TTC9C	0.0186854	-0.0614401	0.033	0.073	1
WDR49	9.09266e-05	0.0111544	0.008	0.001	1		LRRN1	0.0015341	0.00572594	0.004	0	1		IL17RA	0.0186901	-0.0787075	0.054	0.1	1
TCIRG1	9.29785e-05	-0.22931	0.242	0.359	1		MAB21L3	0.0015341	0.00572594	0.004	0	1		NBR1	0.0187188	-0.0684549	0.042	0.084	1
BCL7A	9.365e-05	0.0519555	0.042	0.012	1		MMRN1	0.0015341	0.00572594	0.004	0	1		FCHSD1	0.0188183	-0.032373	0	0.023	1
EIF3E	9.41259e-05	0.276684	0.625	0.519	1		MSMP	0.0015341	0.00572594	0.004	0	1		EPS8L1	0.0188185	-0.0326397	0	0.023	1
ERCC5	9.44873e-05	0.0721857	0.083	0.035	1		MYL2	0.0015341	0.00572594	0.004	0	1		SNX3	0.0188193	-0.229901	0.679	0.703	1
DENND6B	9.53177e-05	0.075418	0.125	0.061	1		NOG	0.0015341	0.00572594	0.004	0	1		JAG1	0.0188339	-0.0547888	0.021	0.056	1
MRPL17	9.62657e-05	-0.147903	0.042	0.125	1		NOVA1	0.0015341	0.00572594	0.004	0	1		ACVR1	0.0188606	-0.0492942	0.017	0.05	1
PARP12	9.79272e-05	-0.154262	0.05	0.136	1		OSR1	0.0015341	0.00572594	0.004	0	1		DKC1	0.0188618	-0.0691182	0.05	0.095	1
SPAG9	9.88201e-05	0.199948	0.433	0.323	1		POTEE	0.0015341	0.00572594	0.004	0	1		GOLGA5	0.0188924	-0.0455915	0.013	0.044	1
TPCN1	9.92306e-05	0.0948202	0.142	0.073	1		PRICKLE1	0.0015341	0.00572594	0.004	0	1		SLC2A5	0.0190092	-0.0748398	0.029	0.067	1
OASL	9.92635e-05	-0.207496	0.083	0.181	1		PTCHD2	0.0015341	0.00572594	0.004	0	1		GABARAPL2	0.0190173	-0.152663	0.458	0.524	1
MAPK13	9.94446e-05	-0.131598	0.029	0.107	1		PTENP1-AS	0.0015341	0.00572594	0.004	0	1		CCT5	0.019223	-0.114979	0.217	0.289	1
EPSTI1	0.000100674	-0.340975	0.267	0.369	1		RAB3C	0.0015341	0.00572594	0.004	0	1		RRNAD1	0.0192358	-0.0378	0.004	0.03	1
ADH1C	0.00010127	0.0203044	0.017	0.002	1		RP1-12G14.7	0.0015341	0.00572594	0.004	0	1		TNS1	0.0192946	-0.0667631	0.029	0.067	1
TXNDC5	0.00010127	0.0203044	0.017	0.002	1		RP1-142L7.8	0.0015341	0.00572594	0.004	0	1		TXNL1	0.0195794	-0.168171	0.233	0.293	1
VSIG2	0.00010127	0.0203044	0.017	0.002	1		RP1-159A19.4	0.0015341	0.00572594	0.004	0	1		CYP27A1	0.0196474	-0.113917	0.062	0.109	1
IGLV1-44	0.000101631	0.0194881	0.017	0.002	1		RP1-80N2.2	0.0015341	0.00572594	0.004	0	1		H2AFJ	0.0197489	-0.0931896	0.392	0.474	1
CTSF	0.000103148	0.0589508	0.071	0.027	1		RP11-211G3.2	0.0015341	0.00572594	0.004	0	1		ERCC1	0.0198463	-0.0772818	0.175	0.245	1
IL1R2	0.00010491	0.10982	0.142	0.073	1		RP11-342K6.4	0.0015341	0.00572594	0.004	0	1		CBR3	0.01987	-0.0384957	0	0.022	1
TRAF1	0.000105027	-0.197732	0.142	0.254	1		RP11-374M1.5	0.0015341	0.00572594	0.004	0	1		TXNDC17	0.01991	-0.178273	0.3	0.359	1
WDR45B	0.000105796	0.186486	0.362	0.256	1		RP11-396B14.2	0.0015341	0.00572594	0.004	0	1		MRPL49	0.0200901	-0.0442121	0.008	0.037	1
RPS21	0.000106004	0.221328	0.883	0.88	1		RP11-492I21.1	0.0015341	0.00572594	0.004	0	1		PGD	0.0202157	-0.147046	0.246	0.313	1
SERTAD1	0.000107022	0.144473	0.5	0.375	1		RP11-542M13.2	0.0015341	0.00572594	0.004	0	1		CST6	0.0203095	-0.0540199	0.013	0.043	1
RARA	0.000107026	0.149096	0.192	0.112	1		RP11-547D23.1	0.0015341	0.00572594	0.004	0	1		SRP9	0.0206686	-0.128616	0.312	0.384	1
OPTN	0.000107379	-0.166146	0.058	0.147	1		RP11-598F7.6	0.0015341	0.00572594	0.004	0	1		RPF1	0.0206841	-0.071163	0.046	0.088	1
ITGB8	0.000108722	-0.127793	0.013	0.081	1		RP11-647K16.1	0.0015341	0.00572594	0.004	0	1		PRELID3B	0.0208677	-0.099852	0.133	0.192	1
PDE4DIP	0.000109651	-0.268663	0.304	0.416	1		RP11-661A12.4	0.0015341	0.00572594	0.004	0	1		PTRH1	0.0208973	-0.0794425	0.054	0.099	1
ANKH	0.000110732	0.197236	0.25	0.16	1		RP11-70D24.2	0.0015341	0.00572594	0.004	0	1		KRTCAP3	0.0209751	-0.0318393	0	0.022	1
PTGDS	0.000113259	0.00242988	0.046	0.014	1		RP11-775D22.2	0.0015341	0.00572594	0.004	0	1		CXCL6	0.0209795	-0.0588064	0	0.022	1
POU2F2	0.00011391	0.110567	0.138	0.071	1		RP11-77K12.9	0.0015341	0.00572594	0.004	0	1		PARP4	0.0210975	-0.0534725	0.021	0.055	1
APOE	0.000114597	-1.31651	0.462	0.531	1		RP11-795F19.5	0.0015341	0.00572594	0.004	0	1		AVL9	0.0211687	-0.0519264	0.021	0.055	1
IPCEF1	0.000115064	0.0342692	0.033	0.009	1		RP11-867G2.6	0.0015341	0.00572594	0.004	0	1		MISP	0.0212127	-0.0426368	0.008	0.036	1
FAU	0.000117052	0.315057	0.979	0.973	1		RP11-867G23.3	0.0015341	0.00572594	0.004	0	1		SPATA13	0.0212572	-0.0557834	0.046	0.089	1
RP5-1171I10.5	0.000119937	0.140915	0.167	0.094	1		RP11-872D17.4	0.0015341	0.00572594	0.004	0	1		HIST1H2BG	0.0212887	-0.0525457	0.004	0.029	1
MVB12B	0.000120063	0.0588702	0.062	0.023	1		RP11-873E20.1	0.0015341	0.00572594	0.004	0	1		DDX23	0.0212946	-0.0490348	0.017	0.049	1
CTSD	0.000122394	-0.599377	0.838	0.802	1		RP5-1021I20.5	0.0015341	0.00572594	0.004	0	1		CYP27B1	0.0213079	-0.0520216	0.004	0.029	1
MYL12B	0.000123993	-0.294908	0.683	0.754	1		RP5-1125A11.6	0.0015341	0.00572594	0.004	0	1		RRAGA	0.0214141	-0.0727935	0.083	0.136	1
PHACTR1	0.000124844	0.357801	0.504	0.423	1		RP5-940J5.8	0.0015341	0.00572594	0.004	0	1		PSTPIP1	0.021429	-0.0790196	0.05	0.093	1
EIF3H	0.000125619	0.252299	0.621	0.512	1		RSPH14	0.0015341	0.00572594	0.004	0	1		GARS	0.0214847	-0.0766025	0.088	0.14	1
DNAJA4	0.000126209	-0.404904	0.092	0.186	1		SCARA5	0.0015341	0.00572594	0.004	0	1		CRLF3	0.0214889	-0.0550451	0.025	0.061	1
GPR157	0.000130034	0.129383	0.112	0.055	1		SCGB3A2	0.0015341	0.00572594	0.004	0	1		UBE2K	0.0215793	-0.10744	0.162	0.222	1
RAC1	0.000131008	-0.250844	0.812	0.861	1		SHISA3	0.0015341	0.00572594	0.004	0	1		HEXB	0.0216914	-0.273603	0.458	0.519	1
ATP6V1A	0.000131177	-0.191563	0.154	0.266	1		SIX2	0.0015341	0.00572594	0.004	0	1		CD3D	0.0217626	-0.0565374	0.017	0.049	1
PRDX1	0.00013133	-0.487373	0.708	0.754	1		SLC35F1	0.0015341	0.00572594	0.004	0	1		SLC20A1	0.021781	-0.0737646	0.15	0.21	1
USP2	0.000132061	0.0396868	0.025	0.005	1		STT3A-AS1	0.0015341	0.00572594	0.004	0	1		ZBTB7B	0.0219995	-0.0437628	0.013	0.043	1
EVL	0.000132249	0.129229	0.258	0.163	1		TMEM100	0.0015341	0.00572594	0.004	0	1		RASA3	0.0220125	-0.0576225	0.029	0.066	1
BASP1	0.000134605	-0.132828	0.333	0.483	1		VWC2	0.0015341	0.00572594	0.004	0	1		KDM5B	0.0220723	-0.0430566	0.013	0.043	1
TSPAN14	0.000137213	-0.143022	0.079	0.174	1		Z83851.4	0.0015341	0.00572594	0.004	0	1		SNX8	0.0220949	-0.0988883	0.162	0.225	1
RPS7	0.000137329	0.365129	0.929	0.939	1		ZNF391	0.0015341	0.00572594	0.004	0	1		C5orf28	0.0221464	-0.0310385	0	0.021	1
MCEMP1	0.000141956	-0.26717	0.121	0.221	1		ZNF831	0.0015341	0.00572594	0.004	0	1		TMEM63B	0.0222067	-0.0514107	0.021	0.055	1
RHOH	0.00014341	-0.176235	0.071	0.161	1		AP000688.29	0.00153742	0.0054532	0.004	0	1		PLA2G15	0.0222244	-0.0816453	0.054	0.098	1
NUPR1	0.0001442	-0.734293	0.175	0.282	1		SH2D1B	0.00153742	0.0054532	0.004	0	1		ICT1	0.0222408	-0.0682302	0.038	0.077	1
NGLY1	0.000145338	0.15172	0.188	0.112	1		TRIM71	0.00153742	0.0054532	0.004	0	1		SYNE1	0.0223033	-0.0431621	0.008	0.036	1
MYCBP2	0.000145805	0.136455	0.242	0.152	1		TBC1D4	0.0015622	0.0574113	0.071	0.033	1		HES6	0.0223397	-0.0418485	0.008	0.036	1
ATP6V0B	0.000146823	-0.336146	0.7	0.781	1		PTPRE	0.00158522	0.221021	0.442	0.361	1		MORF4L1	0.0223566	-0.178103	0.542	0.584	1
SPINK1	0.00014787	-0.137875	0.017	0.086	1		OTUD1	0.00159088	0.173509	0.454	0.35	1		AGPS	0.0224049	-0.0733961	0.046	0.088	1
PPP4R3A	0.00014828	0.182987	0.242	0.155	1		RGS14	0.00159095	0.0491243	0.071	0.033	1		SLC12A2	0.0224467	-0.061436	0.025	0.06	1
CARD19	0.000151615	-0.190054	0.192	0.305	1		MGST2	0.00161902	0.208804	0.375	0.291	1		VKORC1	0.0225228	-0.143301	0.325	0.394	1
SLC7A11	0.000152167	-0.206124	0.038	0.115	1		TMA7	0.00162054	0.174127	0.808	0.726	1		GPN2	0.0226566	-0.0431342	0.017	0.049	1
CTSA	0.000153333	-0.227248	0.375	0.496	1		CDKN1A	0.00162107	0.237243	0.637	0.57	1		SIRPA	0.0226593	-0.167137	0.296	0.356	1
RETN	0.000160202	-0.429493	0.1	0.196	1		LINC01431	0.0016397	0.0165584	0.008	0.001	1		EXOSC4	0.0227411	-0.0773604	0.062	0.108	1
ST20	0.000160939	-0.116979	0.025	0.098	1		AP000708.1	0.00164914	0.0106092	0.008	0.001	1		ANGPTL4	0.0227909	-0.0747428	0.017	0.048	1
STXBP2	0.000162648	-0.189257	0.342	0.475	1		CCNI2	0.00164914	0.0106092	0.008	0.001	1		PPP6C	0.0227921	-0.0922907	0.117	0.172	1
CXCL3	0.00016277	-0.740964	0.775	0.827	1		LTK	0.00164914	0.0106092	0.008	0.001	1		RRAS	0.0228037	-0.0669755	0.038	0.077	1
RSL1D1	0.000163291	0.153314	0.375	0.264	1		PANO1	0.00164914	0.0106092	0.008	0.001	1		MRPL13	0.0229724	-0.0947386	0.129	0.188	1
LGALS2	0.000163337	0.378913	0.35	0.256	1		RP11-45A17.2	0.00164914	0.0106092	0.008	0.001	1		PPP1R18	0.0230204	-0.12931	0.296	0.363	1
RILPL2	0.0001654	0.437924	0.592	0.527	1		TRPM3	0.00164914	0.0106092	0.008	0.001	1		HSD11B1	0.0230543	-0.0569924	0.004	0.029	1
C20orf24	0.000165502	-0.270821	0.292	0.408	1		BEND6	0.00165293	0.0103366	0.008	0.001	1		RND3	0.0230889	-0.0945876	0.025	0.06	1
NBN	0.000165765	-0.174775	0.121	0.22	1		PAIP2B	0.00166535	0.028005	0.021	0.005	1		NTPCR	0.0231102	-0.0804487	0.067	0.113	1
SDF2L1	0.000167824	-0.26666	0.3	0.428	1		ISG20L2	0.00167475	0.115193	0.171	0.108	1		FMN1	0.023133	-0.0616931	0.033	0.071	1
PPRC1	0.000168706	0.063962	0.062	0.024	1		PGM5	0.00168547	0.014924	0.013	0.002	1		SH3KBP1	0.0232124	-0.078509	0.192	0.264	1
FLT1	0.000168909	-0.138954	0.021	0.091	1		DOK5	0.00169369	0.0143795	0.013	0.002	1		RBMS1	0.0232293	-0.141652	0.242	0.304	1
UBC	0.000169655	0.326663	0.908	0.89	1		NBEAL1	0.00170036	0.140482	0.517	0.422	1		PYROXD1	0.0233565	-0.0490878	0.021	0.054	1
CADM1	0.000173294	-0.108051	0.004	0.063	1		SRGAP2B	0.00171166	0.0532082	0.079	0.038	1		TMCO1	0.0234068	-0.0987341	0.258	0.332	1
MMP12	0.000176812	-1.72045	0.175	0.27	1		LRRC41	0.00172602	0.0756266	0.125	0.071	1		MRPS18C	0.0234533	-0.120712	0.133	0.188	1
PPP4C	0.000177149	-0.194804	0.292	0.414	1		PIP4K2A	0.00176195	0.138536	0.229	0.159	1		HOXB2	0.0234651	-0.0491892	0.008	0.036	1
CD151	0.000179823	-0.231803	0.217	0.323	1		HSD17B8	0.00179299	0.0454251	0.058	0.025	1		FNTA	0.0234705	-0.104395	0.104	0.155	1
SLC16A7	0.000179875	0.0444331	0.05	0.017	1		NDUFA4	0.00181261	0.242577	0.817	0.738	1		UBXN2B	0.0235121	-0.0523207	0.05	0.094	1
LST1	0.000180527	0.386318	0.775	0.803	1		RGS10	0.00181509	0.321752	0.696	0.63	1		DNAJC10	0.0235269	-0.0554674	0.071	0.119	1
BAG3	0.000183121	-0.687845	0.133	0.226	1		RP11-405M12.3	0.00184948	0.0420235	0.046	0.018	1		ERBB2IP	0.0235353	-0.0663534	0.1	0.156	1
ERP29	0.000185585	0.24752	0.546	0.433	1		HNRNPUL1	0.00185309	0.166022	0.283	0.206	1		USB1	0.0235645	-0.077016	0.088	0.139	1
PEBP1	0.000186721	0.255926	0.496	0.375	1		CYSLTR1	0.00186833	0.0767238	0.104	0.056	1		GOLM1	0.0235711	-0.0468231	0.021	0.054	1
CD177	0.000187644	0.015741	0.013	0.002	1		NCL	0.00186996	0.0913178	0.542	0.421	1		PPIF	0.0237465	-0.116036	0.542	0.613	1
RP11-727F15.11	0.000187644	0.015741	0.013	0.002	1		GPR3	0.00188998	0.029522	0.025	0.007	1		LLPH	0.0238229	-0.0993678	0.129	0.185	1
TMCC2	0.000187644	0.015741	0.013	0.002	1		FOXO3	0.00194614	0.180922	0.325	0.244	1		CCT4	0.0238395	-0.143671	0.279	0.338	1
DOCK4	0.000187946	-0.143321	0.083	0.177	1		GALNT3	0.00205885	0.0461329	0.05	0.02	1		TMEM206	0.0239815	-0.0632102	0.033	0.071	1
COL1A1	0.000188943	-0.134126	0.042	0.12	1		CST7	0.00206926	0.24615	0.167	0.105	1		CCDC90B	0.0239887	-0.0868678	0.088	0.137	1
GLA	0.000189864	0.269183	0.433	0.33	1		SNX29	0.00208415	0.0886736	0.154	0.094	1		SEMA3C	0.0239943	-0.0508494	0.017	0.048	1
ZNF749	0.000190735	0.0259329	0.017	0.003	1		LINC01534	0.00209116	0.0186724	0.017	0.004	1		PRMT2	0.0240051	-0.120874	0.179	0.24	1
DMD	0.000192967	0.0200322	0.017	0.003	1		STAG2	0.0021333	0.0915176	0.208	0.138	1		LIF	0.0240333	-0.0395579	0	0.021	1
PHYHD1	0.000192967	0.0200322	0.017	0.003	1		LDLR	0.00216919	0.130935	0.196	0.13	1		NLRC5	0.0240351	-0.0482565	0.017	0.048	1
DEGS2	0.000193321	0.0277336	0.025	0.005	1		CMBL	0.00217135	0.0281698	0.029	0.009	1		CEMIP	0.0240362	-0.0459145	0	0.021	1
TTLL7	0.000193611	0.0192162	0.017	0.003	1		HAUS8	0.00218724	0.0550456	0.075	0.036	1		BET1	0.024044	-0.0642115	0.038	0.076	1
ANKRD37	0.000193818	0.151651	0.254	0.162	1		SLC18B1	0.00220532	0.0637603	0.071	0.034	1		2022-09-15	0.024052	-0.174169	0.458	0.515	1
LCP1	0.000195393	-0.184104	0.562	0.684	1		CSDE1	0.00221566	0.141433	0.546	0.45	1		IFIH1	0.0240723	-0.0939029	0.088	0.138	1
REV3L	0.000200623	0.149794	0.208	0.129	1		SMIM14	0.00221791	0.0906823	0.221	0.148	1		RABAC1	0.0241407	-0.147951	0.392	0.455	1
VPS29	0.000201736	-0.284078	0.367	0.472	1		CARD8	0.00223956	0.0942161	0.192	0.125	1		DYNLRB1	0.0241584	-0.140937	0.4	0.468	1
PFN1	0.00020465	-0.237407	0.954	0.966	1		APBB3	0.00224341	0.0608678	0.075	0.036	1		EMC7	0.0243072	-0.104819	0.221	0.297	1
THAP2	0.000208439	0.296339	0.525	0.412	1		PADI4	0.00224977	0.021857	0.021	0.005	1		FARSB	0.0243185	-0.0514107	0.021	0.054	1
RPS9	0.000209463	0.383308	0.996	0.984	1		NPC2	0.00225324	0.126172	0.988	0.932	1		MRPL14	0.0243736	-0.136364	0.229	0.291	1
MRPL52	0.000211209	-0.248974	0.346	0.458	1		GUCY1A3	0.0022556	0.0213145	0.021	0.005	1		POFUT1	0.024465	-0.0370058	0.004	0.028	1
HK2	0.000211664	-0.199707	0.096	0.188	1		METRNL	0.00226948	0.199591	0.408	0.327	1		UTP6	0.0245674	-0.0629574	0.033	0.071	1
ATG14	0.000211744	0.0510226	0.058	0.022	1		MON2	0.00227955	0.0546331	0.088	0.045	1		C1D	0.0246417	-0.0885503	0.154	0.215	1
CASP9	0.000211967	0.0796664	0.096	0.044	1		PEPD	0.00228996	0.084302	0.317	0.225	1		ACOT7	0.0246429	-0.0155905	0.042	0.083	1
ANKRD28	0.000212032	-0.214091	0.2	0.31	1		ZBTB1	0.00231362	0.101105	0.196	0.129	1		PRELID1	0.0246675	-0.106193	0.571	0.655	1
PDE4B	0.000212732	0.211788	0.583	0.478	1		ZNF469	0.00240138	0.024752	0.025	0.007	1		CCDC25	0.0246954	-0.068035	0.062	0.108	1
TOE1	0.000217839	0.0429905	0.046	0.015	1		RPL14	0.0024215	0.239212	0.95	0.924	1		SRP14	0.0248661	-0.189168	0.821	0.841	1
ABI1	0.000220907	-0.180669	0.188	0.295	1		GAN	0.00242942	0.04631	0.042	0.016	1		CHST11	0.0248804	-0.160412	0.225	0.28	1
GTF2B	0.000223708	0.182199	0.304	0.21	1		RAB11FIP1	0.0024354	0.130935	0.2	0.133	1		MTX1	0.024933	-0.0780658	0.092	0.144	1
PLAU	0.000224506	-0.334384	0.221	0.339	1		GRN	0.00246424	0.211299	0.867	0.764	1		SURF6	0.0251127	-0.0372706	0.004	0.028	1
CH17-340M24.3	0.000225912	0.131499	0.279	0.184	1		MAPRE2	0.00249163	0.0886543	0.196	0.128	1		POP7	0.0252078	-0.0688442	0.054	0.097	1
MCL1	0.000229669	0.263639	0.921	0.845	1		HCG18	0.0025216	0.0656181	0.075	0.037	1		TEX30	0.0252356	-0.0354646	0.029	0.065	1
BCKDK	0.000230474	-0.176217	0.162	0.267	1		DDX21	0.00255122	0.236833	0.467	0.394	1		MFSD5	0.0253138	-0.0469583	0.017	0.048	1
LAMTOR4	0.000232902	0.200466	0.804	0.695	1		IVD	0.00257081	0.0608678	0.075	0.037	1		ST5	0.0253779	-0.0313055	0	0.02	1
ELP2	0.000233981	0.0763151	0.096	0.045	1		MEF2D	0.00260243	0.0801485	0.175	0.111	1		GLE1	0.0255291	-0.0437628	0.013	0.041	1
ZMYM2	0.000235719	0.114308	0.188	0.111	1		CD1E	0.00269788	0.0898974	0.042	0.016	1		TXNRD1	0.0255354	-0.101634	0.096	0.145	1
SSBP2	0.000236025	0.0730024	0.071	0.029	1		CLEC4G	0.00274309	0.0460417	0.042	0.016	1		NIPA2	0.0256588	-0.0836306	0.1	0.152	1
CITED2	0.000237337	-0.404093	0.238	0.34	1		CD55	0.00276493	0.331045	0.471	0.387	1		TMEM60	0.0256759	-0.0919222	0.092	0.141	1
MEI1	0.000240606	-0.0909588	0.013	0.076	1		ZC3H6	0.00277655	0.0421303	0.054	0.023	1		KIAA2013	0.0257443	-0.0769321	0.058	0.102	1
NT5E	0.000241526	-0.107227	0	0.053	1		TOP1	0.0027968	0.154536	0.371	0.292	1		HIST1H2BD	0.02575	-0.0428199	0.004	0.028	1
EIF2AK4	0.00024346	0.127339	0.142	0.078	1		HNRNPA0	0.00283833	0.217007	0.512	0.426	1		GPRC5A	0.0258557	-0.0693942	0.046	0.087	1
PSMB9	0.000245938	-0.240521	0.329	0.446	1		IMPDH1	0.00285735	0.104893	0.196	0.13	1		RRP36	0.0259412	-0.0461788	0.017	0.047	1
HES4	0.000247097	0.350614	0.412	0.32	1		TTTY14	0.00287689	0.0419687	0.025	0.007	1		IGSF21	0.0259812	-0.0654827	0.025	0.059	1
RPL37A	0.000256808	0.241818	0.967	0.955	1		FLT3	0.00288813	0.0146517	0.013	0.002	1		NDUFB6	0.0260227	-0.115451	0.238	0.3	1
USP37	0.000257353	0.1012	0.096	0.045	1		SIX5	0.00288813	0.0146517	0.013	0.002	1		HRH2	0.0260507	-0.0529573	0.021	0.053	1
RGAG4	0.000257356	0.0427217	0.046	0.015	1		USP46	0.00292986	0.0385756	0.038	0.014	1		IFNB1	0.0260848	-0.059592	0	0.02	1
ATF3	0.000257402	0.1429	0.521	0.391	1		C1orf54	0.00293069	0.11729	0.408	0.309	1		DTNB	0.0261087	-0.0400075	0.008	0.035	1
DDX6	0.000258265	0.151111	0.25	0.164	1		ZNF577	0.00293714	0.021857	0.021	0.005	1		CLEC4D	0.0261596	-0.0632102	0.029	0.065	1
DTX3L	0.000266328	-0.116787	0.033	0.106	1		PBLD	0.00296283	0.0250228	0.025	0.007	1		SLC25A40	0.0263576	-0.0563483	0.029	0.065	1
TMEM88	0.000268114	0.0734523	0.1	0.048	1		CDC42EP2	0.0029676	0.102083	0.138	0.083	1		ZYX	0.0266386	-0.119961	0.229	0.292	1
STEAP3	0.000268331	-0.0821893	0	0.053	1		DOCK2	0.00298585	0.126652	0.271	0.195	1		CWC15	0.0266641	-0.0751031	0.129	0.187	1
RP11-737O24.2	0.000270591	0.0325014	0.025	0.006	1		MPZ	0.00298886	0.0184006	0.017	0.004	1		COL1A2	0.0266809	-0.0822253	0.071	0.117	1
CKAP4	0.000271952	-0.111323	0.025	0.094	1		RAB37	0.00298886	0.0184006	0.017	0.004	1		PSMB2	0.0267152	-0.140705	0.321	0.388	1
ARID3A	0.000274006	0.178215	0.142	0.078	1		SCAMP2	0.00299818	0.0905134	0.312	0.225	1		PTAFR	0.0267519	-0.0856562	0.138	0.197	1
CTSH	0.000274689	-0.301084	0.529	0.644	1		REPS2	0.00300814	0.0325243	0.038	0.014	1		DCUN1D5	0.026794	-0.0609808	0.067	0.114	1
ARHGAP20	0.000275308	0.0266487	0.025	0.006	1		GNL3	0.00302264	0.14757	0.188	0.122	1		SLC9A6	0.0268133	-0.0442855	0.013	0.041	1
BTF3	0.000279558	0.329672	0.875	0.838	1		CSNK1A1	0.00303593	0.16992	0.492	0.406	1		CD48	0.0271291	-0.0383863	0.467	0.569	1
IRS2	0.00028017	0.138068	0.358	0.253	1		FCGR2B	0.00303609	0.255436	0.375	0.296	1		IL15RA	0.0272049	-0.0651912	0.042	0.081	1
YBX1	0.000280695	0.291655	0.917	0.89	1		SHTN1	0.00304676	0.0809938	0.183	0.119	1		CNBP	0.0272205	-0.111955	0.442	0.513	1
P4HA2	0.000283006	-0.0793516	0	0.052	1		SF1	0.00309676	0.125057	0.379	0.29	1		ZDHHC20	0.0273192	-0.0800579	0.1	0.151	1
NUDT14	0.00028577	-0.172095	0.117	0.212	1		CELF2	0.00312169	0.131787	0.317	0.236	1		PILRA	0.0273302	-0.11517	0.312	0.387	1
HSPA9	0.00028637	0.157508	0.442	0.325	1		HIST3H2A	0.00312207	0.150681	0.154	0.098	1		MRPL44	0.0273863	-0.0609501	0.046	0.086	1
RPL10A	0.000288155	0.410727	0.912	0.91	1		GAS6	0.00316591	0.0635465	0.217	0.144	1		SLC31A2	0.0274768	-0.190461	0.3	0.354	1
KRT19	0.00029042	-0.174684	0.108	0.201	1		SH3BGRL	0.00318135	0.190978	0.65	0.568	1		PRR14L	0.0275309	-0.0392178	0.008	0.034	1
NME1	0.000290768	-0.182059	0.192	0.297	1		MYCL	0.00318152	0.0431966	0.05	0.021	1		CMB9-22P13.1	0.0276183	-0.0539547	0.017	0.047	1
TAF9B	0.000293812	0.0371038	0.038	0.011	1		KCNC3	0.00321724	0.0356195	0.042	0.016	1		PSD3	0.0277121	-0.0503312	0.017	0.047	1
DFNA5	0.00029939	-0.112801	0.025	0.093	1		DPEP2	0.00323326	0.0618559	0.104	0.058	1		RBP1	0.0277146	-0.096835	0.046	0.086	1
RPL19	0.000299472	0.297811	0.988	0.977	1		RAE1	0.00325069	0.101652	0.121	0.071	1		RCAN1	0.0277431	-0.238824	0.146	0.201	1
SLC25A33	0.000303091	0.163478	0.242	0.157	1		PPIL4	0.00329431	0.0803325	0.129	0.077	1		PDAP1	0.0278115	-0.109763	0.167	0.226	1
TPM3	0.00030362	-0.281569	0.658	0.734	1		RP11-437B10.1	0.00335092	0.036025	0.033	0.012	1		AKIP1	0.027814	-0.0785122	0.062	0.106	1
SLC30A4	0.000306913	0.0339989	0.033	0.009	1		ARHGEF1	0.00341259	0.0794942	0.167	0.106	1		ATP6V1H	0.0279813	-0.132005	0.304	0.369	1
LRP5	0.000308037	0.0337286	0.033	0.009	1		CIDEB	0.00341349	0.04	0.054	0.024	1		HSPA14	0.0280702	-0.0501207	0.021	0.053	1
SECTM1	0.000309655	0.0872018	0.146	0.08	1		ZNF581	0.00341983	0.081296	0.129	0.077	1		UBTD1	0.0283035	-0.0543074	0.029	0.064	1
PURB	0.000311434	0.146281	0.254	0.165	1		NFAM1	0.00343339	0.0847285	0.154	0.097	1		HSP90AB1	0.028467	-0.333767	0.733	0.753	1
PDLIM4	0.000313535	-0.10578	0.004	0.059	1		VPS13C	0.0034474	0.0849106	0.192	0.127	1		NINJ1	0.0285062	-0.137811	0.721	0.792	1
SND1	0.000318595	0.119028	0.258	0.167	1		DPP7	0.00345198	0.0861383	0.558	0.448	1		NUP37	0.0285739	-0.0459189	0.017	0.047	1
BHLHE41	0.000322547	-0.0928456	0.004	0.059	1		TRIM44	0.00347989	0.112888	0.217	0.151	1		ANGEL1	0.028754	-0.0343552	0.004	0.027	1
MTURN	0.000329308	0.0436294	0.05	0.018	1		HIST1H4C	0.00350715	0.042077	0.15	0.093	1		DDX58	0.0288016	-0.0466354	0.013	0.04	1
PHLDB1	0.00033538	0.117508	0.142	0.078	1		ARHGAP21	0.0035257	0.0755347	0.138	0.084	1		SGTB	0.0289435	-0.0634041	0.062	0.107	1
CSNK1D	0.000339236	0.142185	0.262	0.172	1		ELF2	0.00353645	0.0896184	0.167	0.107	1		GXYLT1	0.0290022	-0.0381641	0.008	0.034	1
C1orf122	0.000339524	-0.267365	0.242	0.338	1		NAT9	0.00353774	0.0626824	0.067	0.032	1		CSF2	0.0291514	-0.124593	0.004	0.027	1
AFF3	0.000339605	0.0256608	0.017	0.003	1		SDE2	0.00358338	0.061344	0.108	0.061	1		MPV17	0.0292441	-0.0860174	0.083	0.13	1
AGO2	0.0003414	0.141533	0.238	0.153	1		CDK5RAP3	0.00360766	0.103495	0.233	0.163	1		TNFSF15	0.0292638	-0.125458	0.05	0.091	1
CTB-113D17.1	0.000343605	0.0197602	0.017	0.003	1		TLN1	0.00365011	0.1418	0.367	0.287	1		MBD4	0.0292675	-0.086534	0.071	0.116	1
IGHV3-7	0.000343605	0.0197602	0.017	0.003	1		SRGAP1	0.00369948	0.0751844	0.1	0.056	1		SYPL1	0.0293231	-0.105199	0.175	0.233	1
ANKRD12	0.000343842	0.179455	0.383	0.286	1		FBXO46	0.00370956	0.0273591	0.029	0.01	1		2022-03-09	0.0295221	-0.0351509	0.004	0.027	1
IL23A	0.000346129	-0.544786	0.05	0.127	1		FNBP4	0.00371249	0.0897457	0.183	0.12	1		PIGH	0.0295877	-0.0463713	0.025	0.058	1
GCA	0.000347712	-0.179452	0.162	0.265	1		SASH1	0.00376113	0.102961	0.15	0.094	1		HAUS2	0.0296447	-0.0533556	0.033	0.07	1
PDIA3	0.000348343	-0.268173	0.525	0.621	1		HOOK2	0.00376893	0.087423	0.083	0.044	1		ISY1	0.0296799	-0.059713	0.05	0.091	1
CCL7	0.000352194	-0.426333	0.017	0.079	1		KIF13B	0.00378497	0.0669405	0.079	0.041	1		ALDH3A2	0.0297112	-0.0656456	0.054	0.096	1
SYTL1	0.000353699	0.0418073	0.038	0.011	1		RP11-488C13.5	0.00379357	0.0213145	0.021	0.006	1		SIGLEC5	0.0297671	-0.0381641	0.008	0.034	1
RPL10	0.000354242	0.338361	1	0.997	1		ZNF571	0.00380269	0.0199589	0.021	0.006	1		GZMB	0.0298068	-0.0601601	0.021	0.053	1
ATP8B4	0.000354346	0.0799851	0.121	0.063	1		ARHGAP26	0.00381089	0.106887	0.158	0.102	1		BTBD19	0.029813	-0.0509399	0.025	0.058	1
SERPINB2	0.000355417	-0.141565	0.058	0.146	1		LINC00667	0.00389644	0.0621652	0.117	0.068	1		DPYD	0.0298425	-0.0947643	0.133	0.187	1
PTMA	0.000358848	0.28505	0.975	0.977	1		IFT74	0.00394686	0.0382832	0.05	0.022	1		ABHD2	0.029847	-0.100982	0.133	0.189	1
MPZL2	0.000359835	0.0365643	0.038	0.011	1		AC074289.1	0.00397379	0.0296802	0.033	0.012	1		IPPK	0.0298998	-0.0291682	0	0.019	1
CD300E	0.00036574	-0.157638	0.162	0.273	1		EXTL3	0.00397379	0.0296802	0.033	0.012	1		MYH9	0.0300245	-0.094726	0.304	0.378	1
RPS15	0.000367071	0.230203	0.996	0.989	1		BIN1	0.00399937	0.0721838	0.175	0.113	1		FPGS	0.030069	-0.0614598	0.062	0.106	1
VAMP4	0.000367132	-0.097851	0.021	0.085	1		CXorf40B	0.00402291	0.07565	0.104	0.059	1		PTP4A1	0.0301812	-0.111591	0.296	0.361	1
RHEB	0.000369346	-0.288459	0.5	0.589	1		FOXN3	0.00403899	0.12831	0.308	0.232	1		RPA3	0.0302793	-0.0788779	0.175	0.235	1
SLC43A2	0.000373158	0.237967	0.467	0.368	1		ADAMTS4	0.00406312	0.0296342	0.017	0.004	1		PLPP2	0.0303435	-0.0343552	0.004	0.027	1
SRSF5	0.000375097	0.295438	0.688	0.598	1		CRTAP	0.00406936	0.115566	0.325	0.245	1		CACNA2D4	0.0304853	-0.0841253	0.079	0.126	1
RP11-733O18.1	0.000378055	0.0269198	0.025	0.006	1		RGS18	0.0040739	0.0490381	0.108	0.061	1		DERL2	0.030515	-0.101239	0.129	0.182	1
CD24	0.000378249	-0.135922	0.062	0.143	1		AC007365.3	0.00412143	0.0103366	0.008	0.001	1		GNPTAB	0.0305595	-0.0594709	0.112	0.168	1
HPS1	0.000381293	0.155858	0.254	0.168	1		CTD-2325M2.1	0.00412143	0.0103366	0.008	0.001	1		YWHAG	0.0305777	-0.149609	0.254	0.31	1
CAMK1	0.000387988	0.12654	0.304	0.207	1		CTD-2583P5.3	0.00412143	0.0103366	0.008	0.001	1		HDAC2	0.0305925	-0.0770079	0.154	0.211	1
TMEM256	0.00039399	0.183319	0.388	0.291	1		CYP26B1	0.00412143	0.0103366	0.008	0.001	1		CYB5A	0.0306568	-0.137339	0.179	0.235	1
CCDC109B	0.00039565	-0.204468	0.221	0.321	1		EDIL3	0.00412143	0.0103366	0.008	0.001	1		TMEM19	0.0306727	-0.0671228	0.054	0.095	1
NCF2	0.000397657	-0.245109	0.346	0.451	1		FAM225B	0.00412143	0.0103366	0.008	0.001	1		TMSB10	0.0307172	-0.185285	0.996	0.999	1
FOXRED2	0.000401378	0.0488877	0.058	0.023	1		IGHV3-43	0.00412143	0.0103366	0.008	0.001	1		RP11-426C22.8	0.0307302	-0.0289008	0	0.019	1
ZNF593	0.000404283	-0.133875	0.062	0.143	1		IGKV3-15	0.00412143	0.0103366	0.008	0.001	1		CKLF	0.0307493	-0.30066	0.483	0.515	1
ALCAM	0.000405733	-0.194582	0.142	0.236	1		ITPK1-AS1	0.00412143	0.0103366	0.008	0.001	1		PHB	0.0307649	-0.162044	0.221	0.277	1
NISCH	0.00040718	0.104681	0.158	0.091	1		LINC00880	0.00412143	0.0103366	0.008	0.001	1		HSPA4	0.0308235	-0.0927422	0.1	0.149	1
SLC43A3	0.000409105	-0.213674	0.192	0.293	1		LOXL1-AS1	0.00412143	0.0103366	0.008	0.001	1		IFITM3	0.0308646	-0.423021	0.733	0.741	1
TAP1	0.000412958	-0.264081	0.183	0.279	1		RP11-343J3.2	0.00412143	0.0103366	0.008	0.001	1		IGHG2	0.0310277	-0.0848991	0.017	0.046	1
HS3ST3B1	0.000413305	-0.141923	0.05	0.126	1		RP11-394I13.1	0.00412143	0.0103366	0.008	0.001	1		CSNK2B	0.0311031	-0.130213	0.408	0.467	1
ZBTB38	0.00042599	-0.149047	0.062	0.141	1		RP13-20L14.6	0.00412143	0.0103366	0.008	0.001	1		VAMP5	0.031151	-0.37784	0.375	0.415	1
CTB-55O6.10	0.000435103	0.023486	0.021	0.004	1		RP5-1074L1.4	0.00412143	0.0103366	0.008	0.001	1		TM6SF1	0.0312055	-0.0696492	0.092	0.142	1
MYO1A	0.000435103	0.023486	0.021	0.004	1		SLC3A1	0.00412143	0.0103366	0.008	0.001	1		NEK6	0.0312085	-0.0943725	0.146	0.202	1
TXNIP	0.000435507	-0.38996	0.162	0.252	1		SULT1A2	0.00412143	0.0103366	0.008	0.001	1		SOCS1	0.0312119	-0.0852178	0.054	0.095	1
WNT5B	0.000436486	0.0232144	0.021	0.004	1		TRPV3	0.00412143	0.0103366	0.008	0.001	1		EDNRB	0.0312359	-0.0428995	0.008	0.033	1
MDK	0.000436692	-0.0928467	0.013	0.071	1		ZNF484	0.00412143	0.0103366	0.008	0.001	1		IER3IP1	0.0312526	-0.101301	0.146	0.201	1
AC144831.3	0.000440009	0.0154686	0.013	0.002	1		IGKV1-9	0.00412962	0.0100641	0.008	0.001	1		PDIA6	0.0312805	-0.187702	0.458	0.524	1
FRMD1	0.000440009	0.0154686	0.013	0.002	1		RP11-342I1.2	0.00412962	0.0100641	0.008	0.001	1		RPUSD1	0.0312851	-0.0406225	0.013	0.04	1
RAVER2	0.000440009	0.0154686	0.013	0.002	1		SESN1	0.00413607	0.0518922	0.054	0.024	1		NUDCD3	0.0312991	-0.0403605	0.013	0.04	1
RP4-669L17.10	0.000440009	0.0154686	0.013	0.002	1		RP11-89K11.1	0.00415089	0.0181288	0.017	0.004	1		ACE	0.0313007	-0.059394	0.025	0.057	1
RCBTB2	0.000445362	0.0819114	0.154	0.087	1		LY86	0.00415785	0.218848	0.425	0.356	1		UBE2J2	0.0313156	-0.070157	0.075	0.121	1
MMP25	0.000445543	0.0589107	0.062	0.025	1		C1QTNF3	0.00416024	0.0178571	0.017	0.004	1		KCNJ15	0.0315852	-0.0291682	0	0.019	1
RPL29	0.000446074	0.302361	0.958	0.948	1		NOMO3	0.00416962	0.0175854	0.017	0.004	1		PXK	0.0318382	-0.0451046	0.038	0.075	1
SERPINH1	0.000450532	-0.18841	0.042	0.113	1		TNFRSF13C	0.00418842	0.0164992	0.017	0.004	1		WBP4	0.0319069	-0.0739586	0.075	0.12	1
ZNF141	0.00045225	0.0369625	0.042	0.014	1		MIOS	0.00419857	0.0756973	0.104	0.059	1		RSRC2	0.0319965	-0.0615427	0.196	0.26	1
HBEGF	0.000453505	0.30867	0.579	0.475	1		ABTB1	0.00426293	0.0828027	0.129	0.078	1		C1orf21	0.0322702	-0.0775429	0.046	0.084	1
ATP2C1	0.000454487	-0.184024	0.171	0.27	1		MRC1	0.00428504	0.0826463	0.438	0.334	1		EYA3	0.032422	-0.048571	0.021	0.052	1
AP1S2	0.000459603	0.241581	0.512	0.418	1		CCNG1	0.00430893	0.0960044	0.146	0.092	1		TNFSF13B	0.0324342	-0.265465	0.454	0.502	1
2022-09-07	0.000464718	-0.191856	0.25	0.357	1		B4GALT1	0.0043486	0.201036	0.475	0.398	1		S100A2	0.0324631	-0.0275631	0	0.019	1
UCHL3	0.000465391	-0.140643	0.088	0.174	1		LINC00969	0.00439181	0.0659158	0.171	0.109	1		GS1-600G8.5	0.0324681	-0.0445925	0	0.019	1
ITGB7	0.000470137	0.200664	0.188	0.115	1		TMEM14C	0.00439832	0.148435	0.521	0.428	1		GTF2H5	0.0325019	-0.122769	0.233	0.294	1
GPN3	0.000474164	-0.122385	0.042	0.113	1		OXCT1	0.00444174	0.0412212	0.046	0.019	1		TUBG1	0.0325098	-0.0420963	0.017	0.046	1
HMGB2	0.000480568	-0.200962	0.229	0.342	1		GPR155	0.00447284	0.0859328	0.092	0.05	1		GALC	0.032518	-0.067023	0.067	0.111	1
TNIP2	0.000482766	-0.127776	0.1	0.19	1		MCCC1	0.00448014	0.0389361	0.054	0.024	1		LUCAT1	0.0326041	-0.118148	0.133	0.185	1
ANKRD10	0.000485846	-0.16329	0.146	0.242	1		METTL16	0.0045101	0.0365546	0.046	0.019	1		CHORDC1	0.0328266	-0.114121	0.108	0.157	1
CH17-262H11.1	0.000490427	0.0108818	0.008	0.001	1		KHSRP	0.00451771	0.072689	0.171	0.111	1		GTPBP2	0.0329201	-0.0319656	0.004	0.026	1
DENND2A	0.000490427	0.0108818	0.008	0.001	1		GUCY2C	0.00458818	0.0203044	0.013	0.002	1		RECQL	0.0329254	-0.106103	0.067	0.109	1
LINC00327	0.000490427	0.0108818	0.008	0.001	1		TSPAN2	0.00458818	0.0203044	0.013	0.002	1		CRLS1	0.0329876	-0.0728454	0.071	0.115	1
LINC01356	0.000490427	0.0108818	0.008	0.001	1		OSBPL6	0.00462982	0.0143795	0.013	0.002	1		WDR26	0.0330386	-0.0894606	0.146	0.202	1
MEIS2	0.000490427	0.0108818	0.008	0.001	1		SH3BP1	0.00463691	0.0797236	0.188	0.125	1		CTB-58E17.1	0.0330491	-0.0759788	0.071	0.115	1
NPHP3-ACAD11	0.000490427	0.0108818	0.008	0.001	1		ALKBH7	0.00463958	0.115598	0.421	0.331	1		GPR180	0.0331763	-0.030633	0.008	0.033	1
RP11-154J22.1	0.000490427	0.0108818	0.008	0.001	1		GOLGB1	0.00464937	0.0991146	0.175	0.116	1		MRPL1	0.0332275	-0.0530664	0.029	0.063	1
RP11-186B7.7	0.000490427	0.0108818	0.008	0.001	1		SIDT2	0.00472366	0.0603542	0.112	0.065	1		STAC	0.0333691	-0.0297028	0	0.019	1
RP11-218C14.5	0.000490427	0.0108818	0.008	0.001	1		DCAF4	0.0048064	0.0213145	0.021	0.006	1		TMBIM1	0.0335641	-0.11696	0.158	0.212	1
RP11-7O11.3	0.000490427	0.0108818	0.008	0.001	1		PRADC1	0.00486594	0.0758322	0.121	0.072	1		HSP90B1	0.0335753	-0.208149	0.667	0.695	1
RP3-525N10.2	0.000490427	0.0108818	0.008	0.001	1		ZSCAN16-AS1	0.00488703	0.0953826	0.188	0.126	1		RNF34	0.0337209	-0.0403605	0.013	0.039	1
SPG20-AS1	0.000490427	0.0108818	0.008	0.001	1		G3BP2	0.00491147	0.133839	0.246	0.177	1		NFKBIE	0.0337788	-0.126773	0.283	0.342	1
TDRD10	0.000490427	0.0108818	0.008	0.001	1		GRAMD4	0.00491539	0.0812626	0.108	0.063	1		CTA-384D8.35	0.0337894	-0.0332936	0.004	0.026	1
TTN	0.000490427	0.0108818	0.008	0.001	1		MPHOSPH8	0.0050343	0.0947966	0.2	0.136	1		CBWD5	0.0339452	-0.0430566	0.017	0.045	1
SPARC	0.000491206	-0.205274	0.067	0.144	1		BIN2	0.0050513	0.0945849	0.192	0.13	1		PPP1CC	0.0339778	-0.0860905	0.188	0.251	1
PMVK	0.000491921	0.144729	0.308	0.213	1		TKT	0.00505616	0.285258	0.508	0.447	1		VPS72	0.0341503	-0.0501689	0.025	0.057	1
RPL36	0.000492404	0.204349	0.975	0.961	1		CHML	0.00506916	0.0732866	0.133	0.082	1		P2RX4	0.0342025	-0.129787	0.204	0.26	1
JMJD1C	0.000493874	0.234795	0.421	0.336	1		PABPN1	0.00508312	0.0925253	0.296	0.218	1		BST1	0.0342747	-0.086454	0.104	0.153	1
TACSTD2	0.000495092	-0.0946278	0.004	0.056	1		DDB1	0.00509151	0.12255	0.242	0.173	1		UBE2Z	0.0343433	-0.0785016	0.125	0.179	1
FTL	0.000497044	-0.570812	1	1	1		H2AFV	0.00512072	0.163099	0.537	0.449	1		FBXO3	0.0347253	-0.0322313	0.004	0.026	1
SIDT1	0.000502841	0.047297	0.038	0.012	1		KPNA2	0.00515795	0.116351	0.238	0.168	1		BGN	0.0348432	-0.0355267	0.008	0.033	1
GCH1	0.000505144	-0.131107	0.171	0.276	1		STON2	0.00518888	0.025739	0.029	0.01	1		FAM129A	0.0348495	-0.0546722	0.083	0.13	1
P2RY8	0.000505647	0.0524944	0.038	0.012	1		MAEA	0.00519776	0.0878185	0.142	0.089	1		WAPL	0.034855	-0.0554674	0.075	0.121	1
SLC41A2	0.000509054	-0.0903178	0.013	0.07	1		PTPN18	0.00521737	0.0899428	0.229	0.161	1		CSF2RB	0.0351773	-0.092973	0.121	0.172	1
SLC25A24	0.000511851	-0.136493	0.092	0.178	1		SRSF7	0.00524183	0.258705	0.408	0.332	1		PRSS8	0.0352547	-0.0272954	0	0.018	1
RPL18	0.000512026	0.323267	0.938	0.947	1		ASB9	0.00525853	0.0300633	0.025	0.008	1		LDLRAP1	0.035255	-0.0272954	0	0.018	1
ZNF410	0.000512051	0.0269198	0.025	0.006	1		GPR160	0.00526491	0.0924649	0.138	0.086	1		PATL2	0.035255	-0.0272954	0	0.018	1
EPCAM	0.000513469	-0.151853	0.083	0.167	1		ARMCX1	0.00527051	0.0968482	0.154	0.1	1		RP11-955H22.1	0.0352573	-0.0307715	0	0.018	1
CCDC146	0.000513712	0.0266487	0.025	0.006	1		TRPS1	0.00527686	0.0715486	0.133	0.082	1		ZNF281	0.0353992	-0.0602819	0.079	0.126	1
PTGES3	0.000515793	-0.256472	0.4	0.502	1		AC009404.2	0.00531537	0.0270889	0.025	0.008	1		POLR2C	0.0354542	-0.0527136	0.062	0.106	1
SPG20	0.000516568	0.120297	0.217	0.138	1		FBL	0.00532183	0.128364	0.325	0.251	1		SLFN5	0.0354784	-0.0742896	0.054	0.094	1
ANAPC2	0.000518888	0.0574113	0.079	0.036	1		TMCO6	0.00534695	0.0242106	0.025	0.008	1		SP140	0.0355144	-0.0483126	0.021	0.051	1
CALM2	0.000519244	0.165145	0.833	0.739	1		SLC7A8	0.00537986	0.118751	0.179	0.12	1		VTI1A	0.0355296	-0.058415	0.038	0.073	1
ALAS1	0.000521385	-0.121663	0.038	0.107	1		MIR181A1HG	0.00541784	0.0669583	0.088	0.048	1		C1RL	0.0357043	-0.0363184	0.008	0.033	1
GALT	0.000533703	0.0645683	0.083	0.038	1		TSPYL1	0.0055629	0.0995967	0.171	0.113	1		ADIRF	0.0357985	-0.053609	0.033	0.068	1
ZNF516	0.000538585	0.0640437	0.083	0.038	1		ROCK1	0.00559155	0.110914	0.333	0.253	1		ZMYND8	0.0358206	-0.0397583	0.017	0.045	1
DDX5	0.000540443	0.179225	0.892	0.837	1		RRAS2	0.00561981	0.0178571	0.017	0.004	1		MT1X	0.0358767	-0.166844	0.275	0.335	1
CD4	0.000546825	0.153976	0.529	0.41	1		P2RY10	0.00564397	0.0170422	0.017	0.004	1		B3GNT5	0.0359225	-0.115614	0.204	0.262	1
PHC2	0.000552591	-0.129205	0.062	0.14	1		IDI1	0.00567317	0.11332	0.262	0.192	1		VBP1	0.0360196	-0.0805736	0.112	0.163	1
DDX3Y	0.000556937	0.224216	0.204	0.134	1		GNPDA1	0.00569113	0.118652	0.242	0.173	1		C1QTNF1	0.0362401	-0.0278307	0	0.018	1
COMMD6	0.000559912	0.238649	0.746	0.675	1		UBN1	0.0057816	0.0700564	0.121	0.073	1		LINC01050	0.0362417	-0.0315724	0	0.018	1
RBP7	0.000567102	0.0778466	0.092	0.044	1		WBSCR22	0.00579517	0.0802098	0.271	0.196	1		VRK2	0.0364597	-0.0670824	0.062	0.104	1
AMZ2	0.000568464	0.147908	0.208	0.133	1		GNG2	0.00580353	0.0896608	0.2	0.136	1		BUB3	0.0364669	-0.0812262	0.096	0.143	1
ACSL1	0.000583165	-0.186465	0.254	0.36	1		RBM38	0.00581332	0.0773575	0.079	0.043	1		IQSEC2	0.0365518	-0.0457257	0.021	0.051	1
RNF130	0.000606353	0.208557	0.696	0.602	1		INTS5	0.00586795	0.0326479	0.029	0.01	1		CARD16	0.0365595	-0.14912	0.5	0.543	1
TNRC6B	0.000617532	0.110922	0.167	0.099	1		PLCB2	0.00590542	0.0627223	0.121	0.073	1		ST14	0.0366766	-0.0778639	0.142	0.2	1
SERINC2	0.000626027	-0.109872	0.038	0.106	1		GSTP1	0.00597186	0.302918	0.808	0.779	1		TMEM70	0.0366781	-0.146166	0.229	0.286	1
PTRHD1	0.000631562	0.157996	0.304	0.214	1		FAM122C	0.00599418	0.0265488	0.029	0.01	1		GBP3	0.0367231	-0.0730599	0.054	0.093	1
CCDC15	0.000632475	0.0232144	0.021	0.005	1		RP11-20I23.13	0.00602385	0.0210433	0.021	0.006	1		TWF2	0.0367823	-0.149086	0.271	0.328	1
LY9	0.000634945	0.0493431	0.046	0.016	1		UBR5	0.00603243	0.0785377	0.133	0.083	1		KIAA1715	0.0369846	-0.0514963	0.029	0.062	1
TNFRSF9	0.000634978	-0.119318	0.038	0.106	1		PFN2	0.00603734	0.0207721	0.021	0.006	1		HSPA1L	0.0372562	-0.0358368	0	0.018	1
ENO2	0.000636002	-0.0878904	0.008	0.061	1		NXT1	0.00607704	0.0824889	0.183	0.123	1		FBXO6	0.037368	-0.0709808	0.075	0.119	1
DPH3	0.000657791	-0.145846	0.138	0.233	1		SCML1	0.00610674	0.0907443	0.15	0.097	1		DNMT3A	0.0374496	-0.0417537	0.017	0.045	1
PLXDC2	0.000660217	-0.209462	0.233	0.334	1		THEMIS2	0.00611584	0.178255	0.408	0.321	1		THAP1	0.0375443	-0.0436529	0.021	0.05	1
PLGRKT	0.000666598	-0.157609	0.167	0.26	1		TFDP2	0.00620942	0.0993231	0.138	0.087	1		FAM124A	0.0375866	-0.0348857	0.004	0.025	1
TMEM251	0.00066675	-0.14574	0.142	0.236	1		ENTPD1	0.00624116	0.0715526	0.221	0.153	1		CTB-114C7.4	0.0376339	-0.0324969	0.004	0.025	1
RALGAPA1	0.000667543	0.125736	0.125	0.069	1		EPOR	0.00625852	0.0353511	0.038	0.015	1		ZNF143	0.0376363	-0.0352627	0.008	0.032	1
PLD1	0.000677202	-0.0964596	0.042	0.111	1		EIF3A	0.006295	0.145603	0.4	0.328	1		ELK3	0.037674	-0.0521668	0.042	0.078	1
ADK	0.000677421	0.102567	0.146	0.084	1		FYN	0.00631691	0.0570732	0.088	0.048	1		CLN5	0.0378093	-0.0549597	0.071	0.114	1
TSFM	0.000679045	-0.0760739	0.008	0.061	1		DUSP4	0.0063376	0.312096	0.329	0.261	1		RP1-239B22.5	0.0378415	-0.0443877	0.029	0.062	1
CTSZ	0.000690827	0.092363	0.829	0.675	1		RUNX3	0.00634689	0.0940767	0.229	0.161	1		TNFAIP2	0.037891	-0.164797	0.408	0.474	1
FLI1	0.000692103	0.0842565	0.142	0.08	1		TACC1	0.00636806	0.133913	0.362	0.283	1		ZGLP1	0.0379131	-0.0498625	0.021	0.05	1
CCDC12	0.000692971	0.176912	0.221	0.146	1		TOR3A	0.00639161	0.0942082	0.204	0.142	1		SNHG10	0.0382943	-0.0259562	0	0.018	1
SCD	0.000694494	-0.188778	0.096	0.181	1		C19orf38	0.00640579	0.112918	0.162	0.108	1		PIBF1	0.0382946	-0.0262242	0	0.018	1
HAS1	0.000698361	0.0708726	0.062	0.026	1		UQCRB	0.00642467	0.206283	0.833	0.826	1		DTD2	0.0382948	-0.0264921	0	0.018	1
PUM2	0.000701067	0.0856422	0.15	0.086	1		SNHG8	0.00642865	0.161754	0.379	0.307	1		RP11-283G6.6	0.0382956	-0.0275631	0	0.018	1
TSPAN4	0.000702796	0.100611	0.392	0.278	1		SHF	0.00643139	0.0231283	0.025	0.008	1		SMOX	0.0383385	-0.114539	0.096	0.142	1
FXYD6	0.000710209	0.0901595	0.108	0.057	1		WASF2	0.00648672	0.103393	0.371	0.288	1		TBL3	0.0383475	-0.041493	0.017	0.044	1
BIRC3	0.000712878	0.291545	0.471	0.371	1		NDUFC2	0.00649594	0.161903	0.567	0.48	1		C14orf169	0.0385539	-0.0365822	0.008	0.032	1
PAPD5	0.000716278	0.14238	0.162	0.098	1		NENF	0.006496	0.180218	0.446	0.376	1		FHOD1	0.0386277	-0.0533208	0.033	0.067	1
HSPE1	0.000716406	-0.533066	0.562	0.635	1		CCAR1	0.00654921	0.0756431	0.2	0.137	1		CDK1	0.0387396	-0.0949362	0.029	0.061	1
MSANTD3	0.000716828	-0.115662	0.042	0.111	1		SLC24A4	0.00655663	0.0404193	0.046	0.02	1		PPP4R1	0.0388677	-0.0382948	0.021	0.05	1
RAB10	0.000719869	-0.220982	0.338	0.446	1		CEP68	0.00658683	0.0551001	0.075	0.04	1		LGALS4	0.0390021	-0.10126	0.133	0.186	1
KRT10	0.000720232	0.155645	0.45	0.345	1		RP11-425D10.10	0.00669437	0.0415377	0.029	0.01	1		BRIX1	0.0390929	-0.0459189	0.017	0.044	1
CD274	0.00072182	-0.112886	0.029	0.093	1		AARSD1	0.00675342	0.0336005	0.033	0.013	1		KB-1507C5.4	0.0391325	-0.060999	0.075	0.119	1
PSMD7	0.000727929	-0.20848	0.233	0.329	1		HMCES	0.00676997	0.0742325	0.083	0.046	1		METAP1	0.0392226	-0.0446897	0.021	0.05	1
MOB3B	0.000729077	-0.095739	0.046	0.118	1		TMEM219	0.0067841	0.0874315	0.575	0.48	1		CRNKL1	0.039223	-0.042275	0.017	0.044	1
SC5D	0.000740078	0.0682618	0.1	0.05	1		PRKACB	0.00679501	0.0735671	0.125	0.077	1		SMIM15	0.0392769	-0.0682283	0.096	0.143	1
PAQR7	0.000747542	0.0356217	0.029	0.008	1		CBX7	0.00682697	0.0288719	0.033	0.013	1		YKT6	0.0393204	-0.0602756	0.079	0.125	1
DEPTOR	0.0007526	0.0354859	0.038	0.012	1		VEGFA	0.00684471	0.297673	0.5	0.454	1		KIAA0586	0.0393662	-0.0251521	0	0.017	1
ARPC2	0.000765318	-0.320868	0.838	0.872	1		TP73-AS1	0.00694049	0.0265488	0.029	0.01	1		ACOT4	0.0393684	-0.0275631	0	0.017	1
JOSD2	0.000768998	-0.14595	0.208	0.314	1		C11orf86	0.00702456	0.0141074	0.013	0.003	1		MUCL1	0.0393743	-0.178147	0	0.017	1
MRPL15	0.00076907	-0.139521	0.062	0.136	1		CCDC152	0.00702456	0.0141074	0.013	0.003	1		AHSA1	0.0394307	-0.075769	0.121	0.173	1
NR1H3	0.000771919	-0.234582	0.075	0.152	1		FMOD	0.00702456	0.0141074	0.013	0.003	1		TRIM22	0.0395352	-0.0908943	0.1	0.146	1
FCGR1B	0.000778844	-0.151006	0.058	0.131	1		LINC01374	0.00702456	0.0141074	0.013	0.003	1		APOC2	0.0398228	-0.0503114	0.017	0.044	1
PSMB3	0.000780212	-0.267258	0.554	0.638	1		ZNF517	0.00702456	0.0141074	0.013	0.003	1		CPSF2	0.0401046	-0.0401174	0.029	0.062	1
EIF3F	0.000790687	0.282568	0.533	0.459	1		ICAM2	0.00718413	0.11087	0.138	0.088	1		CDKN2D	0.0401077	-0.0400985	0.013	0.038	1
CALU	0.000796184	-0.175315	0.146	0.235	1		KCNQ1	0.00722378	0.0461433	0.079	0.043	1		FANCL	0.040471	-0.0259562	0	0.017	1
PDZD8	0.000800665	0.0680077	0.104	0.053	1		AHR	0.00723598	0.147189	0.358	0.284	1		TMEM150B	0.0404713	-0.0267599	0	0.017	1
LACC1	0.000801422	0.152798	0.183	0.115	1		INPP5D	0.0073311	0.0736747	0.162	0.107	1		CAMK1G	0.0404715	-0.0270277	0	0.017	1
PPP1R10	0.00080164	0.130204	0.271	0.185	1		AKAP13	0.00740597	0.15354	0.488	0.405	1		UBE2E2	0.0404884	-0.0855956	0.167	0.223	1
AP2S1	0.000817446	-0.300439	0.738	0.77	1		ARL17B	0.00743816	0.0175854	0.017	0.004	1		EMC2	0.0406159	-0.058956	0.046	0.083	1
2022-09-10	0.000824898	-0.0827047	0.013	0.067	1		KANK2	0.0074534	0.0173138	0.017	0.004	1		POLR2K	0.040784	-0.0968166	0.262	0.321	1
PSMC2	0.000833661	-0.160731	0.112	0.198	1		RP11-774O3.3	0.00745795	0.0207721	0.021	0.006	1		BIRC2	0.0408507	-0.128132	0.217	0.27	1
ATP6V1B2	0.000836764	-0.206684	0.396	0.502	1		HNRNPU-AS1	0.00746711	0.0607686	0.088	0.049	1		ST20-AS1	0.0408636	-0.0295719	0.004	0.025	1
LUM	0.000843297	0.0956384	0.133	0.075	1		EPB41L4A-AS1	0.00747662	0.0849747	0.146	0.094	1		CLSTN1	0.0409255	-0.0531021	0.038	0.072	1
MPP1	0.000845608	-0.228339	0.267	0.359	1		CD320	0.00757205	0.0559872	0.083	0.046	1		CCR1	0.0409786	-0.132796	0.15	0.199	1
MMADHC	0.00084826	-0.162062	0.162	0.255	1		MAPK1	0.00759315	0.0855284	0.267	0.194	1		C12orf76	0.0411868	-0.0439122	0.021	0.05	1
DNAJC3	0.000848823	-0.204818	0.238	0.339	1		MT-ATP8	0.00760579	0.0775963	0.121	0.075	1		TTL	0.0413669	-0.0514963	0.029	0.061	1
CXCL11	0.000854837	-0.291275	0.004	0.052	1		CHD2	0.00763133	0.119352	0.242	0.177	1		SLIRP	0.0413687	-0.128695	0.317	0.38	1
NFATC2	0.000859749	0.0656321	0.083	0.04	1		RBM3	0.00765088	0.24275	0.65	0.598	1		C12orf49	0.0415929	-0.0512504	0.062	0.104	1
ASTE1	0.00086363	0.0381835	0.033	0.01	1		WAS	0.00767609	0.144715	0.304	0.233	1		CTSC	0.0416748	-0.148797	0.746	0.663	1
BAIAP2	0.000866169	0.158639	0.217	0.142	1		TMEM14B	0.00767929	0.139174	0.454	0.37	1		RRP1	0.0418018	-0.054084	0.054	0.093	1
CALR	0.000872401	-0.330709	0.625	0.713	1		SMIM3	0.00771177	0.217541	0.308	0.248	1		KLHL2	0.0418494	-0.0404549	0.025	0.056	1
CDCP1	0.000874779	-0.100287	0.029	0.091	1		CD79A	0.00771806	0.0324016	0.033	0.013	1		MIS18A	0.0419619	-0.0303703	0.004	0.025	1
GMFG	0.000881629	0.269629	0.692	0.619	1		NAIP	0.00772109	0.118187	0.279	0.208	1		TRIM21	0.0419694	-0.0298381	0.004	0.025	1
ARHGAP4	0.000882035	0.15003	0.292	0.205	1		FBXO48	0.00772686	0.0288719	0.033	0.013	1		NFS1	0.0419919	-0.0290395	0.004	0.025	1
LRP12	0.000882077	-0.0902027	0.017	0.073	1		MTCH1	0.00785871	0.145234	0.425	0.343	1		GSTZ1	0.0419954	-0.0584292	0.042	0.077	1
SELL	0.000886581	0.10942	0.133	0.075	1		CLYBL	0.00788551	0.0318379	0.029	0.011	1		PLEC	0.0420266	-0.0846729	0.171	0.229	1
PLCXD1	0.000888489	0.0627078	0.075	0.034	1		RP11-472N13.3	0.00789909	0.0504429	0.062	0.031	1		MDC1	0.0420565	-0.0424552	0.013	0.038	1
SUPT4H1	0.000889588	0.221553	0.492	0.396	1		GLUD1	0.00794161	0.0539962	0.317	0.231	1		PSMC1	0.0420689	-0.140474	0.25	0.302	1
RASAL2	0.000889976	-0.0818597	0.013	0.066	1		RP11-147L13.2	0.00805281	0.025739	0.029	0.011	1		WIPI1	0.0421354	-0.0822253	0.071	0.112	1
AC002456.2	0.000894097	-0.0759908	0	0.044	1		COX6C	0.00820711	0.210879	0.775	0.704	1		MTMR11	0.0421957	-0.0377157	0.025	0.056	1
COPE	0.000896291	-0.164153	0.479	0.591	1		KRT20	0.00826154	0.0402275	0.062	0.031	1		SUMO2	0.0423649	-0.140607	0.704	0.751	1
COBLL1	0.000896435	0.0229428	0.021	0.005	1		CLU	0.00833797	0.0424457	0.054	0.026	1		STAT5A	0.0424383	-0.0829443	0.075	0.116	1
ZNF646	0.000896907	0.0434633	0.054	0.021	1		CLIC2	0.00835098	0.0758678	0.146	0.094	1		FAM136A	0.0425343	-0.0694724	0.092	0.138	1
AC137932.4	0.000902085	0.0263776	0.025	0.006	1		SEZ6L	0.00839136	0.0160134	0.008	0.001	1		MCOLN2	0.0425353	-0.0701694	0.042	0.077	1
DUSP10	0.000902429	-0.126118	0.067	0.143	1		TNFRSF14	0.00839153	0.145588	0.383	0.312	1		CTDSP2	0.0425659	-0.071148	0.092	0.137	1
HAPLN3	0.000904529	-0.118977	0.029	0.091	1		IGLV1-47	0.00844275	0.0100641	0.008	0.001	1		SLC29A3	0.0426046	-0.0498625	0.021	0.049	1
ABI3BP	0.000906287	0.0151962	0.013	0.002	1		JAM2	0.00844275	0.0100641	0.008	0.001	1		TMCO3	0.0426438	-0.0580659	0.071	0.113	1
RP11-321N4.5	0.000906287	0.0151962	0.013	0.002	1		MTRNR2L11	0.00844275	0.0100641	0.008	0.001	1		PYCR1	0.0427748	-0.0246158	0	0.017	1
IGBP1	0.000906713	0.136787	0.262	0.181	1		NSG1	0.00844275	0.0100641	0.008	0.001	1		TADA2B	0.0427748	-0.0246158	0	0.017	1
TRDC	0.000913089	0.0368461	0.017	0.003	1		PDZD3	0.00844275	0.0100641	0.008	0.001	1		SNX2	0.0429051	-0.162693	0.254	0.304	1
IGLV2-14	0.000926494	0.0175854	0.017	0.003	1		RP11-426C22.7	0.00844275	0.0100641	0.008	0.001	1		PARD6G-AS1	0.0429505	-0.0404442	0.004	0.024	1
RNF139	0.00095063	0.138988	0.221	0.146	1		TINCR	0.00844275	0.0100641	0.008	0.001	1		GBA	0.0429505	-0.0751375	0.142	0.195	1
SLC22A23	0.000955627	0.029522	0.029	0.008	1		UNC5C	0.00844275	0.0100641	0.008	0.001	1		COL6A1	0.0431961	-0.06651	0.029	0.06	1
PEA15	0.000961552	-0.223508	0.308	0.409	1		PER1	0.00844429	0.0882013	0.171	0.116	1		SDF4	0.043299	-0.137208	0.267	0.326	1
AP1B1	0.000967076	0.139688	0.329	0.236	1		CIDEC	0.0084575	0.00924697	0.008	0.001	1		GALE	0.0433894	-0.055863	0.033	0.066	1
TRGV5	0.000973943	-0.0830453	0.008	0.058	1		CTD-2540F13.2	0.0084575	0.0097917	0.008	0.001	1		RP11-214O1.3	0.0434112	-0.0576225	0.029	0.06	1
PLIN3	0.000979981	-0.149705	0.158	0.25	1		GRK6	0.00847358	0.0542484	0.15	0.097	1		ROMO1	0.0437104	-0.122036	0.358	0.421	1
FOXO1	0.000989802	0.0611927	0.088	0.043	1		SUMF1	0.00854325	0.057562	0.138	0.087	1		CAPZA1	0.0438613	-0.102247	0.429	0.497	1
TSPAN33	0.00100025	0.108409	0.175	0.107	1		CDK2AP2	0.00856749	0.122319	0.246	0.182	1		SRI	0.0439136	-0.107594	0.292	0.362	1
PRKCB	0.00100392	0.196693	0.267	0.189	1		THADA	0.00858153	0.0373417	0.054	0.026	1		TPST1	0.0439797	-0.0275631	0	0.017	1
EIF4A3	0.00100853	0.150442	0.567	0.46	1		C17orf89	0.00860992	0.125793	0.292	0.223	1		GIMAP4	0.0440085	-0.132281	0.129	0.175	1
NRG1	0.0010088	-0.18623	0.058	0.13	1		C14orf159	0.0086755	0.0672492	0.1	0.059	1		LINC01588	0.044125	-0.0534582	0.038	0.071	1
ABCG2	0.00101168	0.0459498	0.038	0.012	1		TMEM57	0.00873521	0.0526768	0.092	0.052	1		C19orf25	0.0441645	-0.0548507	0.062	0.103	1
LINC01094	0.00101758	-0.114734	0.042	0.108	1		GPR42	0.00875261	0.0927401	0.029	0.011	1		CCDC126	0.0442813	-0.0301042	0.004	0.024	1
ADCK1	0.00102618	0.0409987	0.038	0.012	1		PKN1	0.00891623	0.0737451	0.2	0.139	1		YIF1A	0.0442835	-0.0703132	0.171	0.228	1
LYST	0.00102843	0.102588	0.162	0.098	1		NAPA-AS1	0.00899417	0.0231283	0.025	0.009	1		BIK	0.0443537	-0.0393121	0.013	0.037	1
CEACAM6	0.00103157	-0.0843219	0.008	0.058	1		CCDC151	0.0090044	0.0494211	0.046	0.021	1		FARSA	0.0443703	-0.0631755	0.058	0.097	1
TRAF4	0.00104746	0.108952	0.104	0.055	1		XXbac-B135H6.15	0.00903178	0.0542579	0.071	0.038	1		PSMA3	0.0444208	-0.160906	0.267	0.318	1
ERCC6	0.00105124	0.0352164	0.038	0.012	1		TRMT1	0.00912343	0.085749	0.192	0.134	1		CHMP4B	0.0445928	-0.11759	0.467	0.529	1
FGR	0.0010534	-0.118092	0.154	0.253	1		CLNS1A	0.00918802	0.129721	0.283	0.216	1		GEMIN7	0.0446806	-0.0461146	0.029	0.06	1
TCEB1	0.00105827	-0.208975	0.446	0.555	1		ZNF548	0.00921188	0.0260089	0.029	0.011	1		RASD1	0.0447059	-0.0489276	0.008	0.031	1
UGP2	0.00107193	-0.200725	0.225	0.315	1		MCUR1	0.00930121	0.0935577	0.192	0.133	1		RFK	0.0447691	-0.0621921	0.058	0.097	1
RUFY3	0.00107943	0.0622628	0.092	0.046	1		ZNF280D	0.00933353	0.0599957	0.096	0.056	1		ETFA	0.0448626	-0.101155	0.208	0.265	1
ANAPC15	0.00108725	0.127869	0.229	0.153	1		CD79B	0.00933382	0.0362871	0.042	0.018	1		MYDGF	0.0449489	-0.130931	0.45	0.527	1
ADAM9	0.00109398	-0.198767	0.229	0.322	1		CTA-384D8.34	0.00935627	0.0775661	0.121	0.075	1		CCZ1	0.044953	-0.0604636	0.054	0.092	1
TANC2	0.00109555	-0.0824502	0.013	0.064	1		DST	0.00941642	0.0692984	0.104	0.062	1		FHAD1	0.0450696	-0.0357906	0.008	0.031	1
ROGDI	0.00109745	0.0799256	0.15	0.088	1		BCAS2	0.00943051	0.211728	0.325	0.253	1		SBNO2	0.0451056	-0.0452762	0.025	0.055	1
LPIN1	0.00110751	0.078674	0.117	0.063	1		RASSF3	0.00949212	0.119445	0.254	0.192	1		TRG-AS1	0.045123	-0.0433171	0.017	0.043	1
DENND3	0.00111023	-0.109979	0.05	0.119	1		PAPSS2	0.00949317	0.152062	0.221	0.162	1		SCG5	0.0451426	-0.0624665	0.004	0.024	1
ERP44	0.00111736	-0.170134	0.304	0.407	1		LIN37	0.00964756	0.0173138	0.017	0.005	1		CCDC134	0.0452159	-0.0240793	0	0.016	1
CDV3	0.00113206	0.127811	0.404	0.304	1		ZNF568	0.00964756	0.0173138	0.017	0.005	1		PRSS22	0.0452159	-0.0240793	0	0.016	1
PSMA7	0.00113929	-0.270794	0.658	0.737	1		ITGA4	0.00965026	0.0795401	0.125	0.079	1		CLEC6A	0.0452174	-0.0259562	0	0.016	1
SAFB2	0.00114231	0.125094	0.196	0.126	1		ITPRIPL1	0.00966644	0.0170422	0.017	0.005	1		MMP3	0.0452174	-0.0318393	0	0.016	1
F3	0.00115979	-0.181099	0.042	0.107	1		RP11-545I5.3	0.00966644	0.0170422	0.017	0.005	1		PCGF2	0.0452176	-0.0259562	0	0.016	1
TNFRSF1B	0.00116061	0.229913	0.558	0.472	1		CLCN4	0.00968536	0.0167707	0.017	0.005	1		CGRRF1	0.0452855	-0.0415771	0.021	0.049	1
PLEK2	0.00116554	-0.0942305	0.017	0.071	1		TRIM3	0.00984279	0.0283333	0.033	0.013	1		PCNA	0.0456263	-0.0894574	0.079	0.121	1
SELT	0.00116722	-0.237769	0.45	0.527	1		2022-03-08	0.00987414	0.037873	0.054	0.026	1		CWC27	0.0456612	-0.0524939	0.046	0.082	1
SEC11A	0.0011699	0.239268	0.617	0.523	1		RP11-488L18.10	0.00998199	0.0434364	0.075	0.041	1		PSMD8	0.0457183	-0.133934	0.367	0.424	1
FAM63B	0.00117036	-0.0718027	0.004	0.05	1		ARHGAP5	0.00999613	0.0780734	0.088	0.05	1		GRPEL1	0.0458249	-0.0628716	0.104	0.152	1
PTGFRN	0.00117063	0.0637174	0.062	0.027	1		TSHZ1	0.0101352	0.03826	0.058	0.029	1		PLEKHM2	0.0460423	-0.0773114	0.104	0.15	1
ARL6IP5	0.00118411	-0.215559	0.417	0.514	1		BMP8B	0.0101794	0.0138353	0.013	0.003	1		KANK1	0.0460727	-0.0466985	0.017	0.043	1
LIMK2	0.0011862	-0.0831269	0.017	0.071	1		HOXB5	0.0101794	0.0138353	0.013	0.003	1		SPINT1	0.0461646	-0.0781966	0.079	0.121	1
LSS	0.00118626	-0.0836112	0.029	0.091	1		LINC00910	0.0101794	0.0138353	0.013	0.003	1		PLEK	0.0461708	-0.170915	0.596	0.668	1
RAC2	0.0011863	-0.143246	0.229	0.331	1		MATN2	0.0101794	0.0138353	0.013	0.003	1		VPS39	0.0463472	-0.0331488	0.008	0.031	1
TIMP3	0.00119814	-0.0029499	0.062	0.027	1		NPIPB11	0.0101794	0.0138353	0.013	0.003	1		PPP2R5B	0.0463472	-0.0334132	0.008	0.031	1
DOK3	0.00119838	-0.0970834	0.067	0.141	1		PLA2G10	0.0101794	0.0138353	0.013	0.003	1		C18orf32	0.0463698	-0.0571901	0.046	0.081	1
CSF1	0.00119907	-0.0832198	0	0.042	1		SCOC-AS1	0.0101794	0.0138353	0.013	0.003	1		TSPAN15	0.046382	-0.0887866	0.062	0.101	1
ZZEF1	0.00119914	0.085102	0.112	0.061	1		RP11-489O18.1	0.0101979	0.0135633	0.013	0.003	1		HS3ST1	0.0463998	-0.116411	0.108	0.156	1
ST3GAL6	0.00119989	-0.11808	0.079	0.157	1		ZNF169	0.0101979	0.0135633	0.013	0.003	1		MTCH2	0.0464055	-0.145254	0.225	0.276	1
VSIG10	0.00120004	0.042291	0.05	0.019	1		CD1C	0.0102428	0.121302	0.046	0.021	1		NCK1	0.0464222	-0.0392824	0.071	0.112	1
CD276	0.00120587	-0.144327	0.062	0.133	1		INSR	0.0102434	0.0408233	0.067	0.035	1		AC018816.3	0.0464898	-0.0232741	0	0.016	1
CCDC88B	0.00120912	0.0630428	0.092	0.046	1		NIPAL3	0.0102835	0.0362871	0.042	0.018	1		CDKN3	0.0465689	-0.0591038	0.008	0.031	1
BORCS5	0.0012105	0.104064	0.108	0.058	1		BDP1	0.0103053	0.0792173	0.133	0.086	1		NRDE2	0.0465883	-0.0387875	0.013	0.037	1
DYNLL1	0.00121954	-0.332371	0.696	0.724	1		ZNF224	0.010365	0.0350849	0.05	0.024	1		ARMC5	0.0466501	-0.0374754	0.013	0.037	1
SFT2D1	0.00122432	-0.219984	0.458	0.54	1		FAM210A	0.0103996	0.0704834	0.171	0.115	1		NUDC	0.0466594	-0.121025	0.225	0.277	1
LGALS3BP	0.0012277	-0.264489	0.192	0.279	1		NDUFA11	0.0104024	0.134007	0.629	0.573	1		NFE2L3	0.0466626	-0.0528119	0.033	0.065	1
RNASE2	0.00123686	-0.125639	0.062	0.133	1		CD244	0.0104187	0.030489	0.029	0.011	1		HMBS	0.0466785	-0.0493975	0.025	0.054	1
IL19	0.00123843	0.0269198	0.021	0.005	1		IRF2BP2	0.0104357	0.104576	0.454	0.369	1		TM7SF3	0.0467189	-0.0643753	0.067	0.107	1
LENG8-AS1	0.00124187	0.0226713	0.021	0.005	1		LETMD1	0.0104517	0.0636063	0.092	0.053	1		SPR	0.047083	-0.0601816	0.038	0.07	1
STAM-AS1	0.00124187	0.0226713	0.021	0.005	1		RPS26	0.0104948	0.171219	0.883	0.838	1		MFSD10	0.0471653	-0.103315	0.142	0.19	1
RASGRP2	0.00124947	0.0793306	0.1	0.052	1		PDCD7	0.0105141	0.0456213	0.079	0.044	1		IL27	0.0472788	-0.0410598	0.008	0.03	1
U2AF1	0.00125598	0.0878185	0.15	0.088	1		RP11-426C22.5	0.0105904	0.044027	0.062	0.032	1		GATAD2B	0.0475099	-0.0407979	0.021	0.049	1
RGS1	0.00126051	0.205139	0.679	0.588	1		CHPT1	0.0106422	0.0670026	0.221	0.157	1		ZBTB43	0.0475165	-0.0663012	0.179	0.238	1
KRT17	0.00126377	-0.0752141	0	0.042	1		CRYL1	0.0106848	0.107527	0.175	0.122	1		DR1	0.0475567	-0.063355	0.096	0.141	1
LRIF1	0.00126423	-0.0909588	0.017	0.07	1		SAMD4B	0.0107682	0.056995	0.154	0.102	1		EMC3	0.0475886	-0.0774914	0.179	0.236	1
STK4	0.00126548	0.16267	0.346	0.255	1		NINJ2	0.0108033	0.0963482	0.133	0.087	1		GMNN	0.0476094	-0.043107	0.025	0.055	1
MMP19	0.00126712	-0.136752	0.221	0.33	1		PLD3	0.0109278	0.0918452	0.571	0.464	1		IGF2BP2	0.0476135	-0.0399277	0.017	0.043	1
AKAP9	0.00127067	0.118772	0.242	0.162	1		SPATA5L1	0.0110766	0.0517028	0.075	0.041	1		DOK1	0.047875	-0.0493461	0.038	0.071	1
MYOF	0.00127216	-0.0949681	0.025	0.082	1		BRD8	0.0110788	0.0277949	0.033	0.013	1		MICALL2	0.0479156	-0.0366875	0.013	0.037	1
PHLDB3	0.00127633	0.0639827	0.062	0.027	1		SLC2A11	0.0110788	0.0277949	0.033	0.013	1		NDUFS3	0.0479699	-0.108983	0.162	0.212	1
CD81	0.00129518	-0.286951	0.404	0.501	1		SYTL3	0.0110927	0.0411922	0.079	0.044	1		MYH14	0.0480513	-0.0293057	0.004	0.024	1
MRPS23	0.00129738	-0.118825	0.054	0.122	1		OFD1	0.0112238	0.0547604	0.108	0.066	1		ISG20	0.0480818	-0.263625	0.304	0.356	1
SPSB1	0.00130791	-0.0852468	0.013	0.063	1		TBC1D17	0.0112965	0.0468405	0.071	0.038	1		SSR3	0.0481705	-0.1171	0.446	0.499	1
RPSA	0.00130991	0.247564	0.875	0.819	1		NME4	0.0113222	0.139468	0.238	0.178	1		ECM1	0.0481855	-0.0616952	0.038	0.07	1
CD33	0.00131341	0.0994108	0.217	0.142	1		MOB3A	0.0113294	0.114153	0.212	0.154	1		MSRB1	0.0482106	-0.0682535	0.071	0.111	1
PGLS	0.00132156	0.176378	0.488	0.403	1		CCNY	0.0113719	0.0798326	0.179	0.124	1		SAYSD1	0.0482563	-0.0439122	0.021	0.048	1
FAM103A1	0.00133797	-0.110108	0.075	0.15	1		CHERP	0.011419	0.0622628	0.083	0.048	1		MAP2K1	0.048403	-0.0839383	0.275	0.339	1
UROS	0.00133904	0.0926125	0.225	0.148	1		CARD9	0.0114273	0.0627464	0.117	0.073	1		ACBD3	0.0484655	-0.0687114	0.079	0.12	1
NMI	0.00134858	-0.154184	0.112	0.193	1		PHF20	0.0115626	0.103837	0.229	0.168	1		TSTA3	0.0485097	-0.0753421	0.083	0.125	1
DNAJC4	0.00135462	0.113402	0.238	0.161	1		FOXJ3	0.0115772	0.0523545	0.088	0.05	1		CDC5L	0.0485674	-0.0465418	0.071	0.113	1
S100A12	0.00136748	-0.119128	0.142	0.235	1		CARS2	0.0116027	0.0685325	0.104	0.064	1		LAMTOR5	0.0486401	-0.11098	0.479	0.539	1
UNC50	0.00137427	-0.103008	0.05	0.117	1		PBRM1	0.0116216	0.0839949	0.196	0.138	1		SPPL2A	0.0487494	-0.0953323	0.3	0.364	1
RAB11A	0.00139229	-0.162614	0.2	0.29	1		ACSS1	0.0117503	0.0471089	0.054	0.027	1		KLHL9	0.0488548	-0.0320907	0.008	0.03	1
SLC25A5	0.0014039	0.290098	0.688	0.637	1		ACYP2	0.0117634	0.0899087	0.142	0.094	1		AGPAT3	0.0488831	-0.0607059	0.054	0.091	1
CIB1	0.00140514	-0.141644	0.504	0.605	1		SLC46A3	0.0117935	0.0751844	0.096	0.057	1		NAA20	0.0489216	-0.0935747	0.192	0.246	1
MMP7	0.00140607	-0.175009	0	0.041	1		HMGN2	0.0118073	0.23427	0.642	0.583	1		DZIP3	0.0491532	-0.0235426	0	0.016	1
RFPL1S	0.00141612	0.0189442	0.017	0.003	1		HERC1	0.0118098	0.0692984	0.125	0.08	1		MELK	0.0491535	-0.023811	0	0.016	1
RP11-414C23.1	0.00141612	0.0189442	0.017	0.003	1		ARRB2	0.011833	0.0945871	0.492	0.414	1		SIKE1	0.0491763	-0.0547382	0.05	0.086	1
TMEM154	0.00141762	0.0447011	0.046	0.017	1		ADAP1	0.0119277	0.0584101	0.092	0.054	1		SRSF4	0.0492502	-0.0504961	0.112	0.162	1
LIMCH1	0.00141984	0.0186724	0.017	0.003	1		HIVEP1	0.0120508	0.053298	0.117	0.073	1		ARF3	0.0492942	-0.117939	0.262	0.322	1
CCNL2	0.00144375	0.0743588	0.125	0.07	1		CAMKK2	0.0120585	0.0422332	0.079	0.044	1		DNAL1	0.0493294	-0.0298381	0.004	0.023	1
APMAP	0.00145389	0.161642	0.279	0.2	1		TIAM1	0.0120636	0.0825413	0.1	0.061	1		BNC2	0.0493382	-0.0295719	0.004	0.023	1
ETS2	0.00145582	-0.156543	0.496	0.59	1		RP1-43E13.2	0.0121089	0.0241207	0.029	0.011	1		NAA16	0.0493648	-0.0287732	0.004	0.023	1
IQGAP2	0.00146402	0.173574	0.325	0.238	1		PRR5	0.0121668	0.0430939	0.042	0.019	1		TSHZ3	0.0493736	-0.0285068	0.004	0.023	1
UBE2J1	0.00146506	-0.163769	0.25	0.35	1		AC113189.5	0.0122736	0.0225874	0.025	0.009	1		AIFM2	0.0496622	-0.0517105	0.025	0.054	1
RAD23B	0.00146813	-0.147193	0.183	0.277	1		ATP8B3	0.0122736	0.0225874	0.025	0.009	1		C2	0.0497855	-0.198499	0.171	0.218	1
RHOA	0.00147056	-0.230617	0.779	0.84	1		CAV2	0.0123109	0.0167707	0.017	0.005	1		RBX1	0.0498437	-0.174108	0.542	0.578	1
TMEM208	0.00147557	-0.142687	0.221	0.314	1		BST2	0.0123589	0.059105	0.646	0.562	1		ILK	0.0498856	-0.10185	0.179	0.231	1
AVPI1	0.00148988	0.268166	0.304	0.23	1		CDH23	0.0124012	0.0275258	0.033	0.014	1
AC005076.5	0.00151638	0.0250228	0.025	0.007	1		ZNF394	0.0124605	0.0607049	0.121	0.077	1
TMEM140	0.00152533	-0.0843021	0.017	0.069	1		NCKAP1L	0.0124957	0.0807598	0.321	0.244	1
CREG1	0.00152653	-0.339793	0.533	0.6	1		CUL4B	0.0126	0.048233	0.075	0.042	1
AC004156.3	0.0015341	0.00572594	0.004	0	1		LPAR6	0.012718	0.073656	0.192	0.134	1
AC005355.2	0.0015341	0.00572594	0.004	0	1		RAB3GAP1	0.0128909	0.0563798	0.121	0.076	1
AC020743.2	0.0015341	0.00572594	0.004	0	1		FAM228B	0.0130051	0.0348186	0.05	0.024	1
AC092835.2	0.0015341	0.00572594	0.004	0	1		NR4A1	0.0130456	0.0752477	0.521	0.436	1
AC093609.1	0.0015341	0.00572594	0.004	0	1		ATF4	0.0130609	0.135097	0.588	0.507	1
ACKR2	0.0015341	0.00572594	0.004	0	1		FAM105A	0.0131633	0.0821949	0.212	0.152	1
ADAM20P1	0.0015341	0.00572594	0.004	0	1		OPHN1	0.0132696	0.0199589	0.021	0.007	1
ADGRD2	0.0015341	0.00572594	0.004	0	1		TMEM170B	0.0135053	0.0524215	0.071	0.039	1
AF011889.2	0.0015341	0.00572594	0.004	0	1		SURF1	0.0135781	0.0682354	0.292	0.22	1
AJ011932.1	0.0015341	0.00572594	0.004	0	1		PIGZ	0.0136148	0.0251993	0.029	0.011	1
AP000344.3	0.0015341	0.00572594	0.004	0	1		CNTLN	0.0136521	0.0615127	0.088	0.051	1
ARHGDIG	0.0015341	0.00572594	0.004	0	1		CD1D	0.0136682	0.0682618	0.083	0.048	1
ARMC4	0.0015341	0.00572594	0.004	0	1		FAM133B	0.0137158	0.105844	0.342	0.274	1
ASPRV1	0.0015341	0.00572594	0.004	0	1		AC002398.11	0.0137396	0.0054532	0.004	0	1
BCDIN3D-AS1	0.0015341	0.00572594	0.004	0	1		AC003991.3	0.0137396	0.0054532	0.004	0	1
BORCS8-MEF2B	0.0015341	0.00572594	0.004	0	1		AC004257.1	0.0137396	0.0054532	0.004	0	1
BTBD16	0.0015341	0.00572594	0.004	0	1		AC008753.6	0.0137396	0.0054532	0.004	0	1
C20orf144	0.0015341	0.00572594	0.004	0	1		AC012358.8	0.0137396	0.0054532	0.004	0	1
CACNA2D1	0.0015341	0.00572594	0.004	0	1		ADAMTS7	0.0137396	0.0054532	0.004	0	1
CALN1	0.0015341	0.00572594	0.004	0	1		ADAMTSL3	0.0137396	0.0054532	0.004	0	1
CASC19	0.0015341	0.00572594	0.004	0	1		AL589743.1	0.0137396	0.0054532	0.004	0	1
CCL25	0.0015341	0.00572594	0.004	0	1		AP000304.12	0.0137396	0.0054532	0.004	0	1
CDH19	0.0015341	0.00572594	0.004	0	1		APBA2	0.0137396	0.0054532	0.004	0	1
CDR1-AS	0.0015341	0.00572594	0.004	0	1		ASPG	0.0137396	0.0054532	0.004	0	1
CH17-224D4.2	0.0015341	0.00572594	0.004	0	1		BHLHB9	0.0137396	0.0054532	0.004	0	1
CHRDL1	0.0015341	0.00572594	0.004	0	1		C2orf54	0.0137396	0.0054532	0.004	0	1
CLEC17A	0.0015341	0.00572594	0.004	0	1		C3orf70	0.0137396	0.0054532	0.004	0	1
CPEB1	0.0015341	0.00572594	0.004	0	1		CCDC173	0.0137396	0.0054532	0.004	0	1
CSAG1	0.0015341	0.00572594	0.004	0	1		CCL14	0.0137396	0.0054532	0.004	0	1
CTC-487M23.8	0.0015341	0.00572594	0.004	0	1		CCR3	0.0137396	0.0054532	0.004	0	1
CTD-2215E18.1	0.0015341	0.00572594	0.004	0	1		CD160	0.0137396	0.0054532	0.004	0	1
CTD-2337A12.1	0.0015341	0.00572594	0.004	0	1		CHP2	0.0137396	0.0054532	0.004	0	1
CTD-2555O16.4	0.0015341	0.00572594	0.004	0	1		COX8C	0.0137396	0.0054532	0.004	0	1
CTD-2636A23.2	0.0015341	0.00572594	0.004	0	1		CRYBB3	0.0137396	0.0054532	0.004	0	1
CTD-3051D23.4	0.0015341	0.00572594	0.004	0	1		CTA-212A2.4	0.0137396	0.0054532	0.004	0	1
CYP26A1	0.0015341	0.00572594	0.004	0	1		CTC-573N18.1	0.0137396	0.0054532	0.004	0	1
CYP46A1	0.0015341	0.00572594	0.004	0	1		CTD-2349P21.9	0.0137396	0.0054532	0.004	0	1
DANT2	0.0015341	0.00572594	0.004	0	1		CTD-2600O9.2	0.0137396	0.0054532	0.004	0	1
ELL3	0.0015341	0.00572594	0.004	0	1		CYP4F8	0.0137396	0.0054532	0.004	0	1
FAM19A5	0.0015341	0.00572594	0.004	0	1		DOC2B	0.0137396	0.0054532	0.004	0	1
FAM26E	0.0015341	0.00572594	0.004	0	1		EDN3	0.0137396	0.0054532	0.004	0	1
HIST2H2AB	0.0015341	0.00572594	0.004	0	1		FAM153B	0.0137396	0.0054532	0.004	0	1
HOXD-AS2	0.0015341	0.00572594	0.004	0	1		FRMD5	0.0137396	0.0054532	0.004	0	1
IQUB	0.0015341	0.00572594	0.004	0	1		FRRS1L	0.0137396	0.0054532	0.004	0	1
ITIH3	0.0015341	0.00572594	0.004	0	1		GNRH1	0.0137396	0.0054532	0.004	0	1
KIAA2012	0.0015341	0.00572594	0.004	0	1		GSTM5	0.0137396	0.0054532	0.004	0	1
KRT24	0.0015341	0.00572594	0.004	0	1		HES5	0.0137396	0.0054532	0.004	0	1
LDLRAD1	0.0015341	0.00572594	0.004	0	1		HIST1H3B	0.0137396	0.0054532	0.004	0	1
LINC00266-1	0.0015341	0.00572594	0.004	0	1		HIST1H4B	0.0137396	0.0054532	0.004	0	1
LINC01013	0.0015341	0.00572594	0.004	0	1		IL34	0.0137396	0.0054532	0.004	0	1
LINC01204	0.0015341	0.00572594	0.004	0	1		INE2	0.0137396	0.0054532	0.004	0	1
LINC01273	0.0015341	0.00572594	0.004	0	1		KCTD19	0.0137396	0.0054532	0.004	0	1
LINC01436	0.0015341	0.00572594	0.004	0	1		LCN6	0.0137396	0.0054532	0.004	0	1
LL21NC02-1C16.2	0.0015341	0.00572594	0.004	0	1		LINC00167	0.0137396	0.0054532	0.004	0	1
LMOD1	0.0015341	0.00572594	0.004	0	1		LINC00582	0.0137396	0.0054532	0.004	0	1
LRRN1	0.0015341	0.00572594	0.004	0	1		LINC00592	0.0137396	0.0054532	0.004	0	1
MAB21L3	0.0015341	0.00572594	0.004	0	1		LINC00839	0.0137396	0.0054532	0.004	0	1
MMRN1	0.0015341	0.00572594	0.004	0	1		LINC01088	0.0137396	0.0054532	0.004	0	1
MSMP	0.0015341	0.00572594	0.004	0	1		LINC01209	0.0137396	0.0054532	0.004	0	1
MYL2	0.0015341	0.00572594	0.004	0	1		MPP2	0.0137396	0.0054532	0.004	0	1
NOG	0.0015341	0.00572594	0.004	0	1		MYCT1	0.0137396	0.0054532	0.004	0	1
NOVA1	0.0015341	0.00572594	0.004	0	1		NKX2-3	0.0137396	0.0054532	0.004	0	1
OSR1	0.0015341	0.00572594	0.004	0	1		NR2F1-AS1	0.0137396	0.0054532	0.004	0	1
POTEE	0.0015341	0.00572594	0.004	0	1		NRXN3	0.0137396	0.0054532	0.004	0	1
PRICKLE1	0.0015341	0.00572594	0.004	0	1		OSGEPL1-AS1	0.0137396	0.0054532	0.004	0	1
PTCHD2	0.0015341	0.00572594	0.004	0	1		PAMR1	0.0137396	0.0054532	0.004	0	1
PTENP1-AS	0.0015341	0.00572594	0.004	0	1		PAX6	0.0137396	0.0054532	0.004	0	1
RAB3C	0.0015341	0.00572594	0.004	0	1		PCDH11Y	0.0137396	0.0054532	0.004	0	1
RP1-12G14.7	0.0015341	0.00572594	0.004	0	1		PCP4L1	0.0137396	0.0054532	0.004	0	1
RP1-142L7.8	0.0015341	0.00572594	0.004	0	1		PLEKHM3	0.0137396	0.0054532	0.004	0	1
RP1-159A19.4	0.0015341	0.00572594	0.004	0	1		PPP1R9A	0.0137396	0.0054532	0.004	0	1
RP1-80N2.2	0.0015341	0.00572594	0.004	0	1		PQLC2L	0.0137396	0.0054532	0.004	0	1
RP11-211G3.2	0.0015341	0.00572594	0.004	0	1		PTGFR	0.0137396	0.0054532	0.004	0	1
RP11-342K6.4	0.0015341	0.00572594	0.004	0	1		RAPGEF4	0.0137396	0.0054532	0.004	0	1
RP11-374M1.5	0.0015341	0.00572594	0.004	0	1		RNF112	0.0137396	0.0054532	0.004	0	1
RP11-396B14.2	0.0015341	0.00572594	0.004	0	1		RP1-265C24.8	0.0137396	0.0054532	0.004	0	1
RP11-492I21.1	0.0015341	0.00572594	0.004	0	1		RP11-135A1.2	0.0137396	0.0054532	0.004	0	1
RP11-542M13.2	0.0015341	0.00572594	0.004	0	1		RP11-159D12.10	0.0137396	0.0054532	0.004	0	1
RP11-547D23.1	0.0015341	0.00572594	0.004	0	1		RP11-17E13.2	0.0137396	0.0054532	0.004	0	1
RP11-598F7.6	0.0015341	0.00572594	0.004	0	1		RP11-252C15.1	0.0137396	0.0054532	0.004	0	1
RP11-647K16.1	0.0015341	0.00572594	0.004	0	1		RP11-291B21.2	0.0137396	0.0054532	0.004	0	1
RP11-661A12.4	0.0015341	0.00572594	0.004	0	1		RP11-294N21.3	0.0137396	0.0054532	0.004	0	1
RP11-70D24.2	0.0015341	0.00572594	0.004	0	1		RP11-299G20.2	0.0137396	0.0054532	0.004	0	1
RP11-775D22.2	0.0015341	0.00572594	0.004	0	1		RP11-322E11.2	0.0137396	0.0054532	0.004	0	1
RP11-77K12.9	0.0015341	0.00572594	0.004	0	1		RP11-349K16.1	0.0137396	0.0054532	0.004	0	1
RP11-795F19.5	0.0015341	0.00572594	0.004	0	1		RP11-363E6.4	0.0137396	0.0054532	0.004	0	1
RP11-867G2.6	0.0015341	0.00572594	0.004	0	1		RP11-431K24.1	0.0137396	0.0054532	0.004	0	1
RP11-867G23.3	0.0015341	0.00572594	0.004	0	1		RP11-455F5.6	0.0137396	0.0054532	0.004	0	1
RP11-872D17.4	0.0015341	0.00572594	0.004	0	1		RP11-475E11.9	0.0137396	0.0054532	0.004	0	1
RP11-873E20.1	0.0015341	0.00572594	0.004	0	1		RP11-4L24.3	0.0137396	0.0054532	0.004	0	1
RP5-1021I20.5	0.0015341	0.00572594	0.004	0	1		RP11-515O17.3	0.0137396	0.0054532	0.004	0	1
RP5-1125A11.6	0.0015341	0.00572594	0.004	0	1		RP11-527J8.1	0.0137396	0.0054532	0.004	0	1
RP5-940J5.8	0.0015341	0.00572594	0.004	0	1		RP11-557C18.4	0.0137396	0.0054532	0.004	0	1
RSPH14	0.0015341	0.00572594	0.004	0	1		RP11-571L19.8	0.0137396	0.0054532	0.004	0	1
SCARA5	0.0015341	0.00572594	0.004	0	1		RP11-646I6.5	0.0137396	0.0054532	0.004	0	1
SCGB3A2	0.0015341	0.00572594	0.004	0	1		RP11-685N10.1	0.0137396	0.0054532	0.004	0	1
SHISA3	0.0015341	0.00572594	0.004	0	1		RP11-714L20.1	0.0137396	0.0054532	0.004	0	1
SIX2	0.0015341	0.00572594	0.004	0	1		RP11-757F18.5	0.0137396	0.0054532	0.004	0	1
SLC35F1	0.0015341	0.00572594	0.004	0	1		RP11-770J1.3	0.0137396	0.0054532	0.004	0	1
STT3A-AS1	0.0015341	0.00572594	0.004	0	1		RP11-787I22.3	0.0137396	0.0054532	0.004	0	1
TMEM100	0.0015341	0.00572594	0.004	0	1		RP11-817G13.3	0.0137396	0.0054532	0.004	0	1
VWC2	0.0015341	0.00572594	0.004	0	1		RP11-90P5.2	0.0137396	0.0054532	0.004	0	1
Z83851.4	0.0015341	0.00572594	0.004	0	1		RP5-1159O4.2	0.0137396	0.0054532	0.004	0	1
ZNF391	0.0015341	0.00572594	0.004	0	1		RP5-983L19.2	0.0137396	0.0054532	0.004	0	1
ZNF831	0.0015341	0.00572594	0.004	0	1		SGCA	0.0137396	0.0054532	0.004	0	1
AP000688.29	0.00153742	0.0054532	0.004	0	1		SLC1A1	0.0137396	0.0054532	0.004	0	1
SH2D1B	0.00153742	0.0054532	0.004	0	1		SPATA6L	0.0137396	0.0054532	0.004	0	1
TRIM71	0.00153742	0.0054532	0.004	0	1		SPATA8	0.0137396	0.0054532	0.004	0	1
SPRED1	0.00153987	-0.168112	0.121	0.2	1		SVEP1	0.0137396	0.0054532	0.004	0	1
N4BP1	0.00154886	-0.132951	0.088	0.162	1		THSD7A	0.0137396	0.0054532	0.004	0	1
WDFY1	0.00155711	-0.0980185	0.038	0.099	1		TSPAN11	0.0137396	0.0054532	0.004	0	1
PLXND1	0.00155963	-0.154752	0.15	0.237	1		ZNF737	0.0137396	0.0054532	0.004	0	1
TBC1D4	0.0015622	0.0574113	0.071	0.033	1		HERC2	0.0137513	0.0438931	0.083	0.048	1
PTPRE	0.00158522	0.221021	0.442	0.361	1		AC007228.11	0.0137593	0.0051805	0.004	0	1
XBP1	0.00158878	-0.21128	0.425	0.515	1		ADCYAP1	0.0137593	0.00490786	0.004	0	1
OTUD1	0.00159088	0.173509	0.454	0.35	1		RP11-723O4.9	0.0137593	0.0051805	0.004	0	1
RGS14	0.00159095	0.0491243	0.071	0.033	1		PIK3R3	0.0138201	0.0233122	0.029	0.011	1
SPCS3	0.00161407	-0.228086	0.412	0.492	1		PTX3	0.0138248	0.191747	0.138	0.092	1
NPC1	0.00161737	-0.129392	0.071	0.141	1		JOSD1	0.0138765	0.0733705	0.292	0.22	1
MGST2	0.00161902	0.208804	0.375	0.291	1		USP22	0.0139088	0.0635432	0.129	0.084	1
TMA7	0.00162054	0.174127	0.808	0.726	1		EP300	0.0140166	0.0549333	0.15	0.1	1
CDKN1A	0.00162107	0.237243	0.637	0.57	1		SH3D21	0.0140678	0.0460542	0.071	0.039	1
SNRPB2	0.00163425	-0.138297	0.279	0.383	1		RECK	0.0141589	0.0329566	0.05	0.024	1
LINC01431	0.0016397	0.0165584	0.008	0.001	1		CDH5	0.0141903	0.0135633	0.013	0.003	1
BATF	0.00164058	-0.0842275	0.046	0.111	1		GGT6	0.0141903	0.0135633	0.013	0.003	1
C6orf1	0.00164707	-0.112985	0.075	0.148	1		SMPD3	0.0141903	0.0135633	0.013	0.003	1
AP000708.1	0.00164914	0.0106092	0.008	0.001	1		TKTL1	0.0141903	0.0135633	0.013	0.003	1
CCNI2	0.00164914	0.0106092	0.008	0.001	1		ZNF829	0.0141903	0.0135633	0.013	0.003	1
LTK	0.00164914	0.0106092	0.008	0.001	1		SRSF2	0.0143192	0.156977	0.637	0.578	1
PANO1	0.00164914	0.0106092	0.008	0.001	1		TIMM21	0.0143242	0.0352185	0.054	0.027	1
RP11-45A17.2	0.00164914	0.0106092	0.008	0.001	1		FHIT	0.0145023	0.0511808	0.075	0.042	1
TRPM3	0.00164914	0.0106092	0.008	0.001	1		PLEKHO1	0.0147218	0.166087	0.3	0.235	1
C12orf57	0.00165165	-0.123347	0.196	0.29	1		IPO7	0.0147767	0.0779116	0.233	0.172	1
SRP19	0.00165255	-0.140809	0.15	0.236	1		RP11-4B16.4	0.0148489	0.0279592	0.038	0.016	1
BEND6	0.00165293	0.0103366	0.008	0.001	1		LINS1	0.0149024	0.0307954	0.042	0.019	1
PAIP2B	0.00166535	0.028005	0.021	0.005	1		THNSL2	0.0149024	0.0307954	0.042	0.019	1
ISG20L2	0.00167475	0.115193	0.171	0.108	1		ANKRD65	0.0150375	0.0097917	0.008	0.002	1
PGM5	0.00168547	0.014924	0.013	0.002	1		C16orf89	0.0150375	0.0097917	0.008	0.002	1
DOK5	0.00169369	0.0143795	0.013	0.002	1		CTD-2260A17.1	0.0150375	0.0097917	0.008	0.002	1
NBEAL1	0.00170036	0.140482	0.517	0.422	1		HAL	0.0150375	0.0097917	0.008	0.002	1
SRGAP2B	0.00171166	0.0532083	0.079	0.038	1		LINC00865	0.0150375	0.0097917	0.008	0.002	1
FUNDC1	0.00171908	-0.0740275	0.013	0.061	1		LINC01024	0.0150375	0.0097917	0.008	0.002	1
LRRC41	0.00172602	0.0756266	0.125	0.071	1		MAP10	0.0150375	0.0097917	0.008	0.002	1
GNB4	0.00173977	-0.166742	0.167	0.251	1		MEIG1	0.0150375	0.0097917	0.008	0.002	1
RP11-102N12.3	0.00174547	-0.0676608	0.004	0.047	1		MYH3	0.0150375	0.0097917	0.008	0.002	1
SLC11A2	0.0017559	-0.124502	0.083	0.156	1		PNPLA3	0.0150375	0.0097917	0.008	0.002	1
IER5	0.00176088	-0.370535	0.329	0.409	1		PRDM6	0.0150375	0.0097917	0.008	0.002	1
PIP4K2A	0.00176195	0.138536	0.229	0.159	1		ROBO4	0.0150375	0.0097917	0.008	0.002	1
VPS8	0.00177821	-0.0856813	0.033	0.092	1		RP11-1191J2.5	0.0150375	0.0097917	0.008	0.002	1
B3GNT2	0.00178091	-0.146474	0.092	0.165	1		RP11-162A12.4	0.0150375	0.0097917	0.008	0.002	1
GTF2H1	0.00178736	-0.0846898	0.033	0.092	1		RP11-362F19.3	0.0150375	0.0097917	0.008	0.002	1
HSD17B8	0.00179299	0.0454251	0.058	0.025	1		SNED1	0.0150375	0.0097917	0.008	0.002	1
NDUFA4	0.00181261	0.242577	0.817	0.738	1		TMEM47	0.0150375	0.0097917	0.008	0.002	1
RGS10	0.00181509	0.321752	0.696	0.63	1		ZNF790-AS1	0.0150375	0.0097917	0.008	0.002	1
PPIC	0.00181692	-0.113293	0.025	0.079	1		TMEM121	0.0150609	0.00951931	0.008	0.002	1
ATP6V0E1	0.00182962	-0.242252	0.8	0.839	1		UBE4A	0.0150665	0.0500892	0.125	0.08	1
TM4SF19	0.00182973	-0.0931003	0.004	0.047	1		TOR2A	0.0151363	0.100463	0.129	0.086	1
LY6E	0.00183732	-0.468273	0.421	0.51	1		ARHGDIB	0.0151625	0.159955	0.779	0.686	1
RP11-405M12.3	0.00184948	0.0420235	0.046	0.018	1		SELENBP1	0.0151902	0.0319865	0.033	0.014	1
HNRNPUL1	0.00185309	0.166022	0.283	0.206	1		CEP85L	0.0151999	0.0334884	0.05	0.025	1
S100A16	0.00186393	-0.0901119	0.029	0.086	1		RGL2	0.0152482	0.0528015	0.1	0.061	1
CYSLTR1	0.00186833	0.0767238	0.104	0.056	1		TLR7	0.0152693	0.0376938	0.075	0.042	1
NCL	0.00186996	0.0913178	0.542	0.421	1		CTD-3074O7.5	0.0153968	0.0167707	0.017	0.005	1
NKG7	0.00188815	-0.19382	0.088	0.162	1		TCFL5	0.0154244	0.0164992	0.017	0.005	1
GPR3	0.00188998	0.029522	0.025	0.007	1		TXLNB	0.0154244	0.0164992	0.017	0.005	1
LINC00346	0.00189255	-0.076234	0.021	0.074	1		RP11-1000B6.3	0.0154314	0.0267187	0.033	0.014	1
FOXO3	0.00194614	0.180922	0.325	0.244	1		EARS2	0.0154451	0.0243903	0.029	0.012	1
GADD45G	0.00195956	-0.328905	0.117	0.191	1		ZDBF2	0.015452	0.0162278	0.017	0.005	1
CMPK2	0.00198407	-0.0941001	0.017	0.067	1		ALDH3B1	0.0157755	0.0720292	0.133	0.088	1
ELL2	0.00199631	-0.194136	0.312	0.408	1		CD8A	0.0158374	0.018334	0.021	0.007	1
RP11-467L13.7	0.00200012	-0.130871	0.025	0.079	1		SCO2	0.0159233	0.182558	0.321	0.264	1
PHLDA2	0.00200732	-0.103257	0.392	0.49	1		DENND4C	0.0159717	0.0495814	0.092	0.055	1
LIMS1	0.00202352	-0.192069	0.567	0.673	1		ATP5L	0.0159881	0.187631	0.863	0.841	1
FERMT3	0.00203288	-0.176264	0.25	0.343	1		UBE2D4	0.0161743	0.058572	0.104	0.065	1
GTF3C6	0.00205468	-0.229878	0.304	0.39	1		RAB40B	0.0162025	0.0284955	0.038	0.017	1
GALNT3	0.00205885	0.0461329	0.05	0.02	1		USP15	0.0162388	0.100684	0.238	0.177	1
CST7	0.00206926	0.24615	0.167	0.105	1		DCBLD2	0.016353	0.0220468	0.025	0.009	1
SNX29	0.00208415	0.0886736	0.154	0.094	1		PROSC	0.0164369	0.0744235	0.15	0.102	1
LINC01534	0.00209116	0.0186724	0.017	0.004	1		ADD3	0.0164449	0.0459716	0.079	0.046	1
TIPRL	0.00211336	-0.131297	0.138	0.22	1		ARIH1	0.0164512	0.105869	0.229	0.172	1
STAG2	0.0021333	0.0915176	0.208	0.138	1		STK17B	0.0164608	0.106651	0.333	0.268	1
TNFRSF12A	0.00214268	-0.113174	0.054	0.119	1		AC090498.1	0.0166156	0.0451826	0.537	0.444	1
ARMT1	0.00214968	-0.0982641	0.038	0.096	1		PRR11	0.0168574	0.0314488	0.033	0.014	1
ISCU	0.00216003	-0.227845	0.292	0.38	1		ACAA1	0.0169906	0.126745	0.3	0.234	1
LDLR	0.00216919	0.130935	0.196	0.13	1		MTA2	0.017053	0.03228	0.046	0.022	1
CMBL	0.00217135	0.0281698	0.029	0.009	1		CTTNBP2NL	0.0172203	0.0459785	0.092	0.055	1
CAP1	0.00218027	-0.216547	0.512	0.614	1		HDAC11	0.0173025	0.0345461	0.038	0.017	1
HAUS8	0.00218724	0.0550456	0.075	0.036	1		PTGR2	0.0173443	0.0243903	0.029	0.012	1
TNS3	0.00219216	-0.171352	0.108	0.181	1		ZNF703	0.0174187	0.0538849	0.096	0.058	1
TRIP6	0.00219724	-0.0827047	0.038	0.097	1		IMPA2	0.017489	0.0661909	0.083	0.049	1
SLC18B1	0.00220532	0.0637603	0.071	0.034	1		ATRX	0.0174955	0.0931305	0.233	0.175	1
CSDE1	0.00221566	0.141433	0.546	0.45	1		BCL7C	0.0175296	0.066602	0.146	0.098	1
SMIM14	0.00221791	0.0906823	0.221	0.148	1		NACA	0.017569	0.299136	0.883	0.885	1
HILPDA	0.00222814	-0.143818	0.008	0.052	1		UBAP2L	0.0176536	0.0605548	0.162	0.112	1
CARD8	0.00223956	0.0942161	0.192	0.125	1		MIF4GD	0.0177349	0.0649102	0.204	0.146	1
APBB3	0.00224341	0.0608678	0.075	0.036	1		YPEL3	0.017937	0.0616853	0.108	0.069	1
PADI4	0.00224977	0.0218571	0.021	0.005	1		RP11-1143G9.4	0.0181426	0.545068	0.571	0.538	1
NPC2	0.00225324	0.126172	0.988	0.932	1		MS4A7	0.0181596	0.18084	0.729	0.642	1
GUCY1A3	0.0022556	0.0213145	0.021	0.005	1		TBC1D12	0.0182178	0.044932	0.079	0.046	1
PDCD10	0.00225745	-0.138563	0.138	0.219	1		NMRK1	0.0182729	0.0690477	0.117	0.075	1
METRNL	0.00226948	0.199591	0.408	0.327	1		PRPF38B	0.0182999	0.137646	0.308	0.251	1
LINC00243	0.00227067	-0.0616847	0	0.037	1		RCSD1	0.0184006	0.0896471	0.162	0.114	1
UBE2D1	0.0022738	-0.228231	0.329	0.411	1		PPCS	0.0184313	0.0976707	0.292	0.226	1
AGPAT2	0.00227447	-0.208587	0.208	0.285	1		FAM110A	0.0185246	0.181508	0.167	0.119	1
MON2	0.00227955	0.0546331	0.088	0.045	1		HELQ	0.0185751	0.0349533	0.054	0.028	1
CPM	0.0022823	-0.189873	0.133	0.212	1		RP11-446N19.1	0.0186032	0.0194171	0.021	0.007	1
PEPD	0.00228996	0.084302	0.317	0.225	1		FAM27C	0.0186714	0.0188754	0.021	0.007	1
SF3B6	0.00231316	-0.191672	0.367	0.464	1		SUV39H2	0.0186714	0.0188754	0.021	0.007	1
ZBTB1	0.00231362	0.101105	0.196	0.129	1		KTI12	0.0187216	0.0332225	0.05	0.025	1
SLC2A1	0.00235033	-0.0904752	0.021	0.072	1		GPC4	0.0187399	0.0177927	0.021	0.007	1
MRPL40	0.00237486	-0.147193	0.125	0.202	1		GPAT2	0.0188253	0.0248448	0.013	0.003	1
WTAP	0.00238892	-0.16402	0.604	0.7	1		DENND1C	0.0188268	0.0619189	0.067	0.037	1
LYN	0.00239795	-0.15459	0.388	0.492	1		MZF1	0.0188618	0.0267187	0.033	0.014	1
ACER3	0.00239872	-0.135789	0.138	0.218	1		SCAPER	0.0188634	0.0549906	0.062	0.034	1
FAS	0.00240027	-0.0666234	0.004	0.045	1		PLAC8	0.0188788	0.209154	0.225	0.164	1
ZNF469	0.00240138	0.024752	0.025	0.007	1		RP3-395M20.12	0.0189618	0.0576619	0.175	0.124	1
PI3	0.00240443	-0.0735155	0.013	0.059	1		RAB39B	0.0189664	0.0192162	0.013	0.003	1
RPL14	0.0024215	0.239212	0.95	0.924	1		FANCM	0.0190088	0.0164992	0.017	0.005	1
GAN	0.00242942	0.04631	0.042	0.016	1		RP11-159G9.5	0.0190088	0.0164992	0.017	0.005	1
RAB11FIP1	0.0024354	0.130935	0.2	0.133	1		ZKSCAN2	0.0190088	0.0164992	0.017	0.005	1
MCFD2	0.00244922	-0.138522	0.1	0.172	1		PPP1R17	0.0190273	0.0186724	0.013	0.003	1
GRN	0.00246424	0.211299	0.867	0.764	1		FCRL5	0.0190476	0.0156851	0.013	0.003	1
ACP2	0.00246583	-0.16214	0.146	0.228	1		CTB-31O20.2	0.0190994	0.0299498	0.029	0.012	1
MFSD7	0.00247163	-0.103981	0.042	0.1	1		AC142472.6	0.0191391	0.0132913	0.013	0.003	1
HMOX2	0.0024824	-0.103569	0.054	0.117	1		RP11-732A19.9	0.0191391	0.0132913	0.013	0.003	1
COA6	0.00248284	-0.133254	0.083	0.152	1		UCKL1-AS1	0.0191391	0.0132913	0.013	0.003	1
MAPRE2	0.00249163	0.0886543	0.196	0.128	1		ZNF726	0.0191391	0.0132913	0.013	0.003	1
TMEM38B	0.00250256	-0.105223	0.062	0.129	1		ZNF883	0.0191391	0.0132913	0.013	0.003	1
DNAJB11	0.00251507	-0.191472	0.246	0.337	1		SPEF2	0.0191697	0.0130194	0.013	0.003	1
HCG18	0.0025216	0.0656181	0.075	0.037	1		STX2	0.0193406	0.0361439	0.058	0.031	1
FNIP2	0.0025313	-0.202089	0.425	0.512	1		ACAD10	0.0194463	0.0241207	0.029	0.012	1
OLFML3	0.002534	-0.12652	0.025	0.077	1		HPS6	0.0194463	0.0241207	0.029	0.012	1
DDX21	0.00255122	0.236833	0.467	0.394	1		TOMM20	0.0194672	0.148994	0.504	0.438	1
P4HA1	0.00255132	-0.15047	0.171	0.253	1		SACS	0.0194854	0.0238512	0.029	0.012	1
IVD	0.00257081	0.0608678	0.075	0.037	1		SNX9	0.01956	0.122724	0.362	0.296	1
MEF2D	0.00260243	0.0801485	0.175	0.111	1		ADRBK1	0.0196115	0.076487	0.204	0.149	1
BTG1	0.00267445	-0.146496	0.875	0.921	1		AFMID	0.0196348	0.0435702	0.092	0.056	1
CD1E	0.00269788	0.0898974	0.042	0.016	1		GAS2L1	0.019697	0.0542837	0.092	0.056	1
ADRM1	0.0027121	-0.144619	0.254	0.35	1		SETD9	0.0197974	0.0545204	0.067	0.037	1
CSF3	0.00273859	-0.133828	0	0.036	1		ELMO1	0.0198173	0.0908975	0.138	0.095	1
CLEC4G	0.00274309	0.0460417	0.042	0.016	1		MGAT1	0.0198633	0.126538	0.621	0.536	1
ATP6AP1	0.00274581	-0.170477	0.371	0.468	1		UBE2S	0.019964	0.0858075	0.271	0.208	1
CD59	0.00274938	-0.194767	0.329	0.438	1		CD37	0.0200086	0.130888	0.488	0.426	1
EHD4	0.00275342	-0.116219	0.121	0.2	1		CYTH3	0.0202206	0.0357522	0.042	0.02	1
S100B	0.00275629	-0.302775	0.062	0.126	1		CREBRF	0.0204393	0.11546	0.204	0.152	1
CD55	0.00276493	0.331045	0.471	0.387	1		RP11-76E17.3	0.0205596	0.0378532	0.058	0.031	1
PDSS1	0.00276669	-0.0718966	0.017	0.065	1		CD27	0.0207219	0.0551915	0.025	0.01	1
RSAD2	0.00277056	-0.170843	0.013	0.058	1		CFDP1	0.0209302	0.091397	0.225	0.169	1
ZC3H6	0.00277655	0.0421303	0.054	0.023	1		BCAR3	0.0210309	0.0251058	0.033	0.015	1
SSTR2	0.00279541	-0.0851826	0.004	0.044	1		NARS2	0.021111	0.0407557	0.058	0.031	1
TOP1	0.0027968	0.154536	0.371	0.292	1		DDX46	0.0211407	0.0954234	0.304	0.237	1
RNF181	0.00280494	-0.15172	0.375	0.472	1		GYPC	0.0212348	0.0984298	0.358	0.29	1
PRKCH	0.00281345	-0.0877651	0.033	0.088	1		FKBP11	0.0212842	0.0752961	0.062	0.034	1
RSPH3	0.00282619	-0.0632415	0.008	0.051	1		CLEC12A	0.0212965	0.105555	0.196	0.143	1
HNRNPA0	0.00283833	0.217007	0.512	0.426	1		RP11-285F7.2	0.0213268	0.0215063	0.025	0.01	1
IMPDH1	0.00285735	0.104893	0.196	0.13	1		HSCB	0.0214471	0.0477788	0.092	0.056	1
TTTY14	0.00287689	0.0419687	0.025	0.007	1		PBXIP1	0.0214912	0.0620578	0.088	0.053	1
FLT3	0.00288813	0.0146517	0.013	0.002	1		PER2	0.0215105	0.032425	0.05	0.026	1
SIX5	0.00288813	0.0146517	0.013	0.002	1		SPN	0.0215866	0.0853354	0.121	0.08	1
GIMAP6	0.00289777	-0.0660873	0.008	0.051	1		MAP2K4	0.0216786	0.055571	0.067	0.038	1
SLCO4A1	0.00290073	-0.0780515	0.017	0.064	1		MKL2	0.0216839	0.0241207	0.029	0.012	1
FPR2	0.0029091	-0.0940392	0.054	0.118	1		SCAMP5	0.021764	0.0191462	0.021	0.007	1
CPEB4	0.00291774	-0.15948	0.142	0.217	1		GNB2L1	0.021791	0.239781	0.933	0.898	1
KIAA0226L	0.00291989	-0.0737233	0.017	0.064	1		DGUOK-AS1	0.0218027	0.0188754	0.021	0.007	1
USP46	0.00292986	0.0385756	0.038	0.014	1		LINC00863	0.0218027	0.0188754	0.021	0.007	1
C1orf54	0.00293069	0.11729	0.408	0.309	1		MTX3	0.0218414	0.0186047	0.021	0.007	1
ZNF577	0.00293714	0.0218571	0.021	0.005	1		FN3K	0.0219579	0.0164405	0.021	0.007	1
SLC6A6	0.00295384	-0.124224	0.125	0.203	1		POGLUT1	0.0221395	0.0358754	0.062	0.034	1
PDZK1IP1	0.00296277	-0.0582824	0	0.036	1		HECTD1	0.0222056	0.104669	0.154	0.109	1
PBLD	0.00296283	0.0250228	0.025	0.007	1		CCNH	0.0222885	0.0833652	0.254	0.194	1
MRAS	0.00296746	-0.0956503	0.046	0.105	1		POLR1D	0.0225798	0.125987	0.412	0.34	1
CDC42EP2	0.0029676	0.102083	0.138	0.083	1		CD99L2	0.0227036	0.0428116	0.067	0.038	1
GAL3ST4	0.00297935	-0.151952	0.067	0.13	1		RAF1	0.0227309	0.0658918	0.158	0.11	1
SERPINB1	0.00298088	-0.185512	0.504	0.603	1		DGKZ	0.0227929	0.0803729	0.112	0.074	1
DOCK2	0.00298585	0.126652	0.271	0.195	1		TUFM	0.0228124	0.118786	0.429	0.356	1
MPZ	0.00298886	0.0184005	0.017	0.004	1		LGALS3	0.0228606	0.112967	0.692	0.771	1
RAB37	0.00298886	0.0184005	0.017	0.004	1		EPC1	0.0228986	0.101522	0.3	0.24	1
SCAMP2	0.00299818	0.0905134	0.312	0.225	1		NARF	0.0229343	0.0632636	0.162	0.113	1
REPS2	0.00300814	0.0325243	0.038	0.014	1		UBE2V1	0.0230046	0.0256432	0.033	0.015	1
MTF1	0.00301037	-0.093464	0.042	0.099	1		THOC3	0.0230072	0.041868	0.071	0.041	1
LRRC59	0.00301322	-0.154382	0.188	0.271	1		POLR2A	0.0230497	0.0788212	0.221	0.165	1
GNL3	0.00302264	0.14757	0.188	0.122	1		NDUFS7	0.0230506	0.0533087	0.562	0.467	1
MRPS12	0.00302854	-0.153527	0.125	0.199	1		PGAP3	0.0230513	0.0253745	0.033	0.015	1
CSNK1A1	0.00303593	0.16992	0.492	0.406	1		COL23A1	0.0231551	0.0162278	0.017	0.005	1
FCGR2B	0.00303609	0.255436	0.375	0.296	1		KCNMB4	0.0231551	0.0162278	0.017	0.005	1
TLR2	0.00303984	-0.155082	0.192	0.274	1		RP11-737O24.5	0.0231551	0.0162278	0.017	0.005	1
SHTN1	0.00304676	0.0809938	0.183	0.119	1		CABLES1	0.0231699	0.0296147	0.046	0.023	1
C17orf62	0.00308823	-0.124024	0.092	0.163	1		EGLN3	0.0232499	0.0732521	0.046	0.023	1
SF1	0.00309676	0.125057	0.379	0.29	1		LIMD2	0.0232613	0.145916	0.221	0.167	1
CELF2	0.00312169	0.131787	0.317	0.236	1		MPP7	0.0232699	0.0154139	0.017	0.005	1
HIST3H2A	0.00312207	0.150681	0.154	0.098	1		ZNF674-AS1	0.0234548	0.0442636	0.042	0.02	1
WBP5	0.0031442	-0.207563	0.208	0.292	1		UBL7	0.0234899	0.0645939	0.138	0.093	1
GAS6	0.00316591	0.0635465	0.217	0.144	1		NDUFA12	0.0235901	0.164755	0.417	0.344	1
RAPGEF2	0.00317665	-0.159553	0.138	0.214	1		ZNF385A	0.0237685	0.0777444	0.238	0.178	1
SH3BGRL	0.00318135	0.190978	0.65	0.568	1		NEU1	0.0238401	0.098588	0.342	0.271	1
MYCL	0.00318152	0.0431966	0.05	0.021	1		TRAF5	0.0239155	0.033655	0.071	0.041	1
PPP4R2	0.00319965	-0.113221	0.138	0.218	1		C1orf186	0.0240301	0.0154686	0.008	0.002	1
AC147651.4	0.003203	-0.0872682	0.033	0.087	1		ATP1B3	0.0240432	0.3538	0.729	0.75	1
PMEPA1	0.00320941	-0.0992931	0.046	0.104	1		OS9	0.0240658	0.140967	0.388	0.323	1
PPARG	0.00321018	-0.0582824	0	0.035	1		SLX1A	0.0241326	0.0215063	0.025	0.01	1
KCNC3	0.00321724	0.0356195	0.042	0.016	1		RP11-553L6.5	0.0241459	0.0238512	0.029	0.012	1
DPEP2	0.00323326	0.0618559	0.104	0.058	1		SYNE3	0.0241494	0.0325468	0.042	0.02	1
KIF5B	0.00324059	-0.196638	0.312	0.393	1		AC010883.5	0.0241812	0.00951931	0.008	0.002	1
EIF2S2	0.00324697	-0.144931	0.267	0.359	1		ADCY6	0.0241812	0.00951931	0.008	0.002	1
RAE1	0.00325069	0.101652	0.121	0.071	1		IGLV2-23	0.0241812	0.00951931	0.008	0.002	1
TNFSF14	0.00325681	-0.112206	0.046	0.106	1		KIR2DL4	0.0241812	0.00951931	0.008	0.002	1
HM13	0.00328407	-0.189107	0.262	0.349	1		SLAIN1	0.0241812	0.00951931	0.008	0.002	1
PPIL4	0.00329431	0.0803325	0.129	0.077	1		TWIST2	0.0241812	0.00951931	0.008	0.002	1
RP11-437B10.1	0.00335092	0.036025	0.033	0.012	1		VASH2	0.0241812	0.00951931	0.008	0.002	1
OXLD1	0.00336884	-0.0622031	0.013	0.057	1		AP001059.7	0.024215	0.00924697	0.008	0.002	1
FAM207A	0.00338148	-0.110998	0.088	0.156	1		GON4L	0.0242446	0.0466644	0.088	0.054	1
ARHGEF1	0.00341259	0.0794942	0.167	0.106	1		PPP1R8	0.0242466	0.0411922	0.079	0.047	1
CIDEB	0.00341349	0.04	0.054	0.024	1		ZNF451	0.0242558	0.0603209	0.1	0.064	1
TNNT1	0.00341424	-0.0954868	0.013	0.056	1		BCL7B	0.0242577	0.119738	0.221	0.168	1
ZNF581	0.00341983	0.081296	0.129	0.077	1		APOM	0.0243102	0.0204261	0.025	0.01	1
ZNF706	0.00342134	-0.198196	0.496	0.568	1		ZFAS1	0.0243107	0.147004	0.725	0.662	1
NFAM1	0.00343339	0.0847285	0.154	0.097	1		EFHC1	0.0243457	0.0364251	0.033	0.015	1
VPS13C	0.0034474	0.0849106	0.192	0.127	1		ANKRD11	0.0244196	0.0980251	0.238	0.183	1
DPP7	0.00345198	0.0861383	0.558	0.448	1		TXNDC16	0.0244529	0.0337416	0.038	0.018	1
ATP6V1C1	0.00345703	-0.169465	0.225	0.307	1		RP11-126K1.6	0.0245511	0.0468436	0.05	0.026	1
TRIM44	0.00347989	0.112888	0.217	0.151	1		NMD3	0.0246603	0.0497292	0.096	0.06	1
HIST1H4C	0.00350715	0.042077	0.15	0.093	1		ZBTB7A	0.0247611	0.0715242	0.133	0.091	1
ARHGAP21	0.0035257	0.0755347	0.138	0.084	1		RFX7	0.024767	0.0311801	0.033	0.015	1
ELF2	0.00353645	0.0896184	0.167	0.107	1		FAM53C	0.0248458	0.0854333	0.212	0.159	1
NAT9	0.00353774	0.0626824	0.067	0.032	1		CYCS	0.0248751	0.318162	0.729	0.708	1
ORMDL2	0.00354815	-0.149593	0.238	0.325	1		PDE12	0.0249243	0.0533142	0.096	0.06	1
TMEM120B	0.00358336	-0.059341	0.004	0.042	1		POLR2J3	0.0249379	0.100106	0.162	0.117	1
SDE2	0.00358338	0.061344	0.108	0.061	1		PRKCA	0.0249886	0.0537801	0.125	0.083	1
CDK5RAP3	0.00360766	0.103495	0.233	0.163	1		ARFGEF3	0.025092	0.0130194	0.013	0.003	1
TDP2	0.00363229	-0.134905	0.079	0.144	1		OLMALINC	0.025092	0.0130194	0.013	0.003	1
TLN1	0.00365011	0.1418	0.367	0.287	1		RP11-983P16.4	0.025092	0.0130194	0.013	0.003	1
MRPS31	0.00366671	-0.051717	0	0.034	1		RNF175	0.0251298	0.0127475	0.013	0.003	1
MFHAS1	0.00369863	-0.0828715	0.029	0.08	1		CEP131	0.0251374	0.0271551	0.038	0.018	1
SRGAP1	0.00369948	0.0751844	0.1	0.056	1		LMO2	0.0252192	0.0555738	0.125	0.084	1
FBXO46	0.00370956	0.0273591	0.029	0.01	1		ZFP64	0.0253203	0.0186047	0.021	0.008	1
FNBP4	0.00371249	0.0897457	0.183	0.12	1		YJEFN3	0.0253639	0.018334	0.021	0.008	1
IFITM1	0.00374079	-0.0961275	0.013	0.055	1		SARAF	0.0253945	0.0788019	0.704	0.637	1
SASH1	0.00376113	0.102961	0.15	0.094	1		SLC35A2	0.0254021	0.0375214	0.096	0.06	1
MRPS26	0.00376267	-0.0830292	0.046	0.104	1		HADHA	0.0254353	0.107889	0.325	0.262	1
HOOK2	0.00376893	0.087423	0.083	0.044	1		CCND2	0.0255521	0.0678679	0.167	0.118	1
KIF13B	0.00378497	0.0669405	0.079	0.041	1		MARK2	0.0257357	0.042697	0.088	0.054	1
RP11-488C13.5	0.00379357	0.0213145	0.021	0.006	1		KPNA4	0.025826	0.0950439	0.25	0.194	1
UNC13D	0.00380057	-0.0849377	0.038	0.092	1		TMEM176B	0.0258578	0.139835	0.667	0.568	1
MGST1	0.00380108	-0.180908	0.079	0.143	1		LILRA2	0.026029	0.0570915	0.104	0.067	1
ZNF571	0.00380269	0.0199589	0.021	0.006	1		NDUFA13	0.0260855	0.16984	0.558	0.508	1
ARHGAP26	0.00381089	0.106887	0.158	0.102	1		SLFN11	0.0261059	0.0753065	0.117	0.078	1
SNAPC1	0.00388601	-0.230875	0.138	0.213	1		CNOT2	0.0261487	0.0881575	0.192	0.143	1
SH3PXD2B	0.00389138	-0.106069	0.071	0.135	1		ADGRE5	0.0262025	0.10977	0.296	0.236	1
LINC00667	0.00389644	0.0621652	0.117	0.068	1		ZSWIM6	0.0262302	0.0845432	0.2	0.15	1
IRG1	0.00392891	-0.0194331	0.042	0.098	1		ABHD12	0.026247	0.200054	0.312	0.256	1
C19orf12	0.00394507	-0.0510185	0.004	0.042	1		MTSS1	0.0265038	0.0671076	0.146	0.101	1
IFT74	0.00394686	0.0382831	0.05	0.022	1		PTGES	0.0270119	0.0248372	0.029	0.012	1
AC074289.1	0.00397379	0.0296802	0.033	0.012	1		CALCOCO1	0.0270824	0.0471027	0.067	0.038	1
EXTL3	0.00397379	0.0296802	0.033	0.012	1		NPIPA1	0.0272344	0.0212362	0.025	0.01	1
BIN1	0.00399937	0.0721838	0.175	0.113	1		HNRNPH1	0.0272707	0.068467	0.479	0.401	1
KMO	0.00401553	-0.149573	0.167	0.246	1		PHLPP1	0.0272831	0.0209661	0.025	0.01	1
SLAMF1	0.00401821	-0.0848322	0.008	0.048	1		RP11-876N24.4	0.0272831	0.0209661	0.025	0.01	1
CXorf40B	0.00402291	0.07565	0.104	0.059	1		NFKB2	0.0273659	0.0898959	0.333	0.269	1
FOXN3	0.00403899	0.12831	0.308	0.232	1		KIAA0141	0.027414	0.0450246	0.083	0.051	1
ADAMTS4	0.00406312	0.0296342	0.017	0.004	1		CLCN6	0.0274606	0.0364166	0.046	0.023	1
CRTAP	0.00406936	0.115566	0.325	0.245	1		TNFRSF8	0.0275456	0.021857	0.017	0.005	1
RGS18	0.0040739	0.0490381	0.108	0.061	1		PIGS	0.0275951	0.0504527	0.108	0.071	1
PPDPF	0.00407421	-0.176284	0.55	0.627	1		NUP214	0.02764	0.0913349	0.225	0.171	1
RUNX1	0.00410028	-0.139596	0.221	0.308	1		DMWD	0.0278634	0.0159565	0.017	0.005	1
AC007365.3	0.00412143	0.0103366	0.008	0.001	1		FGF7	0.0278634	0.0159565	0.017	0.005	1
CTD-2325M2.1	0.00412143	0.0103366	0.008	0.001	1		GTF2IRD2B	0.0278634	0.0159565	0.017	0.005	1
CTD-2583P5.3	0.00412143	0.0103366	0.008	0.001	1		KCTD15	0.0278634	0.0159565	0.017	0.005	1
CYP26B1	0.00412143	0.0103366	0.008	0.001	1		RP3-323A16.1	0.0278634	0.0159565	0.017	0.005	1
EDIL3	0.00412143	0.0103366	0.008	0.001	1		NIPSNAP3A	0.0279249	0.0658304	0.133	0.092	1
FAM225B	0.00412143	0.0103366	0.008	0.001	1		ASIP	0.0279518	0.0154139	0.017	0.005	1
IGHV3-43	0.00412143	0.0103366	0.008	0.001	1		COX7C	0.0279664	0.186392	0.829	0.807	1
IGKV3-15	0.00412143	0.0103366	0.008	0.001	1		RBM28	0.0280257	0.0412378	0.067	0.038	1
ITPK1-AS1	0.00412143	0.0103366	0.008	0.001	1		PHKG1	0.0280429	0.0372806	0.083	0.051	1
LINC00880	0.00412143	0.0103366	0.008	0.001	1		SLC25A3	0.0282062	0.176607	0.708	0.64	1
LOXL1-AS1	0.00412143	0.0103366	0.008	0.001	1		P4HTM	0.0282843	0.0397452	0.083	0.051	1
RP11-343J3.2	0.00412143	0.0103366	0.008	0.001	1		HSPBAP1	0.0283623	0.0397452	0.083	0.051	1
RP11-394I13.1	0.00412143	0.0103366	0.008	0.001	1		ABCC4	0.0283809	0.0275882	0.042	0.021	1
RP13-20L14.6	0.00412143	0.0103366	0.008	0.001	1		NAGA	0.0283813	0.0850635	0.292	0.231	1
RP5-1074L1.4	0.00412143	0.0103366	0.008	0.001	1		MANEA	0.0283867	0.0293485	0.046	0.023	1
SLC3A1	0.00412143	0.0103366	0.008	0.001	1		CEP164	0.028488	0.0365265	0.071	0.041	1
SULT1A2	0.00412143	0.0103366	0.008	0.001	1		RP11-327F22.1	0.0288094	0.0242106	0.021	0.008	1
TRPV3	0.00412143	0.0103366	0.008	0.001	1		RAB5B	0.0288449	0.0552808	0.146	0.101	1
ZNF484	0.00412143	0.0103366	0.008	0.001	1		IGFBP7	0.0289067	0.124015	0.238	0.186	1
IGKV1-9	0.00412962	0.0100641	0.008	0.001	1		ZDHHC21	0.0289465	0.0340308	0.058	0.032	1
RP11-342I1.2	0.00412962	0.0100641	0.008	0.001	1		RLF	0.0289537	0.0677838	0.112	0.075	1
ARL8B	0.0041341	-0.157071	0.392	0.472	1		PFKFB3	0.0289572	0.105581	0.488	0.423	1
HSBP1	0.00413501	-0.175637	0.496	0.578	1		IBTK	0.0290181	0.0522249	0.142	0.098	1
SESN1	0.00413607	0.0518922	0.054	0.024	1		ETV3	0.0290914	0.18262	0.262	0.21	1
RP11-89K11.1	0.00415089	0.0181288	0.017	0.004	1		S100Z	0.0292057	0.018334	0.021	0.008	1
LY86	0.00415785	0.218848	0.425	0.356	1		TRERF1	0.0294454	0.0271551	0.038	0.018	1
C1QTNF3	0.00416024	0.0178571	0.017	0.004	1		PIGA	0.0296993	0.0590429	0.096	0.061	1
GRB2	0.00416037	-0.228955	0.496	0.572	1		BAG1	0.0310907	0.112237	0.358	0.296	1
CLMN	0.00416319	-0.0657813	0.017	0.062	1		UBE3B	0.0313281	0.0384755	0.075	0.045	1
NOMO3	0.00416962	0.0175854	0.017	0.004	1		IL1RL2	0.0314568	0.0336282	0.05	0.027	1
PLA2G7	0.00418121	-0.348223	0.346	0.43	1		ADI1	0.0315079	0.164343	0.283	0.235	1
ATG5	0.00418492	-0.100003	0.067	0.129	1		SNX33	0.0315677	0.0305661	0.05	0.027	1
TNFRSF13C	0.00418842	0.0164992	0.017	0.004	1		BCL2L11	0.0316293	0.0544088	0.146	0.102	1
MIOS	0.00419857	0.0756973	0.104	0.059	1		TOR1AIP1	0.0319316	0.0434209	0.129	0.088	1
NDUFB9	0.00420087	-0.233924	0.421	0.491	1		SNRPN	0.0320325	0.0773476	0.171	0.125	1
AGRN	0.00425713	-0.0580848	0.013	0.055	1		CYB5R2	0.032099	0.0127475	0.013	0.004	1
SLPI	0.00425733	-0.0668423	0.013	0.055	1		MPRIP-AS1	0.032099	0.0127475	0.013	0.004	1
ABTB1	0.00426293	0.0828027	0.129	0.078	1		SNHG23	0.032099	0.0127475	0.013	0.004	1
MRC1	0.00428504	0.0826463	0.438	0.334	1		TCTEX1D4	0.032099	0.0127475	0.013	0.004	1
HEY1	0.00430479	-0.0593301	0	0.033	1		ZNF304	0.032099	0.0127475	0.013	0.004	1
CCNG1	0.00430893	0.0960044	0.146	0.092	1		RP5-899B16.1	0.0321448	0.0124757	0.013	0.004	1
SCCPDH	0.00433556	-0.143623	0.079	0.143	1		PXDC1	0.0323107	0.0942161	0.15	0.108	1
B4GALT1	0.0043486	0.201036	0.475	0.398	1		CHID1	0.0323159	0.0534619	0.225	0.169	1
IGFBP2	0.00436463	-0.0799768	0.008	0.048	1		TMPO	0.0324577	0.0957795	0.142	0.101	1
LAPTM5	0.00438255	-0.348724	0.796	0.877	1		SUCLG2	0.0325664	0.0815848	0.175	0.129	1
LINC00969	0.00439181	0.0659158	0.171	0.109	1		PKNOX1	0.0326014	0.0430551	0.088	0.055	1
TMEM14C	0.00439832	0.148435	0.521	0.428	1		NFKBID	0.0327433	0.0741092	0.271	0.211	1
FAM20A	0.0044065	-0.0852786	0.029	0.079	1		ATXN2	0.0327751	0.0423906	0.071	0.042	1
MAD1L1	0.00441098	-0.0895852	0.054	0.113	1		ZHX2	0.0329911	0.0508494	0.067	0.039	1
LAT	0.00441882	-0.0754519	0.017	0.061	1		EIF2S3	0.0330065	0.139688	0.312	0.26	1
OXCT1	0.00444174	0.0412212	0.046	0.019	1		MNT	0.0330651	0.038908	0.058	0.033	1
ADAM19	0.00445549	-0.157194	0.042	0.095	1		GABARAPL1	0.0331073	0.109265	0.35	0.285	1
FKBP15	0.00445973	-0.117017	0.071	0.133	1		LRP5L	0.0331573	0.0156851	0.017	0.006	1
GPR155	0.00447284	0.0859328	0.092	0.05	1		UPK3A	0.0331822	0.0231283	0.021	0.008	1
MCCC1	0.00448014	0.0389361	0.054	0.024	1		PYROXD2	0.0332078	0.0154139	0.017	0.006	1
DNAJB4	0.0044937	-0.141923	0.054	0.112	1		RP11-212I21.4	0.0332078	0.0154139	0.017	0.006	1
METTL16	0.0045101	0.0365546	0.046	0.019	1		HOXA5	0.0332492	0.0700944	0.042	0.021	1
KHSRP	0.00451771	0.072689	0.171	0.111	1		CLCN3	0.0332921	0.0498381	0.117	0.078	1
AP1S1	0.00451991	-0.119242	0.096	0.163	1		TOP3A	0.0333876	0.0310969	0.05	0.027	1
PLXNA1	0.00452952	-0.059871	0.008	0.047	1		HNRNPH2	0.0335561	0.0801409	0.262	0.205	1
GUCY2C	0.00458818	0.0203044	0.013	0.002	1		CSF2RA	0.0335852	0.113958	0.325	0.273	1
TSPAN2	0.00458818	0.0203044	0.013	0.002	1		TMEM71	0.0335934	0.0371871	0.062	0.036	1
OSBPL6	0.00462982	0.0143795	0.013	0.002	1		ARL6IP4	0.0339683	0.148249	0.629	0.567	1
SH3BP1	0.00463691	0.0797236	0.188	0.125	1		NEK9	0.0340216	0.0384755	0.075	0.045	1
ALKBH7	0.00463958	0.115598	0.421	0.331	1		SPAG5	0.0340307	0.0332225	0.046	0.024	1
GOLGB1	0.00464937	0.0991146	0.175	0.116	1		TOPORS	0.03407	0.0724916	0.138	0.096	1
HERC5	0.00465781	-0.065497	0.017	0.061	1		RP11-7F17.8	0.0343024	0.0204261	0.025	0.01	1
ETV7	0.00466176	-0.0501368	0	0.032	1		VDR	0.034461	0.101072	0.121	0.084	1
SIDT2	0.00472366	0.0603542	0.112	0.065	1		THG1L	0.034545	0.0366521	0.075	0.045	1
OCIAD2	0.00474598	-0.086771	0.033	0.084	1		CXCL14	0.0346285	0.0399276	0.062	0.036	1
SUCNR1	0.00474686	-0.0671208	0.008	0.047	1		HEATR5B	0.0346989	0.0283893	0.042	0.021	1
LDLRAD3	0.00477179	-0.0593518	0.008	0.047	1		CPEB3	0.0347068	0.028018	0.046	0.024	1
HCFC1R1	0.00477359	-0.167296	0.188	0.262	1		C17orf107	0.0347249	0.0303404	0.058	0.033	1
DCAF4	0.0048064	0.0213145	0.021	0.006	1		FAM160B2	0.0349096	0.0275882	0.042	0.021	1
DCTPP1	0.00484105	-0.113216	0.075	0.138	1		RP11-452F19.3	0.0349298	0.0379145	0.092	0.058	1
PRADC1	0.00486594	0.0758322	0.121	0.072	1		KIF20B	0.0355129	0.0240337	0.046	0.024	1
SCO1	0.00486777	-0.0609132	0.013	0.054	1		CENPH	0.035535	0.0362724	0.054	0.03	1
ZSCAN16-AS1	0.00488703	0.0953826	0.188	0.126	1		CBX6	0.0356353	0.0786522	0.129	0.09	1
G3BP2	0.00491147	0.133839	0.246	0.177	1		FRAT1	0.0359316	0.0240316	0.033	0.016	1
GRAMD4	0.00491539	0.0812626	0.108	0.063	1		AKAP6	0.0360021	0.00924697	0.008	0.002	1
C12orf73	0.00491634	-0.0472353	0	0.032	1		MCAM	0.0360021	0.00924697	0.008	0.002	1
BAX	0.00495738	-0.198951	0.425	0.505	1		PRSS27	0.0360021	0.00924697	0.008	0.002	1
MRPS6	0.00496844	-0.195654	0.275	0.358	1		PVRL3	0.0360021	0.00924697	0.008	0.002	1
DTX2	0.00498773	-0.0758462	0.029	0.078	1		RP11-434H6.7	0.0360021	0.00924697	0.008	0.002	1
HSD3B7	0.00499785	-0.137381	0.079	0.141	1		SHD	0.0360021	0.00924697	0.008	0.002	1
SMUG1	0.00500192	-0.0817902	0.033	0.084	1		SPOCK1	0.0360021	0.00924697	0.008	0.002	1
MPHOSPH8	0.0050343	0.0947966	0.2	0.136	1		WDR97	0.0360021	0.00924697	0.008	0.002	1
BIN2	0.0050513	0.0945849	0.192	0.13	1		ZNF564	0.0360021	0.00924697	0.008	0.002	1
TKT	0.00505616	0.285258	0.508	0.447	1		ZNF713	0.0360021	0.00924697	0.008	0.002	1
CHML	0.00506916	0.0732865	0.133	0.082	1		bP-21264C1.2	0.0360021	0.00924697	0.008	0.002	1
PABPN1	0.00508312	0.0925253	0.296	0.218	1		CTBP1-AS	0.0360476	0.00897469	0.008	0.002	1
DDB1	0.00509151	0.12255	0.242	0.173	1		IGHV3-73	0.0360476	0.00897469	0.008	0.002	1
SLC5A3	0.00509507	-0.13067	0.075	0.137	1		LINC01252	0.0360476	0.00897469	0.008	0.002	1
MRPS15	0.00510551	-0.141801	0.192	0.271	1		SIPA1	0.0362391	0.0619565	0.146	0.104	1
TMEM51	0.00511864	-0.140999	0.1	0.165	1		PUM1	0.0362418	0.0542963	0.183	0.134	1
H2AFV	0.00512072	0.163099	0.537	0.449	1		RPS5	0.036317	0.226318	0.908	0.922	1
SRSF9	0.00512838	-0.116276	0.333	0.432	1		RBM14	0.0363278	0.0526022	0.117	0.079	1
ATP6V1D	0.00514263	-0.173973	0.196	0.27	1		LYPD3	0.0363656	0.202916	0.096	0.062	1
KPNA2	0.00515795	0.116351	0.238	0.168	1		TNRC18	0.0364059	0.0414524	0.075	0.046	1
PRDM4	0.00518582	-0.046443	0	0.032	1		LFNG	0.0365929	0.0534154	0.117	0.079	1
RP11-356N1.2	0.0051866	-0.0485549	0	0.032	1		FAM89B	0.0366339	0.0812093	0.121	0.084	1
STON2	0.00518888	0.025739	0.029	0.01	1		PYCARD	0.0366546	0.065962	0.65	0.563	1
MAEA	0.00519776	0.0878185	0.142	0.089	1		METTL4	0.0369769	0.0410648	0.046	0.024	1
IL1RAP	0.00520538	-0.0969399	0.058	0.116	1		LRP1	0.0373098	0.0490396	0.308	0.243	1
PTPN18	0.00521737	0.0899428	0.229	0.161	1		HCLS1	0.0373606	0.137605	0.479	0.421	1
PDE6D	0.00523616	-0.0660534	0.017	0.06	1		IMP3	0.0374168	0.0626007	0.225	0.172	1
SRSF7	0.00524183	0.258705	0.408	0.332	1		CENPC	0.0376557	0.0329754	0.058	0.033	1
PLPP5	0.00525476	-0.0898025	0.05	0.106	1		PHYKPL	0.0378391	0.0489093	0.121	0.082	1
ASB9	0.00525853	0.0300633	0.025	0.008	1		MPPE1	0.0378632	0.0574327	0.117	0.08	1
GPR160	0.00526491	0.0924649	0.138	0.086	1		PSMD5-AS1	0.0379151	0.035091	0.075	0.046	1
ARMCX1	0.00527051	0.0968482	0.154	0.1	1		C6orf62	0.0380112	0.0879141	0.421	0.361	1
TRPS1	0.00527686	0.0715486	0.133	0.082	1		ACSF2	0.0380669	0.0411922	0.075	0.046	1
AC009404.2	0.00531537	0.0270889	0.025	0.008	1		C1orf112	0.0380741	0.0180633	0.021	0.008	1
FBL	0.00532183	0.128364	0.325	0.251	1		ARGLU1	0.0380793	0.107324	0.288	0.232	1
ITGB1	0.00533784	-0.176104	0.396	0.472	1		TBC1D15	0.038129	0.0795304	0.146	0.105	1
TMCO6	0.00534695	0.0242106	0.025	0.008	1		CCDC80	0.038194	0.0169812	0.021	0.008	1
SLC7A8	0.00537986	0.118751	0.179	0.12	1		BRAF	0.0382059	0.0541969	0.1	0.066	1
MIR181A1HG	0.00541784	0.0669583	0.088	0.048	1		PIGR	0.0382314	0.032828	0.154	0.109	1
IER5L	0.00546186	-0.0730032	0.013	0.053	1		SLX4	0.0382541	0.0172517	0.021	0.008	1
THUMPD3	0.00546846	-0.0586003	0.013	0.053	1		C5orf24	0.0383625	0.0501287	0.104	0.069	1
IGHGP	0.00547171	-0.099863	0	0.031	1		TRIM28	0.0385002	0.0839802	0.2	0.153	1
PRR13	0.00547262	-0.196567	0.575	0.633	1		RPS2	0.0385882	0.297527	0.996	0.985	1
STOM	0.00547497	-0.178275	0.217	0.294	1		FAHD2B	0.0386727	0.0210433	0.017	0.006	1
GUK1	0.00551389	-0.174231	0.662	0.739	1		RP11-384K6.8	0.0388148	0.0361631	0.017	0.006	1
TSPYL1	0.0055629	0.0995967	0.171	0.113	1		FMNL1	0.0388579	0.0957594	0.292	0.24	1
PICALM	0.00556359	-0.142638	0.267	0.354	1		RBM47	0.0389451	0.133235	0.458	0.402	1
ROCK1	0.00559155	0.110914	0.333	0.253	1		DYNC2H1	0.0390565	0.0154139	0.017	0.006	1
RRAS2	0.00561981	0.0178571	0.017	0.004	1		ZXDB	0.0390565	0.0154139	0.017	0.006	1
PFDN2	0.00564076	-0.151301	0.296	0.382	1		NFIX	0.0391138	0.0151427	0.017	0.006	1
P2RY10	0.00564397	0.0170422	0.017	0.004	1		PRDM10	0.0391138	0.0148715	0.017	0.006	1
IDI1	0.00567317	0.11332	0.262	0.192	1		RP11-367G6.3	0.0391138	0.0151427	0.017	0.006	1
GNPDA1	0.00569113	0.118652	0.242	0.173	1		BZRAP1	0.0391711	0.0148715	0.017	0.006	1
MREG	0.00572065	-0.0737233	0.017	0.059	1		NDUFA2	0.0392605	0.115889	0.546	0.494	1
TNIK	0.00573406	-0.0583127	0.008	0.046	1		DONSON	0.0394718	0.0348228	0.054	0.03	1
UBN1	0.0057816	0.0700564	0.121	0.073	1		NUP98	0.0395182	0.0553308	0.15	0.107	1
WBSCR22	0.00579517	0.0802098	0.271	0.196	1		MYOM2	0.0395504	0.022235	0.029	0.013	1
GNG2	0.00580353	0.0896608	0.2	0.136	1		RNF103	0.0395853	0.053827	0.092	0.06	1
RBM38	0.00581332	0.0773575	0.079	0.043	1		HTT	0.0397188	0.0424856	0.096	0.062	1
INTS5	0.00586795	0.0326479	0.029	0.01	1		DUS3L	0.0399332	0.034827	0.067	0.04	1
DESI1	0.00587913	-0.121799	0.112	0.181	1		SPAG16	0.0399784	0.0258159	0.038	0.019	1
PLCB2	0.00590542	0.0627223	0.121	0.073	1		TAGAP	0.0400594	0.0401821	0.262	0.202	1
CTD-2319I12.2	0.00592815	-0.0501368	0	0.031	1		NME3	0.040062	0.0830181	0.267	0.213	1
COX6A1	0.00593865	-0.200433	0.683	0.75	1		ZNF668	0.0400691	0.0316573	0.058	0.033	1
CLPP	0.00594945	-0.119079	0.104	0.17	1		FZR1	0.0401216	0.0340411	0.067	0.04	1
GSTP1	0.00597186	0.302918	0.808	0.779	1		ZNF117	0.0401296	0.0252806	0.038	0.019	1
FAM122C	0.00599418	0.0265488	0.029	0.01	1		ARHGAP5-AS1	0.0401943	0.0124757	0.013	0.004	1
STIP1	0.00601464	-0.103615	0.108	0.177	1		ZMAT1	0.0402054	0.025013	0.038	0.019	1
RP11-20I23.13	0.00602385	0.0210433	0.021	0.006	1		CTB-25B13.5	0.0402485	0.0122039	0.013	0.004	1
UBR5	0.00603243	0.0785377	0.133	0.083	1		IPO5	0.0403027	0.044508	0.125	0.086	1
PFN2	0.00603734	0.0207721	0.021	0.006	1		EIF4EBP2	0.0404604	0.0760678	0.192	0.145	1
UQCR10	0.00604128	-0.146524	0.512	0.596	1		MAP2K6	0.0406401	0.0350827	0.033	0.016	1
BMP2K	0.00605123	-0.145022	0.133	0.203	1		ZFP36L2	0.0409191	0.0665703	0.458	0.378	1
NXT1	0.00607704	0.0824889	0.183	0.123	1		D2HGDH	0.0409205	0.0339158	0.071	0.043	1
SCML1	0.00610674	0.0907443	0.15	0.097	1		DNAJC2	0.0409256	0.0659743	0.175	0.13	1
IRAK2	0.00611307	-0.111748	0.138	0.211	1		CHCHD3	0.0410317	0.0519373	0.204	0.153	1
THEMIS2	0.00611584	0.178255	0.408	0.321	1		ARPIN	0.0410743	0.0533812	0.146	0.104	1
C19orf33	0.00615554	-0.0858908	0.046	0.099	1		EIF3D	0.0411748	0.125409	0.346	0.293	1
SDC4	0.00619422	-0.183025	0.2	0.273	1		ABHD18	0.0412407	0.0293485	0.046	0.025	1
TFDP2	0.00620942	0.0993231	0.138	0.087	1		TUBA1B	0.0412745	0.0549139	0.708	0.602	1
FAM104A	0.00621555	-0.0688143	0.025	0.071	1		GNA13	0.0415797	0.15309	0.442	0.387	1
COMMD8	0.00621932	-0.10934	0.117	0.188	1		CCDC97	0.0417831	0.0505876	0.067	0.04	1
ENTPD1	0.00624116	0.0715527	0.221	0.153	1		AMPD2	0.0419268	0.0919724	0.138	0.099	1
EPOR	0.00625852	0.0353511	0.038	0.015	1		RAB24	0.0419492	0.0305661	0.05	0.028	1
BTF3L4	0.00626144	-0.147581	0.212	0.291	1		RAB11FIP2	0.0420364	0.0303007	0.05	0.028	1
EIF3A	0.006295	0.145603	0.4	0.328	1		ZCCHC3	0.0420951	0.0315105	0.054	0.031	1
FYN	0.00631691	0.0570732	0.088	0.048	1		PRMT3	0.0421947	0.0237631	0.033	0.016	1
DUSP4	0.0063376	0.312096	0.329	0.261	1		RAD51D	0.0422703	0.0234947	0.033	0.016	1
PLA1A	0.00634409	-0.0609089	0.008	0.045	1		PPTC7	0.0423647	0.0496256	0.133	0.094	1
ZMIZ1-AS1	0.00634617	-0.0593518	0.008	0.045	1		C5orf30	0.0424554	0.0198863	0.025	0.011	1
RUNX3	0.00634689	0.0940767	0.229	0.161	1		MS4A8	0.0424722	0.0111544	0.004	0.001	1
TACC1	0.00636806	0.133913	0.362	0.283	1		PCSK1	0.0424722	0.0171037	0.004	0.001	1
STARD4	0.00639046	-0.0716212	0.038	0.088	1		SLC18A2	0.0424722	0.0111544	0.004	0.001	1
TOR3A	0.00639161	0.0942083	0.204	0.142	1		TPH1	0.0424722	0.185048	0.004	0.001	1
C19orf38	0.00640579	0.112918	0.162	0.108	1		AC079922.3	0.0425341	0.0277949	0.029	0.013	1
UQCRB	0.00642467	0.206283	0.833	0.826	1		ANKMY1	0.0425596	0.0236693	0.021	0.008	1
RAP2C	0.00642707	-0.104092	0.092	0.156	1		AC006547.15	0.0426081	0.0051805	0.004	0.001	1
SNHG8	0.00642865	0.161754	0.379	0.307	1		AC083949.1	0.0426081	0.0051805	0.004	0.001	1
SHF	0.00643139	0.0231283	0.025	0.008	1		AC093627.9	0.0426081	0.0051805	0.004	0.001	1
B2M	0.00643789	-0.278372	1	1	1		AC097721.2	0.0426081	0.0051805	0.004	0.001	1
PHF11	0.00646909	-0.109119	0.079	0.139	1		AC100830.5	0.0426081	0.0051805	0.004	0.001	1
WASF2	0.00648672	0.103393	0.371	0.288	1		ADD2	0.0426081	0.0051805	0.004	0.001	1
NDUFC2	0.00649594	0.161903	0.567	0.48	1		ADRB1	0.0426081	0.0051805	0.004	0.001	1
NENF	0.006496	0.180218	0.446	0.376	1		AKR1C2	0.0426081	0.0051805	0.004	0.001	1
BCL10	0.0064969	-0.0989558	0.067	0.125	1		AQP7	0.0426081	0.0051805	0.004	0.001	1
ATP6V1E1	0.00653619	-0.192781	0.225	0.294	1		ARHGAP44	0.0426081	0.0051805	0.004	0.001	1
CUX1	0.00654531	-0.0934243	0.108	0.177	1		ATP1A3	0.0426081	0.0051805	0.004	0.001	1
CCAR1	0.00654921	0.0756431	0.2	0.137	1		B3GALT1	0.0426081	0.0051805	0.004	0.001	1
SLC24A4	0.00655663	0.0404193	0.046	0.02	1		BEST4	0.0426081	0.0051805	0.004	0.001	1
CEP68	0.00658683	0.0551001	0.075	0.04	1		C10orf131	0.0426081	0.0051805	0.004	0.001	1
SUMO1	0.00660799	-0.170236	0.417	0.498	1		CCDC144NL	0.0426081	0.0051805	0.004	0.001	1
MAL2	0.00661751	-0.0517596	0.004	0.038	1		CTA-228A9.3	0.0426081	0.0051805	0.004	0.001	1
CCT3	0.00666721	-0.183242	0.183	0.252	1		CTB-161M19.4	0.0426081	0.0051805	0.004	0.001	1
RP11-425D10.10	0.00669437	0.0415377	0.029	0.01	1		CTC-366B18.4	0.0426081	0.0051805	0.004	0.001	1
IGF2R	0.00672719	-0.124447	0.121	0.188	1		CTC-490E21.14	0.0426081	0.0051805	0.004	0.001	1
BCAP31	0.0067436	-0.253293	0.45	0.518	1		CXXC4	0.0426081	0.0051805	0.004	0.001	1
AARSD1	0.00675342	0.0336005	0.033	0.013	1		DNMT3B	0.0426081	0.0051805	0.004	0.001	1
HMCES	0.00676997	0.0742325	0.083	0.046	1		EDC4	0.0426081	0.0051805	0.004	0.001	1
CTTN	0.00677408	-0.044328	0	0.03	1		EFCAB5	0.0426081	0.0051805	0.004	0.001	1
TMEM219	0.0067841	0.0874315	0.575	0.48	1		F10	0.0426081	0.0051805	0.004	0.001	1
PRKACB	0.00679501	0.0735671	0.125	0.077	1		FAM132B	0.0426081	0.0051805	0.004	0.001	1
HAT1	0.00681079	-0.09742	0.062	0.119	1		FAM212B-AS1	0.0426081	0.0051805	0.004	0.001	1
CBX7	0.00682697	0.0288719	0.033	0.013	1		FAM66C	0.0426081	0.0051805	0.004	0.001	1
VEGFA	0.00684471	0.297673	0.5	0.454	1		FASLG	0.0426081	0.0051805	0.004	0.001	1
TP73-AS1	0.00694049	0.0265488	0.029	0.01	1		FIGF	0.0426081	0.0051805	0.004	0.001	1
MAP3K7CL	0.00701678	-0.0562324	0.004	0.037	1		FRMPD1	0.0426081	0.0051805	0.004	0.001	1
C11orf86	0.00702456	0.0141074	0.013	0.003	1		FST	0.0426081	0.0051805	0.004	0.001	1
CCDC152	0.00702456	0.0141074	0.013	0.003	1		GAPDHS	0.0426081	0.0051805	0.004	0.001	1
FMOD	0.00702456	0.0141074	0.013	0.003	1		GRAMD1C	0.0426081	0.0051805	0.004	0.001	1
LINC01374	0.00702456	0.0141074	0.013	0.003	1		HAP1	0.0426081	0.0051805	0.004	0.001	1
ZNF517	0.00702456	0.0141074	0.013	0.003	1		IGHV1-3	0.0426081	0.0051805	0.004	0.001	1
FKBP5	0.00706867	-0.112523	0.083	0.144	1		IGKV1-6	0.0426081	0.0051805	0.004	0.001	1
SOCS6	0.00714049	-0.0585865	0.013	0.051	1		IGLV4-69	0.0426081	0.0051805	0.004	0.001	1
ICAM2	0.00718413	0.11087	0.138	0.088	1		ITGA8	0.0426081	0.0051805	0.004	0.001	1
APOL2	0.00720889	-0.0772927	0.029	0.075	1		KIF19	0.0426081	0.0051805	0.004	0.001	1
KCNQ1	0.00722378	0.0461433	0.079	0.043	1		KLHL11	0.0426081	0.0051805	0.004	0.001	1
AHR	0.00723598	0.147189	0.358	0.284	1		KLHL13	0.0426081	0.0051805	0.004	0.001	1
LY75	0.00730213	-0.0606549	0.013	0.051	1		LINC00924	0.0426081	0.0051805	0.004	0.001	1
INPP5D	0.0073311	0.0736747	0.162	0.107	1		LINC01485	0.0426081	0.0051805	0.004	0.001	1
SAMD9	0.00740488	-0.0757056	0.021	0.063	1		LINC01515	0.0426081	0.0051805	0.004	0.001	1
AKAP13	0.00740597	0.15354	0.488	0.405	1		LINC01551	0.0426081	0.0051805	0.004	0.001	1
MAP1LC3A	0.00743485	-0.112672	0.067	0.124	1		LINC01564	0.0426081	0.0051805	0.004	0.001	1
BOLA3	0.00743759	-0.135098	0.112	0.177	1		LRGUK	0.0426081	0.0051805	0.004	0.001	1
ARL17B	0.00743816	0.0175854	0.017	0.004	1		LRRTM2	0.0426081	0.0051805	0.004	0.001	1
DLEU7	0.00743939	-0.0658129	0.013	0.05	1		MEX3A	0.0426081	0.0051805	0.004	0.001	1
KANK2	0.0074534	0.0173138	0.017	0.004	1		MFSD6L	0.0426081	0.0051805	0.004	0.001	1
RP11-774O3.3	0.00745795	0.0207721	0.021	0.006	1		MGARP	0.0426081	0.0051805	0.004	0.001	1
HNRNPU-AS1	0.00746711	0.0607686	0.088	0.049	1		MSANTD1	0.0426081	0.0051805	0.004	0.001	1
EPB41L4A-AS1	0.00747662	0.0849747	0.146	0.094	1		NPR1	0.0426081	0.0051805	0.004	0.001	1
GLRX	0.00747842	-0.218435	0.425	0.505	1		NTRK2	0.0426081	0.0051805	0.004	0.001	1
RAI14	0.00754076	-0.0498733	0	0.029	1		OR51E1	0.0426081	0.0051805	0.004	0.001	1
CD320	0.00757205	0.0559872	0.083	0.046	1		OTUD7A	0.0426081	0.0051805	0.004	0.001	1
MAPK1	0.00759315	0.0855284	0.267	0.194	1		PAX5	0.0426081	0.0051805	0.004	0.001	1
STX12	0.00760158	-0.115126	0.15	0.224	1		PRKAR2A-AS1	0.0426081	0.0051805	0.004	0.001	1
IDH3A	0.00760443	-0.0709865	0.033	0.081	1		PTGER3	0.0426081	0.0051805	0.004	0.001	1
MT-ATP8	0.00760579	0.0775963	0.121	0.075	1		PTPRD	0.0426081	0.0051805	0.004	0.001	1
UGCG	0.00761378	-0.114137	0.112	0.18	1		REM1	0.0426081	0.0051805	0.004	0.001	1
CHD2	0.00763133	0.119352	0.242	0.177	1		RLTPR	0.0426081	0.0051805	0.004	0.001	1
[truncated: 1,487 more rows]

## Sheet: B
DEG	p_val	avg_log2FC	pct.1	pct.2	p_val_adj			p_val	avg_log2FC	pct.1	pct.2	p_val_adj		up	p_val	avg_log2FC	pct.1	pct.2	p_val_adj
IGHA1	7.33189e-307	3.46234	0.985	0.326	1.59469e-302		IGHA1	7.33e-307	3.46234	0.985	0.326	1.59e-302		SPP1	1.07e-124	-5.5394	0.019	0.543	2.32e-120
JCHAIN	2.43474e-197	2.8984	0.73	0.137	5.29556e-193		JCHAIN	2.43e-197	2.8984	0.73	0.137	5.3e-193		C15orf48	6.98e-119	-2.36463	0.151	0.643	1.52e-114
IGKC	8.80032e-130	3.06526	0.976	0.684	1.91407e-125		IGKC	8.8e-130	3.06526	0.976	0.684	1.91e-125		CAPG	7.9e-108	-1.77662	0.315	0.765	1.72e-103
SPP1	1.06875e-124	-5.5394	0.019	0.543	2.32453e-120		LYVE1	2.07e-100	1.37636	0.467	0.1	4.51e-96		GLUL	2.05e-90	-1.49408	0.766	0.912	4.45e-86
C15orf48	6.98014e-119	-2.36463	0.151	0.643	1.51818e-114		CLEC10A	4.34e-90	1.01812	0.577	0.182	9.44e-86		LDHA	2.36e-89	-1.49864	0.507	0.804	5.13e-85
CAPG	7.89988e-108	-1.77662	0.315	0.765	1.71822e-103		SEPP1	2.22e-88	1.63878	0.694	0.303	4.82e-84		APOC1	3.45e-86	-3.35022	0.14	0.556	7.51e-82
LYVE1	2.07481e-100	1.37636	0.467	0.1	4.51271e-96		PDK4	2.09e-79	1.04614	0.579	0.209	4.56e-75		CTSD	1.22e-85	-2.05403	0.773	0.9	2.66e-81
GLUL	2.04766e-90	-1.49408	0.766	0.912	4.45367e-86		ZG16	1.15e-78	0.335817	0.201	0.001	2.51e-74		CTSB	5.53e-82	-1.71344	0.886	0.937	1.2e-77
CLEC10A	4.34222e-90	1.01812	0.577	0.182	9.44433e-86		IGHA2	1.63e-75	1.20576	0.266	0.024	3.54e-71		LGALS1	7.96e-81	-1.3277	0.822	0.964	1.73e-76
LDHA	2.35784e-89	-1.49864	0.507	0.804	5.1283e-85		CST3	3.61e-67	0.974096	0.995	0.957	7.86e-63		APOE	7.24e-80	-3.15697	0.251	0.639	1.57e-75
SEPP1	2.21778e-88	1.63878	0.694	0.303	4.82367e-84		P2RY14	2.14e-54	0.358646	0.232	0.033	4.65e-50		HIF1A	6.63e-79	-1.00194	0.268	0.637	1.44e-74
APOC1	3.4535e-86	-3.35022	0.14	0.556	7.51137e-82		CFD	1.14e-51	0.831579	0.846	0.62	2.48e-47		LITAF	8.85e-78	-1.10958	0.45	0.791	1.92e-73
CTSD	1.22278e-85	-2.05403	0.773	0.9	2.65955e-81		FABP1	2.34e-46	0.411189	0.338	0.102	5.1e-42		CD44	1.49e-77	-0.989772	0.514	0.825	3.24e-73
CTSB	5.53442e-82	-1.71344	0.886	0.937	1.20374e-77		FOLR2	1.4e-43	0.658953	0.611	0.322	3.05e-39		GAPDH	2.5e-77	-1.35765	0.91	0.982	5.44e-73
LGALS1	7.95703e-81	-1.3277	0.822	0.964	1.73065e-76		F13A1	1.41e-41	0.63547	0.56	0.284	3.06e-37		OLR1	5.02e-77	-1.02486	0.061	0.447	1.09e-72
APOE	7.23883e-80	-3.15697	0.251	0.639	1.57445e-75		FGL2	2.61e-41	0.669817	0.818	0.549	5.67e-37		MIF	1.98e-74	-1.06905	0.299	0.647	4.32e-70
PDK4	2.09488e-79	1.04614	0.579	0.209	4.55636e-75		ABCA6	2.97e-39	0.215937	0.139	0.012	6.45e-35		S100A11	4.03e-74	-1.28257	0.928	0.982	8.77e-70
HIF1A	6.62688e-79	-1.00194	0.268	0.637	1.44135e-74		EGFL7	1.96e-37	0.369579	0.232	0.057	4.27e-33		CD9	2.12e-73	-1.30451	0.28	0.661	4.62e-69
ZG16	1.15264e-78	0.335817	0.201	0.001	2.50699e-74		LILRB5	3.46e-36	0.485485	0.364	0.142	7.52e-32		CTSL	1.89e-69	-1.99305	0.431	0.709	4.1e-65
LITAF	8.84604e-78	-1.10958	0.45	0.791	1.92401e-73		FCGBP	2.15e-35	0.170176	0.17	0.028	4.67e-31		SLC16A3	1.39e-67	-0.90805	0.287	0.652	3.02e-63
CD44	1.48815e-77	-0.989772	0.514	0.825	3.23673e-73		GUCA2A	1.24e-34	0.170971	0.11	0.007	2.69e-30		PKM	7.56e-66	-1.2412	0.577	0.817	1.65e-61
GAPDH	2.49987e-77	-1.35765	0.91	0.982	5.43722e-73		SESN1	5.96e-34	0.337228	0.334	0.126	1.3e-29		FABP5	3.74e-65	-1.61459	0.276	0.608	8.14e-61
OLR1	5.01502e-77	-1.02486	0.061	0.447	1.09077e-72		MAMDC2	1.46e-31	0.290844	0.2	0.049	3.17e-27		ALDOA	3.91e-60	-1.09443	0.74	0.889	8.5e-56
IGHA2	1.6272e-75	1.20576	0.266	0.024	3.53915e-71		DNASE1L3	1.5e-31	1.48924	0.17	0.035	3.26e-27		KRT8	3.97e-60	-0.86518	0.124	0.453	8.63e-56
MIF	1.98476e-74	-1.06905	0.299	0.647	4.31684e-70		DPT	4.76e-31	0.19838	0.121	0.014	1.03e-26		S100A10	7.5e-60	-1.16318	0.822	0.935	1.63e-55
S100A11	4.03296e-74	-1.28257	0.928	0.982	8.77169e-70		IGF1	4.92e-30	0.370205	0.246	0.077	1.07e-25		CSTB	4.6e-59	-1.71106	0.781	0.873	1e-54
CD9	2.12314e-73	-1.30451	0.28	0.661	4.61783e-69		SLC40A1	7.99e-30	0.547532	0.56	0.311	1.74e-25		FCGR3A	3.41e-58	-1.15925	0.375	0.687	7.42e-54
CTSL	1.8855e-69	-1.99305	0.431	0.709	4.10096e-65		IGHM	9.22e-30	0.163076	0.143	0.024	2.01e-25		ATP6V1F	1.28e-57	-1.12001	0.656	0.838	2.79e-53
SLC16A3	1.38898e-67	-0.90805	0.287	0.652	3.02103e-63		DCN	1.64e-29	0.407151	0.323	0.136	3.57e-25		KRT18	8.33e-57	-0.667783	0.058	0.367	1.81e-52
CST3	3.61211e-67	0.974096	0.995	0.957	7.85633e-63		CFP	2.09e-29	0.469824	0.357	0.156	4.54e-25		TPM4	1.21e-56	-0.867403	0.351	0.661	2.62e-52
PKM	7.5634e-66	-1.2412	0.577	0.817	1.64504e-61		LTC4S	3.36e-29	0.31362	0.318	0.126	7.31e-25		FTH1	4.22e-56	-1.57012	1	1	9.18e-52
FABP5	3.74304e-65	-1.61459	0.276	0.608	8.1411e-61		TSC22D3	4.24e-29	0.440898	0.899	0.71	9.22e-25		TREM2	5.99e-55	-1.08015	0.117	0.438	1.3e-50
ALDOA	3.90759e-60	-1.09443	0.74	0.889	8.499e-56		VSIG4	2.15e-28	0.501444	0.618	0.398	4.67e-24		GPNMB	1.73e-54	-1.36438	0.346	0.636	3.75e-50
KRT8	3.96898e-60	-0.86518	0.124	0.453	8.63253e-56		MGP	5.73e-28	0.666495	0.408	0.214	1.25e-23		KRT19	3.92e-54	-0.61164	0.073	0.376	8.52e-50
S100A10	7.49552e-60	-1.16318	0.822	0.935	1.63028e-55		CA1	6.4e-28	0.115829	0.072	0.001	1.39e-23		SOD2	3.94e-54	-1.39427	0.492	0.762	8.56e-50
CSTB	4.6023e-59	-1.71106	0.781	0.873	1.001e-54		BLVRB	9.09e-28	0.499994	0.787	0.62	1.98e-23		LIMS1	1.07e-53	-0.812489	0.325	0.639	2.33e-49
FCGR3A	3.40952e-58	-1.15925	0.375	0.687	7.41571e-54		KLF2	1.57e-25	0.374213	0.394	0.199	3.41e-21		SEC61G	1.57e-53	-0.823736	0.59	0.805	3.41e-49
ATP6V1F	1.28331e-57	-1.12001	0.656	0.838	2.7912e-53		NCF1	5.33e-25	0.473479	0.594	0.376	1.16e-20		CLEC5A	4.3e-53	-0.777289	0.034	0.319	9.36e-49
KRT18	8.33103e-57	-0.667784	0.058	0.367	1.812e-52		GUCA2B	9.71e-24	0.0902935	0.061	0.001	2.11e-19		LAPTM5	4.33e-53	-1.00076	0.806	0.927	9.42e-49
TPM4	1.20534e-56	-0.867403	0.351	0.661	2.62162e-52		CXCL12	8.01e-23	0.230226	0.224	0.08	1.74e-18		TPI1	1.6e-52	-0.956061	0.667	0.842	3.48e-48
FTH1	4.2191e-56	-1.57012	1	1	9.17654e-52		HBB	1.04e-22	0.471541	0.136	0.031	2.26e-18		SLC11A1	2.62e-52	-0.812955	0.193	0.509	5.69e-48
TREM2	5.98605e-55	-1.08015	0.117	0.438	1.30197e-50		GFRA2	1.1e-22	0.197537	0.155	0.041	2.39e-18		SERPINA1	6.42e-52	-0.855392	0.372	0.703	1.4e-47
GPNMB	1.72627e-54	-1.36438	0.346	0.636	3.75464e-50		GYPC	3.77e-22	0.541973	0.512	0.338	8.2e-18		ENO1	5.61e-51	-0.974329	0.615	0.831	1.22e-46
P2RY14	2.14007e-54	0.358646	0.232	0.033	4.65465e-50		PLA2G16	5.85e-22	0.245085	0.364	0.18	1.27e-17		ANXA2	1.61e-50	-1.10512	0.709	0.891	3.5e-46
KRT19	3.91666e-54	-0.61164	0.073	0.376	8.51874e-50		HDAC9	1.37e-21	0.141618	0.124	0.027	2.97e-17		PLAUR	4.86e-50	-1.05846	0.39	0.687	1.06e-45
SOD2	3.93677e-54	-1.39427	0.492	0.762	8.56247e-50		CTTNBP2	2.55e-21	0.130423	0.095	0.014	5.55e-17		IGHG4	5.5e-50	-1.57012	0.054	0.335	1.2e-45
LIMS1	1.07316e-53	-0.812489	0.325	0.639	2.33412e-49		WWP1	2.94e-21	0.24408	0.276	0.12	6.4e-17		S100A9	4.59e-49	-0.849231	0.548	0.806	9.99e-45
SEC61G	1.56828e-53	-0.823736	0.59	0.805	3.41101e-49		DHRS9	1.34e-20	0.216049	0.16	0.049	2.92e-16		ACTN1	4.88e-49	-0.580885	0.147	0.456	1.06e-44
CLEC5A	4.30422e-53	-0.777289	0.034	0.319	9.36168e-49		STAB1	1.36e-20	0.500123	0.583	0.409	2.96e-16		TREM1	4.57e-48	-0.630931	0.079	0.365	9.95e-44
LAPTM5	4.32882e-53	-1.00076	0.806	0.927	9.41518e-49		RPL5	2.99e-20	0.330681	0.958	0.885	6.5e-16		LHFPL2	8.67e-48	-0.588929	0.079	0.361	1.89e-43
TPI1	1.60077e-52	-0.956061	0.667	0.842	3.48168e-48		HERPUD1	3.91e-20	0.513374	0.785	0.636	8.51e-16		AGR2	1.75e-47	-0.631852	0.065	0.339	3.81e-43
SLC11A1	2.61608e-52	-0.812955	0.193	0.509	5.68998e-48		PID1	2.76e-19	0.205331	0.19	0.069	5.99e-15		S100A6	1.78e-47	-0.93769	0.927	0.979	3.88e-43
SERPINA1	6.42082e-52	-0.855392	0.372	0.703	1.39653e-47		CLEC9A	3.11e-19	0.0912785	0.052	0.001	6.77e-15		UPP1	2.69e-47	-0.710061	0.22	0.514	5.86e-43
CFD	1.13918e-51	0.831579	0.846	0.62	2.47772e-47		ZBTB16	4.9e-19	0.164294	0.129	0.034	1.07e-14		FN1	4.33e-47	-1.42425	0.049	0.313	9.42e-43
ENO1	5.60666e-51	-0.974329	0.615	0.831	1.21945e-46		MEF2C	6.44e-19	0.288001	0.583	0.386	1.4e-14		SLC16A10	7.49e-46	-0.510045	0.01	0.249	1.63e-41
ANXA2	1.60925e-50	-1.10512	0.709	0.891	3.50012e-46		AHNAK	7.86e-19	0.270668	0.656	0.457	1.71e-14		ATOX1	1.89e-45	-0.799084	0.474	0.727	4.1e-41
PLAUR	4.85576e-50	-1.05846	0.39	0.687	1.05613e-45		SCN9A	1.53e-18	0.115271	0.101	0.02	3.33e-14		FTL	2.48e-45	-1.42757	1	1	5.39e-41
IGHG4	5.50004e-50	-1.57012	0.054	0.335	1.19626e-45		HPGDS	1.54e-18	0.226326	0.221	0.09	3.35e-14		FNDC3B	7.5e-45	-0.531131	0.122	0.403	1.63e-40
S100A9	4.59378e-49	-0.849231	0.548	0.806	9.99147e-45		RPS23	3.75e-18	0.278043	0.99	0.984	8.16e-14		SLC2A3	3.02e-44	-0.805731	0.205	0.496	6.57e-40
ACTN1	4.87686e-49	-0.580885	0.147	0.456	1.06072e-44		FOS	5.32e-18	0.368245	0.967	0.867	1.16e-13		AQP9	7.99e-44	-0.509776	0.023	0.264	1.74e-39
TREM1	4.57323e-48	-0.630931	0.079	0.365	9.94677e-44		SRGAP2B	1.83e-17	0.213928	0.303	0.153	3.98e-13		GSTO1	4.98e-43	-0.870506	0.575	0.772	1.08e-38
LHFPL2	8.67279e-48	-0.588929	0.079	0.361	1.88633e-43		MS4A6A	2.7e-17	0.131706	0.921	0.727	5.88e-13		FCGR2A	6.1e-43	-1.1104	0.594	0.759	1.33e-38
AGR2	1.75305e-47	-0.631852	0.065	0.339	3.81289e-43		MAN1A1	7.54e-17	0.371993	0.359	0.214	1.64e-12		PLA2G7	7.17e-43	-0.980919	0.196	0.49	1.56e-38
S100A6	1.78376e-47	-0.93769	0.927	0.979	3.87967e-43		FCER1A	7.81e-17	0.561321	0.129	0.039	1.7e-12		SERF2	1.79e-42	-0.746637	0.974	0.989	3.89e-38
UPP1	2.69453e-47	-0.710061	0.22	0.514	5.8606e-43		CA4	2.48e-16	0.0622411	0.046	0.002	5.4e-12		SPARC	3.71e-42	-0.490396	0.058	0.311	8.08e-38
FN1	4.3329e-47	-1.42425	0.049	0.313	9.42405e-43		RPL21	3.4e-16	0.286429	0.995	0.991	7.39e-12		IGHG3	8.39e-42	-2.10301	0.041	0.281	1.82e-37
FABP1	2.34405e-46	0.411189	0.338	0.102	5.09832e-42		HBA2	7.54e-16	0.145043	0.109	0.029	1.64e-11		GPX4	1.56e-41	-0.843182	0.77	0.875	3.4e-37
SLC16A10	7.49028e-46	-0.510045	0.01	0.249	1.62914e-41		RPL26	1.09e-15	0.295135	0.99	0.986	2.36e-11		LINC01272	2.97e-41	-0.605924	0.208	0.492	6.45e-37
ATOX1	1.88651e-45	-0.799084	0.474	0.727	4.10316e-41		ADH1B	1.3e-15	0.0990935	0.057	0.006	2.84e-11		CD81	3.09e-41	-0.75297	0.338	0.605	6.72e-37
FTL	2.48029e-45	-1.42757	1	1	5.39462e-41		IGFBP6	1.4e-15	0.196731	0.155	0.057	3.05e-11		RPS27L	5.92e-41	-0.753783	0.607	0.787	1.29e-36
FNDC3B	7.50386e-45	-0.531131	0.122	0.403	1.63209e-40		CD163L1	1.48e-15	0.278015	0.128	0.041	3.22e-11		MMP14	1.05e-40	-0.794566	0.174	0.438	2.28e-36
SLC2A3	3.02133e-44	-0.805731	0.205	0.496	6.57138e-40		LYPD8	1.93e-15	0.0642983	0.039	0.001	4.19e-11		TYMP	1.24e-40	-0.750626	0.734	0.906	2.69e-36
AQP9	7.98623e-44	-0.509776	0.023	0.264	1.73701e-39		GNG2	3.89e-15	0.184295	0.266	0.134	8.45e-11		BCL2A1	2.33e-40	-0.758306	0.235	0.521	5.07e-36
FOLR2	1.4001e-43	0.658953	0.611	0.322	3.04522e-39		RPS18	4.27e-15	0.237367	0.997	0.988	9.28e-11		RALA	2.41e-40	-0.575801	0.12	0.379	5.23e-36
GSTO1	4.9758e-43	-0.870506	0.575	0.772	1.08224e-38		GATM	4.31e-15	0.286697	0.304	0.166	9.38e-11		TCEB2	2.45e-40	-0.688277	0.785	0.89	5.34e-36
FCGR2A	6.10051e-43	-1.1104	0.594	0.759	1.32686e-38		HCST	1.42e-14	0.295471	0.87	0.746	3.09e-10		PGK1	2.71e-40	-0.777224	0.572	0.77	5.9e-36
PLA2G7	7.17481e-43	-0.980919	0.196	0.49	1.56052e-38		FILIP1L	1.91e-14	0.173442	0.207	0.093	4.15e-10		CALM1	3.22e-40	-0.937164	0.662	0.798	7.01e-36
SERF2	1.7894e-42	-0.746637	0.974	0.989	3.89194e-38		FKBP5	3e-14	0.244497	0.592	0.424	6.52e-10		YWHAH	3.67e-40	-0.908488	0.44	0.677	7.99e-36
SPARC	3.71301e-42	-0.490396	0.058	0.311	8.0758e-38		GLTSCR2	3.1e-14	0.251194	0.721	0.568	6.73e-10		C4orf3	4.24e-40	-0.661146	0.573	0.755	9.22e-36
IGHG3	8.38784e-42	-2.10301	0.041	0.281	1.82435e-37		RPL6	4.15e-14	0.287083	0.946	0.921	9.02e-10		IGLC2	7.43e-40	-1.16883	0.579	0.295	1.62e-35
F13A1	1.40735e-41	0.63547	0.56	0.284	3.06098e-37		CLCA4	4.46e-14	0.0931152	0.038	0.001	9.7e-10		CCL2	7.55e-40	-2.61277	0.094	0.338	1.64e-35
GPX4	1.56497e-41	-0.843182	0.77	0.875	3.4038e-37		RPL34	5.41e-14	0.243633	0.997	0.996	1.18e-09		ADAM8	8.25e-40	-0.551736	0.05	0.289	1.79e-35
FGL2	2.60595e-41	0.669817	0.818	0.549	5.66794e-37		TTN	5.68e-14	0.0783844	0.056	0.007	1.24e-09		GCHFR	8.51e-40	-1.07986	0.105	0.353	1.85e-35
LINC01272	2.96618e-41	-0.605924	0.208	0.492	6.45144e-37		AQP8	9.03e-14	0.0500852	0.033	0	1.96e-09		S100A8	1.08e-39	-0.625634	0.231	0.555	2.35e-35
CD81	3.09192e-41	-0.75297	0.338	0.605	6.72493e-37		JAML	1.52e-13	0.403955	0.442	0.297	3.31e-09		RHEB	1.37e-39	-0.627029	0.337	0.593	2.97e-35
RPS27L	5.91829e-41	-0.753783	0.607	0.787	1.28723e-36		AP1S2	1.65e-13	0.362325	0.667	0.548	3.58e-09		SDC2	1.95e-39	-0.7903	0.065	0.306	4.25e-35
MMP14	1.05005e-40	-0.794566	0.174	0.438	2.28386e-36		SULT1A1	7.21e-13	0.206312	0.325	0.193	1.57e-08		DYNLL1	2.2e-39	-0.765992	0.697	0.826	4.78e-35
TYMP	1.23734e-40	-0.750626	0.734	0.906	2.69122e-36		RPS14	8.66e-13	0.215839	0.992	0.989	1.88e-08		ITGB1	3.14e-39	-0.597981	0.348	0.594	6.83e-35
BCL2A1	2.33089e-40	-0.758306	0.235	0.521	5.06968e-36		STON2	1e-12	0.0841554	0.076	0.018	2.18e-08		C4orf48	4.14e-39	-0.615004	0.531	0.745	9e-35
RALA	2.40502e-40	-0.575801	0.12	0.379	5.23092e-36		RGL1	1.46e-12	0.250199	0.308	0.187	3.18e-08		YWHAZ	5.04e-39	-0.622969	0.524	0.736	1.1e-34
TCEB2	2.45304e-40	-0.688277	0.785	0.89	5.33536e-36		RPS13	1.49e-12	0.26997	0.974	0.966	3.25e-08		POMP	3.38e-38	-0.687533	0.753	0.864	7.35e-34
PGK1	2.71451e-40	-0.777224	0.572	0.77	5.90406e-36		MAF	3.51e-12	0.340354	0.55	0.43	7.64e-08		SEPW1	7.53e-38	-0.590209	0.227	0.488	1.64e-33
CALM1	3.22355e-40	-0.937164	0.662	0.798	7.01121e-36		SLC9A9	4.14e-12	0.128418	0.159	0.069	9.01e-08		SH3BGRL3	1.03e-37	-0.795764	0.905	0.95	2.24e-33
YWHAH	3.67452e-40	-0.908488	0.44	0.677	7.99209e-36		EMB	4.17e-12	0.25182	0.372	0.243	9.08e-08		REG4	4.81e-37	-0.389379	0.003	0.197	1.05e-32
C4orf3	4.2384e-40	-0.661146	0.573	0.755	9.21852e-36		RPL23	4.93e-12	0.245141	0.977	0.959	1.07e-07		GK	4.88e-37	-0.449265	0.09	0.334	1.06e-32
IGLC2	7.42811e-40	-1.16883	0.579	0.295	1.61561e-35		SMAP2	6.05e-12	0.182056	0.539	0.38	1.32e-07		PLAU	6.05e-37	-0.565499	0.091	0.334	1.32e-32
CCL2	7.54927e-40	-2.61277	0.094	0.338	1.64197e-35		EPS8	7.41e-12	0.136817	0.177	0.082	1.61e-07		HEXB	1.2e-36	-0.764313	0.409	0.635	2.62e-32
ADAM8	8.25203e-40	-0.551736	0.05	0.289	1.79482e-35		SHMT1	7.61e-12	0.103276	0.105	0.035	1.66e-07		LINC01094	1.21e-36	-0.417211	0.031	0.246	2.62e-32
GCHFR	8.51375e-40	-1.07986	0.105	0.353	1.85174e-35		RNASE1	1.03e-11	0.395021	0.641	0.512	2.23e-07		SDCBP	5.08e-36	-0.710171	0.777	0.884	1.1e-31
S100A8	1.08135e-39	-0.625634	0.231	0.555	2.35194e-35		AFF3	1.03e-11	0.0525197	0.039	0.004	2.24e-07		S100P	1.23e-35	-0.462459	0.041	0.254	2.67e-31
RHEB	1.36727e-39	-0.627029	0.337	0.593	2.97382e-35		CALM2	1.28e-11	0.244313	0.97	0.896	2.79e-07		COL1A1	2.84e-35	-0.381859	0.043	0.259	6.17e-31
SDC2	1.95203e-39	-0.790299	0.065	0.306	4.24567e-35		CD36	1.76e-11	0.240938	0.404	0.27	3.82e-07		ATP6V0E1	3.77e-35	-0.674608	0.761	0.874	8.2e-31
DYNLL1	2.19633e-39	-0.765992	0.697	0.826	4.77701e-35		RPS6	2.33e-11	0.19577	0.993	0.98	5.07e-07		FBP1	4.09e-35	-1.02417	0.168	0.407	8.89e-31
ABCA6	2.96741e-39	0.215937	0.139	0.012	6.45411e-35		P2RY13	2.83e-11	0.139051	0.26	0.143	6.15e-07		TMEM167A	7.56e-35	-0.503112	0.303	0.556	1.64e-30
ITGB1	3.13883e-39	-0.597981	0.348	0.594	6.82695e-35		WASF2	4.15e-11	0.20651	0.515	0.37	9.03e-07		PRDX1	8.05e-35	-0.919002	0.689	0.818	1.75e-30
C4orf48	4.13923e-39	-0.615004	0.531	0.745	9.00283e-35		SLC26A3	6.11e-11	0.0612234	0.042	0.005	1.33e-06		ATP6V1B2	1.33e-34	-0.624736	0.389	0.613	2.88e-30
YWHAZ	5.03899e-39	-0.622969	0.524	0.736	1.09598e-34		C1QA	6.66e-11	0.199768	0.815	0.69	1.45e-06		ALCAM	2.31e-34	-0.530288	0.125	0.365	5.03e-30
POMP	3.37888e-38	-0.687533	0.753	0.864	7.34907e-34		CD302	7.08e-11	0.212091	0.499	0.361	1.54e-06		PFN1	2.88e-34	-0.755432	0.943	0.967	6.26e-30
SEPW1	7.5276e-38	-0.590209	0.227	0.488	1.63725e-33		FCGRT	7.08e-11	0.21696	0.872	0.778	1.54e-06		ASAH1	8.72e-34	-0.841584	0.639	0.787	1.9e-29
SH3BGRL3	1.02799e-37	-0.795764	0.905	0.95	2.23587e-33		GPBAR1	8.75e-11	0.129001	0.122	0.049	1.9e-06		TXN	2.05e-33	-0.830468	0.635	0.784	4.46e-29
EGFL7	1.96461e-37	0.369579	0.232	0.057	4.27304e-33		ITSN1	9.09e-11	0.163921	0.183	0.092	1.98e-06		DBI	2.17e-33	-0.802632	0.707	0.81	4.72e-29
REG4	4.8054e-37	-0.389379	0.003	0.197	1.04517e-32		RPS27A	1.41e-10	0.219225	0.992	0.988	3.06e-06		MMP1	3.22e-33	-2.17076	0.011	0.193	7.01e-29
GK	4.88253e-37	-0.449265	0.09	0.334	1.06195e-32		RPL31	1.43e-10	0.191723	0.965	0.947	3.1e-06		HSP90AA1	3.23e-33	-0.858949	0.814	0.912	7.02e-29
PLAU	6.05122e-37	-0.565499	0.091	0.334	1.31614e-32		ADORA3	1.69e-10	0.180115	0.298	0.179	3.67e-06		TIMP1	9.36e-33	-1.57911	0.761	0.853	2.04e-28
HEXB	1.20297e-36	-0.764313	0.409	0.635	2.61646e-32		PLEKHG5	2.31e-10	0.0586752	0.043	0.007	5.02e-06		ALOX5AP	1.23e-32	-1.28964	0.557	0.701	2.68e-28
LINC01094	1.20608e-36	-0.417211	0.031	0.246	2.62322e-32		SRGAP2C	2.93e-10	0.150327	0.273	0.162	6.37e-06		PLP2	1.65e-32	-0.593244	0.213	0.452	3.59e-28
LILRB5	3.45567e-36	0.485485	0.364	0.142	7.51608e-32		C1QB	2.98e-10	0.163765	0.784	0.631	6.49e-06		COL3A1	1.92e-32	-0.344412	0.045	0.248	4.18e-28
SDCBP	5.08018e-36	-0.710171	0.777	0.884	1.10494e-31		EEF1B2	3.42e-10	0.211022	0.861	0.787	7.43e-06		PLXDC2	2.95e-32	-0.501313	0.246	0.485	6.42e-28
S100P	1.22959e-35	-0.462459	0.041	0.254	2.67437e-31		FEZ1	5.88e-10	0.0547563	0.041	0.006	1.28e-05		ACP5	4.34e-32	-0.522463	0.375	0.617	9.45e-28
FCGBP	2.14873e-35	0.170176	0.17	0.028	4.67348e-31		PABPC1	1.16e-09	0.180555	0.931	0.867	2.53e-05		COX7A2	5.65e-32	-0.654451	0.724	0.86	1.23e-27
COL1A1	2.83717e-35	-0.381859	0.043	0.259	6.17085e-31		SHE	1.19e-09	0.073462	0.056	0.013	2.6e-05		IL7R	1.11e-31	-0.778644	0.029	0.222	2.42e-27
ATP6V0E1	3.76783e-35	-0.674608	0.761	0.874	8.19504e-31		RPS3A	1.37e-09	0.200029	0.988	0.98	2.98e-05		TGM2	1.37e-31	-0.470734	0.029	0.216	2.99e-27
FBP1	4.08862e-35	-1.02417	0.168	0.407	8.89275e-31		EFEMP1	1.93e-09	0.0709347	0.06	0.015	4.19e-05		UBL5	2.23e-31	-0.569136	0.761	0.876	4.85e-27
TMEM167A	7.55978e-35	-0.503112	0.303	0.556	1.64425e-30		PLAC9	1.93e-09	0.061727	0.045	0.008	4.21e-05		GPX1	3.67e-31	-0.82036	0.95	0.967	7.99e-27
PRDX1	8.04601e-35	-0.919002	0.689	0.818	1.75001e-30		RPL23A	2.08e-09	0.182219	0.985	0.967	4.52e-05		IGLC3	3.76e-31	-0.687587	0.473	0.23	8.19e-27
GUCA2A	1.23757e-34	0.170971	0.11	0.007	2.69171e-30		RPL30	2.12e-09	0.19301	0.978	0.961	4.6e-05		VIM	3.92e-31	-0.922338	0.899	0.955	8.53e-27
ATP6V1B2	1.32635e-34	-0.624736	0.389	0.613	2.8848e-30		ALDH1A1	2.13e-09	0.215972	0.327	0.214	4.64e-05		LILRB4	4.26e-31	-0.81291	0.272	0.492	9.26e-27
ALCAM	2.31432e-34	-0.530288	0.125	0.365	5.03365e-30		NFIA	2.54e-09	0.119267	0.13	0.059	5.53e-05		CKLF	4.79e-31	-0.785855	0.507	0.701	1.04e-26
PFN1	2.87661e-34	-0.755432	0.943	0.967	6.25663e-30		RPS4X	3.39e-09	0.185001	0.98	0.974	7.38e-05		DNASE2	8.39e-31	-0.535589	0.143	0.376	1.83e-26
SESN1	5.95979e-34	0.337228	0.334	0.126	1.29625e-29		ADGRG6	3.39e-09	0.0763766	0.077	0.025	7.38e-05		SOCS3	1.15e-30	-0.5928	0.253	0.498	2.51e-26
ASAH1	8.72063e-34	-0.841584	0.639	0.787	1.89674e-29		C1QC	3.57e-09	0.059682	0.762	0.632	7.76e-05		LINC00152	1.2e-30	-0.536249	0.186	0.425	2.61e-26
TXN	2.04992e-33	-0.830468	0.635	0.784	4.45858e-29		GPR34	3.7e-09	0.229056	0.496	0.373	8.05e-05		CD63	1.23e-30	-0.934341	0.909	0.936	2.68e-26
DBI	2.16861e-33	-0.802632	0.707	0.81	4.71673e-29		RPL15	6.26e-09	0.159547	0.984	0.968	0.00013605		NUPR1	1.39e-30	-1.74237	0.144	0.355	3.02e-26
MMP1	3.22233e-33	-2.17076	0.011	0.193	7.00857e-29		BATF3	6.88e-09	0.103576	0.129	0.059	0.00014969		ACTR3	1.4e-30	-0.570611	0.496	0.69	3.04e-26
HSP90AA1	3.22893e-33	-0.858949	0.814	0.912	7.02292e-29		MS4A4A	7.52e-09	0.254495	0.659	0.56	0.00016363		ANPEP	1.73e-30	-0.387425	0.046	0.239	3.75e-26
TIMP1	9.3579e-33	-1.57911	0.761	0.853	2.03534e-28		RPS8	8.66e-09	0.171362	0.982	0.978	0.00018842		ITGAX	1.83e-30	-0.439534	0.129	0.352	3.99e-26
ALOX5AP	1.23238e-32	-1.28964	0.557	0.701	2.68044e-28		MS4A12	9.73e-09	0.0301725	0.022	0.001	0.00021156		TUBA1C	1.92e-30	-0.550162	0.19	0.418	4.17e-26
PLP2	1.65073e-32	-0.593243	0.213	0.452	3.59034e-28		RPL13A	1.18e-08	0.162719	0.997	0.996	0.00025701		DSE	2.39e-30	-0.426653	0.181	0.413	5.2e-26
COL3A1	1.92161e-32	-0.344412	0.045	0.248	4.1795e-28		PCDH12	1.24e-08	0.0635646	0.056	0.015	0.00026978		CD82	2.4e-30	-0.347054	0.031	0.216	5.21e-26
PLXDC2	2.95163e-32	-0.501313	0.246	0.485	6.4198e-28		UGT2B17	1.34e-08	0.0271848	0.019	0	0.00029044		NOP10	2.88e-30	-0.63749	0.606	0.758	6.27e-26
ACP5	4.34371e-32	-0.522463	0.375	0.617	9.44757e-28		PLTP	1.54e-08	0.231867	0.469	0.348	0.00033581		PDLIM7	3.2e-30	-0.397132	0.065	0.266	6.96e-26
COX7A2	5.64993e-32	-0.654451	0.724	0.86	1.22886e-27		QPRT	1.69e-08	0.12007	0.117	0.053	0.00036692		HSP90B1	6.66e-30	-0.546493	0.478	0.684	1.45e-25
IL7R	1.11231e-31	-0.778644	0.029	0.222	2.41928e-27		CEBPD	1.73e-08	0.1132	0.64	0.505	0.00037659		OTOA	1.09e-29	-0.553345	0.068	0.267	2.36e-25
TGM2	1.37455e-31	-0.470734	0.029	0.216	2.98964e-27		RPL22	2.74e-08	0.153366	0.965	0.943	0.00059622		ATP6V1G1	1.75e-29	-0.565171	0.678	0.802	3.8e-25
MAMDC2	1.45617e-31	0.290844	0.2	0.049	3.16717e-27		PDGFB	2.98e-08	0.110376	0.118	0.055	0.00064808		GPX2	1.94e-29	-0.293081	0.022	0.195	4.22e-25
DNASE1L3	1.49687e-31	1.48924	0.17	0.035	3.25569e-27		FSCN1	3.4e-08	0.0970024	0.132	0.063	0.00073917		ATP5E	2.22e-29	-0.5478	0.977	0.989	4.84e-25
UBL5	2.22846e-31	-0.569136	0.761	0.876	4.84691e-27		WBSCR27	3.87e-08	0.0457225	0.039	0.008	0.00084265		PPT1	3.97e-29	-0.597242	0.49	0.674	8.64e-25
GPX1	3.67308e-31	-0.82036	0.95	0.967	7.98894e-27		LGMN	4.47e-08	0.395194	0.58	0.51	0.00097324		CORO1C	4.33e-29	-0.487131	0.23	0.448	9.42e-25
IGLC3	3.76331e-31	-0.687587	0.473	0.23	8.18521e-27		RARRES3	4.98e-08	0.185036	0.38	0.267	0.00108298		CD53	4.86e-29	-0.643186	0.591	0.743	1.06e-24
VIM	3.92155e-31	-0.922338	0.899	0.955	8.52938e-27		RPL7A	5.07e-08	0.194205	0.969	0.945	0.00110339		ERO1A	8.58e-29	-0.415137	0.109	0.315	1.87e-24
LILRB4	4.25818e-31	-0.81291	0.272	0.492	9.26154e-27		RPL7	5.12e-08	0.182155	0.98	0.975	0.00111441		VCAN	1.19e-28	-0.688547	0.232	0.476	2.59e-24
DPT	4.75675e-31	0.19838	0.121	0.014	1.03459e-26		RP11-798K3.3	5.71e-08	0.0439236	0.027	0.003	0.00124164		PDXK	1.25e-28	-0.491738	0.197	0.42	2.72e-24
CKLF	4.789e-31	-0.785855	0.507	0.701	1.04161e-26		CLEC4G	7.96e-08	0.119443	0.076	0.028	0.00173104		FPR3	1.64e-28	-0.50888	0.418	0.641	3.58e-24
DNASE2	8.39114e-31	-0.535589	0.143	0.376	1.82507e-26		RPL4	8.44e-08	0.174382	0.878	0.817	0.00183475		ATP6AP1	2.1e-28	-0.509657	0.344	0.564	4.56e-24
SOCS3	1.15386e-30	-0.5928	0.253	0.498	2.50964e-26		RPL36A	8.8e-08	0.17459	0.938	0.885	0.00191406		IFI30	2.36e-28	-0.570927	0.243	0.468	5.13e-24
LINC00152	1.2023e-30	-0.536249	0.186	0.425	2.615e-26		RP11-467I17.1	9.54e-08	0.032297	0.023	0.002	0.00207582		SAT1	2.54e-28	-0.621891	0.959	0.983	5.52e-24
CD63	1.23016e-30	-0.934341	0.909	0.936	2.6756e-26		CLCA1	1.04e-07	0.0263304	0.019	0.001	0.00226965		LAMP1	2.54e-28	-0.748415	0.461	0.627	5.52e-24
NUPR1	1.38932e-30	-1.74237	0.144	0.355	3.02177e-26		SRGAP2	1.13e-07	0.128753	0.235	0.146	0.00245081		PLSCR1	2.68e-28	-0.571344	0.356	0.558	5.83e-24
ACTR3	1.39637e-30	-0.570611	0.496	0.69	3.0371e-26		FRMD4B	1.15e-07	0.157912	0.413	0.301	0.00249342		MSR1	3.47e-28	-0.719085	0.337	0.529	7.55e-24
ANPEP	1.72599e-30	-0.387425	0.046	0.239	3.75402e-26		IFITM2	1.23e-07	0.216016	0.749	0.614	0.00267792		IFI6	6.44e-28	-1.23328	0.367	0.573	1.4e-23
ITGAX	1.83386e-30	-0.439534	0.129	0.352	3.98865e-26		RPL19	1.56e-07	0.167893	0.986	0.985	0.00339245		MMP9	6.65e-28	-1.09681	0.098	0.305	1.45e-23
TUBA1C	1.91522e-30	-0.550162	0.19	0.418	4.16561e-26		IL1R2	1.74e-07	0.124075	0.163	0.089	0.00378003		RAB1A	1.19e-27	-0.491619	0.393	0.595	2.6e-23
DSE	2.3897e-30	-0.426653	0.181	0.413	5.1976e-26		RPL35A	2e-07	0.167136	0.984	0.978	0.00435786		PEA15	1.3e-27	-0.456796	0.171	0.387	2.82e-23
CD82	2.39741e-30	-0.347054	0.031	0.216	5.21436e-26		CKB	2.46e-07	0.0894956	0.103	0.047	0.0053555		IL1RN	1.72e-27	-1.12008	0.09	0.285	3.75e-23
NOP10	2.88319e-30	-0.63749	0.606	0.758	6.27093e-26		NCF4	3.26e-07	0.231883	0.484	0.382	0.00709432		FLOT1	2.17e-27	-0.486866	0.28	0.493	4.73e-23
PDLIM7	3.20028e-30	-0.397132	0.065	0.266	6.9606e-26		RPS24	3.39e-07	0.134562	0.993	0.992	0.00737209		UQCR11	2.25e-27	-0.579101	0.806	0.861	4.88e-23
IGF1	4.92272e-30	0.370205	0.246	0.077	1.07069e-25		RPS25	3.86e-07	0.14417	0.985	0.965	0.00840568		VEGFA	2.58e-27	-0.456966	0.144	0.358	5.62e-23
HSP90B1	6.65565e-30	-0.546493	0.478	0.684	1.4476e-25		CPVL	4.24e-07	0.241447	0.609	0.515	0.00922333		SRGN	3e-27	-0.553289	0.951	0.976	6.52e-23
SLC40A1	7.99153e-30	0.547532	0.56	0.311	1.73816e-25		EEF1A1	4.28e-07	0.129679	0.999	0.998	0.00929898		MYL6	4.41e-27	-0.777153	0.955	0.969	9.59e-23
IGHM	9.22416e-30	0.163076	0.143	0.024	2.00626e-25		RPL11	5.17e-07	0.157329	0.99	0.982	0.0112517		UQCRQ	4.59e-27	-0.551382	0.668	0.799	9.99e-23
OTOA	1.08732e-29	-0.553345	0.068	0.267	2.36493e-25		ABCA9	5.19e-07	0.0325038	0.024	0.003	0.0112871		LYZ	6.24e-27	-0.3167	0.803	0.95	1.36e-22
DCN	1.6399e-29	0.407151	0.323	0.136	3.56678e-25		JUNB	5.22e-07	0.223492	0.849	0.756	0.0113577		VMP1	7.23e-27	-0.531533	0.423	0.636	1.57e-22
ATP6V1G1	1.74501e-29	-0.565171	0.678	0.802	3.79539e-25		SIDT1	5.38e-07	0.0689812	0.068	0.025	0.0116951		FCER1G	1e-26	-0.774978	0.965	0.977	2.18e-22
GPX2	1.93987e-29	-0.293081	0.022	0.195	4.21922e-25		NAV2	5.92e-07	0.0442181	0.038	0.009	0.0128653		PLIN2	1.42e-26	-0.911003	0.428	0.602	3.09e-22
CFP	2.08819e-29	0.469824	0.357	0.156	4.54181e-25		SDPR	6.46e-07	0.0890905	0.05	0.015	0.0140536		BHLHE40	1.77e-26	-0.388578	0.102	0.3	3.86e-22
ATP5E	2.22414e-29	-0.5478	0.977	0.989	4.8375e-25		FCER2	6.75e-07	0.0675718	0.045	0.012	0.0146861		CYSTM1	2.08e-26	-0.48297	0.2	0.409	4.53e-22
LTC4S	3.36027e-29	0.31362	0.318	0.126	7.30859e-25		RPL18A	6.93e-07	0.177628	0.996	0.989	0.015067		P4HB	2.12e-26	-0.60347	0.409	0.601	4.61e-22
PPT1	3.97089e-29	-0.597242	0.49	0.674	8.63669e-25		TNXB	7.36e-07	0.0461952	0.03	0.005	0.0160174		ATP1B3	2.71e-26	-0.518165	0.486	0.676	5.89e-22
TSC22D3	4.24132e-29	0.440898	0.899	0.71	9.22486e-25		PAQR7	7.57e-07	0.0481596	0.043	0.012	0.0164632		WBP5	3.04e-26	-0.493316	0.173	0.374	6.61e-22
CORO1C	4.32994e-29	-0.487131	0.23	0.448	9.41761e-25		RPL10A	7.76e-07	0.135073	0.948	0.904	0.0168709		B3GNT5	4.01e-26	-0.306239	0.077	0.265	8.72e-22
CD53	4.855e-29	-0.643186	0.591	0.743	1.05596e-24		RPL13	8.86e-07	0.148169	0.995	0.998	0.0192691		MCEMP1	4.55e-26	-0.563337	0.033	0.195	9.9e-22
ERO1A	8.58442e-29	-0.415137	0.109	0.315	1.86711e-24		RPL29	8.92e-07	0.170589	0.974	0.961	0.0194061		TMEM51	4.91e-26	-0.359697	0.105	0.299	1.07e-21
VCAN	1.18861e-28	-0.688548	0.232	0.476	2.58524e-24		GCNT1	9.74e-07	0.12049	0.145	0.081	0.0211836		GRINA	5.17e-26	-0.547361	0.398	0.593	1.12e-21
PDXK	1.24853e-28	-0.491738	0.197	0.42	2.71556e-24		CEACAM7	1.12e-06	0.0224781	0.016	0.001	0.024397		ROMO1	5.98e-26	-0.471543	0.296	0.497	1.3e-21
FPR3	1.64398e-28	-0.50888	0.418	0.641	3.57565e-24		LINC00936	1.19e-06	0.248443	0.323	0.236	0.0259564		ID3	9.7e-26	-0.535286	0.088	0.275	2.11e-21
ATP6AP1	2.09724e-28	-0.509657	0.344	0.564	4.5615e-24		AL928768.3	1.24e-06	0.293202	0.022	0.002	0.0270166		CXCL16	1.16e-25	-0.625728	0.408	0.591	2.52e-21
VSIG4	2.14794e-28	0.501444	0.618	0.398	4.67177e-24		PI16	1.61e-06	0.0194699	0.014	0	0.0349149		ACTB	1.43e-25	-0.696859	0.997	0.996	3.11e-21
IFI30	2.3579e-28	-0.570927	0.243	0.468	5.12843e-24		ITM2C	1.61e-06	0.12625	0.159	0.092	0.034985		PGAM1	1.95e-25	-0.568635	0.389	0.578	4.24e-21
SAT1	2.53709e-28	-0.621891	0.959	0.983	5.51816e-24		MTSS1	1.82e-06	0.108939	0.251	0.166	0.0396264		LCN2	2.07e-25	-0.228183	0.005	0.145	4.5e-21
LAMP1	2.53899e-28	-0.748415	0.461	0.627	5.5223e-24		DMD	1.92e-06	0.0369227	0.031	0.007	0.0416954		ANXA5	4.3e-25	-0.653866	0.712	0.803	9.36e-21
PLSCR1	2.68163e-28	-0.571344	0.356	0.558	5.83255e-24		FOSB	2.28e-06	0.223235	0.683	0.592	0.0496332		KDELR2	5.39e-25	-0.494127	0.364	0.557	1.17e-20
MSR1	3.47127e-28	-0.719085	0.337	0.529	7.55002e-24		RP6-159A1.4	2.72e-06	0.0908061	0.111	0.057	0.0592121		ATP6V0B	9.57e-25	-0.696932	0.723	0.809	2.08e-20
MGP	5.7275e-28	0.666495	0.408	0.214	1.24573e-23		SLC18B1	2.74e-06	0.0906834	0.12	0.063	0.0595608		PSAP	9.58e-25	-0.776142	0.967	0.978	2.08e-20
CA1	6.39535e-28	0.115829	0.072	0.001	1.39099e-23		BIRC3	2.86e-06	0.152312	0.238	0.158	0.0621552		BSG	1.02e-24	-0.486821	0.389	0.569	2.21e-20
IFI6	6.43694e-28	-1.23328	0.367	0.573	1.40004e-23		RP11-347P5.1	2.99e-06	0.112784	0.188	0.116	0.0650672		ATP13A3	1.08e-24	-0.394151	0.133	0.33	2.36e-20
MMP9	6.64784e-28	-1.09681	0.098	0.305	1.4459e-23		KLF4	3.04e-06	0.16123	0.587	0.472	0.066175		HCFC1R1	1.09e-24	-0.404729	0.16	0.358	2.37e-20
BLVRB	9.09298e-28	0.499994	0.787	0.62	1.97772e-23		PHGR1	3.67e-06	0.156171	0.459	0.356	0.0797634		VDAC1	1.41e-24	-0.518935	0.408	0.595	3.07e-20
RAB1A	1.19392e-27	-0.491619	0.393	0.595	2.59678e-23		RPL27A	3.72e-06	0.103517	0.999	0.988	0.0808758		EIF4G2	2.02e-24	-0.4901	0.512	0.672	4.4e-20
PEA15	1.29625e-27	-0.456796	0.171	0.387	2.81935e-23		CD209	4.28e-06	0.156704	0.26	0.181	0.0931591		SNRPG	2.34e-24	-0.501839	0.482	0.655	5.09e-20
IL1RN	1.72293e-27	-1.12008	0.09	0.285	3.74738e-23		CNRIP1	4.32e-06	0.0831073	0.133	0.074	0.093908		FXYD3	2.72e-24	-0.396192	0.155	0.351	5.91e-20
FLOT1	2.17377e-27	-0.486866	0.28	0.493	4.72795e-23		GAS7	4.46e-06	0.125655	0.198	0.128	0.0970219		CCL18	3.44e-24	-2.60404	0.113	0.294	7.48e-20
UQCR11	2.2459e-27	-0.579101	0.806	0.861	4.88483e-23		FRAT1	4.73e-06	0.0577143	0.072	0.031	0.102939		UQCR10	3.97e-24	-0.508365	0.666	0.793	8.64e-20
VEGFA	2.58472e-27	-0.456966	0.144	0.358	5.62176e-23		MATN2	4.97e-06	0.0373731	0.023	0.004	0.10809		EML4	4.03e-24	-0.391786	0.155	0.35	8.76e-20
SRGN	2.99704e-27	-0.553289	0.951	0.976	6.51856e-23		RPS20	5.2e-06	0.134164	0.982	0.971	0.113107		ATP6AP2	5.54e-24	-0.592176	0.465	0.628	1.21e-19
MYL6	4.41071e-27	-0.777153	0.955	0.969	9.59329e-23		CCDC141	5.62e-06	0.0293095	0.027	0.005	0.122164		ITGAV	9.22e-24	-0.311957	0.088	0.268	2e-19
UQCRQ	4.59291e-27	-0.551382	0.668	0.799	9.98957e-23		ZNF812P	6.21e-06	0.045064	0.037	0.01	0.135128		GUK1	1.09e-23	-0.51629	0.591	0.725	2.38e-19
LYZ	6.2384e-27	-0.3167	0.803	0.95	1.35685e-22		EIF3L	6.23e-06	0.153942	0.553	0.453	0.135549		SPINT2	1.2e-23	-0.525789	0.338	0.538	2.61e-19
VMP1	7.23299e-27	-0.531534	0.423	0.636	1.57317e-22		FAM26F	6.4e-06	0.148271	0.492	0.398	0.139144		TSC22D1	1.34e-23	-0.434527	0.124	0.317	2.91e-19
FCER1G	1.00061e-26	-0.774978	0.965	0.977	2.17632e-22		FRMD3	7e-06	0.0531473	0.05	0.018	0.152241		LGALS3	1.42e-23	-0.7538	0.668	0.782	3.1e-19
PLIN2	1.42286e-26	-0.911003	0.428	0.602	3.09473e-22		SLC16A7	7.5e-06	0.07306	0.071	0.031	0.163222		HN1	1.87e-23	-0.426017	0.338	0.557	4.07e-19
BHLHE40	1.77459e-26	-0.388578	0.102	0.3	3.85973e-22		PDGFC	7.61e-06	0.114357	0.171	0.107	0.165563		SKIL	1.96e-23	-0.314589	0.107	0.29	4.26e-19
CYSTM1	2.08186e-26	-0.48297	0.2	0.409	4.52804e-22		FAM13A	7.9e-06	0.0921365	0.139	0.081	0.171717		ARL6IP1	2.14e-23	-0.486791	0.474	0.647	4.66e-19
P4HB	2.12017e-26	-0.60347	0.409	0.601	4.61137e-22		CSF1R	8.43e-06	0.0987322	0.664	0.568	0.183264		ADAM9	2.15e-23	-0.386379	0.212	0.407	4.68e-19
ATP1B3	2.7058e-26	-0.518165	0.486	0.676	5.88511e-22		NUP214	8.47e-06	0.159113	0.357	0.274	0.184168		COL1A2	2.27e-23	-0.273342	0.084	0.261	4.94e-19
WBP5	3.03906e-26	-0.493316	0.173	0.374	6.60994e-22		WISP2	8.93e-06	0.0284651	0.018	0.002	0.194285		COX17	2.36e-23	-0.456489	0.438	0.623	5.13e-19
B3GNT5	4.01082e-26	-0.306239	0.077	0.265	8.72354e-22		KLF7	9.16e-06	0.093459	0.204	0.132	0.199153		MARCKSL1	2.44e-23	-0.440926	0.083	0.26	5.31e-19
MCEMP1	4.55156e-26	-0.563337	0.033	0.195	9.89965e-22		HOXB5	9.24e-06	0.0445964	0.039	0.012	0.201047		RETN	2.81e-23	-0.800656	0.053	0.211	6.1e-19
TMEM51	4.90666e-26	-0.359697	0.105	0.299	1.0672e-21		EIF1	1.06e-05	0.146241	0.977	0.949	0.23037		BTG1	3.28e-23	-0.613336	0.644	0.804	7.12e-19
GRINA	5.16716e-26	-0.547361	0.398	0.593	1.12386e-21		CD177	1.15e-05	0.0229178	0.019	0.002	0.249929		CEBPB	4.06e-23	-0.526484	0.601	0.729	8.83e-19
ROMO1	5.98157e-26	-0.471543	0.296	0.497	1.30099e-21		COLEC12	1.18e-05	0.0958105	0.226	0.15	0.257494		BASP1	5.53e-23	-0.390306	0.099	0.277	1.2e-18
ID3	9.70122e-26	-0.535286	0.088	0.275	2.11001e-21		CLDN11	1.21e-05	0.0205481	0.014	0.001	0.262786		ABCG1	6.33e-23	-0.316669	0.065	0.229	1.38e-18
CXCL16	1.1578e-25	-0.625728	0.408	0.591	2.51821e-21		RPS11	1.31e-05	0.120087	0.988	0.975	0.283839		CIB1	6.95e-23	-0.49343	0.424	0.597	1.51e-18
ACTB	1.4309e-25	-0.696859	0.997	0.996	3.11221e-21		DES	1.36e-05	0.056826	0.041	0.013	0.296073		HSPA1B	7.22e-23	-0.901308	0.236	0.428	1.57e-18
KLF2	1.56891e-25	0.374213	0.394	0.199	3.41237e-21		CTD-3116E22.8	1.41e-05	0.0329159	0.026	0.005	0.307356		PLXNC1	7.4e-23	-0.321631	0.087	0.262	1.61e-18
PGAM1	1.94749e-25	-0.568635	0.389	0.578	4.23578e-21		C1QTNF3	1.46e-05	0.0327101	0.023	0.004	0.317466		IFI27L2	8.33e-23	-0.484602	0.458	0.625	1.81e-18
LCN2	2.06849e-25	-0.228183	0.005	0.145	4.49897e-21		LPAR6	1.54e-05	0.174969	0.413	0.328	0.334367		PMP22	9.04e-23	-0.548016	0.385	0.582	1.97e-18
ANXA5	4.30118e-25	-0.653866	0.712	0.803	9.35507e-21		ZFHX3	1.57e-05	0.115853	0.306	0.222	0.341621		ISG15	1.01e-22	-0.894811	0.321	0.519	2.19e-18
NCF1	5.334e-25	0.473479	0.594	0.376	1.16014e-20		CSGALNACT1	1.6e-05	0.0405775	0.045	0.015	0.348038		CYCS	1.48e-22	-0.480602	0.427	0.618	3.22e-18
KDELR2	5.39411e-25	-0.494127	0.364	0.557	1.17322e-20		STK17B	1.68e-05	0.165743	0.425	0.344	0.365908		TIMP2	1.61e-22	-0.524669	0.401	0.569	3.5e-18
ATP6V0B	9.57006e-25	-0.696932	0.723	0.809	2.08149e-20		HBA1	1.73e-05	0.0675985	0.039	0.012	0.376503		TFF3	1.7e-22	-0.431771	0.183	0.373	3.71e-18
PSAP	9.57694e-25	-0.776142	0.967	0.978	2.08298e-20		RPL32	1.75e-05	0.106731	0.993	0.991	0.38029		NEAT1	1.81e-22	-0.573138	0.931	0.934	3.93e-18
BSG	1.01666e-24	-0.486821	0.389	0.569	2.21124e-20		P2RY6	1.86e-05	0.11114	0.211	0.14	0.404531		MIR4435-2HG	2.09e-22	-0.371445	0.094	0.266	4.54e-18
ATP13A3	1.08477e-24	-0.394151	0.133	0.33	2.35938e-20		RPL27	1.95e-05	0.126784	0.967	0.957	0.423473		SCD	2.82e-22	-0.353637	0.056	0.214	6.13e-18
HCFC1R1	1.08973e-24	-0.404729	0.16	0.358	2.37016e-20		RP11-202G18.1	2.01e-05	0.0196941	0.015	0.001	0.436102		RAB31	2.99e-22	-0.530727	0.523	0.658	6.51e-18
VDAC1	1.41162e-24	-0.518935	0.408	0.595	3.07027e-20		POU2F2	2.38e-05	0.160797	0.234	0.165	0.516568		ARL8B	4.6e-22	-0.325812	0.171	0.361	1e-17
EIF4G2	2.02124e-24	-0.4901	0.512	0.672	4.3962e-20		KLF9	2.43e-05	0.122557	0.308	0.227	0.529574		GM2A	5.1e-22	-0.549757	0.243	0.432	1.11e-17
SNRPG	2.3394e-24	-0.501839	0.482	0.655	5.0882e-20		SSBP2	2.51e-05	0.0597071	0.087	0.044	0.546513		SDS	5.1e-22	-0.391654	0.095	0.275	1.11e-17
FXYD3	2.7187e-24	-0.396192	0.155	0.351	5.91318e-20		CD1C	2.58e-05	0.0702566	0.072	0.033	0.561147		UGP2	6.18e-22	-0.421793	0.3	0.491	1.34e-17
CCL18	3.43886e-24	-2.60404	0.113	0.294	7.47953e-20		GAS6	2.66e-05	0.127699	0.257	0.184	0.578474		ABCC3	6.35e-22	-0.266969	0.048	0.2	1.38e-17
UQCR10	3.97333e-24	-0.508365	0.666	0.793	8.64198e-20		IGKV1-39	2.75e-05	0.0226982	0.016	0.002	0.597752		SUB1	7.48e-22	-0.449244	0.709	0.828	1.63e-17
EML4	4.02667e-24	-0.391786	0.155	0.35	8.75801e-20		NUDT16	3.22e-05	0.130451	0.386	0.3	0.700433		BCAP31	9.31e-22	-0.532982	0.401	0.573	2.02e-17
ATP6AP2	5.54254e-24	-0.592176	0.465	0.628	1.2055e-19		AXL	3.3e-05	0.0307647	0.258	0.18	0.71817		PVRL2	1.27e-21	-0.335559	0.12	0.299	2.76e-17
ITGAV	9.21657e-24	-0.311957	0.088	0.268	2.0046e-19		DAAM2	3.34e-05	0.0237702	0.018	0.002	0.727294		NGFRAP1	1.29e-21	-0.612476	0.228	0.411	2.81e-17
GUCA2B	9.71043e-24	0.0902935	0.061	0.001	2.11202e-19		IL10RA	3.43e-05	0.105676	0.405	0.316	0.746444		CFL1	1.34e-21	-0.651105	0.905	0.945	2.92e-17
GUK1	1.09287e-23	-0.51629	0.591	0.725	2.37698e-19		RP11-733O18.1	3.44e-05	0.0301589	0.026	0.006	0.747129		TXNDC17	1.53e-21	-0.441682	0.346	0.533	3.33e-17
SPINT2	1.19832e-23	-0.525789	0.338	0.538	2.60635e-19		FCN1	3.48e-05	0.690156	0.315	0.264	0.755914		IVNS1ABP	2.07e-21	-0.413755	0.212	0.396	4.49e-17
TSC22D1	1.3366e-23	-0.434527	0.124	0.317	2.90711e-19		SIGLEC1	3.57e-05	0.105615	0.226	0.156	0.777368		C11orf31	2.08e-21	-0.497448	0.497	0.654	4.53e-17
LGALS3	1.4235e-23	-0.7538	0.668	0.782	3.0961e-19		IGLV2-14	3.91e-05	0.0261228	0.023	0.005	0.850287		COX8A	2.23e-21	-0.555977	0.754	0.839	4.84e-17
HN1	1.87003e-23	-0.426017	0.338	0.557	4.06732e-19		FAM212A	3.98e-05	0.0269737	0.022	0.004	0.86626		OST4	2.89e-21	-0.496536	0.754	0.85	6.28e-17
SKIL	1.95654e-23	-0.314589	0.107	0.29	4.25548e-19		HTR2B	4.04e-05	0.0261228	0.022	0.004	0.877632		H3F3A	2.91e-21	-0.506225	0.959	0.979	6.33e-17
ARL6IP1	2.14417e-23	-0.486791	0.474	0.647	4.66357e-19		RPS27	5.26e-05	0.0641591	0.997	0.996	1		PPIF	2.95e-21	-0.408208	0.121	0.293	6.41e-17
ADAM9	2.15011e-23	-0.386379	0.212	0.407	4.67648e-19		PER1	5.65e-05	0.111658	0.306	0.229	1		S100A16	3.1e-21	-0.209733	0.012	0.137	6.75e-17
COL1A2	2.27024e-23	-0.273343	0.084	0.261	4.93778e-19		CA7	6.04e-05	0.0155969	0.01	0	1		CALR	3.4e-21	-0.66375	0.587	0.706	7.39e-17
COX17	2.3595e-23	-0.456489	0.438	0.623	5.13191e-19		ABCA8	6.04e-05	0.0252599	0.01	0	1		SDSL	3.55e-21	-0.378302	0.12	0.291	7.71e-17
MARCKSL1	2.44094e-23	-0.440926	0.083	0.26	5.30904e-19		MVB12B	6.26e-05	0.0544773	0.086	0.044	1		TSPAN8	4.27e-21	-0.273469	0.067	0.224	9.29e-17
RETN	2.80533e-23	-0.800656	0.053	0.211	6.10159e-19		CNGA1	6.34e-05	0.0196941	0.014	0.001	1		CTSH	5.5e-21	-0.76222	0.541	0.683	1.2e-16
BTG1	3.27581e-23	-0.613336	0.644	0.804	7.1249e-19		SLC25A6	6.36e-05	0.151973	0.833	0.788	1		TCEB1	5.83e-21	-0.451465	0.386	0.557	1.27e-16
CEBPB	4.05832e-23	-0.526484	0.601	0.729	8.82684e-19		PKP2	6.73e-05	0.0763766	0.061	0.028	1		TRAPPC1	6.07e-21	-0.465707	0.493	0.642	1.32e-16
BASP1	5.53237e-23	-0.390305	0.099	0.277	1.20329e-18		HLA-DMA	6.73e-05	0.0832357	0.859	0.775	1		ITGA5	7.02e-21	-0.244403	0.054	0.204	1.53e-16
ABCG1	6.32965e-23	-0.316669	0.065	0.229	1.3767e-18		IER2	6.85e-05	0.196537	0.598	0.52	1		SLC39A8	7.72e-21	-0.313524	0.03	0.165	1.68e-16
CIB1	6.95289e-23	-0.49343	0.424	0.597	1.51225e-18		ARHGAP6	7.1e-05	0.0659036	0.082	0.042	1		ASPH	9.03e-21	-0.302077	0.109	0.277	1.96e-16
HSPA1B	7.2235e-23	-0.901309	0.236	0.428	1.57111e-18		ARRDC2	7.66e-05	0.08206	0.198	0.134	1		EPCAM	9.34e-21	-0.25357	0.058	0.211	2.03e-16
PLXNC1	7.39523e-23	-0.321631	0.087	0.262	1.60846e-18		VAMP5	8.33e-05	0.207869	0.515	0.434	1		NAMPT	9.53e-21	-0.484998	0.533	0.711	2.07e-16
CXCL12	8.01146e-23	0.230226	0.224	0.08	1.74249e-18		EIF3E	8.36e-05	0.114951	0.754	0.682	1		ABCA1	9.58e-21	-0.385375	0.189	0.376	2.08e-16
IFI27L2	8.32865e-23	-0.484602	0.458	0.625	1.81148e-18		SETBP1	8.39e-05	0.0188407	0.015	0.002	1		UBE2J1	9.76e-21	-0.309516	0.121	0.292	2.12e-16
PMP22	9.03809e-23	-0.548016	0.385	0.582	1.96578e-18		TFAP2C	9.48e-05	0.0252724	0.023	0.005	1		IL4I1	1.35e-20	-0.505	0.088	0.255	2.94e-16
ISG15	1.00911e-22	-0.894811	0.321	0.519	2.19481e-18		CBFA2T3	9.5e-05	0.0401903	0.039	0.014	1		MRPL41	1.38e-20	-0.424089	0.329	0.499	3e-16
HBB	1.03856e-22	0.471541	0.136	0.031	2.25888e-18		SGMS1	9.63e-05	0.092864	0.188	0.127	1		ELL2	1.39e-20	-0.296019	0.088	0.249	3.02e-16
GFRA2	1.10005e-22	0.197537	0.155	0.041	2.39262e-18		TDRD10	9.83e-05	0.0199178	0.016	0.002	1		KCNMA1	1.53e-20	-0.449301	0.159	0.336	3.32e-16
CYCS	1.4794e-22	-0.480603	0.427	0.618	3.21769e-18		GIMAP2	0.00010006	0.0883305	0.279	0.204	1		SELT	1.57e-20	-0.428228	0.394	0.564	3.41e-16
TIMP2	1.61105e-22	-0.524669	0.401	0.569	3.50404e-18		FAM117B	0.00010375	0.0495727	0.067	0.032	1		OAZ1	1.77e-20	-0.529455	0.97	0.983	3.85e-16
TFF3	1.70413e-22	-0.431771	0.183	0.373	3.70648e-18		IGLV2-8	0.00010692	0.0231368	0.02	0.004	1		GAPLINC	1.82e-20	-0.27321	0.031	0.166	3.96e-16
NEAT1	1.80832e-22	-0.573138	0.931	0.934	3.93309e-18		METTL7A	0.00011533	0.0701785	0.27	0.197	1		OSCAR	2.18e-20	-0.328839	0.129	0.3	4.74e-16
MIR4435-2HG	2.08677e-22	-0.371444	0.094	0.266	4.53874e-18		LGI2	0.00011991	0.0383669	0.029	0.008	1		BLOC1S1	2.22e-20	-0.459243	0.662	0.778	4.83e-16
SCD	2.81875e-22	-0.353637	0.056	0.214	6.13078e-18		A2M	0.00014077	0.169698	0.484	0.4	1		SDF2L1	2.43e-20	-0.37813	0.211	0.405	5.29e-16
RAB31	2.99133e-22	-0.530727	0.523	0.658	6.50614e-18		TSPAN33	0.00014615	0.0492404	0.08	0.042	1		FLNA	2.66e-20	-0.43863	0.262	0.456	5.79e-16
GYPC	3.7721e-22	0.541973	0.512	0.338	8.20432e-18		HRH1	0.00014632	0.0713427	0.084	0.046	1		SDF4	2.91e-20	-0.360458	0.219	0.398	6.33e-16
ARL8B	4.59625e-22	-0.325812	0.171	0.361	9.99685e-18		RPS17	0.00016588	0.0963999	0.985	0.969	1		ADM	2.99e-20	-0.60373	0.175	0.35	6.5e-16
GM2A	5.09521e-22	-0.549757	0.243	0.432	1.10821e-17		BIN1	0.00016733	0.0975897	0.208	0.147	1		PDIA3	3.14e-20	-0.527704	0.428	0.601	6.83e-16
SDS	5.1018e-22	-0.391654	0.095	0.275	1.10964e-17		TXNIP	0.00017955	0.0115839	0.901	0.799	1		CTSZ	3.21e-20	-0.823532	0.73	0.783	6.97e-16
PLA2G16	5.85053e-22	0.245085	0.364	0.18	1.27249e-17		C11orf21	0.00018142	0.0428304	0.045	0.018	1		CTSA	3.53e-20	-0.578248	0.38	0.55	7.67e-16
UGP2	6.17918e-22	-0.421793	0.3	0.491	1.34397e-17		NR4A2	0.00018342	0.141597	0.512	0.424	1		NQO1	3.61e-20	-0.195333	0.014	0.134	7.85e-16
ABCC3	6.35206e-22	-0.266969	0.048	0.2	1.38157e-17		GPR12	0.00020479	0.0117134	0.008	0	1		MMP19	3.8e-20	-0.404828	0.075	0.229	8.27e-16
SUB1	7.47726e-22	-0.449244	0.709	0.828	1.62631e-17		OTOP2	0.00020479	0.0117134	0.008	0	1		ERRFI1	3.92e-20	-0.286654	0.02	0.145	8.52e-16
BCAP31	9.30781e-22	-0.532982	0.401	0.573	2.02445e-17		IGLV2-11	0.00020479	0.0117134	0.008	0	1		ATP6V0D1	3.98e-20	-0.546642	0.424	0.575	8.65e-16
PVRL2	1.26888e-21	-0.335559	0.12	0.299	2.75981e-17		PYY	0.00020479	0.0136564	0.008	0	1		PLEKHB2	5.11e-20	-0.38028	0.292	0.47	1.11e-15
NGFRAP1	1.28987e-21	-0.612476	0.228	0.411	2.80548e-17		TRMT1	0.00021476	0.11066	0.285	0.217	1		MMP12	5.22e-20	-1.8575	0.076	0.23	1.14e-15
CFL1	1.3415e-21	-0.651105	0.905	0.945	2.91776e-17		AC074289.1	0.00022553	0.038898	0.043	0.018	1		DAZAP2	5.41e-20	-0.378039	0.595	0.742	1.18e-15
HDAC9	1.36743e-21	0.141618	0.124	0.027	2.97417e-17		EIF4B	0.00023666	0.0962257	0.507	0.418	1		HMGN1	5.83e-20	-0.5166	0.486	0.627	1.27e-15
TXNDC17	1.53241e-21	-0.441683	0.346	0.533	3.33299e-17		FMO5	0.00023724	0.0233552	0.022	0.005	1		NDUFS5	6e-20	-0.469817	0.583	0.713	1.31e-15
IVNS1ABP	2.06603e-21	-0.413755	0.212	0.396	4.49362e-17		RPS16	0.00023788	0.148875	0.989	0.982	1		HSPB1	6.25e-20	-0.790191	0.63	0.738	1.36e-15
C11orf31	2.08047e-21	-0.497448	0.497	0.654	4.52503e-17		ZNF467	0.00024655	0.0767728	0.145	0.095	1		IL32	7.11e-20	-0.503839	0.077	0.232	1.55e-15
COX8A	2.22669e-21	-0.555977	0.754	0.839	4.84304e-17		IL10	0.00025241	0.123575	0.156	0.104	1		TFPT	7.14e-20	-0.358607	0.194	0.375	1.55e-15
CTTNBP2	2.55267e-21	0.130423	0.095	0.014	5.55205e-17		PLAC8	0.00025423	0.335147	0.204	0.147	1		TMEM251	7.91e-20	-0.296368	0.096	0.255	1.72e-15
OST4	2.88938e-21	-0.496536	0.754	0.85	6.28439e-17		MPEG1	0.00027568	0.207324	0.545	0.464	1		NDUFB2	9.08e-20	-0.535745	0.686	0.777	1.98e-15
H3F3A	2.91263e-21	-0.506225	0.959	0.979	6.33496e-17		ENHO	0.00028933	0.0278251	0.018	0.004	1		CXCL1	9.23e-20	-0.678863	0.043	0.186	2.01e-15
WWP1	2.94468e-21	0.24408	0.276	0.12	6.40468e-17		AHRR	0.00029071	0.0239882	0.018	0.004	1		GNB4	1.03e-19	-0.417482	0.231	0.405	2.24e-15
PPIF	2.94587e-21	-0.408208	0.121	0.293	6.40727e-17		GIMAP7	0.00029105	0.0712955	0.299	0.224	1		FAM49B	1.05e-19	-0.45964	0.58	0.714	2.29e-15
S100A16	3.10394e-21	-0.209733	0.012	0.137	6.75106e-17		OGN	0.0002921	0.0316519	0.018	0.004	1		BLOC1S2	1.29e-19	-0.361781	0.209	0.389	2.81e-15
CALR	3.39995e-21	-0.66375	0.587	0.706	7.39489e-17		TPPP3	0.00029601	0.0765997	0.091	0.053	1		CHST11	1.5e-19	-0.309743	0.12	0.284	3.27e-15
SDSL	3.5466e-21	-0.378301	0.12	0.291	7.71384e-17		ARHGAP5	0.00030402	0.0848562	0.158	0.106	1		ATP5I	1.75e-19	-0.474604	0.711	0.801	3.8e-15
TSPAN8	4.26955e-21	-0.273469	0.067	0.224	9.28627e-17		PELI1	0.00031	0.0958815	0.231	0.169	1		TMEM50A	2.03e-19	-0.475823	0.504	0.644	4.42e-15
CTSH	5.49993e-21	-0.76222	0.541	0.683	1.19624e-16		RPL10	0.0003161	0.111863	0.997	0.996	1		MXD1	2.06e-19	-0.345202	0.163	0.339	4.48e-15
TCEB1	5.83013e-21	-0.451465	0.386	0.557	1.26805e-16		SESN3	0.00031967	0.0566951	0.105	0.062	1		MT-ND4	2.31e-19	-0.439094	0.995	0.996	5.02e-15
TRAPPC1	6.07101e-21	-0.465708	0.493	0.642	1.32045e-16		CRYAB	0.00034128	0.0925677	0.034	0.012	1		ST14	2.54e-19	-0.291706	0.101	0.262	5.53e-15
ITGA5	7.01827e-21	-0.244403	0.054	0.204	1.52647e-16		IGHV3-23	0.00036767	0.0271893	0.03	0.01	1		SQSTM1	2.72e-19	-0.550871	0.44	0.589	5.93e-15
SLC39A8	7.71711e-21	-0.313524	0.03	0.165	1.67847e-16		ITLN1	0.00036892	0.027401	0.03	0.01	1		SLC44A1	2.73e-19	-0.300035	0.118	0.28	5.95e-15
ASPH	9.03383e-21	-0.302076	0.109	0.277	1.96486e-16		RP11-117D22.2	0.00037323	0.027401	0.03	0.01	1		SOAT1	2.79e-19	-0.343846	0.174	0.344	6.06e-15
EPCAM	9.34387e-21	-0.25357	0.058	0.211	2.03229e-16		TLE4	0.00037806	0.112278	0.277	0.213	1		PROCR	3e-19	-0.216057	0.019	0.139	6.54e-15
NAMPT	9.53016e-21	-0.484998	0.533	0.711	2.07281e-16		HMHA1	0.00039097	0.0704805	0.238	0.174	1		PPDPF	3.64e-19	-0.541025	0.659	0.767	7.92e-15
ABCA1	9.5795e-21	-0.385375	0.189	0.376	2.08354e-16		EBI3	0.00040349	0.0662556	0.099	0.059	1		AP2S1	3.77e-19	-0.486402	0.757	0.842	8.19e-15
UBE2J1	9.76327e-21	-0.309516	0.121	0.292	2.12351e-16		RAPH1	0.00041936	0.0614583	0.111	0.069	1		PAPSS1	5.21e-19	-0.319918	0.159	0.328	1.13e-14
DHRS9	1.34401e-20	0.216049	0.16	0.049	2.92323e-16		SYDE1	0.00043266	0.012802	0.01	0.001	1		HSPA5	5.53e-19	-0.456302	0.325	0.509	1.2e-14
IL4I1	1.35069e-20	-0.505	0.088	0.255	2.93775e-16		ARC	0.00044135	0.0254878	0.023	0.007	1		CD109	5.66e-19	-0.209511	0.015	0.13	1.23e-14
STAB1	1.36163e-20	0.500123	0.583	0.409	2.96154e-16		APOBEC3A	0.00045974	0.192164	0.133	0.087	1		RNF149	5.98e-19	-0.42983	0.386	0.548	1.3e-14
MRPL41	1.3775e-20	-0.424089	0.329	0.499	2.99607e-16		OXA1L	0.00046093	0.0828718	0.355	0.277	1		MOB1A	6.29e-19	-0.423168	0.496	0.649	1.37e-14
ELL2	1.38952e-20	-0.296019	0.088	0.249	3.0222e-16		RCSD1	0.0004614	0.0987697	0.274	0.21	1		SEC61B	6.87e-19	-0.487242	0.588	0.714	1.49e-14
KCNMA1	1.52593e-20	-0.449301	0.159	0.336	3.31889e-16		RPL18	0.00049096	0.111193	0.98	0.967	1		RGCC	7.19e-19	-0.509712	0.109	0.267	1.56e-14
SELT	1.56773e-20	-0.428228	0.394	0.564	3.40982e-16		C20orf27	0.00049314	0.0728959	0.285	0.216	1		PGD	7.26e-19	-0.366546	0.192	0.366	1.58e-14
OAZ1	1.76937e-20	-0.529455	0.97	0.983	3.84837e-16		CD101	0.00050394	0.0377187	0.031	0.011	1		CAPZA1	7.81e-19	-0.419873	0.432	0.594	1.7e-14
GAPLINC	1.82025e-20	-0.27321	0.031	0.166	3.95904e-16		GUCY1A3	0.0005245	0.0322235	0.038	0.015	1		GAL3ST4	9.16e-19	-0.267867	0.035	0.164	1.99e-14
OSCAR	2.18052e-20	-0.328839	0.129	0.3	4.74263e-16		SFRP2	0.0005307	0.128116	0.092	0.055	1		IGFBP7	1.1e-18	-0.284213	0.147	0.315	2.4e-14
BLOC1S1	2.22272e-20	-0.459243	0.662	0.778	4.83441e-16		FLT3	0.00058756	0.0188873	0.02	0.005	1		SMCO4	1.12e-18	-0.392105	0.27	0.444	2.44e-14
SDF2L1	2.43052e-20	-0.37813	0.211	0.405	5.28638e-16		EPB41L4A-AS1	0.00061111	0.0721428	0.174	0.122	1		THBD	1.33e-18	-0.40272	0.147	0.312	2.9e-14
FLNA	2.66289e-20	-0.43863	0.262	0.456	5.79178e-16		AP003774.6	0.00061126	0.0286714	0.026	0.008	1		CADM1	1.34e-18	-0.19928	0.007	0.113	2.91e-14
SDF4	2.91128e-20	-0.360458	0.219	0.398	6.33204e-16		KLF10	0.00061288	0.0921187	0.212	0.156	1		MAP1LC3B	1.52e-18	-0.412265	0.424	0.577	3.3e-14
RPL5	2.98933e-20	0.330681	0.958	0.885	6.50179e-16		SIGLEC11	0.00063414	0.0328603	0.037	0.015	1		GPR137B	1.72e-18	-0.346367	0.16	0.329	3.74e-14
ADM	2.98938e-20	-0.60373	0.175	0.35	6.50191e-16		SENCR	0.00064749	0.0523297	0.075	0.041	1		IGHG1	1.74e-18	-1.37252	0.034	0.159	3.79e-14
PDIA3	3.13828e-20	-0.527704	0.428	0.601	6.82577e-16		SLC4A4	0.00070212	0.00976778	0.007	0	1		FAM129B	1.79e-18	-0.221248	0.042	0.173	3.88e-14
CTSZ	3.20556e-20	-0.823532	0.73	0.783	6.97209e-16		RP11-728F11.4	0.00070212	0.00976778	0.007	0	1		NDRG1	2.18e-18	-0.295548	0.111	0.267	4.73e-14
CTSA	3.52821e-20	-0.578248	0.38	0.55	7.67387e-16		CCDC80	0.0007172	0.0582064	0.056	0.028	1		ABHD2	2.28e-18	-0.314688	0.145	0.309	4.97e-14
NQO1	3.61099e-20	-0.195333	0.014	0.134	7.85391e-16		FCGR2B	0.0007174	0.124962	0.451	0.384	1		ACTR2	2.99e-18	-0.4297	0.628	0.729	6.5e-14
MMP19	3.80003e-20	-0.404828	0.075	0.229	8.26507e-16		CCSER1	0.00072017	0.0192896	0.018	0.004	1		USMG5	3.34e-18	-0.486898	0.747	0.812	7.26e-14
HERPUD1	3.91307e-20	0.513374	0.785	0.636	8.51092e-16		CLEC3B	0.00072337	0.0203636	0.018	0.004	1		TIMM8B	3.39e-18	-0.408365	0.364	0.527	7.37e-14
ERRFI1	3.91815e-20	-0.286654	0.02	0.145	8.52198e-16		RPL14	0.00074484	0.0716234	0.971	0.957	1		HNRNPK	3.41e-18	-0.412337	0.644	0.75	7.41e-14
ATP6V0D1	3.97686e-20	-0.546642	0.424	0.575	8.64967e-16		C4BPB	0.00074843	0.0318368	0.029	0.01	1		ATP2C1	3.42e-18	-0.269065	0.099	0.251	7.43e-14
PLEKHB2	5.11458e-20	-0.38028	0.292	0.47	1.11242e-15		GABRB2	0.0007492	0.0169081	0.012	0.002	1		TMBIM6	3.66e-18	-0.487687	0.757	0.832	7.97e-14
MMP12	5.22462e-20	-1.8575	0.076	0.23	1.13636e-15		HHIPL1	0.00075131	0.0149729	0.012	0.002	1		CD59	4.04e-18	-0.489651	0.348	0.516	8.78e-14
DAZAP2	5.4101e-20	-0.378039	0.595	0.742	1.1767e-15		PGA5	0.00078323	0.0173621	0.016	0.004	1		HSBP1	4.21e-18	-0.383481	0.53	0.671	9.17e-14
HMGN1	5.83276e-20	-0.5166	0.486	0.627	1.26862e-15		SH3TC1	0.00080619	0.0706424	0.177	0.125	1		GNG5	4.23e-18	-0.439309	0.645	0.757	9.21e-14
NDUFS5	6.00482e-20	-0.469817	0.583	0.713	1.30605e-15		PNOC	0.00080719	0.0160552	0.014	0.002	1		SPHK1	4.25e-18	-0.230224	0.034	0.158	9.24e-14
HSPB1	6.255e-20	-0.790191	0.63	0.738	1.36046e-15		S100A12	0.00081611	0.0418658	0.109	0.166	1		INHBA	4.44e-18	-0.51791	0.008	0.112	9.65e-14
IL32	7.113e-20	-0.503839	0.077	0.232	1.54708e-15		NR4A1	0.00082478	0.135051	0.31	0.248	1		CD68	5.26e-18	-0.8093	0.819	0.851	1.14e-13
TFPT	7.14396e-20	-0.358607	0.194	0.375	1.55381e-15		ASB9	0.00087324	0.0227243	0.023	0.007	1		CLIC4	5.59e-18	-0.25932	0.095	0.245	1.22e-13
TMEM251	7.90923e-20	-0.296368	0.096	0.255	1.72026e-15		ADRB2	0.00092731	0.041324	0.067	0.036	1		CANX	5.68e-18	-0.421833	0.473	0.623	1.24e-13
NDUFB2	9.08084e-20	-0.535745	0.686	0.777	1.97508e-15		EVL	0.00093366	0.0184639	0.302	0.23	1		ADAM10	5.97e-18	-0.313963	0.19	0.355	1.3e-13
CXCL1	9.23377e-20	-0.678863	0.043	0.186	2.00835e-15		EIF3F	0.00093411	0.10009	0.568	0.484	1		NDUFA13	6.02e-18	-0.438271	0.583	0.709	1.31e-13
GNB4	1.03061e-19	-0.417483	0.231	0.405	2.24157e-15		CCDC146	0.0009661	0.0337018	0.037	0.015	1		SKP1	7.04e-18	-0.426931	0.645	0.755	1.53e-13
FAM49B	1.05063e-19	-0.45964	0.58	0.714	2.28512e-15		ZSCAN18	0.00098412	0.0334684	0.042	0.019	1		SIRPA	7.63e-18	-0.359441	0.22	0.384	1.66e-13
BLOC1S2	1.29197e-19	-0.361781	0.209	0.389	2.81003e-15		ACTG2	0.00098962	0.0320193	0.037	0.015	1		RHOA	8.22e-18	-0.496498	0.837	0.882	1.79e-13
CHST11	1.50483e-19	-0.309743	0.12	0.284	3.273e-15		RPS2	0.00099422	0.0444628	0.995	0.986	1		MYL12A	8.29e-18	-0.582059	0.821	0.871	1.8e-13
ATP5I	1.74557e-19	-0.474604	0.711	0.801	3.79662e-15		SOD3	0.00115579	0.0395432	0.033	0.013	1		MGAT4A	1.08e-17	-0.296045	0.194	0.368	2.34e-13
TMEM50A	2.03156e-19	-0.475823	0.504	0.644	4.41864e-15		GPR155	0.00115634	0.0742073	0.164	0.115	1		CDC42	1.09e-17	-0.446904	0.666	0.758	2.38e-13
MXD1	2.05872e-19	-0.345202	0.163	0.339	4.47772e-15		DTD2	0.00119545	0.0332662	0.041	0.018	1		CISD2	1.21e-17	-0.323379	0.273	0.454	2.63e-13
MT-ND4	2.30724e-19	-0.439094	0.995	0.996	5.01824e-15		PIWIL1	0.00120145	0.0205856	0.02	0.006	1		RNF7	1.25e-17	-0.33454	0.302	0.481	2.72e-13
ST14	2.54409e-19	-0.291706	0.101	0.262	5.5334e-15		RPS3	0.00122048	0.0620622	0.984	0.973	1		LSP1	1.25e-17	-0.596772	0.405	0.57	2.73e-13
SQSTM1	2.72446e-19	-0.550871	0.44	0.589	5.9257e-15		RP11-708J19.1	0.00122449	0.0138044	0.02	0.006	1		PDPN	1.28e-17	-0.242319	0.008	0.11	2.79e-13
SLC44A1	2.73384e-19	-0.300035	0.118	0.28	5.9461e-15		EAF2	0.00129018	0.0693557	0.145	0.1	1		PHLDA1	1.31e-17	-0.389752	0.083	0.226	2.84e-13
PID1	2.75613e-19	0.205331	0.19	0.069	5.99459e-15		HACD4	0.00141789	0.0896158	0.33	0.265	1		FCGR1A	1.66e-17	-0.491752	0.269	0.448	3.62e-13
SOAT1	2.78581e-19	-0.343846	0.174	0.344	6.05914e-15		GPR171	0.00142191	0.0176939	0.024	0.008	1		SYNGR2	1.72e-17	-0.458905	0.39	0.554	3.74e-13
PROCR	3.00487e-19	-0.216057	0.019	0.139	6.53558e-15		ADRA2B	0.00142884	0.012802	0.008	0.001	1		IGF2R	2.1e-17	-0.323754	0.133	0.286	4.56e-13
CLEC9A	3.11099e-19	0.0912785	0.052	0.001	6.76641e-15		TMLHE-AS1	0.00143051	0.010859	0.008	0.001	1		C20orf24	2.1e-17	-0.356957	0.232	0.401	4.57e-13
PPDPF	3.64107e-19	-0.541025	0.659	0.767	7.91933e-15		LRRC4C	0.00143051	0.010859	0.008	0.001	1		BEST1	3.02e-17	-0.294901	0.106	0.252	6.57e-13
AP2S1	3.76552e-19	-0.486402	0.757	0.842	8.19001e-15		IGHV6-1	0.00143051	0.010859	0.008	0.001	1		EIF4E	3.45e-17	-0.332794	0.192	0.35	7.5e-13
ZBTB16	4.89824e-19	0.164294	0.129	0.034	1.06537e-14		SYNM	0.00143051	0.010859	0.008	0.001	1		ZFP36L1	3.46e-17	-0.490237	0.628	0.745	7.53e-13
PAPSS1	5.20918e-19	-0.319918	0.159	0.328	1.133e-14		C10orf54	0.00144575	0.0990257	0.534	0.467	1		VKORC1	3.47e-17	-0.404593	0.337	0.495	7.54e-13
HSPA5	5.53245e-19	-0.456302	0.325	0.509	1.20331e-14		NEXN	0.00146012	0.038898	0.037	0.016	1		KIFC3	3.79e-17	-0.17404	0.023	0.135	8.24e-13
CD109	5.65989e-19	-0.209511	0.015	0.13	1.23103e-14		ADAM15	0.00153174	0.0646825	0.17	0.121	1		LPL	3.95e-17	-0.414955	0.011	0.112	8.6e-13
RNF149	5.98066e-19	-0.42983	0.386	0.548	1.30079e-14		FLI1	0.00155842	0.085441	0.239	0.185	1		WDR1	4.43e-17	-0.397232	0.361	0.521	9.63e-13
MOB1A	6.29011e-19	-0.423168	0.496	0.649	1.3681e-14		FOXO3	0.00156791	0.0855569	0.27	0.211	1		TNFRSF12A	4.62e-17	-0.17935	0.02	0.13	1.01e-12
MEF2C	6.43825e-19	0.288001	0.583	0.386	1.40032e-14		RP11-760H22.2	0.00158087	0.0222859	0.018	0.005	1		M6PR	4.77e-17	-0.417909	0.432	0.587	1.04e-12
SEC61B	6.8691e-19	-0.487242	0.588	0.714	1.49403e-14		GIMAP4	0.00158394	0.0999819	0.493	0.416	1		DFNA5	4.93e-17	-0.162763	0.007	0.104	1.07e-12
RGCC	7.18991e-19	-0.509712	0.109	0.267	1.5638e-14		DNM1	0.00159088	0.0330351	0.046	0.023	1		FMNL2	5.02e-17	-0.263066	0.062	0.193	1.09e-12
PGD	7.25685e-19	-0.366547	0.192	0.366	1.57837e-14		GIMAP1	0.00163092	0.0474337	0.287	0.222	1		LAMTOR5	5.16e-17	-0.408799	0.485	0.628	1.12e-12
CAPZA1	7.80648e-19	-0.419873	0.432	0.594	1.69791e-14		PRR5	0.0017567	0.0471745	0.069	0.04	1		SDC4	5.21e-17	-0.20358	0.024	0.136	1.13e-12
AHNAK	7.85677e-19	0.270668	0.656	0.457	1.70885e-14		PIM2	0.00178948	0.0266044	0.022	0.049	1		SLAMF9	5.75e-17	-0.267555	0.005	0.101	1.25e-12
GAL3ST4	9.15786e-19	-0.267867	0.035	0.164	1.99184e-14		KANK2	0.00183726	0.028033	0.033	0.014	1		TMED2	6.31e-17	-0.396636	0.446	0.584	1.37e-12
IGFBP7	1.10477e-18	-0.284213	0.147	0.315	2.40286e-14		ARHGAP24	0.0018376	0.0650567	0.118	0.079	1		ENG	6.84e-17	-0.286707	0.204	0.373	1.49e-12
SMCO4	1.12137e-18	-0.392105	0.27	0.444	2.43898e-14		CX3CR1	0.00188823	0.0376407	0.077	0.046	1		GNS	6.91e-17	-0.360278	0.323	0.487	1.5e-12
THBD	1.33107e-18	-0.40272	0.147	0.312	2.89508e-14		ARL4A	0.00191279	0.106526	0.293	0.238	1		SH3GLB1	6.98e-17	-0.369555	0.329	0.486	1.52e-12
CADM1	1.33767e-18	-0.19928	0.007	0.113	2.90943e-14		C7	0.00194267	0.0216242	0.01	0.001	1		NDUFA3	7.8e-17	-0.403925	0.538	0.676	1.7e-12
MAP1LC3B	1.51693e-18	-0.412265	0.424	0.577	3.29932e-14		RERGL	0.00194659	0.0119481	0.01	0.001	1		DSTN	8.73e-17	-0.379178	0.349	0.508	1.9e-12
SCN9A	1.53149e-18	0.115271	0.101	0.02	3.331e-14		IGHV2-5	0.00194659	0.0119481	0.01	0.001	1		ARF6	1.06e-16	-0.336799	0.351	0.518	2.31e-12
HPGDS	1.54112e-18	0.226326	0.221	0.09	3.35193e-14		CTD-2380F24.1	0.00194659	0.0119481	0.01	0.001	1		GPX3	1.08e-16	-0.455044	0.179	0.329	2.35e-12
GPR137B	1.71905e-18	-0.346367	0.16	0.329	3.73894e-14		CHP2	0.00194659	0.0119481	0.01	0.001	1		ARF1	1.12e-16	-0.425351	0.473	0.613	2.43e-12
IGHG1	1.74452e-18	-1.37252	0.034	0.159	3.79433e-14		EDA	0.00195728	0.022314	0.026	0.009	1		HMGA1	1.15e-16	-0.344448	0.215	0.374	2.5e-12
FAM129B	1.78529e-18	-0.221248	0.042	0.173	3.883e-14		RPL24	0.00200271	0.0612651	0.963	0.94	1		SPG21	1.37e-16	-0.356231	0.395	0.541	2.99e-12
NDRG1	2.17591e-18	-0.295548	0.111	0.267	4.7326e-14		NACC2	0.0020562	0.0377568	0.053	0.028	1		SPCS3	1.38e-16	-0.345331	0.355	0.518	3e-12
ABHD2	2.28392e-18	-0.314688	0.145	0.309	4.96753e-14		RPS7	0.00213008	0.0946926	0.954	0.948	1		RHOC	1.46e-16	-0.363491	0.295	0.462	3.18e-12
ACTR2	2.98954e-18	-0.4297	0.628	0.729	6.50224e-14		TNFRSF17	0.00214982	0.0248401	0.014	0.003	1		RAN	1.49e-16	-0.480853	0.503	0.634	3.23e-12
USMG5	3.33674e-18	-0.486898	0.747	0.812	7.2574e-14		MS4A7	0.00215669	0.0982958	0.773	0.697	1		HSPE1	1.56e-16	-0.519516	0.471	0.602	3.39e-12
TIMM8B	3.39007e-18	-0.408365	0.364	0.527	7.37341e-14		FBLN1	0.00219703	0.0489644	0.046	0.023	1		NPC1	1.61e-16	-0.207928	0.049	0.172	3.49e-12
HNRNPK	3.40649e-18	-0.412337	0.644	0.75	7.40911e-14		MFAP4	0.00220289	0.0544742	0.037	0.017	1		RHOH	1.77e-16	-0.253883	0.052	0.177	3.85e-12
ATP2C1	3.41663e-18	-0.269065	0.099	0.251	7.43116e-14		CYSLTR1	0.00221474	0.0885309	0.185	0.137	1		GSTP1	1.78e-16	-0.398802	0.802	0.863	3.87e-12
TMBIM6	3.66209e-18	-0.487687	0.757	0.832	7.96506e-14		ROBO4	0.00221685	0.0121822	0.011	0.002	1		PSMD11	1.79e-16	-0.25823	0.137	0.291	3.9e-12
RPS23	3.75387e-18	0.278043	0.99	0.984	8.16467e-14		ATM	0.00223947	0.0736004	0.265	0.209	1		C19orf53	1.95e-16	-0.361703	0.505	0.655	4.23e-12
CD59	4.03826e-18	-0.489651	0.348	0.516	8.78321e-14		RPL9	0.00224809	0.0870122	0.98	0.98	1		TMED10	2.03e-16	-0.402692	0.406	0.56	4.42e-12
HSBP1	4.21477e-18	-0.383481	0.53	0.671	9.16713e-14		AC022182.3	0.00225062	0.01412	0.012	0.002	1		H2AFZ	2.09e-16	-0.486422	0.583	0.695	4.54e-12
GNG5	4.2344e-18	-0.439309	0.645	0.757	9.20982e-14		GPR162	0.00227795	0.0284517	0.037	0.017	1		ACSL3	2.56e-16	-0.244917	0.135	0.286	5.57e-12
SPHK1	4.24722e-18	-0.230224	0.034	0.158	9.23771e-14		RBP7	0.00230019	0.0482717	0.11	0.073	1		C14orf2	2.68e-16	-0.391202	0.732	0.814	5.83e-12
INHBA	4.43748e-18	-0.51791	0.008	0.112	9.65151e-14		SLC24A4	0.00235517	0.0369743	0.043	0.021	1		HM13	2.7e-16	-0.415388	0.317	0.473	5.86e-12
CD68	5.25851e-18	-0.8093	0.819	0.851	1.14373e-13		EMP1	0.00243228	0.176022	0.281	0.233	1		ARF4	2.8e-16	-0.359392	0.296	0.449	6.08e-12
FOS	5.3187e-18	0.368245	0.967	0.867	1.15682e-13		SCN1B	0.00244098	0.0578521	0.124	0.084	1		SNX10	2.83e-16	-0.433477	0.348	0.505	6.16e-12
CLIC4	5.58971e-18	-0.25932	0.095	0.245	1.21576e-13		DENND2C	0.00244331	0.0078195	0.005	0	1		GRB2	3.07e-16	-0.452074	0.431	0.568	6.67e-12
CANX	5.68479e-18	-0.421833	0.473	0.623	1.23644e-13		KBTBD12	0.00244331	0.0078195	0.005	0	1		TMEM176A	3.33e-16	-0.60158	0.474	0.601	7.24e-12
ADAM10	5.9683e-18	-0.313963	0.19	0.355	1.29811e-13		SCML2	0.00244331	0.0078195	0.005	0	1		GTF2H5	3.33e-16	-0.304288	0.27	0.438	7.24e-12
NDUFA13	6.01916e-18	-0.43827	0.583	0.709	1.30917e-13		SFTPD	0.00244331	0.0078195	0.005	0	1		PSMA7	3.49e-16	-0.486377	0.768	0.843	7.6e-12
SKP1	7.03736e-18	-0.426931	0.645	0.755	1.53063e-13		IGHV1-69	0.00244331	0.0078195	0.005	0	1		TMEM165	4.02e-16	-0.307309	0.265	0.431	8.75e-12
SIRPA	7.63034e-18	-0.359441	0.22	0.384	1.6596e-13		ASPA	0.00244331	0.0078195	0.005	0	1		CTNNB1	4.06e-16	-0.371858	0.312	0.467	8.83e-12
RHOA	8.21731e-18	-0.496498	0.837	0.882	1.78727e-13		TEKT3	0.00244331	0.0078195	0.005	0	1		CAP1	4.14e-16	-0.462416	0.662	0.763	9.01e-12
MYL12A	8.29483e-18	-0.582059	0.821	0.871	1.80412e-13		CTD-3035K23.7	0.00244331	0.0078195	0.005	0	1		ZNHIT1	4.38e-16	-0.330414	0.404	0.557	9.52e-12
MGAT4A	1.07744e-17	-0.296045	0.194	0.368	2.34342e-13		ADAM33	0.00244331	0.0078195	0.005	0	1		AGPAT2	4.48e-16	-0.324429	0.232	0.389	9.75e-12
CDC42	1.09325e-17	-0.446904	0.666	0.758	2.37783e-13		MYOT	0.00244332	0.0117134	0.005	0	1		CD47	4.63e-16	-0.409102	0.378	0.524	1.01e-11
CISD2	1.21136e-17	-0.323379	0.273	0.454	2.63471e-13		NRXN1	0.00244332	0.0155969	0.005	0	1		SLC2A1	5.01e-16	-0.188165	0.004	0.093	1.09e-11
RNF7	1.25025e-17	-0.33454	0.302	0.481	2.71929e-13		DEPTOR	0.00247059	0.0372665	0.06	0.033	1		UBXN2B	5.54e-16	-0.184268	0.052	0.174	1.21e-11
LSP1	1.25427e-17	-0.596772	0.405	0.57	2.72803e-13		MFAP5	0.00249963	0.0372665	0.056	0.03	1		RASGRP3	5.6e-16	-0.149846	0.022	0.127	1.22e-11
PDPN	1.28253e-17	-0.242319	0.008	0.11	2.7895e-13		RPLP2	0.00250011	0.0420904	0.997	0.997	1		NDUFB1	5.82e-16	-0.377686	0.632	0.755	1.26e-11
PHLDA1	1.30593e-17	-0.389752	0.083	0.226	2.84039e-13		FGD3	0.00257231	0.0488127	0.101	0.065	1		MSN	5.95e-16	-0.400815	0.45	0.593	1.29e-11
FCGR1A	1.6639e-17	-0.491752	0.269	0.448	3.61899e-13		CRHBP	0.00266268	0.0323529	0.052	0.027	1		IL2RG	6.04e-16	-0.343131	0.145	0.298	1.31e-11
SYNGR2	1.71925e-17	-0.458905	0.39	0.554	3.73937e-13		GNB2L1	0.00269098	0.0579927	0.936	0.932	1		ATP1A1	6.08e-16	-0.309291	0.276	0.443	1.32e-11
SRGAP2B	1.82894e-17	0.213928	0.303	0.153	3.97794e-13		TGFBR3	0.00273678	0.0225053	0.019	0.006	1		GNA15	6.4e-16	-0.282456	0.168	0.324	1.39e-11
IGF2R	2.09761e-17	-0.323754	0.133	0.286	4.56231e-13		PTGIR	0.00312549	0.0313644	0.039	0.019	1		GTF3C6	6.78e-16	-0.381823	0.284	0.438	1.48e-11
C20orf24	2.1001e-17	-0.356957	0.232	0.401	4.56772e-13		MRC1	0.00321518	0.0206747	0.575	0.493	1		CCL7	6.86e-16	-0.612615	0	0.084	1.49e-11
MS4A6A	2.70422e-17	0.131706	0.921	0.727	5.88168e-13		POLB	0.00324296	0.0360521	0.06	0.034	1		HSD3B7	6.91e-16	-0.251221	0.054	0.175	1.5e-11
BEST1	3.02081e-17	-0.294901	0.106	0.252	6.57025e-13		MUC12	0.00329487	0.0284517	0.037	0.017	1		QSOX1	7.28e-16	-0.300963	0.155	0.302	1.58e-11
EIF4E	3.44606e-17	-0.332794	0.192	0.35	7.49517e-13		FXYD1	0.00329715	0.0637282	0.034	0.015	1		MOB3B	7.5e-16	-0.217266	0.043	0.16	1.63e-11
ZFP36L1	3.46298e-17	-0.490237	0.628	0.745	7.53198e-13		RPL17	0.00349117	0.0443088	0.705	0.633	1		HMOX1	8.28e-16	-0.725546	0.352	0.486	1.8e-11
VKORC1	3.46738e-17	-0.404593	0.337	0.495	7.54155e-13		FAM53B	0.00355054	0.0353045	0.077	0.047	1		BZW1	8.29e-16	-0.303642	0.302	0.462	1.8e-11
KIFC3	3.78623e-17	-0.17404	0.023	0.135	8.23505e-13		TATDN3	0.00355174	0.051087	0.122	0.084	1		MMP7	8.67e-16	-0.260468	0	0.083	1.89e-11
LPL	3.9525e-17	-0.414955	0.011	0.112	8.59669e-13		C5AR2	0.00369831	0.0629546	0.109	0.073	1		OLFML2B	9.11e-16	-0.280153	0.101	0.239	1.98e-11
WDR1	4.42939e-17	-0.397232	0.361	0.521	9.63391e-13		CH17-437K3.1	0.00380878	0.0165112	0.016	0.005	1		TDP2	9.32e-16	-0.294394	0.106	0.244	2.03e-11
TNFRSF12A	4.62079e-17	-0.17935	0.02	0.13	1.00502e-12		FAM175A	0.00386136	0.0367375	0.075	0.046	1		RPL22L1	9.64e-16	-0.403717	0.338	0.492	2.1e-11
M6PR	4.76918e-17	-0.417908	0.432	0.587	1.0373e-12		UBXN11	0.00388771	0.0451133	0.151	0.108	1		OSTM1	9.64e-16	-0.259272	0.13	0.277	2.1e-11
DFNA5	4.92566e-17	-0.162763	0.007	0.104	1.07133e-12		SSH2	0.00391257	0.0777705	0.22	0.172	1		SPPL2A	9.71e-16	-0.372381	0.255	0.405	2.11e-11
FMNL2	5.01654e-17	-0.263066	0.062	0.193	1.0911e-12		IFT74	0.00392423	0.0498796	0.072	0.044	1		CXXC5	9.84e-16	-0.196722	0.046	0.165	2.14e-11
LAMTOR5	5.15835e-17	-0.408799	0.485	0.628	1.12194e-12		RP11-701P16.2	0.0040465	0.0431286	0.042	0.021	1		TSPO	1.06e-15	-0.513308	0.743	0.822	2.3e-11
SDC4	5.20992e-17	-0.20358	0.024	0.136	1.13316e-12		PCK1	0.0041816	0.0208071	0.02	0.007	1		ZDHHC20	1.08e-15	-0.225264	0.118	0.263	2.35e-11
SLAMF9	5.74641e-17	-0.267555	0.005	0.101	1.24985e-12		RPS15A	0.00419039	0.0619327	0.99	0.991	1		LCP1	1.15e-15	-0.365787	0.531	0.677	2.51e-11
TMED2	6.30889e-17	-0.396636	0.446	0.584	1.37218e-12		SYNE3	0.00423048	0.0614845	0.087	0.056	1		H2AFY	1.16e-15	-0.411739	0.654	0.765	2.51e-11
ENG	6.83739e-17	-0.286707	0.204	0.373	1.48713e-12		IRF1	0.00428039	0.142618	0.276	0.225	1		CHI3L1	1.18e-15	-0.382869	0.005	0.094	2.56e-11
GNS	6.91296e-17	-0.360278	0.323	0.487	1.50357e-12		ERCC2	0.0043163	0.0294798	0.05	0.027	1		TPP1	1.2e-15	-0.395341	0.548	0.659	2.6e-11
SH3GLB1	6.97813e-17	-0.369555	0.329	0.486	1.51774e-12		TNFAIP2	0.00434121	0.0792122	0.352	0.295	1		PHLDA2	1.25e-15	-0.249156	0.075	0.206	2.72e-11
MAN1A1	7.53642e-17	0.371993	0.359	0.214	1.63917e-12		PLD4	0.00441346	0.0163568	0.101	0.066	1		RBX1	1.26e-15	-0.409979	0.602	0.706	2.74e-11
NDUFA3	7.80143e-17	-0.403924	0.538	0.676	1.69681e-12		FAM65B	0.00446538	0.0811725	0.111	0.076	1		ACP2	1.29e-15	-0.337434	0.168	0.316	2.8e-11
FCER1A	7.81033e-17	0.561321	0.129	0.039	1.69875e-12		NISCH	0.00452199	0.0900255	0.212	0.165	1		OCIAD2	1.31e-15	-0.168541	0.023	0.126	2.85e-11
DSTN	8.73427e-17	-0.379178	0.349	0.508	1.8997e-12		CNTRL	0.00467238	0.0559831	0.162	0.119	1		MRPL52	1.47e-15	-0.381273	0.397	0.543	3.19e-11
ARF6	1.06429e-16	-0.336799	0.351	0.518	2.31483e-12		KIAA1683	0.00472582	0.0276122	0.037	0.018	1		SCCPDH	1.47e-15	-0.278316	0.09	0.222	3.21e-11
GPX3	1.08114e-16	-0.455044	0.179	0.329	2.35147e-12		PLP1	0.0047279	0.0340043	0.007	0.001	1		MPHOSPH6	1.53e-15	-0.262352	0.148	0.296	3.33e-11
ARF1	1.11717e-16	-0.425351	0.473	0.613	2.42985e-12		STMN2	0.0047333	0.010859	0.007	0.001	1		MFSD1	1.62e-15	-0.45878	0.478	0.595	3.52e-11
HMGA1	1.14873e-16	-0.344448	0.215	0.374	2.49849e-12		C1QTNF2	0.0047387	0.00891335	0.007	0.001	1		RP11-1143G9.4	1.94e-15	-0.524825	0.481	0.674	4.22e-11
SPG21	1.37364e-16	-0.356231	0.395	0.541	2.98767e-12		RP11-483L5.1	0.0047387	0.00891335	0.007	0.001	1		SLC43A3	1.97e-15	-0.321532	0.156	0.302	4.29e-11
SPCS3	1.3793e-16	-0.345331	0.355	0.518	2.99998e-12		CTC-232P5.3	0.0047387	0.00891335	0.007	0.001	1		ATP6V1D	2.3e-15	-0.293987	0.164	0.311	4.99e-11
RHOC	1.46278e-16	-0.363491	0.295	0.462	3.18155e-12		LARGE	0.0047387	0.00891335	0.007	0.001	1		SRP14	2.39e-15	-0.484374	0.829	0.858	5.19e-11
RAN	1.48623e-16	-0.480853	0.503	0.634	3.23256e-12		LINC01436	0.0047387	0.00891335	0.007	0.001	1		PAPOLA	2.49e-15	-0.338976	0.359	0.508	5.43e-11
HSPE1	1.5599e-16	-0.519516	0.471	0.602	3.39279e-12		CYSLTR2	0.00477671	0.028443	0.048	0.025	1		GLIPR2	2.87e-15	-0.364961	0.268	0.422	6.23e-11
NPC1	1.60525e-16	-0.207928	0.049	0.172	3.49141e-12		KRT20	0.00483016	0.0201806	0.023	0.009	1		HLA-B	3.08e-15	-0.572515	0.957	0.972	6.7e-11
RHOH	1.77025e-16	-0.253883	0.052	0.177	3.8503e-12		MIER2	0.00492325	0.037653	0.064	0.038	1		RAB10	3.31e-15	-0.362484	0.364	0.515	7.2e-11
GSTP1	1.78098e-16	-0.398802	0.802	0.863	3.87364e-12		PLA2G10	0.00504649	0.0143509	0.014	0.004	1		TPD52L2	3.79e-15	-0.263076	0.168	0.32	8.25e-11
PSMD11	1.79362e-16	-0.25823	0.137	0.291	3.90113e-12		SCIN	0.00509659	0.0199587	0.019	0.007	1		NCEH1	3.8e-15	-0.222599	0.087	0.219	8.27e-11
C19orf53	1.9461e-16	-0.361703	0.505	0.655	4.23276e-12		SRGAP1	0.00519593	0.0448489	0.115	0.079	1		BGN	4.72e-15	-0.148269	0.02	0.119	1.03e-10
TMED10	2.03186e-16	-0.402692	0.406	0.56	4.41929e-12		LINC00877	0.00529877	0.0315886	0.038	0.019	1		NPL	4.77e-15	-0.394378	0.242	0.385	1.04e-10
H2AFZ	2.08871e-16	-0.486422	0.583	0.695	4.54294e-12		IFI16	0.0056203	0.0413236	0.658	0.569	1		GABARAPL1	5.3e-15	-0.248609	0.117	0.256	1.15e-10
CA4	2.48422e-16	0.0622411	0.046	0.002	5.40317e-12		EIF3D	0.00573637	0.0744859	0.462	0.401	1		PLIN3	5.41e-15	-0.292869	0.19	0.339	1.18e-10
ACSL3	2.56285e-16	-0.244917	0.135	0.286	5.5742e-12		SMCHD1	0.00576523	0.0937955	0.234	0.188	1		H3F3B	5.44e-15	-0.432903	0.935	0.947	1.18e-10
C14orf2	2.67861e-16	-0.391202	0.732	0.814	5.82598e-12		GLIPR1	0.00580476	0.0536818	0.598	0.53	1		FKBP1A	5.55e-15	-0.48548	0.681	0.746	1.21e-10
HM13	2.69633e-16	-0.415388	0.317	0.473	5.86453e-12		TNFRSF25	0.00585823	0.0251097	0.042	0.022	1		SAR1A	5.63e-15	-0.25966	0.166	0.314	1.22e-10
ARF4	2.79759e-16	-0.359392	0.296	0.449	6.08477e-12		EXOC3L1	0.00587939	0.0220952	0.022	0.008	1		HSPH1	5.93e-15	-0.373543	0.177	0.319	1.29e-10
SNX10	2.83285e-16	-0.433477	0.348	0.505	6.16145e-12		RP11-290F5.1	0.00596038	0.0138885	0.008	0.001	1		FAM96A	6.14e-15	-0.326799	0.31	0.466	1.33e-10
GRB2	3.06665e-16	-0.452074	0.431	0.568	6.66997e-12		ZNF300	0.00597192	0.0100051	0.008	0.001	1		TPM3	6.31e-15	-0.4328	0.673	0.759	1.37e-10
TMEM176A	3.32852e-16	-0.60158	0.474	0.601	7.23953e-12		ME1	0.00607058	0.059421	0.135	0.097	1		CST6	6.73e-15	-0.2129	0.01	0.098	1.46e-10
GTF2H5	3.33052e-16	-0.304288	0.27	0.438	7.24389e-12		OSBPL6	0.00612689	0.0121822	0.011	0.002	1		PTTG1IP	7.02e-15	-0.327081	0.288	0.437	1.53e-10
RPL21	3.39686e-16	0.286429	0.995	0.991	7.38817e-12		HSD11B2	0.00612689	0.0121822	0.011	0.002	1		RAP2B	7.12e-15	-0.341006	0.24	0.384	1.55e-10
PSMA7	3.49295e-16	-0.486377	0.768	0.843	7.59717e-12		VSIG2	0.00613356	0.0167384	0.018	0.006	1		ATP6V1C1	7.17e-15	-0.258497	0.17	0.318	1.56e-10
TMEM165	4.02078e-16	-0.307309	0.265	0.431	8.7452e-12		IGHV4-39	0.00613356	0.0167384	0.018	0.006	1		ARPC2	7.21e-15	-0.510073	0.863	0.883	1.57e-10
CTNNB1	4.05928e-16	-0.371858	0.312	0.467	8.82894e-12		CALCOCO2	0.0061631	0.0886167	0.228	0.184	1		AMPD3	7.48e-15	-0.192072	0.058	0.178	1.63e-10
CAP1	4.14165e-16	-0.462416	0.662	0.763	9.0081e-12		EEF2	0.00626023	0.065248	0.787	0.751	1		CLEC11A	7.97e-15	-0.36006	0.207	0.357	1.73e-10
ZNHIT1	4.37637e-16	-0.330414	0.404	0.557	9.5186e-12		ASCL4	0.00632039	0.0110947	0.01	0.002	1		MTHFS	8.22e-15	-0.195488	0.048	0.161	1.79e-10
AGPAT2	4.48109e-16	-0.324429	0.232	0.389	9.74637e-12		TBL1X	0.00635581	0.0429216	0.08	0.052	1		PSMB3	8.7e-15	-0.417678	0.579	0.687	1.89e-10
CD47	4.63416e-16	-0.409102	0.378	0.524	1.00793e-11		LMO2	0.00640595	0.0555712	0.132	0.095	1		TMEM33	9.15e-15	-0.227061	0.125	0.267	1.99e-10
SLC2A1	5.00565e-16	-0.188165	0.004	0.093	1.08873e-11		RASGRP4	0.00647751	0.049092	0.094	0.063	1		SRSF9	1.02e-14	-0.329433	0.319	0.473	2.21e-10
UBXN2B	5.54242e-16	-0.184268	0.052	0.174	1.20548e-11		N4BP2L1	0.00657119	0.0486418	0.178	0.134	1		NCF2	1.08e-14	-0.447421	0.427	0.557	2.34e-10
RASGRP3	5.59869e-16	-0.149846	0.022	0.127	1.21771e-11		EEA1	0.00722645	0.0497126	0.189	0.145	1		LRPAP1	1.17e-14	-0.474516	0.386	0.521	2.55e-10
NDUFB1	5.81597e-16	-0.377686	0.632	0.755	1.26497e-11		C6orf48	0.00723464	0.0568951	0.447	0.387	1		HSPD1	1.18e-14	-0.366974	0.295	0.445	2.57e-10
MSN	5.95278e-16	-0.400815	0.45	0.593	1.29473e-11		TMCO6	0.00728448	0.0227756	0.034	0.017	1		ADIPOR1	1.27e-14	-0.315326	0.261	0.407	2.76e-10
IL2RG	6.03655e-16	-0.343131	0.145	0.298	1.31295e-11		THEMIS2	0.00731422	0.0988849	0.433	0.38	1		PERP	1.36e-14	-0.13865	0.012	0.101	2.96e-10
ATP1A1	6.08323e-16	-0.309292	0.276	0.443	1.3231e-11		SNHG7	0.00734433	0.0475618	0.181	0.137	1		QPCT	1.41e-14	-0.22383	0.065	0.185	3.07e-10
GNA15	6.40267e-16	-0.282456	0.168	0.324	1.39258e-11		CDX2	0.00736792	0.0156608	0.016	0.005	1		SRP9	1.49e-14	-0.348552	0.389	0.528	3.24e-10
GTF3C6	6.78241e-16	-0.381823	0.284	0.438	1.47517e-11		TPT1	0.0074394	0.0455907	0.997	0.999	1		C9orf16	1.5e-14	-0.375598	0.401	0.54	3.26e-10
CCL7	6.85842e-16	-0.612615	0	0.084	1.49171e-11		GAMT	0.00750771	0.0404856	0.096	0.065	1		OCIAD1	1.51e-14	-0.29061	0.295	0.448	3.28e-10
HSD3B7	6.90682e-16	-0.251221	0.054	0.175	1.50223e-11		ITGA9	0.00766278	0.040879	0.064	0.039	1		ARPC4	1.51e-14	-0.394224	0.522	0.663	3.28e-10
QSOX1	7.28006e-16	-0.300963	0.155	0.302	1.58341e-11		KIAA0513	0.00767809	0.0401839	0.071	0.044	1		SHFM1	1.59e-14	-0.373423	0.542	0.658	3.46e-10
MOB3B	7.49913e-16	-0.217266	0.043	0.16	1.63106e-11		SLC9A3R2	0.00805101	0.0180895	0.026	0.011	1		HAVCR2	1.59e-14	-0.382555	0.25	0.395	3.46e-10
HBA2	7.53826e-16	0.145043	0.109	0.029	1.63957e-11		TSPAN32	0.00830992	0.0250966	0.035	0.018	1		CHMP5	1.62e-14	-0.357927	0.355	0.493	3.53e-10
HMOX1	8.27638e-16	-0.725546	0.352	0.486	1.80011e-11		ANKRD44	0.0084192	0.0554706	0.239	0.191	1		RTN4	1.72e-14	-0.416774	0.67	0.768	3.73e-10
BZW1	8.29382e-16	-0.303642	0.302	0.462	1.80391e-11		BEST4	0.00869999	0.0058686	0.004	0	1		TMEM147	1.81e-14	-0.398295	0.414	0.542	3.93e-10
MMP7	8.67448e-16	-0.260468	0	0.083	1.8867e-11		COLEC11	0.00869999	0.0058686	0.004	0	1		NEK6	1.88e-14	-0.255178	0.098	0.227	4.09e-10
OLFML2B	9.11242e-16	-0.280153	0.101	0.239	1.98195e-11		CSRNP3	0.00869999	0.0058686	0.004	0	1		COX5B	1.94e-14	-0.423716	0.773	0.85	4.22e-10
TDP2	9.31531e-16	-0.294394	0.106	0.244	2.02608e-11		RP11-425D10.10	0.00869999	0.0058686	0.004	0	1		SUMO3	1.96e-14	-0.358335	0.417	0.563	4.26e-10
RPL22L1	9.63734e-16	-0.403717	0.338	0.492	2.09612e-11		HEPACAM2	0.00869999	0.0058686	0.004	0	1		TNFSF12	1.96e-14	-0.330587	0.173	0.315	4.27e-10
OSTM1	9.64128e-16	-0.259272	0.13	0.277	2.09698e-11		FIGF	0.00869999	0.0058686	0.004	0	1		SLIRP	2.13e-14	-0.363343	0.496	0.617	4.62e-10
SPPL2A	9.71416e-16	-0.372381	0.255	0.405	2.11283e-11		TCEAL7	0.00869999	0.0058686	0.004	0	1		C7orf73	2.16e-14	-0.293256	0.386	0.539	4.7e-10
CXXC5	9.84203e-16	-0.196722	0.046	0.165	2.14064e-11		FBXO16	0.00869999	0.0058686	0.004	0	1		MAP3K2	2.17e-14	-0.27511	0.189	0.334	4.73e-10
TSPO	1.05822e-15	-0.513308	0.743	0.822	2.30162e-11		PGM5-AS1.1	0.00869999	0.0058686	0.004	0	1		MBD4	2.36e-14	-0.253209	0.113	0.245	5.13e-10
ZDHHC20	1.08038e-15	-0.225264	0.118	0.263	2.34982e-11		RP11-408O19.5	0.00869999	0.0058686	0.004	0	1		DMXL2	2.37e-14	-0.249605	0.19	0.338	5.15e-10
RPL26	1.08557e-15	0.295135	0.99	0.986	2.36111e-11		PTGDR2	0.00869999	0.0058686	0.004	0	1		SUMO1	2.49e-14	-0.327836	0.444	0.576	5.41e-10
LCP1	1.1519e-15	-0.365787	0.531	0.677	2.50538e-11		RP11-864I4.4	0.00869999	0.0058686	0.004	0	1		APLP2	2.57e-14	-0.446219	0.671	0.741	5.6e-10
H2AFY	1.15508e-15	-0.41174	0.654	0.765	2.51231e-11		RP11-867G2.6	0.00869999	0.0058686	0.004	0	1		YWHAG	2.6e-14	-0.31047	0.262	0.408	5.64e-10
CHI3L1	1.17549e-15	-0.382869	0.005	0.094	2.55669e-11		RP11-258F22.1	0.00869999	0.0058686	0.004	0	1		BCL2L1	2.68e-14	-0.217728	0.072	0.192	5.83e-10
TPP1	1.19594e-15	-0.395341	0.548	0.659	2.60117e-11		FAM66C	0.00869999	0.0058686	0.004	0	1		TYROBP	2.84e-14	-0.480714	0.993	0.996	6.18e-10
PHLDA2	1.24967e-15	-0.249156	0.075	0.206	2.71802e-11		RP1-267L14.6	0.00869999	0.0058686	0.004	0	1		ATP5J2	2.85e-14	-0.448599	0.674	0.765	6.21e-10
RBX1	1.25894e-15	-0.409979	0.602	0.706	2.73819e-11		SLC25A30-AS1	0.00869999	0.0058686	0.004	0	1		P4HA1	2.97e-14	-0.256712	0.156	0.296	6.45e-10
ACP2	1.28853e-15	-0.337434	0.168	0.316	2.80254e-11		IGHV4-4	0.00869999	0.0058686	0.004	0	1		TM4SF1	3.02e-14	-0.176362	0.015	0.104	6.57e-10
ADH1B	1.30483e-15	0.0990935	0.057	0.006	2.838e-11		IGHV3-53	0.00869999	0.0058686	0.004	0	1		ARHGAP18	3.12e-14	-0.408974	0.378	0.507	6.78e-10
OCIAD2	1.30833e-15	-0.168541	0.023	0.126	2.84562e-11		CTD-2034I4.2	0.00869999	0.0058686	0.004	0	1		SFT2D1	3.2e-14	-0.333274	0.471	0.607	6.95e-10
IGFBP6	1.4039e-15	0.196731	0.155	0.057	3.05349e-11		B4GALNT2	0.00869999	0.0058686	0.004	0	1		GLRX	3.23e-14	-0.382252	0.417	0.566	7.02e-10
MRPL52	1.46752e-15	-0.381273	0.397	0.543	3.19186e-11		TULP2	0.00869999	0.0058686	0.004	0	1		RGS1	3.26e-14	-0.613071	0.542	0.681	7.09e-10
SCCPDH	1.4738e-15	-0.278316	0.09	0.222	3.20551e-11		AMPD1	0.00870001	0.0078195	0.004	0	1		CCL20	3.35e-14	-0.792855	0.024	0.121	7.29e-10
CD163L1	1.47841e-15	0.278015	0.128	0.041	3.21555e-11		CHL1	0.00870001	0.0078195	0.004	0	1		YWHAE	3.39e-14	-0.391159	0.527	0.643	7.36e-10
MPHOSPH6	1.53085e-15	-0.262352	0.148	0.296	3.32961e-11		SOX2	0.00870001	0.0078195	0.004	0	1		DOCK4	3.42e-14	-0.202431	0.077	0.201	7.43e-10
MFSD1	1.61641e-15	-0.45878	0.478	0.595	3.51568e-11		GFRA1	0.00870001	0.0078195	0.004	0	1		MPC2	3.5e-14	-0.34274	0.204	0.349	7.61e-10
LYPD8	1.92784e-15	0.0642983	0.039	0.001	4.19305e-11		SCN7A	0.00870001	0.0117134	0.004	0	1		RPS19BP1	3.58e-14	-0.34212	0.338	0.482	7.79e-10
RP11-1143G9.4	1.93988e-15	-0.524825	0.481	0.674	4.21924e-11		IGKV1-5	0.00880839	0.0145812	0.015	0.005	1		UGCG	3.63e-14	-0.250937	0.077	0.199	7.9e-10
SLC43A3	1.9723e-15	-0.321532	0.156	0.302	4.28976e-11		U73166.2	0.00880839	0.0145812	0.015	0.005	1		RIT1	4.27e-14	-0.185104	0.083	0.208	9.29e-10
ATP6V1D	2.29595e-15	-0.293987	0.164	0.311	4.9937e-11		CD248	0.00880839	0.0145812	0.015	0.005	1		ENY2	4.35e-14	-0.333999	0.499	0.629	9.45e-10
SRP14	2.38821e-15	-0.484374	0.829	0.858	5.19435e-11		RP11-596C23.2	0.00882888	0.0847693	0.086	0.057	1		TDRD3	4.53e-14	-0.234719	0.033	0.132	9.85e-10
PAPOLA	2.49427e-15	-0.338976	0.359	0.508	5.42504e-11		SMARCD3	0.00888882	0.0378981	0.056	0.033	1		FAM107B	4.58e-14	-0.202056	0.092	0.219	9.95e-10
GLIPR2	2.86643e-15	-0.364961	0.268	0.422	6.23449e-11		AP2A2	0.00900229	0.06104	0.299	0.246	1		UBE2D1	5.18e-14	-0.335992	0.319	0.464	1.13e-09
HLA-B	3.07831e-15	-0.572515	0.957	0.972	6.69531e-11		RPL3	0.00901496	0.0311584	0.978	0.957	1		RAP1A	5.28e-14	-0.391437	0.586	0.684	1.15e-09
RAB10	3.31225e-15	-0.362484	0.364	0.515	7.20414e-11		RP11-67L2.2	0.00902405	0.0309383	0.045	0.025	1		ADIRF	5.45e-14	-0.186222	0.05	0.161	1.18e-09
TPD52L2	3.79192e-15	-0.263075	0.168	0.32	8.24744e-11		TSPAN4	0.00905475	0.00163428	0.417	0.352	1		MYDGF	5.69e-14	-0.393236	0.349	0.499	1.24e-09
NCEH1	3.80355e-15	-0.222599	0.087	0.219	8.27273e-11		BTF3	0.00906804	0.0635477	0.882	0.851	1		C19orf33	6.02e-14	-0.199492	0.067	0.182	1.31e-09
GNG2	3.88584e-15	0.184295	0.266	0.134	8.45171e-11		RP11-83A24.2	0.00912212	0.0267732	0.037	0.019	1		SPINT1	6.28e-14	-0.198606	0.08	0.202	1.37e-09
RPS18	4.26579e-15	0.237367	0.997	0.988	9.2781e-11		LHFP	0.00931502	0.0290836	0.03	0.014	1		RNASE2	6.5e-14	-0.263911	0.091	0.217	1.41e-09
GATM	4.31134e-15	0.286697	0.304	0.166	9.37717e-11		ZFP36L2	0.00933175	0.0888193	0.713	0.642	1		CYB5A	6.63e-14	-0.284976	0.163	0.303	1.44e-09
BGN	4.71823e-15	-0.148269	0.02	0.119	1.02622e-10		PIGR	0.00952374	0.0502747	0.173	0.132	1		SLPI	6.79e-14	-0.169051	0.027	0.123	1.48e-09
NPL	4.76823e-15	-0.394378	0.242	0.385	1.03709e-10		WDR36	0.00953237	0.0514329	0.101	0.07	1		PCBP1	7.17e-14	-0.32464	0.647	0.765	1.56e-09
GABARAPL1	5.30222e-15	-0.248609	0.117	0.256	1.15323e-10		CPED1	0.00965843	0.0419363	0.106	0.074	1		COX7B	7.41e-14	-0.431263	0.702	0.798	1.61e-09
PLIN3	5.40854e-15	-0.292869	0.19	0.339	1.17636e-10		TNFRSF11A	0.0098398	0.0274065	0.056	0.033	1		UBE2B	7.89e-14	-0.291118	0.351	0.496	1.72e-09
H3F3B	5.44382e-15	-0.432903	0.935	0.947	1.18403e-10		NRROS	0.00985265	0.0492338	0.154	0.115	1		SERPINB9	8.97e-14	-0.333466	0.155	0.293	1.95e-09
FKBP1A	5.55009e-15	-0.48548	0.681	0.746	1.20715e-10		ZEB2-AS1	0.010018	0.0365003	0.073	0.047	1		RNF19B	9.2e-14	-0.194258	0.064	0.178	2e-09
SAR1A	5.62759e-15	-0.25966	0.166	0.314	1.224e-10		INSR	0.0103239	0.0370253	0.082	0.054	1		HK2	9.25e-14	-0.229334	0.049	0.156	2.01e-09
HSPH1	5.9268e-15	-0.373543	0.177	0.319	1.28908e-10		PDCD4	0.0105457	0.0503351	0.204	0.16	1		LAMTOR2	9.42e-14	-0.384454	0.526	0.64	2.05e-09
FAM96A	6.13541e-15	-0.326799	0.31	0.466	1.33445e-10		PPM1F	0.0105604	0.0497836	0.098	0.068	1		BMP2K	1.01e-13	-0.292976	0.193	0.33	2.2e-09
TPM3	6.30917e-15	-0.4328	0.673	0.759	1.37224e-10		TMEM104	0.0106356	0.028443	0.048	0.027	1		MCFD2	1.01e-13	-0.220169	0.096	0.22	2.2e-09
CST6	6.73337e-15	-0.2129	0.01	0.098	1.46451e-10		CTB-113P19.5	0.0108349	0.015889	0.018	0.007	1		CD40	1.31e-13	-0.336917	0.135	0.268	2.85e-09
PTTG1IP	7.01674e-15	-0.327081	0.288	0.437	1.52614e-10		YPEL4	0.0111911	0.0267688	0.029	0.014	1		GRN	1.44e-13	-0.656001	0.844	0.866	3.14e-09
RAP2B	7.11865e-15	-0.341006	0.24	0.384	1.54831e-10		RPL12	0.0112716	0.00995771	0.996	0.987	1		PLBD2	1.52e-13	-0.197927	0.08	0.201	3.31e-09
ATP6V1C1	7.17011e-15	-0.258497	0.17	0.318	1.5595e-10		ZRSR2	0.0113361	0.050039	0.137	0.102	1		KYNU	1.62e-13	-0.281153	0.183	0.327	3.53e-09
ARPC2	7.20928e-15	-0.510073	0.863	0.883	1.56802e-10		ZNF180	0.0118667	0.017191	0.02	0.008	1		ACER3	1.67e-13	-0.229822	0.154	0.293	3.64e-09
AMPD3	7.47877e-15	-0.192072	0.058	0.178	1.62663e-10		ADGRE5	0.0119461	0.0741548	0.336	0.284	1		DYNLRB1	1.71e-13	-0.351781	0.405	0.533	3.71e-09
CLEC11A	7.96644e-15	-0.36006	0.207	0.357	1.7327e-10		FUCA1	0.0120346	0.717392	0.365	0.327	1		LYN	1.8e-13	-0.310316	0.307	0.458	3.91e-09
MTHFS	8.21584e-15	-0.195488	0.048	0.161	1.78695e-10		CRYBB1	0.0120643	0.0288554	0.05	0.03	1		APOBR	1.94e-13	-0.185972	0.069	0.185	4.23e-09
PSMB3	8.70039e-15	-0.417678	0.579	0.687	1.89234e-10		CTSF	0.0122209	0.0455341	0.09	0.062	1		CLEC7A	1.95e-13	-0.341421	0.421	0.575	4.25e-09
TMEM33	9.14611e-15	-0.227061	0.125	0.267	1.98928e-10		RP11-385D13.3	0.0122575	0.0143509	0.012	0.004	1		ATP6V1A	2.03e-13	-0.294183	0.239	0.382	4.41e-09
SRSF9	1.01834e-14	-0.329434	0.319	0.473	2.21488e-10		HOXB-AS3	0.0122575	0.0143509	0.012	0.004	1		CD58	2.13e-13	-0.279026	0.173	0.312	4.63e-09
NCF2	1.07738e-14	-0.447421	0.427	0.557	2.3433e-10		PDE7B	0.0124521	0.0107134	0.012	0.004	1		GPRIN3	2.15e-13	-0.222681	0.111	0.239	4.69e-09
LRPAP1	1.17288e-14	-0.474516	0.386	0.521	2.55102e-10		BCAR3	0.01252	0.021936	0.033	0.017	1		MRPS16	2.26e-13	-0.237862	0.173	0.315	4.91e-09
HSPD1	1.18034e-14	-0.366974	0.295	0.445	2.56724e-10		RGL2	0.0125912	0.0510275	0.128	0.094	1		RNF11	2.44e-13	-0.172052	0.067	0.18	5.31e-09
ADIPOR1	1.26965e-14	-0.315326	0.261	0.407	2.76149e-10		GAPT	0.0127996	0.0675478	0.141	0.107	1		RMDN3	2.54e-13	-0.219116	0.057	0.165	5.53e-09
PERP	1.36188e-14	-0.13865	0.012	0.101	2.96208e-10		CEACAM1	0.0132905	0.0242415	0.03	0.015	1		JOSD2	2.59e-13	-0.265983	0.215	0.356	5.64e-09
QPCT	1.41129e-14	-0.22383	0.065	0.185	3.06955e-10		FAM215B	0.0138194	0.0358822	0.08	0.054	1		RER1	2.64e-13	-0.320659	0.323	0.456	5.73e-09
HCST	1.41906e-14	0.295471	0.87	0.746	3.08646e-10		RPS12	0.0138545	0.0410909	0.99	0.991	1		GPI	2.74e-13	-0.284051	0.179	0.313	5.97e-09
SRP9	1.48897e-14	-0.348552	0.389	0.528	3.23851e-10		CD1D	0.0138918	0.0435456	0.141	0.106	1		S100A14	2.86e-13	-0.150046	0.027	0.12	6.22e-09
C9orf16	1.49809e-14	-0.375598	0.401	0.54	3.25835e-10		HLA-DPA1	0.013983	0.0674489	0.939	0.889	1		MPP1	2.88e-13	-0.354358	0.281	0.418	6.26e-09
OCIAD1	1.50724e-14	-0.290609	0.295	0.448	3.27824e-10		HTR7	0.0141456	0.0231839	0.027	0.013	1		CYBA	3.14e-13	-0.464366	0.958	0.982	6.83e-09
ARPC4	1.51022e-14	-0.394224	0.522	0.663	3.28473e-10		PTN	0.0141739	0.0152028	0.011	0.003	1		MDK	3.34e-13	-0.170784	0.035	0.133	7.27e-09
SHFM1	1.5888e-14	-0.373423	0.542	0.658	3.45563e-10		RP3-402G11.25	0.0142723	0.0113298	0.011	0.003	1		MRPL20	3.39e-13	-0.297104	0.342	0.488	7.38e-09
HAVCR2	1.59053e-14	-0.382555	0.25	0.395	3.4594e-10		KIF20B	0.0143504	0.0353045	0.072	0.047	1		KCNN4	3.48e-13	-0.176858	0.027	0.119	7.57e-09
CHMP5	1.62356e-14	-0.357927	0.355	0.493	3.53123e-10		THRB	0.0146362	0.0161166	0.019	0.008	1		NUCB1	3.56e-13	-0.376913	0.314	0.447	7.75e-09
RTN4	1.71615e-14	-0.416774	0.67	0.768	3.73263e-10		FFAR2	0.0146868	0.02275	0.024	0.011	1		RP11-1008C21.1	3.66e-13	-0.17421	0.005	0.08	7.95e-09
TMEM147	1.80826e-14	-0.398295	0.414	0.542	3.93298e-10		TIMD4	0.0147643	0.00645176	0.019	0.008	1		IL10RB	3.99e-13	-0.28789	0.208	0.345	8.67e-09
NEK6	1.88048e-14	-0.255177	0.098	0.227	4.09004e-10		CIRBP	0.0149053	0.0102184	0.677	0.602	1		MITF	4.18e-13	-0.183488	0.068	0.181	9.09e-09
FILIP1L	1.90993e-14	0.173442	0.207	0.093	4.15411e-10		MAP3K8	0.0149154	0.0979197	0.36	0.315	1		PSMD14	4.29e-13	-0.239461	0.147	0.28	9.33e-09
COX5B	1.93972e-14	-0.423716	0.773	0.85	4.21888e-10		EPN2	0.015034	0.0161773	0.024	0.011	1		ARPC5	4.41e-13	-0.426921	0.788	0.834	9.58e-09
SUMO3	1.95931e-14	-0.358335	0.417	0.563	4.26151e-10		BOC	0.0157018	0.00891335	0.005	0.001	1		LPXN	4.5e-13	-0.261612	0.212	0.352	9.8e-09
TNFSF12	1.9625e-14	-0.330587	0.173	0.315	4.26844e-10		SPINK2	0.0157018	0.0147424	0.005	0.001	1		GABARAPL2	4.57e-13	-0.327454	0.442	0.569	9.95e-09
SLIRP	2.12617e-14	-0.363343	0.496	0.617	4.62442e-10		PCDHGB6	0.0157018	0.00891335	0.005	0.001	1		SF3B6	4.61e-13	-0.31561	0.425	0.565	1e-08
C7orf73	2.15954e-14	-0.293256	0.386	0.539	4.69701e-10		CDH19	0.0157018	0.00891335	0.005	0.001	1		TNS3	4.86e-13	-0.248174	0.103	0.225	1.06e-08
MAP3K2	2.17347e-14	-0.27511	0.189	0.334	4.72731e-10		RP11-130L8.1	0.0157191	0.00696508	0.005	0.001	1		SQRDL	4.93e-13	-0.336866	0.283	0.418	1.07e-08
MBD4	2.36073e-14	-0.253209	0.113	0.245	5.1346e-10		TDRD15	0.0157191	0.00696508	0.005	0.001	1		BRI3	4.98e-13	-0.433696	0.38	0.498	1.08e-08
DMXL2	2.36863e-14	-0.249605	0.19	0.338	5.15178e-10		IGKV1-17	0.0157191	0.00696508	0.005	0.001	1		FAM129A	5.04e-13	-0.203544	0.077	0.193	1.1e-08
SUMO1	2.48945e-14	-0.327836	0.444	0.576	5.41455e-10		IGKV1D-8	0.0157191	0.00696508	0.005	0.001	1		PSMD7	5.24e-13	-0.312918	0.246	0.388	1.14e-08
APLP2	2.57332e-14	-0.446218	0.671	0.741	5.59698e-10		RNF217-AS1	0.0157191	0.00696508	0.005	0.001	1		SNX3	5.31e-13	-0.406839	0.749	0.807	1.15e-08
YWHAG	2.59511e-14	-0.31047	0.262	0.408	5.64436e-10		AKR1B10	0.0157191	0.00696508	0.005	0.001	1		IRAK1	5.85e-13	-0.208719	0.114	0.238	1.27e-08
BCL2L1	2.67853e-14	-0.217728	0.072	0.192	5.8258e-10		CDKN2B-AS1	0.0157191	0.00696508	0.005	0.001	1		VAC14	6.15e-13	-0.178976	0.049	0.152	1.34e-08
TYROBP	2.84044e-14	-0.480714	0.993	0.996	6.17796e-10		ZFP37	0.0157191	0.00696508	0.005	0.001	1		IFNGR2	6.2e-13	-0.356342	0.446	0.583	1.35e-08
ATP5J2	2.85298e-14	-0.448599	0.674	0.765	6.20524e-10		RP11-154J22.1	0.0157191	0.00696508	0.005	0.001	1		DPH3	6.26e-13	-0.223224	0.13	0.26	1.36e-08
P4HA1	2.96502e-14	-0.256712	0.156	0.296	6.44891e-10		SOX15	0.0157191	0.00696508	0.005	0.001	1		CXCL5	6.4e-13	-0.986344	0.004	0.076	1.39e-08
FKBP5	2.99918e-14	0.244497	0.592	0.424	6.52321e-10		GRIN2C	0.0157191	0.00696508	0.005	0.001	1		PPIB	6.95e-13	-0.467631	0.577	0.688	1.51e-08
TM4SF1	3.0205e-14	-0.176362	0.015	0.104	6.56958e-10		PTOV1-AS1	0.0157191	0.00696508	0.005	0.001	1		EDEM2	7.38e-13	-0.195991	0.072	0.184	1.6e-08
GLTSCR2	3.09525e-14	0.251194	0.721	0.568	6.73218e-10		LYPD2	0.0157712	0.00805943	0.005	0.001	1		GPR84	7.43e-13	-0.180393	0.029	0.12	1.62e-08
ARHGAP18	3.11534e-14	-0.408974	0.378	0.507	6.77587e-10		RPH3AL	0.0160269	0.0276122	0.041	0.023	1		DEFB1	7.44e-13	-0.173686	0.012	0.092	1.62e-08
SFT2D1	3.19701e-14	-0.333274	0.471	0.607	6.95349e-10		PTGDS	0.0160678	0.16713	0.031	0.054	1		MGST1	7.45e-13	-0.314013	0.122	0.247	1.62e-08
GLRX	3.22652e-14	-0.382252	0.417	0.566	7.01768e-10		TSLP	0.0160761	0.0156608	0.015	0.005	1		G0S2	7.69e-13	-0.561255	0.067	0.18	1.67e-08
RGS1	3.25764e-14	-0.613072	0.542	0.681	7.08536e-10		RP4-665J23.1	0.0161408	0.0121822	0.01	0.002	1		TGFBR1	8.27e-13	-0.236798	0.136	0.264	1.8e-08
CCL20	3.35149e-14	-0.792855	0.024	0.121	7.28949e-10		RERG	0.0161408	0.0121822	0.01	0.002	1		MRPL27	8.37e-13	-0.278828	0.207	0.341	1.82e-08
YWHAE	3.38524e-14	-0.391159	0.527	0.643	7.3629e-10		C2orf88	0.0161886	0.0102418	0.01	0.002	1		ME2	8.64e-13	-0.273823	0.159	0.29	1.88e-08
DOCK4	3.41811e-14	-0.202431	0.077	0.201	7.43439e-10		LRRC4	0.0161886	0.0102418	0.01	0.002	1		CLIC1	8.75e-13	-0.499569	0.802	0.832	1.9e-08
MPC2	3.50037e-14	-0.34274	0.204	0.349	7.6133e-10		ZNF443	0.0161886	0.0102418	0.01	0.002	1		PHC2	9.61e-13	-0.221456	0.151	0.283	2.09e-08
RPS19BP1	3.5819e-14	-0.34212	0.338	0.482	7.79063e-10		ZNF416	0.0161886	0.0102418	0.01	0.002	1		TMEM70	1.04e-12	-0.306807	0.197	0.329	2.27e-08
UGCG	3.63073e-14	-0.250937	0.077	0.199	7.89684e-10		ZNF329	0.0161886	0.0102418	0.01	0.002	1		KRTCAP2	1.05e-12	-0.340998	0.319	0.443	2.27e-08
RPL6	4.14864e-14	0.287083	0.946	0.921	9.02329e-10		NLRP3	0.0170359	0.0812546	0.287	0.242	1		ARL6IP5	1.08e-12	-0.466264	0.565	0.657	2.34e-08
RIT1	4.27012e-14	-0.185104	0.083	0.208	9.28752e-10		TNFSF10	0.017087	0.122661	0.249	0.21	1		WNT5A	1.08e-12	-0.125562	0.004	0.075	2.34e-08
ENY2	4.34625e-14	-0.333999	0.499	0.629	9.45308e-10		MAPK7	0.0172745	0.0276122	0.048	0.028	1		DNAJB11	1.14e-12	-0.2364	0.197	0.334	2.48e-08
CLCA4	4.46081e-14	0.0931152	0.038	0.001	9.70227e-10		PADI4	0.0175992	0.0130351	0.008	0.002	1		C12orf75	1.17e-12	-0.13774	0.019	0.103	2.55e-08
TDRD3	4.52691e-14	-0.234719	0.033	0.132	9.84603e-10		SVEP1	0.017642	0.0169081	0.008	0.002	1		GNA13	1.2e-12	-0.252404	0.204	0.344	2.6e-08
FAM107B	4.57578e-14	-0.202056	0.092	0.219	9.95233e-10		SEZ6L	0.017642	0.0110947	0.008	0.002	1		AZI2	1.22e-12	-0.235422	0.149	0.278	2.65e-08
UBE2D1	5.18048e-14	-0.335992	0.319	0.464	1.12675e-09		PRDM11	0.0176849	0.00915166	0.008	0.002	1		RAP1B	1.23e-12	-0.277023	0.27	0.415	2.67e-08
RAP1A	5.28152e-14	-0.391437	0.586	0.684	1.14873e-09		RP11-428G5.5	0.0177712	0.00829876	0.008	0.002	1		NARS	1.32e-12	-0.267418	0.226	0.363	2.87e-08
RPL34	5.41462e-14	0.243633	0.997	0.996	1.17768e-09		ABI3BP	0.0179762	0.0138885	0.007	0.001	1		FLT1	1.37e-12	-0.149066	0.005	0.077	2.97e-08
ADIRF	5.44747e-14	-0.186222	0.05	0.161	1.18482e-09		CADM2	0.0180092	0.00805943	0.007	0.001	1		NDUFB3	1.37e-12	-0.311935	0.386	0.527	2.98e-08
TTN	5.67936e-14	0.0783844	0.056	0.007	1.23526e-09		XPNPEP2	0.0180092	0.00805943	0.007	0.001	1		SERINC2	1.45e-12	-0.154939	0.029	0.118	3.15e-08
MYDGF	5.69156e-14	-0.393236	0.349	0.499	1.23791e-09		IGLV1-47	0.0180092	0.00805943	0.007	0.001	1		DAD1	1.47e-12	-0.390335	0.482	0.584	3.19e-08
C19orf33	6.02456e-14	-0.199492	0.067	0.182	1.31034e-09		IGLV1-40	0.0180092	0.00805943	0.007	0.001	1		ORMDL2	1.55e-12	-0.273002	0.253	0.392	3.37e-08
SPINT1	6.28032e-14	-0.198606	0.08	0.202	1.36597e-09		CTD-2378E12.1	0.0184096	0.020843	0.023	0.011	1		SCARB2	1.56e-12	-0.330485	0.281	0.415	3.4e-08
RNASE2	6.49632e-14	-0.263911	0.091	0.217	1.41295e-09		TTYH2	0.0189789	0.0316865	0.065	0.043	1		BNIP2	1.61e-12	-0.252486	0.283	0.421	3.5e-08
CYB5A	6.63132e-14	-0.284976	0.163	0.303	1.44231e-09		RP11-379B8.1	0.0195903	0.0145812	0.014	0.005	1		PRSS3	1.69e-12	-0.11973	0.011	0.087	3.68e-08
SLPI	6.7915e-14	-0.169051	0.027	0.123	1.47715e-09		ZNF699	0.0196792	0.0126486	0.014	0.005	1		CD84	2.04e-12	-0.426839	0.307	0.421	4.43e-08
PCBP1	7.16922e-14	-0.32464	0.647	0.765	1.5593e-09		DMWD	0.0196792	0.0126486	0.014	0.005	1		IGLC7	2.05e-12	-0.156691	0.007	0.079	4.46e-08
COX7B	7.40747e-14	-0.431263	0.702	0.798	1.61112e-09		OSR2	0.0197912	0.0117982	0.014	0.005	1		SGK1	2.09e-12	-0.344199	0.425	0.577	4.54e-08
UBE2B	7.89422e-14	-0.291118	0.351	0.496	1.71699e-09		WARS	0.0198098	0.0264677	0.219	0.269	1		SNTB1	2.11e-12	-0.141487	0.023	0.108	4.58e-08
SERPINB9	8.97242e-14	-0.333466	0.155	0.293	1.9515e-09		CLEC4E	0.0200111	0.026558	0.357	0.306	1		SPI1	2.12e-12	-0.491237	0.713	0.769	4.61e-08
AQP8	9.02899e-14	0.0500852	0.033	0	1.9638e-09		ERO1B	0.0200367	0.0267904	0.058	0.037	1		LINC00998	2.23e-12	-0.38582	0.405	0.522	4.85e-08
RNF19B	9.19827e-14	-0.194258	0.064	0.178	2.00062e-09		LENG9	0.0201369	0.0212818	0.027	0.014	1		CTHRC1	2.36e-12	-0.102329	0.003	0.07	5.13e-08
HK2	9.24639e-14	-0.229334	0.049	0.156	2.01109e-09		SF3A2	0.0201403	0.0345316	0.128	0.095	1		ALOX5	2.36e-12	-0.317954	0.221	0.352	5.14e-08
LAMTOR2	9.41716e-14	-0.384454	0.526	0.64	2.04823e-09		UACA	0.0202274	0.0330943	0.071	0.047	1		MESDC2	2.36e-12	-0.268529	0.209	0.341	5.14e-08
BMP2K	1.01198e-13	-0.292976	0.193	0.33	2.20106e-09		SPTLC2	0.0203334	0.0746646	0.205	0.167	1		ID2	2.42e-12	-0.390201	0.429	0.57	5.26e-08
MCFD2	1.01302e-13	-0.220169	0.096	0.22	2.20331e-09		LST1	0.0204398	0.0057894	0.788	0.84	1		CALU	2.53e-12	-0.285762	0.201	0.331	5.5e-08
CD40	1.30916e-13	-0.336917	0.135	0.268	2.84742e-09		RAB3D	0.0208573	0.0296741	0.053	0.033	1		GALNT1	2.56e-12	-0.208487	0.149	0.278	5.57e-08
GRN	1.44377e-13	-0.656001	0.844	0.866	3.14021e-09		MTURN	0.0212069	0.0238698	0.046	0.028	1		RALGDS	2.56e-12	-0.173036	0.073	0.183	5.57e-08
JAML	1.52086e-13	0.403955	0.442	0.297	3.30787e-09		PTK2	0.0212183	0.0240637	0.041	0.024	1		FLVCR2	2.59e-12	-0.175107	0.054	0.155	5.63e-08
PLBD2	1.52123e-13	-0.197927	0.08	0.201	3.30866e-09		SECTM1	0.0217446	0.0522869	0.162	0.127	1		CMPK1	2.6e-12	-0.242872	0.22	0.357	5.65e-08
KYNU	1.62122e-13	-0.281153	0.183	0.327	3.52616e-09		RP11-360L9.7	0.0224447	0.0131127	0.016	0.007	1		ACTG1	2.72e-12	-0.535052	0.947	0.948	5.91e-08
AP1S2	1.64823e-13	0.362325	0.667	0.548	3.58489e-09		ZDHHC1	0.0224447	0.0131127	0.016	0.007	1		PPP2CA	2.86e-12	-0.230485	0.236	0.376	6.22e-08
ACER3	1.67473e-13	-0.229822	0.154	0.293	3.64253e-09		SPARCL1	0.0229539	0.0031435	0.024	0.044	1		CNDP2	3e-12	-0.317313	0.299	0.429	6.52e-08
DYNLRB1	1.70642e-13	-0.351781	0.405	0.533	3.71146e-09		RP11-305L7.7	0.0239036	0.0115643	0.012	0.004	1		IL1RAP	3.11e-12	-0.159611	0.058	0.162	6.75e-08
LYN	1.79619e-13	-0.310316	0.307	0.458	3.90671e-09		NUDT13	0.0239036	0.0115643	0.012	0.004	1		CNBP	3.13e-12	-0.344428	0.519	0.629	6.81e-08
APOBR	1.9428e-13	-0.185972	0.069	0.185	4.22558e-09		C8orf46	0.0241572	0.009863	0.012	0.004	1		ACSL4	3.21e-12	-0.207579	0.122	0.243	6.99e-08
CLEC7A	1.95348e-13	-0.341421	0.421	0.575	4.24882e-09		OAS1	0.024319	0.00196642	0.27	0.22	1		COX6A1	3.23e-12	-0.388596	0.698	0.782	7.03e-08
ATP6V1A	2.028e-13	-0.294183	0.239	0.382	4.4109e-09		RPS28	0.0244813	0.010271	0.997	0.991	1		AP1S1	3.26e-12	-0.209866	0.11	0.229	7.09e-08
CD58	2.13032e-13	-0.279026	0.173	0.312	4.63344e-09		AOAH	0.0245211	0.105463	0.31	0.272	1		RHBDD2	3.27e-12	-0.226757	0.117	0.236	7.12e-08
GPRIN3	2.15455e-13	-0.222681	0.111	0.239	4.68615e-09		ATG16L2	0.0250603	0.0509159	0.132	0.101	1		EIF2S2	3.48e-12	-0.323675	0.361	0.496	7.56e-08
MRPS16	2.25952e-13	-0.237862	0.173	0.315	4.91446e-09		SMAD3	0.0251609	0.0202585	0.034	0.019	1		SLC11A2	3.67e-12	-0.183054	0.077	0.187	7.98e-08
RNF11	2.44135e-13	-0.172052	0.067	0.18	5.30994e-09		NACA	0.0254146	0.0406598	0.928	0.897	1		ABI1	3.92e-12	-0.267177	0.207	0.338	8.53e-08
RMDN3	2.54463e-13	-0.219116	0.057	0.165	5.53457e-09		SELENBP1	0.0257541	0.033438	0.041	0.024	1		COX6B1	3.93e-12	-0.410201	0.851	0.885	8.54e-08
JOSD2	2.59368e-13	-0.265983	0.215	0.356	5.64125e-09		MFNG	0.0261259	0.0380883	0.154	0.12	1		ICAM1	4.06e-12	-0.241662	0.156	0.287	8.84e-08
RER1	2.63608e-13	-0.320659	0.323	0.456	5.73347e-09		TMEM170B	0.0262867	0.0434924	0.092	0.067	1		LAMP2	4.23e-12	-0.38559	0.444	0.557	9.19e-08
GPI	2.74271e-13	-0.284051	0.179	0.313	5.96538e-09		CD200R1	0.0264985	0.0355375	0.067	0.045	1		FDX1	4.47e-12	-0.294139	0.192	0.319	9.71e-08
S100A14	2.86106e-13	-0.150046	0.027	0.12	6.22281e-09		NLRP1	0.0270673	0.0296024	0.094	0.068	1		OPTN	4.58e-12	-0.170359	0.037	0.128	9.96e-08
MPP1	2.88021e-13	-0.354358	0.281	0.418	6.26447e-09		CTD-2350C19.2	0.0273641	0.0259259	0.027	0.014	1		SERPINB1	4.64e-12	-0.364968	0.454	0.574	1.01e-07
CYBA	3.14025e-13	-0.464366	0.958	0.982	6.83004e-09		SELL	0.0275665	0.0357348	0.122	0.092	1		GBA	5.1e-12	-0.211854	0.121	0.24	1.11e-07
MDK	3.3443e-13	-0.170784	0.035	0.133	7.27386e-09		HMGCS2	0.0275805	0.0128809	0.015	0.006	1		PITPNA	5.39e-12	-0.164429	0.072	0.18	1.17e-07
MRPL20	3.3909e-13	-0.297103	0.342	0.488	7.3752e-09		MYH11	0.0275805	0.0128809	0.015	0.006	1		CSRP1	5.45e-12	-0.236545	0.147	0.269	1.18e-07
KCNN4	3.48115e-13	-0.176858	0.027	0.119	7.57151e-09		NFATC2	0.0280065	0.0299831	0.095	0.069	1		PPARG	5.47e-12	-0.145238	0.008	0.079	1.19e-07
NUCB1	3.56473e-13	-0.376913	0.314	0.447	7.75328e-09		RP11-160E2.6	0.0280805	0.0541648	0.355	0.307	1		PI3	6.02e-12	-0.109083	0.004	0.07	1.31e-07
RP11-1008C21.1	3.6556e-13	-0.17421	0.005	0.08	7.95094e-09		RRAS2	0.0280985	0.0154967	0.02	0.009	1		HAMP	6.29e-12	-0.396923	0.018	0.096	1.37e-07
IL10RB	3.98602e-13	-0.28789	0.208	0.345	8.66959e-09		MDM4	0.0282199	0.0597556	0.234	0.195	1		OSM	6.3e-12	-0.350423	0.06	0.16	1.37e-07
MITF	4.17998e-13	-0.183488	0.068	0.181	9.09146e-09		UPK3A	0.0282515	0.0167959	0.02	0.009	1		PRDX4	6.37e-12	-0.221055	0.175	0.307	1.39e-07
PSMD14	4.29027e-13	-0.239461	0.147	0.28	9.33133e-09		ASGR2	0.0285792	0.0174076	0.041	0.024	1		NDUFS6	6.38e-12	-0.337473	0.56	0.653	1.39e-07
ARPC5	4.40636e-13	-0.426921	0.788	0.834	9.58383e-09		PRKCB	0.0285914	0.0622655	0.207	0.17	1		MATK	7.09e-12	-0.20617	0.019	0.098	1.54e-07
LPXN	4.5043e-13	-0.261612	0.212	0.352	9.79685e-09		IGLL5	0.0287869	0.0133438	0.018	0.008	1		IDH1	7.34e-12	-0.312534	0.269	0.395	1.6e-07
GABARAPL2	4.57395e-13	-0.327454	0.442	0.569	9.94834e-09		RP11-533E19.5	0.0288025	0.0124157	0.011	0.004	1		NDUFA11	7.69e-12	-0.331878	0.618	0.708	1.67e-07
SF3B6	4.60857e-13	-0.31561	0.425	0.565	1.00236e-08		UST	0.028908	0.0104779	0.011	0.004	1		POLR2I	7.84e-12	-0.250957	0.246	0.384	1.71e-07
TNS3	4.86235e-13	-0.248174	0.103	0.225	1.05756e-08		IGHV3-48	0.028908	0.0104779	0.011	0.004	1		SAP18	7.92e-12	-0.401321	0.58	0.648	1.72e-07
SQRDL	4.92904e-13	-0.336866	0.283	0.418	1.07207e-08		ADAMTS10	0.028908	0.0104779	0.011	0.004	1		SRP19	7.93e-12	-0.212443	0.177	0.307	1.72e-07
BRI3	4.97829e-13	-0.433696	0.38	0.498	1.08278e-08		FOXRED2	0.0295854	0.0386112	0.062	0.042	1		IDS	7.99e-12	-0.233047	0.202	0.334	1.74e-07
FAM129A	5.04342e-13	-0.203544	0.077	0.193	1.09694e-08		KCNQ1	0.0298638	0.0310014	0.088	0.063	1		C1orf43	8.31e-12	-0.290675	0.37	0.504	1.81e-07
PSMD7	5.24491e-13	-0.312918	0.246	0.388	1.14077e-08		HIC1	0.0308421	0.0292743	0.038	0.023	1		UFM1	8.52e-12	-0.245406	0.25	0.38	1.85e-07
SNX3	5.30767e-13	-0.406839	0.749	0.807	1.15442e-08		LINC01389	0.0322317	0.00391505	0.003	0	1		SUMO2	8.9e-12	-0.39883	0.836	0.844	1.94e-07
IRAK1	5.85471e-13	-0.208719	0.114	0.238	1.2734e-08		FOXD3-AS1	0.0322317	0.00391505	0.003	0	1		MTCH2	9.02e-12	-0.261757	0.223	0.356	1.96e-07
VAC14	6.14935e-13	-0.178976	0.049	0.152	1.33748e-08		WDR78	0.0322317	0.00391505	0.003	0	1		ADGRE2	9.03e-12	-0.189798	0.087	0.198	1.96e-07
IFNGR2	6.20336e-13	-0.356342	0.446	0.583	1.34923e-08		PCP4L1	0.0322317	0.00391505	0.003	0	1		RBP1	9.47e-12	-0.201598	0.031	0.117	2.06e-07
DPH3	6.25555e-13	-0.223224	0.13	0.26	1.36058e-08		MYOC	0.0322317	0.00391505	0.003	0	1		PTGES3	9.49e-12	-0.35561	0.571	0.659	2.06e-07
CXCL5	6.40347e-13	-0.986344	0.004	0.076	1.39275e-08		RP11-396C23.4	0.0322317	0.00391505	0.003	0	1		COPRS	9.63e-12	-0.183601	0.08	0.187	2.09e-07
PPIB	6.94668e-13	-0.467631	0.577	0.688	1.5109e-08		WNT9A	0.0322317	0.00391505	0.003	0	1		HLA-DRB5	9.95e-12	-0.404374	0.228	0.374	2.16e-07
SULT1A1	7.21446e-13	0.206312	0.325	0.193	1.56914e-08		GJC2	0.0322317	0.00391505	0.003	0	1		NUP58	1.07e-11	-0.16046	0.067	0.17	2.32e-07
EDEM2	7.37649e-13	-0.195991	0.072	0.184	1.60439e-08		DRC1	0.0322317	0.00391505	0.003	0	1		RABAC1	1.09e-11	-0.299658	0.423	0.556	2.38e-07
GPR84	7.42832e-13	-0.180392	0.029	0.12	1.61566e-08		RP11-1057B6.1	0.0322317	0.00391505	0.003	0	1		PECAM1	1.17e-11	-0.299692	0.28	0.404	2.54e-07
DEFB1	7.44156e-13	-0.173686	0.012	0.092	1.61854e-08		RP11-418H16.1	0.0322317	0.00391505	0.003	0	1		TOP1	1.18e-11	-0.258096	0.243	0.38	2.58e-07
MGST1	7.45227e-13	-0.314013	0.122	0.247	1.62087e-08		PGM5P4-AS1	0.0322317	0.00391505	0.003	0	1		PSMA1	1.19e-11	-0.343281	0.443	0.565	2.6e-07
G0S2	7.68791e-13	-0.561255	0.067	0.18	1.67212e-08		RP11-455J20.3	0.0322317	0.00391505	0.003	0	1		PTPMT1	1.26e-11	-0.212155	0.129	0.249	2.74e-07
TGFBR1	8.26798e-13	-0.236798	0.136	0.264	1.79829e-08		RP11-105N14.1	0.0322317	0.00391505	0.003	0	1		2022-09-15	1.27e-11	-0.346064	0.457	0.568	2.75e-07
MRPL27	8.36863e-13	-0.278828	0.207	0.341	1.82018e-08		RBMS3-AS3	0.0322317	0.00391505	0.003	0	1		DUSP3	1.28e-11	-0.236585	0.159	0.283	2.79e-07
ME2	8.64078e-13	-0.273822	0.159	0.29	1.87937e-08		SCN11A	0.0322317	0.00391505	0.003	0	1		GTF3A	1.28e-11	-0.329166	0.371	0.495	2.79e-07
RPS14	8.6627e-13	0.215839	0.992	0.989	1.88414e-08		MYRIP	0.0322317	0.00391505	0.003	0	1		NABP1	1.43e-11	-0.231353	0.167	0.292	3.11e-07
CLIC1	8.75254e-13	-0.499569	0.802	0.832	1.90368e-08		SIDT1-AS1	0.0322317	0.00391505	0.003	0	1		TCIRG1	1.51e-11	-0.260564	0.247	0.384	3.28e-07
PHC2	9.60924e-13	-0.221456	0.151	0.283	2.09001e-08		FGFBP2	0.0322317	0.00391505	0.003	0	1		NDUFB9	1.54e-11	-0.363635	0.442	0.561	3.35e-07
STON2	1.00386e-12	0.0841554	0.076	0.018	2.1834e-08		UGT2A3	0.0322317	0.00391505	0.003	0	1		TM6SF1	1.54e-11	-0.204137	0.113	0.227	3.35e-07
TMEM70	1.04357e-12	-0.306807	0.197	0.329	2.26977e-08		TRIM60	0.0322317	0.00391505	0.003	0	1		PICALM	1.57e-11	-0.288585	0.314	0.442	3.42e-07
KRTCAP2	1.04586e-12	-0.340998	0.319	0.443	2.27475e-08		HAND2	0.0322317	0.00391505	0.003	0	1		ENO2	1.58e-11	-0.124003	0.008	0.076	3.43e-07
ARL6IP5	1.07516e-12	-0.466264	0.565	0.657	2.33846e-08		STOX2	0.0322317	0.00391505	0.003	0	1		PRDX3	1.6e-11	-0.31534	0.389	0.511	3.48e-07
WNT5A	1.07795e-12	-0.125562	0.004	0.075	2.34455e-08		CTD-2203K17.1	0.0322317	0.00391505	0.003	0	1		TIMM13	1.64e-11	-0.270386	0.363	0.5	3.56e-07
DNAJB11	1.13891e-12	-0.2364	0.197	0.334	2.47712e-08		CTD-2033C11.1	0.0322317	0.00391505	0.003	0	1		SLC20A1	1.68e-11	-0.252375	0.188	0.316	3.66e-07
C12orf75	1.17088e-12	-0.13774	0.019	0.103	2.54667e-08		ZRSR1	0.0322317	0.00391505	0.003	0	1		MUC1	1.72e-11	-0.116256	0.015	0.089	3.74e-07
GNA13	1.19614e-12	-0.252404	0.204	0.344	2.60161e-08		GFRA3	0.0322317	0.00391505	0.003	0	1		CLEC4A	1.8e-11	-0.329228	0.238	0.366	3.93e-07
AZI2	1.21818e-12	-0.235422	0.149	0.278	2.64953e-08		RP11-54C4.3	0.0322317	0.00391505	0.003	0	1		RAD23B	1.82e-11	-0.238152	0.223	0.35	3.95e-07
RAP1B	1.22937e-12	-0.277023	0.27	0.415	2.67388e-08		RP11-844P9.2	0.0322317	0.00391505	0.003	0	1		GPD2	1.84e-11	-0.14166	0.037	0.124	4e-07
NARS	1.31801e-12	-0.267418	0.226	0.363	2.86667e-08		CRIP3	0.0322317	0.00391505	0.003	0	1		ANAPC11	1.9e-11	-0.335361	0.492	0.595	4.13e-07
FLT1	1.36527e-12	-0.149066	0.005	0.077	2.96946e-08		BMP5	0.0322317	0.00391505	0.003	0	1		MORF4L2	1.93e-11	-0.256947	0.231	0.36	4.21e-07
NDUFB3	1.37151e-12	-0.311935	0.386	0.527	2.98303e-08		COL21A1	0.0322317	0.00391505	0.003	0	1		GNPTAB	1.94e-11	-0.217287	0.133	0.249	4.23e-07
SERINC2	1.44868e-12	-0.154939	0.029	0.118	3.15088e-08		RP11-445F6.2	0.0322317	0.00391505	0.003	0	1		RAB32	2.06e-11	-0.341753	0.299	0.427	4.48e-07
RGL1	1.4631e-12	0.250199	0.308	0.187	3.18224e-08		RP5-1159O4.2	0.0322317	0.00391505	0.003	0	1		SBDS	2.21e-11	-0.225729	0.185	0.31	4.8e-07
DAD1	1.46834e-12	-0.390335	0.482	0.584	3.19364e-08		HOXA3	0.0322317	0.00391505	0.003	0	1		HS3ST1	2.29e-11	-0.149991	0.039	0.13	4.97e-07
RPS13	1.4938e-12	0.26997	0.974	0.966	3.24901e-08		SEMA3E	0.0322317	0.00391505	0.003	0	1		FNIP2	2.36e-11	-0.254324	0.197	0.325	5.13e-07
ORMDL2	1.54874e-12	-0.273002	0.253	0.392	3.36851e-08		LRRD1	0.0322317	0.00391505	0.003	0	1		UBA6	2.42e-11	-0.15997	0.069	0.172	5.27e-07
SCARB2	1.56111e-12	-0.330485	0.281	0.415	3.39541e-08		PHYHIP	0.0322317	0.00391505	0.003	0	1		NT5E	2.44e-11	-0.160253	0.004	0.067	5.31e-07
BNIP2	1.60711e-12	-0.252486	0.283	0.421	3.49547e-08		SCARA5	0.0322317	0.00391505	0.003	0	1		SLC25A19	2.54e-11	-0.195038	0.076	0.18	5.53e-07
PRSS3	1.69292e-12	-0.119729	0.011	0.087	3.68211e-08		RP11-863K10.7	0.0322317	0.00391505	0.003	0	1		VIMP	2.61e-11	-0.292395	0.299	0.435	5.68e-07
CD84	2.03645e-12	-0.426839	0.307	0.421	4.42927e-08		PREX2	0.0322317	0.00391505	0.003	0	1		SORL1	2.75e-11	-0.220383	0.147	0.268	5.97e-07
IGLC7	2.04995e-12	-0.156691	0.007	0.079	4.45865e-08		RP11-308N19.1	0.0322317	0.00391505	0.003	0	1		ATP5EP2	2.91e-11	-0.248864	0.288	0.418	6.33e-07
SGK1	2.08594e-12	-0.344199	0.425	0.577	4.53692e-08		KCNJ11	0.0322317	0.00391505	0.003	0	1		C1orf122	2.92e-11	-0.252496	0.179	0.302	6.35e-07
SNTB1	2.10785e-12	-0.141487	0.023	0.108	4.58458e-08		AC131263.1	0.0322317	0.00391505	0.003	0	1		TXNRD1	2.99e-11	-0.210162	0.09	0.196	6.51e-07
SPI1	2.11836e-12	-0.491237	0.713	0.769	4.60744e-08		AP000769.7	0.0322317	0.00391505	0.003	0	1		B2M	3e-11	-0.481055	1	1	6.52e-07
LINC00998	2.23144e-12	-0.38582	0.405	0.522	4.85337e-08		MOGAT2	0.0322317	0.00391505	0.003	0	1		UBE2V2	3.04e-11	-0.202122	0.177	0.304	6.62e-07
CTHRC1	2.35799e-12	-0.102328	0.003	0.07	5.12864e-08		NAALAD2	0.0322317	0.00391505	0.003	0	1		JUND	3.09e-11	-0.289379	0.492	0.597	6.73e-07
ALOX5	2.36265e-12	-0.317954	0.221	0.352	5.13877e-08		GRIA4	0.0322317	0.00391505	0.003	0	1		NRIP3	3.24e-11	-0.0958844	0	0.057	7.05e-07
MESDC2	2.36289e-12	-0.268529	0.209	0.341	5.13928e-08		TEX12	0.0322317	0.00391505	0.003	0	1		CCT5	3.51e-11	-0.27853	0.236	0.365	7.62e-07
ID2	2.41694e-12	-0.390201	0.429	0.57	5.25684e-08		NXPE1	0.0322317	0.00391505	0.003	0	1		CD300A	3.57e-11	-0.298006	0.261	0.395	7.77e-07
CALU	2.52998e-12	-0.285762	0.201	0.331	5.5027e-08		NXPE4	0.0322317	0.00391505	0.003	0	1		TIMM17A	3.6e-11	-0.218541	0.145	0.265	7.84e-07
GALNT1	2.56269e-12	-0.208487	0.149	0.278	5.57386e-08		DSCAML1	0.0322317	0.00391505	0.003	0	1		CD151	3.76e-11	-0.302654	0.255	0.38	8.19e-07
RALGDS	2.56313e-12	-0.173036	0.073	0.183	5.5748e-08		RP11-110I1.11	0.0322317	0.00391505	0.003	0	1		ZFYVE16	3.94e-11	-0.216027	0.14	0.258	8.56e-07
FLVCR2	2.58662e-12	-0.175107	0.054	0.155	5.6259e-08		RP5-1031D4.2	0.0322317	0.00391505	0.003	0	1		NDUFB7	3.95e-11	-0.36023	0.602	0.681	8.6e-07
CMPK1	2.59983e-12	-0.242872	0.22	0.357	5.65463e-08		RP11-20J15.3	0.0322317	0.00391505	0.003	0	1		STK17A	4.09e-11	-0.136067	0.035	0.12	8.9e-07
ACTG1	2.71586e-12	-0.535052	0.947	0.948	5.907e-08		CTNNA3	0.0322317	0.00391505	0.003	0	1		MINOS1	4.11e-11	-0.365158	0.603	0.686	8.93e-07
PPP2CA	2.85829e-12	-0.230485	0.236	0.376	6.21679e-08		CNNM1	0.0322317	0.00391505	0.003	0	1		CSF1	4.29e-11	-0.130251	0.001	0.06	9.32e-07
CNDP2	2.99943e-12	-0.317313	0.299	0.429	6.52375e-08		SORCS1	0.0322317	0.00391505	0.003	0	1		RPA3	4.39e-11	-0.232864	0.175	0.299	9.55e-07
IL1RAP	3.10558e-12	-0.159611	0.058	0.162	6.75463e-08		RP5-940J5.8	0.0322317	0.00391505	0.003	0	1		NDUFS8	4.43e-11	-0.316187	0.399	0.515	9.65e-07
CNBP	3.13021e-12	-0.344428	0.519	0.629	6.80822e-08		RP11-118B22.4	0.0322317	0.00391505	0.003	0	1		TFF1	4.51e-11	-0.148332	0.022	0.098	9.82e-07
ACSL4	3.21156e-12	-0.207579	0.122	0.243	6.98513e-08		RP11-277P12.20	0.0322317	0.00391505	0.003	0	1		CLDN4	4.52e-11	-0.150716	0.057	0.152	9.83e-07
COX6A1	3.23424e-12	-0.388596	0.698	0.782	7.03448e-08		RP5-1057I20.4	0.0322317	0.00391505	0.003	0	1		TMED5	4.53e-11	-0.228093	0.186	0.309	9.85e-07
AP1S1	3.26177e-12	-0.209866	0.11	0.229	7.09436e-08		ASCL1	0.0322317	0.00391505	0.003	0	1		SERP1	4.53e-11	-0.248308	0.678	0.777	9.86e-07
RHBDD2	3.27204e-12	-0.226757	0.117	0.236	7.11669e-08		RP11-83B20.1	0.0322317	0.00391505	0.003	0	1		CAMTA1	4.67e-11	-0.255587	0.318	0.445	1.02e-06
EIF2S2	3.4777e-12	-0.323675	0.361	0.496	7.56399e-08		RP11-90M2.5	0.0322317	0.00391505	0.003	0	1		BAX	4.69e-11	-0.341037	0.432	0.547	1.02e-06
MAF	3.51056e-12	0.340354	0.55	0.43	7.63547e-08		C14orf132	0.0322317	0.00391505	0.003	0	1		PLEKHO2	4.73e-11	-0.215387	0.132	0.248	1.03e-06
SLC11A2	3.6709e-12	-0.183054	0.077	0.187	7.98421e-08		IGHV3-13	0.0322317	0.00391505	0.003	0	1		MFSD12	4.78e-11	-0.243576	0.137	0.249	1.04e-06
ABI1	3.92185e-12	-0.267177	0.207	0.338	8.53002e-08		IGHV2-26	0.0322317	0.00391505	0.003	0	1		SMAD7	5.78e-11	-0.0988558	0.007	0.07	1.26e-06
COX6B1	3.92655e-12	-0.410201	0.851	0.885	8.54025e-08		IGHV3-49	0.0322317	0.00391505	0.003	0	1		CYP27A1	6.01e-11	-0.430888	0.135	0.243	1.31e-06
ICAM1	4.0642e-12	-0.241661	0.156	0.287	8.83963e-08		RP11-321G12.1	0.0322317	0.00391505	0.003	0	1		PPIA	6.2e-11	-0.467614	0.872	0.887	1.35e-06
SLC9A9	4.14332e-12	0.128418	0.159	0.069	9.01171e-08		RP11-264B17.2	0.0322317	0.00391505	0.003	0	1		AP3S1	6.24e-11	-0.281616	0.319	0.438	1.36e-06
EMB	4.1741e-12	0.25182	0.372	0.243	9.07867e-08		RP11-426C22.7	0.0322317	0.00391505	0.003	0	1		ARMT1	6.28e-11	-0.165941	0.073	0.173	1.37e-06
LAMP2	4.2272e-12	-0.38559	0.444	0.557	9.19416e-08		DRC7	0.0322317	0.00391505	0.003	0	1		STX4	6.69e-11	-0.24899	0.211	0.333	1.46e-06
FDX1	4.46568e-12	-0.294139	0.192	0.319	9.71286e-08		SLC16A11	0.0322317	0.00391505	0.003	0	1		HSPA1A	6.71e-11	-0.839916	0.431	0.545	1.46e-06
OPTN	4.57822e-12	-0.170359	0.037	0.128	9.95763e-08		MYOCD	0.0322317	0.00391505	0.003	0	1		TFRC	6.77e-11	-0.376414	0.26	0.386	1.47e-06
SERPINB1	4.63514e-12	-0.364968	0.454	0.574	1.00814e-07		RHBDL3	0.0322317	0.00391505	0.003	0	1		SCP2	6.9e-11	-0.317571	0.421	0.537	1.5e-06
RPL23	4.93307e-12	0.245141	0.977	0.959	1.07294e-07		KRT222	0.0322317	0.00391505	0.003	0	1		SIGLEC10	6.97e-11	-0.186187	0.099	0.21	1.52e-06
GBA	5.09958e-12	-0.211854	0.121	0.24	1.10916e-07		RP11-1055B8.10	0.0322317	0.00391505	0.003	0	1		PTGS1	7.02e-11	-0.234793	0.133	0.246	1.53e-06
PITPNA	5.39289e-12	-0.164429	0.072	0.18	1.17295e-07		AP005530.2	0.0322317	0.00391505	0.003	0	1		MAL2	7.02e-11	-0.0927689	0.003	0.062	1.53e-06
CSRP1	5.44506e-12	-0.236545	0.147	0.269	1.1843e-07		GATA6-AS1	0.0322317	0.00391505	0.003	0	1		NFKBIE	7.6e-11	-0.187877	0.075	0.175	1.65e-06
PPARG	5.47241e-12	-0.145238	0.008	0.079	1.19025e-07		LINC01415	0.0322317	0.00391505	0.003	0	1		TBC1D2	8.43e-11	-0.142056	0.034	0.116	1.83e-06
PI3	6.02097e-12	-0.109083	0.004	0.07	1.30956e-07		AC004156.3	0.0322317	0.00391505	0.003	0	1		ISCU	8.54e-11	-0.383316	0.405	0.505	1.86e-06
SMAP2	6.04712e-12	0.182056	0.539	0.38	1.31525e-07		CTB-32O4.2	0.0322317	0.00391505	0.003	0	1		BANF1	8.55e-11	-0.299962	0.359	0.486	1.86e-06
HAMP	6.29274e-12	-0.396923	0.018	0.096	1.36867e-07		KIR3DL2	0.0322317	0.00391505	0.003	0	1		CHMP4B	8.61e-11	-0.29903	0.302	0.423	1.87e-06
OSM	6.30202e-12	-0.350423	0.06	0.16	1.37069e-07		CTA-212A2.3	0.0322317	0.00391505	0.003	0	1		AAED1	8.8e-11	-0.160275	0.084	0.188	1.91e-06
PRDX4	6.37296e-12	-0.221055	0.175	0.307	1.38612e-07		CTA-217C2.2	0.0322317	0.00391505	0.003	0	1		VASP	8.93e-11	-0.300982	0.397	0.525	1.94e-06
NDUFS6	6.37794e-12	-0.337473	0.56	0.653	1.3872e-07		RIBC2	0.0322317	0.00391505	0.003	0	1		MT1F	9.11e-11	-0.442729	0.121	0.227	1.98e-06
MATK	7.08858e-12	-0.20617	0.019	0.098	1.54177e-07		IGKV1D-39	0.0322317	0.0058686	0.003	0	1		SNRNP25	9.58e-11	-0.179347	0.098	0.205	2.08e-06
IDH1	7.33581e-12	-0.312534	0.269	0.395	1.59554e-07		IGKV2D-28	0.0322317	0.0136564	0.003	0	1		KLHL6	9.95e-11	-0.153713	0.064	0.16	2.17e-06
EPS8	7.40769e-12	0.136817	0.177	0.082	1.61117e-07		CTD-2249K22.1	0.0322317	0.0058686	0.003	0	1		SATB1	1.03e-10	-0.198573	0.082	0.181	2.25e-06
SHMT1	7.61377e-12	0.103277	0.105	0.035	1.656e-07		C7orf72	0.0322317	0.0058686	0.003	0	1		IFITM10	1.04e-10	-0.127078	0.02	0.094	2.26e-06
NDUFA11	7.68645e-12	-0.331878	0.618	0.708	1.6718e-07		HBD	0.0322317	0.0078195	0.003	0	1		PCBD1	1.11e-10	-0.247995	0.245	0.371	2.41e-06
POLR2I	7.84004e-12	-0.250957	0.246	0.384	1.70521e-07		SEMA6D	0.0322317	0.0058686	0.003	0	1		RFK	1.12e-10	-0.16365	0.094	0.199	2.43e-06
SAP18	7.91811e-12	-0.401321	0.58	0.648	1.72219e-07		SH2D7	0.0322317	0.0058686	0.003	0	1		TMCO1	1.16e-10	-0.258759	0.306	0.434	2.52e-06
SRP19	7.92625e-12	-0.212443	0.177	0.307	1.72396e-07		PCSK2	0.0322317	0.0078195	0.003	0	1		AC090498.1	1.17e-10	-0.268874	0.31	0.43	2.55e-06
IDS	7.98638e-12	-0.233047	0.202	0.334	1.73704e-07		PRPF38B	0.0323573	0.0722984	0.421	0.382	1		LYSMD2	1.18e-10	-0.232337	0.196	0.319	2.57e-06
C1orf43	8.30559e-12	-0.290674	0.37	0.504	1.80647e-07		SULT1B1	0.0335098	0.0309557	0.035	0.021	1		CISH	1.19e-10	-0.15852	0.052	0.141	2.59e-06
UFM1	8.51695e-12	-0.245406	0.25	0.38	1.85244e-07		LINC01315	0.0337713	0.0217185	0.03	0.017	1		PRELID1	1.26e-10	-0.283556	0.562	0.684	2.74e-06
SUMO2	8.90455e-12	-0.39883	0.836	0.844	1.93674e-07		RP11-532F6.3	0.0341227	0.0117982	0.014	0.005	1		CD300E	1.28e-10	-0.2934	0.095	0.2	2.78e-06
MTCH2	9.01821e-12	-0.261757	0.223	0.356	1.96146e-07		RP11-156E8.1	0.0342981	0.0100989	0.014	0.005	1		PHPT1	1.31e-10	-0.321893	0.397	0.517	2.85e-06
ADGRE2	9.02645e-12	-0.189798	0.087	0.198	1.96325e-07		DENND4A	0.0343023	0.0390646	0.08	0.057	1		TMEM258	1.32e-10	-0.343326	0.678	0.742	2.87e-06
RBP1	9.46802e-12	-0.201598	0.031	0.117	2.0593e-07		IGHV1-18	0.0344742	0.0100989	0.014	0.005	1		GOLT1B	1.37e-10	-0.161005	0.095	0.201	2.97e-06
PTGES3	9.48604e-12	-0.35561	0.571	0.659	2.06321e-07		IGSF10	0.0344913	0.0152028	0.01	0.003	1		VAT1	1.39e-10	-0.267817	0.159	0.271	3.02e-06
COPRS	9.63138e-12	-0.183601	0.08	0.187	2.09483e-07		GPRASP1	0.0346021	0.0113298	0.01	0.003	1		LY96	1.43e-10	-0.362483	0.662	0.727	3.11e-06
HLA-DRB5	9.95327e-12	-0.404374	0.228	0.374	2.16484e-07		TOB2	0.0346884	0.0431345	0.126	0.098	1		RPN1	1.48e-10	-0.266892	0.323	0.443	3.23e-06
RNASE1	1.02746e-11	0.395021	0.641	0.512	2.23472e-07		PTGER3	0.0347132	0.00938938	0.01	0.003	1		ST3GAL6	1.49e-10	-0.166842	0.073	0.171	3.25e-06
AFF3	1.02823e-11	0.0525197	0.039	0.004	2.23641e-07		RIC3	0.0347132	0.00938938	0.01	0.003	1		EPAS1	1.52e-10	-0.160694	0.052	0.14	3.31e-06
NUP58	1.06522e-11	-0.16046	0.067	0.17	2.31686e-07		CAPS2	0.0347132	0.00938938	0.01	0.003	1		TAPBP	1.54e-10	-0.288328	0.378	0.501	3.34e-06
RABAC1	1.0937e-11	-0.299658	0.423	0.556	2.37881e-07		ZNF594	0.0347132	0.00938938	0.01	0.003	1		TPSB2	1.54e-10	-0.147536	0.001	0.057	3.34e-06
PECAM1	1.16698e-11	-0.299692	0.28	0.404	2.53817e-07		EMID1	0.0347132	0.00938938	0.01	0.003	1		C19orf24	1.57e-10	-0.272298	0.308	0.428	3.42e-06
TOP1	1.18491e-11	-0.258096	0.243	0.38	2.57719e-07		APOBEC3B	0.0348696	0.00853747	0.01	0.003	1		APP	1.59e-10	-0.237613	0.212	0.331	3.45e-06
PSMA1	1.19389e-11	-0.343281	0.443	0.565	2.59672e-07		RASGRP2	0.0349938	0.0319512	0.094	0.069	1		TMEM38B	1.59e-10	-0.143401	0.042	0.127	3.46e-06
PTPMT1	1.26086e-11	-0.212155	0.129	0.249	2.74237e-07		DCK	0.0353062	0.0517283	0.279	0.237	1		CYFIP1	1.66e-10	-0.254891	0.255	0.382	3.62e-06
2022-09-15	1.26617e-11	-0.346065	0.457	0.568	2.75392e-07		CHN2	0.0354296	0.0393213	0.095	0.07	1		PTPN22	1.68e-10	-0.127409	0.035	0.117	3.66e-06
DUSP3	1.28051e-11	-0.236585	0.159	0.283	2.7851e-07		PGM5	0.0355584	0.0131127	0.016	0.007	1		PDE4DIP	1.69e-10	-0.223164	0.13	0.242	3.67e-06
CALM2	1.28077e-11	0.244313	0.97	0.896	2.78568e-07		RIF1	0.0361804	0.036451	0.147	0.116	1		ENPP2	1.69e-10	-0.245899	0.086	0.186	3.68e-06
GTF3A	1.28079e-11	-0.329166	0.371	0.495	2.78573e-07		MAGEH1	0.0363048	0.0323046	0.064	0.044	1		H2AFJ	1.73e-10	-0.302805	0.361	0.48	3.75e-06
NABP1	1.43096e-11	-0.231353	0.167	0.292	3.11233e-07		LINC00309	0.0370455	0.0308874	0.052	0.034	1		GLA	1.76e-10	-0.250644	0.148	0.26	3.82e-06
TCIRG1	1.50809e-11	-0.260564	0.247	0.384	3.2801e-07		OSER1-AS1	0.0377939	0.0204399	0.027	0.015	1		TMSB10	1.78e-10	-0.422059	0.997	0.999	3.87e-06
NDUFB9	1.53916e-11	-0.363635	0.442	0.561	3.34768e-07		ACSF2	0.0386371	0.0308058	0.084	0.061	1		ARL8A	1.78e-10	-0.180037	0.113	0.221	3.88e-06
TM6SF1	1.54094e-11	-0.204137	0.113	0.227	3.35155e-07		CMKLR1	0.0395099	0.0500096	0.266	0.223	1		MRPL33	1.84e-10	-0.267524	0.365	0.486	4.01e-06
PICALM	1.57159e-11	-0.288585	0.314	0.442	3.41821e-07		PSIP1	0.0400704	0.0445361	0.151	0.12	1		GADD45GIP1	1.9e-10	-0.264713	0.428	0.551	4.14e-06
ENO2	1.57648e-11	-0.124002	0.008	0.076	3.42883e-07		LINC00528	0.0401289	0.0204019	0.02	0.01	1		SLAMF8	1.98e-10	-0.290039	0.226	0.35	4.31e-06
PRDX3	1.59907e-11	-0.31534	0.389	0.511	3.47798e-07		EPHX1	0.0403615	0.0251802	0.189	0.153	1		TFPI	2.06e-10	-0.119347	0.011	0.075	4.47e-06
TIMM13	1.63855e-11	-0.270386	0.363	0.5	3.56386e-07		CILP	0.0410702	0.0179878	0.008	0.002	1		PIK3AP1	2.07e-10	-0.238323	0.202	0.322	4.5e-06
SLC20A1	1.68235e-11	-0.252375	0.188	0.316	3.65912e-07		FCRL5	0.0411827	0.00829876	0.008	0.002	1		CYB5R4	2.1e-10	-0.206672	0.174	0.293	4.56e-06
MUC1	1.72025e-11	-0.116256	0.015	0.089	3.74154e-07		CLEC12B	0.0411827	0.00829876	0.008	0.002	1		UBE2D3	2.18e-10	-0.301207	0.679	0.749	4.73e-06
CD36	1.75747e-11	0.240938	0.404	0.27	3.8225e-07		IGHV1-46	0.0411827	0.00829876	0.008	0.002	1		F11R	2.18e-10	-0.160322	0.079	0.177	4.74e-06
CLEC4A	1.80476e-11	-0.329228	0.238	0.366	3.92536e-07		CTD-2135D7.5	0.0411827	0.00829876	0.008	0.002	1		TACSTD2	2.22e-10	-0.0814172	0	0.053	4.83e-06
RAD23B	1.81822e-11	-0.238152	0.223	0.35	3.95463e-07		RP11-426C22.5	0.0412626	0.0239645	0.069	0.049	1		FABP3	2.22e-10	-0.307719	0.071	0.165	4.84e-06
GPD2	1.83964e-11	-0.14166	0.037	0.124	4.00122e-07		LIFR	0.0413525	0.00744635	0.008	0.002	1		BEX4	2.27e-10	-0.307255	0.262	0.38	4.93e-06
ANAPC11	1.89953e-11	-0.335361	0.492	0.595	4.13147e-07		ACRC	0.0413525	0.00744635	0.008	0.002	1		PDIA6	2.29e-10	-0.376859	0.416	0.522	4.97e-06
MORF4L2	1.9347e-11	-0.256947	0.231	0.36	4.20798e-07		SIRT1	0.0415692	0.0401186	0.09	0.066	1		ANOS1	2.33e-10	-0.0923253	0.001	0.056	5.07e-06
GNPTAB	1.94438e-11	-0.217287	0.133	0.249	4.22903e-07		FAM105A	0.0419423	0.0731865	0.355	0.315	1		UBXN4	2.37e-10	-0.261643	0.3	0.424	5.15e-06
RAB32	2.06038e-11	-0.341753	0.299	0.427	4.48132e-07		CPE	0.042254	0.0107134	0.012	0.005	1		MGST3	2.5e-10	-0.456589	0.587	0.65	5.44e-06
SBDS	2.208e-11	-0.225729	0.185	0.31	4.80241e-07		LIMCH1	0.042411	0.0161773	0.024	0.013	1		MYH9	2.5e-10	-0.23396	0.293	0.421	5.44e-06
HS3ST1	2.28726e-11	-0.149991	0.039	0.13	4.9748e-07		SHPRH	0.0427065	0.0345468	0.096	0.072	1		TXNDC12	2.53e-10	-0.276867	0.262	0.378	5.49e-06
RPS6	2.33098e-11	0.19577	0.993	0.98	5.06988e-07		ELMO1	0.042945	0.0317937	0.182	0.148	1		SLC6A6	2.55e-10	-0.191696	0.113	0.218	5.55e-06
FNIP2	2.35782e-11	-0.254324	0.197	0.325	5.12826e-07		TIPARP-AS1	0.0433279	0.0263572	0.035	0.021	1		GPCPD1	2.69e-10	-0.175356	0.136	0.248	5.86e-06
UBA6	2.42188e-11	-0.15997	0.069	0.172	5.26759e-07		SLC22A23	0.0433352	0.0133438	0.018	0.008	1		CD164	2.72e-10	-0.353997	0.592	0.668	5.93e-06
NT5E	2.44272e-11	-0.160253	0.004	0.067	5.31292e-07		DYNC2H1	0.0433352	0.0133438	0.018	0.008	1		CD300LF	2.75e-10	-0.214118	0.125	0.235	5.98e-06
SLC25A19	2.54444e-11	-0.195037	0.076	0.18	5.53415e-07		C20orf194	0.0433437	0.0339766	0.12	0.092	1		PNP	2.84e-10	-0.163516	0.071	0.165	6.17e-06
VIMP	2.60964e-11	-0.292395	0.299	0.435	5.67596e-07		TCF21	0.0440399	0.0139616	0.015	0.007	1		COX6C	2.97e-10	-0.439893	0.731	0.766	6.45e-06
SORL1	2.74508e-11	-0.220383	0.147	0.268	5.97055e-07		KCNMB4	0.0444858	0.0111826	0.015	0.007	1		PTPN12	3.05e-10	-0.224581	0.226	0.35	6.63e-06
P2RY13	2.82537e-11	0.139051	0.26	0.143	6.14517e-07		SRSF5	0.0445257	0.0389314	0.615	0.565	1		ZDHHC12	3.05e-10	-0.232967	0.178	0.293	6.64e-06
ATP5EP2	2.90897e-11	-0.248864	0.288	0.418	6.32702e-07		CABLES1	0.0449658	0.0190241	0.035	0.021	1		TLE3	3.11e-10	-0.150069	0.084	0.186	6.76e-06
C1orf122	2.91867e-11	-0.252496	0.179	0.302	6.34811e-07		ARRB1	0.0456718	0.0436959	0.193	0.159	1		PTP4A1	3.12e-10	-0.216706	0.19	0.308	6.79e-06
TXNRD1	2.99333e-11	-0.210162	0.09	0.196	6.51048e-07		TIFAB	0.0457735	0.0370253	0.068	0.048	1		UQCC2	3.34e-10	-0.271421	0.261	0.378	7.27e-06
B2M	2.99634e-11	-0.481055	1	1	6.51705e-07		RPL37	0.0466872	0.00515203	0.988	0.985	1		C6orf62	3.34e-10	-0.261648	0.332	0.45	7.27e-06
UBE2V2	3.04385e-11	-0.202122	0.177	0.304	6.62037e-07		MYO7A	0.0472282	0.0286388	0.057	0.039	1		GTF2A2	3.6e-10	-0.221788	0.274	0.399	7.83e-06
JUND	3.09373e-11	-0.289379	0.492	0.597	6.72887e-07		ZNF264	0.047489	0.0298319	0.076	0.055	1		ACTN4	3.69e-10	-0.208887	0.17	0.286	8.02e-06
NRIP3	3.23915e-11	-0.0958844	0	0.057	7.04514e-07		EGR1	0.047613	0.0131483	0.503	0.445	1		MANF	3.76e-10	-0.269352	0.234	0.354	8.18e-06
CCT5	3.50571e-11	-0.27853	0.236	0.365	7.62492e-07		GSTM5	0.0476731	0.0110947	0.007	0.002	1		MAPK6	3.8e-10	-0.135446	0.053	0.141	8.26e-06
CD300A	3.57244e-11	-0.298006	0.261	0.395	7.77005e-07		ZNF197	0.0477222	0.020039	0.031	0.018	1		CEACAM6	3.97e-10	-0.0885138	0.007	0.066	8.63e-06
TIMM17A	3.60341e-11	-0.218541	0.145	0.265	7.83743e-07		OLFML2A	0.0477801	0.00720602	0.007	0.002	1		POLR2L	4.21e-10	-0.328099	0.678	0.761	9.15e-06
CD151	3.76414e-11	-0.302654	0.255	0.38	8.187e-07		CEP83-AS1	0.0477801	0.00720602	0.007	0.002	1		SLC7A11	4.26e-10	-0.227074	0.012	0.076	9.27e-06
ZFYVE16	3.93726e-11	-0.216027	0.14	0.258	8.56353e-07		FBXL22	0.0477801	0.00720602	0.007	0.002	1		VTI1B	4.4e-10	-0.261894	0.243	0.356	9.57e-06
NDUFB7	3.95497e-11	-0.36023	0.602	0.681	8.60206e-07		APCDD1	0.0477801	0.00720602	0.007	0.002	1		RAB18	4.5e-10	-0.216911	0.201	0.322	9.79e-06
STK17A	4.09367e-11	-0.136067	0.035	0.12	8.90372e-07		RP4-569M23.5	0.0477801	0.00720602	0.007	0.002	1		COX20	4.71e-10	-0.233202	0.182	0.296	1.02e-05
MINOS1	4.10701e-11	-0.365158	0.603	0.686	8.93274e-07		KLHL13	0.0479592	0.00635311	0.007	0.002	1		IFI27	4.72e-10	-0.641585	0.31	0.47	1.03e-05
WASF2	4.15301e-11	0.20651	0.515	0.37	9.0328e-07		JADE2	0.0482707	0.0267904	0.057	0.039	1		BTG3	4.83e-10	-0.171929	0.076	0.171	1.05e-05
CSF1	4.28524e-11	-0.130252	0.001	0.06	9.3204e-07		C1R	0.0489204	0.0192428	0.056	0.038	1		YIPF5	5e-10	-0.177138	0.092	0.191	1.09e-05
RPA3	4.39274e-11	-0.232864	0.175	0.299	9.55421e-07		STARD13	0.0493036	0.031821	0.082	0.06	1		NEDD8	5.02e-10	-0.301639	0.637	0.721	1.09e-05
NDUFS8	4.43469e-11	-0.316187	0.399	0.515	9.64546e-07		EEF1D	0.0493763	0.0490795	0.929	0.912	1		ANXA6	5.04e-10	-0.204427	0.143	0.254	1.1e-05
TFF1	4.51424e-11	-0.148332	0.022	0.098	9.81848e-07									SVBP	5.07e-10	-0.218317	0.167	0.279	1.1e-05
CLDN4	4.52011e-11	-0.150715	0.057	0.152	9.83125e-07									NUDT14	5.25e-10	-0.228614	0.173	0.286	1.14e-05
TMED5	4.52802e-11	-0.228093	0.186	0.309	9.84844e-07									ARRDC4	5.32e-10	-0.145566	0.046	0.129	1.16e-05
SERP1	4.53269e-11	-0.248308	0.678	0.777	9.8586e-07									SNRPD2	5.32e-10	-0.320989	0.62	0.715	1.16e-05
CAMTA1	4.66813e-11	-0.255587	0.318	0.445	1.01532e-06									ST20	5.4e-10	-0.121692	0.018	0.085	1.17e-05
BAX	4.69125e-11	-0.341038	0.432	0.547	1.02035e-06									MT-ATP6	5.45e-10	-0.34972	0.997	0.989	1.19e-05
PLEKHO2	4.73084e-11	-0.215387	0.132	0.248	1.02896e-06									OSTC	5.51e-10	-0.309355	0.389	0.496	1.2e-05
MFSD12	4.77815e-11	-0.243576	0.137	0.249	1.03925e-06									ZMIZ1-AS1	5.81e-10	-0.0854504	0	0.05	1.26e-05
SMAD7	5.78378e-11	-0.0988558	0.007	0.07	1.25797e-06									AKR1A1	5.93e-10	-0.435653	0.459	0.55	1.29e-05
CYP27A1	6.014e-11	-0.430888	0.135	0.243	1.30804e-06									RARRES1	6.13e-10	-0.156599	0.015	0.08	1.33e-05
SLC26A3	6.10747e-11	0.0612234	0.042	0.005	1.32837e-06									TAX1BP3	6.26e-10	-0.199082	0.163	0.276	1.36e-05
PPIA	6.202e-11	-0.467614	0.872	0.887	1.34893e-06									PRR13	6.33e-10	-0.310735	0.584	0.662	1.38e-05
AP3S1	6.24341e-11	-0.281615	0.319	0.438	1.35794e-06									CYB5B	6.38e-10	-0.18192	0.107	0.209	1.39e-05
ARMT1	6.27795e-11	-0.165941	0.073	0.173	1.36545e-06									GHITM	6.49e-10	-0.31254	0.398	0.51	1.41e-05
C1QA	6.65712e-11	0.199768	0.815	0.69	1.44792e-06									LRRFIP1	6.55e-10	-0.282438	0.56	0.653	1.42e-05
STX4	6.6911e-11	-0.24899	0.211	0.333	1.45531e-06									RRAGC	6.71e-10	-0.193047	0.12	0.223	1.46e-05
HSPA1A	6.71119e-11	-0.839916	0.431	0.545	1.45968e-06									MUC13	7.11e-10	-0.090296	0.012	0.075	1.55e-05
TFRC	6.77302e-11	-0.376414	0.26	0.386	1.47313e-06									APOC2	7.32e-10	-0.190388	0.012	0.075	1.59e-05
SCP2	6.9021e-11	-0.317571	0.421	0.537	1.50121e-06									ADCY3	8.32e-10	-0.0890578	0.01	0.069	1.81e-05
SIGLEC10	6.9664e-11	-0.186187	0.099	0.21	1.51519e-06									ANG	8.36e-10	-0.193013	0.098	0.195	1.82e-05
PTGS1	7.02356e-11	-0.234793	0.133	0.246	1.52762e-06									SMIM15	8.46e-10	-0.216468	0.166	0.277	1.84e-05
MAL2	7.02485e-11	-0.0927689	0.003	0.062	1.5279e-06									RNF181	8.6e-10	-0.288868	0.511	0.611	1.87e-05
CD302	7.07845e-11	0.212091	0.499	0.361	1.53956e-06									AC079767.4	8.95e-10	-0.138537	0.018	0.084	1.95e-05
FCGRT	7.08103e-11	0.21696	0.872	0.778	1.54012e-06									CHMP2A	8.97e-10	-0.288126	0.471	0.578	1.95e-05
NFKBIE	7.60103e-11	-0.187877	0.075	0.175	1.65322e-06									LRRC59	9.02e-10	-0.21331	0.151	0.258	1.96e-05
TBC1D2	8.43378e-11	-0.142056	0.034	0.116	1.83435e-06									RAB6A	9.12e-10	-0.184197	0.151	0.261	1.98e-05
ISCU	8.53956e-11	-0.383316	0.405	0.505	1.85735e-06									CSF2RB	9.34e-10	-0.173504	0.128	0.234	2.03e-05
BANF1	8.5545e-11	-0.299962	0.359	0.486	1.8606e-06									GOLGA7	9.52e-10	-0.186586	0.197	0.315	2.07e-05
CHMP4B	8.6117e-11	-0.29903	0.302	0.423	1.87304e-06									EIF4EBP1	9.58e-10	-0.289149	0.337	0.449	2.08e-05
GPBAR1	8.75491e-11	0.129001	0.122	0.049	1.90419e-06									BRK1	9.59e-10	-0.307507	0.605	0.698	2.09e-05
AAED1	8.80376e-11	-0.160275	0.084	0.188	1.91482e-06									VPS8	9.74e-10	-0.155704	0.075	0.166	2.12e-05
VASP	8.92861e-11	-0.300982	0.397	0.525	1.94197e-06									RAB5C	9.8e-10	-0.32364	0.505	0.6	2.13e-05
ITSN1	9.09417e-11	0.163921	0.183	0.092	1.97798e-06									SPCS2	9.94e-10	-0.301301	0.51	0.598	2.16e-05
MT1F	9.11472e-11	-0.442729	0.121	0.227	1.98245e-06									TMED9	9.95e-10	-0.333404	0.367	0.48	2.16e-05
SNRNP25	9.58451e-11	-0.179347	0.098	0.205	2.08463e-06									CHCHD1	1e-09	-0.222335	0.221	0.337	2.18e-05
KLHL6	9.95457e-11	-0.153713	0.064	0.16	2.16512e-06									BCAT1	1.01e-09	-0.237237	0.246	0.367	2.2e-05
SATB1	1.03355e-10	-0.198573	0.082	0.181	2.24796e-06									SRSF2	1.02e-09	-0.282166	0.461	0.579	2.22e-05
IFITM10	1.04041e-10	-0.127078	0.02	0.094	2.2629e-06									COPS8	1.03e-09	-0.148119	0.076	0.169	2.23e-05
PCBD1	1.10825e-10	-0.247995	0.245	0.371	2.41044e-06									TXNL4A	1.05e-09	-0.195487	0.158	0.27	2.28e-05
RFK	1.1193e-10	-0.16365	0.094	0.199	2.43448e-06									SGPL1	1.07e-09	-0.224119	0.14	0.249	2.32e-05
TMCO1	1.1571e-10	-0.258759	0.306	0.434	2.51669e-06									SPRED1	1.08e-09	-0.279897	0.188	0.297	2.36e-05
AC090498.1	1.17065e-10	-0.268874	0.31	0.43	2.54616e-06									ATP6V1E1	1.16e-09	-0.281403	0.315	0.424	2.52e-05
LYSMD2	1.17989e-10	-0.232337	0.196	0.319	2.56625e-06									DNAJA1	1.17e-09	-0.281535	0.37	0.489	2.54e-05
CISH	1.18995e-10	-0.15852	0.052	0.141	2.58813e-06									ERH	1.18e-09	-0.289515	0.499	0.6	2.57e-05
PRELID1	1.25856e-10	-0.283556	0.562	0.684	2.73737e-06									MRPL14	1.18e-09	-0.235927	0.235	0.347	2.57e-05
CD300E	1.27703e-10	-0.2934	0.095	0.2	2.77754e-06									MX1	1.2e-09	-0.308238	0.132	0.236	2.6e-05
PHPT1	1.31018e-10	-0.321893	0.397	0.517	2.84964e-06									SRSF3	1.21e-09	-0.299843	0.561	0.66	2.63e-05
TMEM258	1.31918e-10	-0.343325	0.678	0.742	2.86921e-06									ANGPTL4	1.22e-09	-0.160682	0.003	0.055	2.66e-05
GOLT1B	1.36697e-10	-0.161005	0.095	0.201	2.97317e-06									GPR65	1.26e-09	-0.220233	0.192	0.306	2.75e-05
VAT1	1.3881e-10	-0.267817	0.159	0.271	3.01913e-06									FXYD5	1.3e-09	-0.360953	0.678	0.741	2.82e-05
RPS27A	1.40804e-10	0.219225	0.992	0.988	3.06249e-06									FAM177A1	1.33e-09	-0.202203	0.166	0.275	2.9e-05
RPL31	1.42611e-10	0.191723	0.965	0.947	3.10179e-06									SRSF4	1.34e-09	-0.219455	0.209	0.323	2.92e-05
LY96	1.43083e-10	-0.362483	0.662	0.727	3.11205e-06									PPA1	1.35e-09	-0.297148	0.283	0.414	2.93e-05
RPN1	1.48424e-10	-0.266892	0.323	0.443	3.22823e-06									MT-ND4L	1.36e-09	-0.290073	0.447	0.553	2.96e-05
ST3GAL6	1.49332e-10	-0.166842	0.073	0.171	3.24797e-06									HPSE	1.43e-09	-0.138136	0.048	0.129	3.1e-05
EPAS1	1.52388e-10	-0.160694	0.052	0.14	3.31445e-06									COQ2	1.43e-09	-0.1543	0.079	0.172	3.11e-05
TAPBP	1.53558e-10	-0.288328	0.378	0.501	3.33989e-06									LSM5	1.48e-09	-0.252992	0.333	0.453	3.23e-05
TPSB2	1.53562e-10	-0.147536	0.001	0.057	3.33996e-06									FIBP	1.51e-09	-0.23603	0.239	0.357	3.28e-05
C19orf24	1.57293e-10	-0.272298	0.308	0.428	3.42113e-06									STAC	1.51e-09	-0.0773726	0	0.048	3.29e-05
APP	1.58788e-10	-0.237613	0.212	0.331	3.45365e-06									ACTA2	1.52e-09	-0.122538	0.053	0.137	3.3e-05
TMEM38B	1.59059e-10	-0.143401	0.042	0.127	3.45953e-06									PFKP	1.53e-09	-0.134152	0.037	0.113	3.34e-05
CYFIP1	1.66405e-10	-0.254891	0.255	0.382	3.61931e-06									STXBP2	1.6e-09	-0.308717	0.359	0.473	3.49e-05
PTPN22	1.68051e-10	-0.127409	0.035	0.117	3.65511e-06									SSR4	1.61e-09	-0.232438	0.707	0.787	3.49e-05
PDE4DIP	1.68765e-10	-0.223164	0.13	0.242	3.67063e-06									FAM207A	1.65e-09	-0.154794	0.095	0.193	3.59e-05
ADORA3	1.68778e-10	0.180115	0.298	0.179	3.67093e-06									TMEM30A	1.67e-09	-0.220369	0.224	0.339	3.63e-05
ENPP2	1.69284e-10	-0.245899	0.086	0.186	3.68194e-06									ARL1	1.72e-09	-0.175408	0.128	0.231	3.73e-05
H2AFJ	1.72587e-10	-0.302805	0.361	0.48	3.75376e-06									GALC	1.72e-09	-0.153813	0.076	0.167	3.74e-05
GLA	1.75594e-10	-0.250643	0.148	0.26	3.81917e-06									PIM1	1.78e-09	-0.195396	0.056	0.139	3.88e-05
TMSB10	1.78101e-10	-0.422059	0.997	0.999	3.87369e-06									PSMG3	1.8e-09	-0.164934	0.095	0.191	3.92e-05
ARL8A	1.78464e-10	-0.180037	0.113	0.221	3.88158e-06									MRAS	1.86e-09	-0.131173	0.038	0.114	4.05e-05
MRPL33	1.84497e-10	-0.267524	0.365	0.486	4.01281e-06									AURKAIP1	1.87e-09	-0.257914	0.45	0.562	4.07e-05
GADD45GIP1	1.90364e-10	-0.264713	0.428	0.551	4.14041e-06									TGFBI	1.92e-09	-0.677047	0.715	0.748	4.17e-05
SLAMF8	1.98155e-10	-0.290039	0.226	0.35	4.30986e-06									EFHD2	1.92e-09	-0.311184	0.38	0.493	4.18e-05
TFPI	2.05575e-10	-0.119347	0.011	0.075	4.47125e-06									GNB1	1.98e-09	-0.233631	0.318	0.432	4.31e-05
PIK3AP1	2.07122e-10	-0.238323	0.202	0.322	4.50489e-06									PTPRO	2.01e-09	-0.131051	0.052	0.134	4.36e-05
CYB5R4	2.09809e-10	-0.206672	0.174	0.293	4.56335e-06									HS3ST2	2.08e-09	-0.149967	0.001	0.05	4.52e-05
UBE2D3	2.17555e-10	-0.301207	0.679	0.749	4.73183e-06									PSMB6	2.1e-09	-0.346232	0.423	0.51	4.57e-05
F11R	2.18043e-10	-0.160322	0.079	0.177	4.74243e-06									MYL12B	2.16e-09	-0.342655	0.765	0.8	4.7e-05
TACSTD2	2.21928e-10	-0.0814172	0	0.053	4.82694e-06									GLRX3	2.23e-09	-0.195304	0.197	0.313	4.85e-05
FABP3	2.22355e-10	-0.307719	0.071	0.165	4.83622e-06									NAA10	2.29e-09	-0.21593	0.192	0.302	4.99e-05
BEX4	2.26629e-10	-0.307255	0.262	0.38	4.92918e-06									PLGRKT	2.32e-09	-0.200564	0.16	0.27	5.04e-05
PDIA6	2.28556e-10	-0.376859	0.416	0.522	4.97109e-06									UBE2K	2.36e-09	-0.209306	0.221	0.335	5.13e-05
PLEKHG5	2.30919e-10	0.0586752	0.043	0.007	5.02248e-06									RNMT	2.4e-09	-0.188708	0.162	0.271	5.23e-05
ANOS1	2.33061e-10	-0.0923253	0.001	0.056	5.06907e-06									CD276	2.41e-09	-0.141643	0.064	0.151	5.25e-05
UBXN4	2.36828e-10	-0.261643	0.3	0.424	5.15101e-06									RAB20	2.43e-09	-0.313327	0.283	0.391	5.29e-05
MGST3	2.49979e-10	-0.456589	0.587	0.65	5.43705e-06									USB1	2.48e-09	-0.154764	0.079	0.169	5.4e-05
MYH9	2.50308e-10	-0.23396	0.293	0.421	5.44419e-06									CHCHD2	2.52e-09	-0.380607	0.749	0.8	5.49e-05
TXNDC12	2.52539e-10	-0.276867	0.262	0.378	5.49273e-06									TMBIM4	2.54e-09	-0.299319	0.515	0.62	5.52e-05
SLC6A6	2.5535e-10	-0.191696	0.113	0.218	5.55387e-06									DENND2D	2.58e-09	-0.143693	0.062	0.148	5.61e-05
GPCPD1	2.6943e-10	-0.175356	0.136	0.248	5.8601e-06									MSLN	2.58e-09	-0.0705453	0.001	0.05	5.62e-05
CD164	2.72458e-10	-0.353997	0.592	0.668	5.92596e-06									BOLA3	2.59e-09	-0.169425	0.099	0.195	5.63e-05
CD300LF	2.75079e-10	-0.214118	0.125	0.235	5.98296e-06									SLC2A5	2.6e-09	-0.140519	0.033	0.105	5.66e-05
PNP	2.83668e-10	-0.163516	0.071	0.165	6.16978e-06									EEPD1	2.67e-09	-0.112865	0.024	0.092	5.82e-05
SRGAP2C	2.92672e-10	0.150327	0.273	0.162	6.36561e-06									TNFSF13B	2.7e-09	-0.313935	0.47	0.591	5.86e-05
COX6C	2.96588e-10	-0.439893	0.731	0.766	6.4508e-06									FOSL2	2.72e-09	-0.197409	0.193	0.307	5.91e-05
C1QB	2.98301e-10	0.163765	0.784	0.631	6.48804e-06									NDUFC1	2.89e-09	-0.245283	0.327	0.44	6.28e-05
PTPN12	3.04754e-10	-0.224581	0.226	0.35	6.62841e-06									MT-ND5	2.92e-09	-0.340134	0.889	0.89	6.35e-05
ZDHHC12	3.05216e-10	-0.232967	0.178	0.293	6.63845e-06									C18orf32	3.06e-09	-0.147178	0.083	0.175	6.66e-05
TLE3	3.10912e-10	-0.150069	0.084	0.186	6.76233e-06									RP11-742B18.1	3.1e-09	-0.0822247	0	0.046	6.75e-05
PTP4A1	3.12291e-10	-0.216706	0.19	0.308	6.79234e-06									TOM1	3.12e-09	-0.164935	0.105	0.201	6.79e-05
UQCC2	3.34042e-10	-0.271421	0.261	0.378	7.26541e-06									NME1	3.16e-09	-0.257112	0.2	0.308	6.86e-05
C6orf62	3.34428e-10	-0.261648	0.332	0.45	7.27381e-06									PSMA2	3.18e-09	-0.280239	0.427	0.533	6.91e-05
EEF1B2	3.41727e-10	0.211022	0.861	0.787	7.43257e-06									HPCAL1	3.23e-09	-0.226805	0.193	0.301	7.02e-05
GTF2A2	3.59914e-10	-0.221788	0.274	0.399	7.82813e-06									PKP3	3.3e-09	-0.0750767	0.003	0.052	7.17e-05
ACTN4	3.68767e-10	-0.208887	0.17	0.286	8.02067e-06									PGRMC1	3.34e-09	-0.179515	0.126	0.226	7.26e-05
MANF	3.76207e-10	-0.269351	0.234	0.354	8.18251e-06									SMAP1	3.34e-09	-0.173941	0.155	0.262	7.26e-05
MAPK6	3.79816e-10	-0.135446	0.053	0.141	8.26099e-06									ABR	3.57e-09	-0.154558	0.094	0.188	7.76e-05
CEACAM6	3.96849e-10	-0.0885138	0.007	0.066	8.63147e-06									NKG7	3.62e-09	-0.270142	0.046	0.123	7.88e-05
POLR2L	4.20613e-10	-0.328099	0.678	0.761	9.14832e-06									DYNLT3	3.68e-09	-0.181105	0.14	0.242	8e-05
SLC7A11	4.2633e-10	-0.227074	0.012	0.076	9.27267e-06									MRPL51	3.7e-09	-0.290292	0.398	0.498	8.06e-05
VTI1B	4.39983e-10	-0.261894	0.243	0.356	9.56963e-06									HSD17B4	3.72e-09	-0.211678	0.158	0.261	8.08e-05
RAB18	4.50337e-10	-0.216911	0.201	0.322	9.79483e-06									FMNL1	3.72e-09	-0.225191	0.215	0.319	8.1e-05
COX20	4.70625e-10	-0.233202	0.182	0.296	1.02361e-05									MAPRE1	3.73e-09	-0.23242	0.246	0.36	8.1e-05
IFI27	4.71642e-10	-0.641585	0.31	0.47	1.02582e-05									AQP3	3.95e-09	-0.095603	0.004	0.055	8.59e-05
BTG3	4.8279e-10	-0.171929	0.076	0.171	1.05007e-05									RRAGD	4.05e-09	-0.179488	0.102	0.197	8.8e-05
YIPF5	4.99547e-10	-0.177138	0.092	0.191	1.08652e-05									CENPW	4.05e-09	-0.11984	0.03	0.1	8.81e-05
NEDD8	5.01796e-10	-0.301639	0.637	0.721	1.09141e-05									CARD19	4.1e-09	-0.213709	0.188	0.295	8.93e-05
ANXA6	5.0436e-10	-0.204427	0.143	0.254	1.09698e-05									HMGN2	4.2e-09	-0.406921	0.567	0.639	9.14e-05
SVBP	5.06921e-10	-0.218317	0.167	0.279	1.10255e-05									PPP1CB	4.27e-09	-0.235052	0.406	0.516	9.3e-05
NUDT14	5.25113e-10	-0.228614	0.173	0.286	1.14212e-05									MAPKAPK2	4.44e-09	-0.137416	0.11	0.21	9.66e-05
ARRDC4	5.31757e-10	-0.145566	0.046	0.129	1.15657e-05									DARS	4.55e-09	-0.209417	0.24	0.357	9.9e-05
SNRPD2	5.32096e-10	-0.320989	0.62	0.715	1.15731e-05									ELK3	4.59e-09	-0.120668	0.052	0.132	9.98e-05
ST20	5.39694e-10	-0.121692	0.018	0.085	1.17383e-05									KLHDC8B	4.68e-09	-0.158548	0.041	0.115	0.00010177
MT-ATP6	5.45109e-10	-0.34972	0.997	0.989	1.18561e-05									TGIF1	4.76e-09	-0.210633	0.231	0.347	0.00010354
OSTC	5.50696e-10	-0.309355	0.389	0.496	1.19776e-05									FKBP15	4.81e-09	-0.182264	0.143	0.246	0.00010469
ZMIZ1-AS1	5.81004e-10	-0.0854504	0	0.05	1.26368e-05									DHRS7	4.89e-09	-0.284297	0.299	0.409	0.0001064
FEZ1	5.88091e-10	0.0547563	0.041	0.006	1.2791e-05									UBE2D2	4.92e-09	-0.249087	0.395	0.507	0.00010709
AKR1A1	5.93421e-10	-0.435653	0.459	0.55	1.29069e-05									CMTM6	4.93e-09	-0.259101	0.538	0.646	0.00010726
RARRES1	6.13352e-10	-0.156599	0.015	0.08	1.33404e-05									RGS19	4.95e-09	-0.25817	0.302	0.415	0.00010764
TAX1BP3	6.25771e-10	-0.199082	0.163	0.276	1.36105e-05									ALDH2	4.97e-09	-0.40195	0.329	0.438	0.00010817
PRR13	6.33039e-10	-0.310735	0.584	0.662	1.37686e-05									TM9SF3	5.03e-09	-0.214991	0.238	0.345	0.00010943
CYB5B	6.38229e-10	-0.18192	0.107	0.209	1.38815e-05									DHRS3	5.04e-09	-0.188476	0.129	0.228	0.00010973
GHITM	6.48787e-10	-0.31254	0.398	0.51	1.41111e-05									SLC3A2	5.07e-09	-0.285693	0.272	0.383	0.00011031
LRRFIP1	6.54516e-10	-0.282438	0.56	0.653	1.42357e-05									ZNF622	5.1e-09	-0.153349	0.077	0.165	0.00011101
RRAGC	6.71091e-10	-0.193047	0.12	0.223	1.45962e-05									ARPP19	5.11e-09	-0.201971	0.219	0.331	0.00011116
MUC13	7.11319e-10	-0.090296	0.012	0.075	1.54712e-05									ITGA6	5.16e-09	-0.0830275	0.01	0.065	0.00011232
APOC2	7.31728e-10	-0.190388	0.012	0.075	1.59151e-05									NRP1	5.32e-09	-0.285524	0.302	0.417	0.0001157
ADCY3	8.31577e-10	-0.0890578	0.01	0.069	1.80868e-05									FLNB	5.35e-09	-0.11908	0.034	0.105	0.00011631
ANG	8.35954e-10	-0.193013	0.098	0.195	1.8182e-05									SLC7A7	5.48e-09	-0.324336	0.409	0.521	0.00011928
SMIM15	8.46482e-10	-0.216468	0.166	0.277	1.8411e-05									CAB39	5.57e-09	-0.203145	0.196	0.305	0.00012119
RNF181	8.60136e-10	-0.288869	0.511	0.611	1.87079e-05									CRELD2	5.63e-09	-0.176613	0.11	0.206	0.00012254
AC079767.4	8.95349e-10	-0.138537	0.018	0.084	1.94738e-05									CHCHD7	5.67e-09	-0.223119	0.213	0.322	0.00012335
CHMP2A	8.97326e-10	-0.288126	0.471	0.578	1.95168e-05									CALM3	5.71e-09	-0.325806	0.508	0.607	0.00012419
LRRC59	9.02232e-10	-0.21331	0.151	0.258	1.96235e-05									FUOM	5.89e-09	-0.247953	0.258	0.373	0.00012817
RAB6A	9.1157e-10	-0.184197	0.151	0.261	1.98266e-05									HNRNPH1	5.92e-09	-0.227641	0.349	0.463	0.00012877
CSF2RB	9.33582e-10	-0.173504	0.128	0.234	2.03054e-05									BUD31	5.95e-09	-0.216604	0.28	0.394	0.00012942
GOLGA7	9.52267e-10	-0.186586	0.197	0.315	2.07118e-05									COMMD4	5.98e-09	-0.209611	0.155	0.258	0.00012999
EIF4EBP1	9.58134e-10	-0.289149	0.337	0.449	2.08394e-05									SERPINH1	6.36e-09	-0.122117	0.034	0.104	0.00013839
BRK1	9.59217e-10	-0.307507	0.605	0.698	2.0863e-05									COL4A1	6.38e-09	-0.0745423	0.005	0.056	0.00013868
VPS8	9.73891e-10	-0.155704	0.075	0.166	2.11821e-05									NRG1	6.4e-09	-0.187753	0.045	0.121	0.00013913
RAB5C	9.79527e-10	-0.32364	0.505	0.6	2.13047e-05									SNRPD1	6.7e-09	-0.270232	0.355	0.46	0.00014565
SPCS2	9.93621e-10	-0.301301	0.51	0.598	2.16113e-05									JAKMIP2	6.7e-09	-0.081073	0.001	0.047	0.00014566
TMED9	9.94834e-10	-0.333404	0.367	0.48	2.16376e-05									TFDP1	6.75e-09	-0.138274	0.061	0.143	0.00014678
CHCHD1	1.0025e-09	-0.222335	0.221	0.337	2.18043e-05									2022-09-02	6.78e-09	-0.241781	0.341	0.453	0.00014751
BCAT1	1.00995e-09	-0.237237	0.246	0.367	2.19664e-05									GALE	6.8e-09	-0.117981	0.039	0.113	0.00014794
SRSF2	1.02288e-09	-0.282166	0.461	0.579	2.22477e-05									VDR	7.01e-09	-0.125507	0.048	0.124	0.00015238
COPS8	1.02569e-09	-0.148119	0.076	0.169	2.23087e-05									USP14	7.14e-09	-0.152069	0.115	0.213	0.00015525
TXNL4A	1.04745e-09	-0.195487	0.158	0.27	2.27821e-05									WSB2	7.42e-09	-0.139122	0.079	0.166	0.00016139
SGPL1	1.06535e-09	-0.22412	0.14	0.249	2.31713e-05									DUSP10	7.53e-09	-0.139727	0.064	0.146	0.00016372
SPRED1	1.08394e-09	-0.279897	0.188	0.297	2.35756e-05									RP11-670E13.6	7.69e-09	-0.15454	0.073	0.16	0.00016731
ATP6V1E1	1.15867e-09	-0.281403	0.315	0.424	2.52011e-05									TNIK	8.1e-09	-0.0838265	0.01	0.063	0.00017618
PABPC1	1.16446e-09	0.180555	0.931	0.867	2.5327e-05									B3GNT2	8.12e-09	-0.146973	0.062	0.144	0.00017659
DNAJA1	1.16674e-09	-0.281535	0.37	0.489	2.53766e-05									ADTRP	8.26e-09	-0.106761	0.007	0.058	0.00017966
ERH	1.18204e-09	-0.289515	0.499	0.6	2.57094e-05									STRAP	8.27e-09	-0.211186	0.211	0.316	0.0001798
MRPL14	1.1837e-09	-0.235927	0.235	0.347	2.57455e-05									UBE2F	8.3e-09	-0.238075	0.25	0.357	0.00018062
SHE	1.194e-09	0.073462	0.056	0.013	2.59696e-05									ITPR1	8.46e-09	-0.119887	0.043	0.118	0.00018409
MX1	1.19553e-09	-0.308238	0.132	0.236	2.60027e-05									SRSF10	8.47e-09	-0.180485	0.188	0.297	0.0001843
SRSF3	1.21098e-09	-0.299843	0.561	0.66	2.63388e-05									IER3IP1	8.54e-09	-0.205479	0.219	0.327	0.00018573
ANGPTL4	1.22142e-09	-0.160682	0.003	0.055	2.65659e-05									C3	8.82e-09	-0.127993	0.054	0.133	0.00019192
GPR65	1.26332e-09	-0.220233	0.192	0.306	2.74773e-05									SH3PXD2B	9.07e-09	-0.142245	0.056	0.135	0.00019735
FXYD5	1.29524e-09	-0.360953	0.678	0.741	2.81715e-05									CCRL2	9.2e-09	-0.142783	0.069	0.153	0.00020003
FAM177A1	1.3321e-09	-0.202203	0.166	0.275	2.89731e-05									EMC3	9.37e-09	-0.206607	0.202	0.309	0.0002037
SRSF4	1.34194e-09	-0.219455	0.209	0.323	2.91873e-05									RANBP1	9.51e-09	-0.259908	0.365	0.475	0.00020679
PPA1	1.34776e-09	-0.297148	0.283	0.414	2.93139e-05									UBE2N	9.51e-09	-0.23428	0.276	0.381	0.00020684
MT-ND4L	1.36104e-09	-0.290073	0.447	0.553	2.96027e-05									SMIM22	9.63e-09	-0.111198	0.042	0.116	0.00020945
RPS3A	1.37202e-09	0.200029	0.988	0.98	2.98415e-05									ARPC5L	9.82e-09	-0.1635	0.121	0.217	0.00021366
HPSE	1.42609e-09	-0.138136	0.048	0.129	3.10175e-05									SLC31A1	9.9e-09	-0.191819	0.121	0.216	0.00021522
COQ2	1.43134e-09	-0.1543	0.079	0.172	3.11317e-05									LAGE3	1.03e-08	-0.207204	0.202	0.307	0.00022422
LSM5	1.4833e-09	-0.252992	0.333	0.453	3.22617e-05									CCDC167	1.05e-08	-0.163447	0.087	0.175	0.00022874
FIBP	1.50844e-09	-0.23603	0.239	0.357	3.28085e-05									SETD3	1.07e-08	-0.142556	0.09	0.179	0.00023309
STAC	1.5135e-09	-0.0773726	0	0.048	3.29186e-05									HSD17B12	1.1e-08	-0.200631	0.197	0.303	0.00023992
ACTA2	1.51863e-09	-0.122538	0.053	0.137	3.30301e-05									TRAM1	1.14e-08	-0.232	0.383	0.501	0.00024872
PFKP	1.53338e-09	-0.134152	0.037	0.113	3.33509e-05									GRPEL1	1.15e-08	-0.154705	0.09	0.179	0.00025011
STXBP2	1.60407e-09	-0.308717	0.359	0.473	3.48885e-05									PDCD10	1.2e-08	-0.214125	0.249	0.357	0.00026083
SSR4	1.60618e-09	-0.232438	0.707	0.787	3.49344e-05									CEP170	1.21e-08	-0.186878	0.16	0.26	0.00026292
FAM207A	1.65002e-09	-0.154794	0.095	0.193	3.58879e-05									MAOA	1.22e-08	-0.0792411	0.005	0.055	0.00026434
TMEM30A	1.67015e-09	-0.220369	0.224	0.339	3.63257e-05									HMGB3	1.27e-08	-0.112526	0.026	0.09	0.00027571
ARL1	1.71617e-09	-0.175408	0.128	0.231	3.73266e-05									PPARD	1.29e-08	-0.107951	0.031	0.098	0.00028096
GALC	1.71853e-09	-0.153813	0.076	0.167	3.7378e-05									HNRNPAB	1.3e-08	-0.2321	0.215	0.319	0.00028171
PIM1	1.7832e-09	-0.195396	0.056	0.139	3.87846e-05									SLBP	1.3e-08	-0.183312	0.143	0.241	0.00028291
PSMG3	1.80378e-09	-0.164934	0.095	0.191	3.92322e-05									ARID5A	1.31e-08	-0.189391	0.16	0.264	0.00028385
MRAS	1.86007e-09	-0.131173	0.038	0.114	4.04564e-05									HGS	1.32e-08	-0.127729	0.056	0.133	0.00028605
AURKAIP1	1.87054e-09	-0.257915	0.45	0.562	4.06842e-05									HK1	1.32e-08	-0.161171	0.133	0.232	0.00028763
TGFBI	1.91556e-09	-0.677047	0.715	0.748	4.16635e-05									CREM	1.33e-08	-0.256181	0.302	0.415	0.00028947
EFHD2	1.91995e-09	-0.311183	0.38	0.493	4.1759e-05									ERLEC1	1.36e-08	-0.174201	0.132	0.23	0.0002949
EFEMP1	1.92675e-09	0.0709347	0.06	0.015	4.19067e-05									BACH1	1.43e-08	-0.189293	0.168	0.27	0.0003116
PLAC9	1.93374e-09	0.061727	0.045	0.008	4.20588e-05									DESI1	1.44e-08	-0.158166	0.105	0.196	0.00031273
GNB1	1.98367e-09	-0.233631	0.318	0.432	4.31447e-05									EIF5B	1.45e-08	-0.239145	0.329	0.439	0.00031618
PTPRO	2.00519e-09	-0.131051	0.052	0.134	4.36128e-05									UBE2L3	1.52e-08	-0.305235	0.428	0.523	0.00033132
RPL23A	2.07601e-09	0.182219	0.985	0.967	4.51533e-05									VPS29	1.53e-08	-0.331015	0.492	0.574	0.00033176
HS3ST2	2.07954e-09	-0.149967	0.001	0.05	4.52301e-05									PLEK2	1.58e-08	-0.113236	0.02	0.081	0.0003431
PSMB6	2.10043e-09	-0.346232	0.423	0.51	4.56844e-05									WIPI1	1.6e-08	-0.111693	0.045	0.118	0.00034876
RPL30	2.11578e-09	0.19301	0.978	0.961	4.60182e-05									PARP12	1.61e-08	-0.142751	0.09	0.178	0.00034919
ALDH1A1	2.13325e-09	0.215972	0.327	0.214	4.63981e-05									LAMB3	1.61e-08	-0.0846252	0.01	0.062	0.00035046
MYL12B	2.16229e-09	-0.342655	0.765	0.8	4.70297e-05									BNIP3	1.63e-08	-0.273165	0.101	0.188	0.00035466
GLRX3	2.23153e-09	-0.195305	0.197	0.313	4.85359e-05									DOCK10	1.66e-08	-0.167781	0.128	0.225	0.00036201
NAA10	2.29384e-09	-0.21593	0.192	0.302	4.98909e-05									FAIM	1.67e-08	-0.0810871	0.008	0.059	0.0003625
PLGRKT	2.31604e-09	-0.200564	0.16	0.27	5.03738e-05									HSP90AB1	1.71e-08	-0.382705	0.689	0.753	0.00037153
UBE2K	2.35829e-09	-0.209306	0.221	0.335	5.12929e-05									MMP2	1.77e-08	-0.13446	0.039	0.11	0.00038572
RNMT	2.40411e-09	-0.188708	0.162	0.271	5.22894e-05									CHURC1	1.79e-08	-0.18834	0.291	0.409	0.00038832
CD276	2.41165e-09	-0.141643	0.064	0.151	5.24534e-05									NR1H3	1.79e-08	-0.257846	0.076	0.159	0.00038919
RAB20	2.43151e-09	-0.313327	0.283	0.391	5.28853e-05									TAF9	1.79e-08	-0.184371	0.17	0.272	0.00038997
USB1	2.48288e-09	-0.154765	0.079	0.169	5.40027e-05									PPP1R2	1.8e-08	-0.20692	0.245	0.352	0.00039097
CHCHD2	2.52425e-09	-0.380607	0.749	0.8	5.49025e-05									COMMD3	1.81e-08	-0.195542	0.186	0.29	0.00039368
TMBIM4	2.53903e-09	-0.299319	0.515	0.62	5.52239e-05									ATP6V1H	1.81e-08	-0.165701	0.117	0.211	0.00039473
NFIA	2.54351e-09	0.119267	0.13	0.059	5.53213e-05									MYO9B	1.84e-08	-0.184242	0.198	0.305	0.00040084
DENND2D	2.57901e-09	-0.143693	0.062	0.148	5.60935e-05									DDT	1.85e-08	-0.253686	0.463	0.559	0.00040304
MSLN	2.58319e-09	-0.0705453	0.001	0.05	5.61844e-05									VAMP4	1.92e-08	-0.128095	0.057	0.134	0.00041819
BOLA3	2.58736e-09	-0.169425	0.099	0.195	5.6275e-05									SPTAN1	1.92e-08	-0.152853	0.071	0.152	0.00041835
SLC2A5	2.60399e-09	-0.140519	0.033	0.105	5.66369e-05									TMEM141	1.96e-08	-0.177656	0.182	0.289	0.0004267
EEPD1	2.67499e-09	-0.112865	0.024	0.092	5.8181e-05									RAB8B	1.97e-08	-0.156026	0.136	0.235	0.00042787
TNFSF13B	2.69556e-09	-0.313935	0.47	0.591	5.86284e-05									GMFB	1.99e-08	-0.157319	0.107	0.199	0.00043364
FOSL2	2.71722e-09	-0.197409	0.193	0.307	5.90995e-05									PPP4R2	2.02e-08	-0.173733	0.137	0.233	0.00043882
NDUFC1	2.88512e-09	-0.245283	0.327	0.44	6.27514e-05									N4BP1	2.05e-08	-0.150192	0.079	0.162	0.00044486
MT-ND5	2.92035e-09	-0.340134	0.889	0.89	6.35177e-05									HLA-A	2.05e-08	-0.562963	0.938	0.944	0.0004452
C18orf32	3.06111e-09	-0.147178	0.083	0.175	6.65791e-05									ACOT13	2.13e-08	-0.190828	0.133	0.227	0.00046339
RP11-742B18.1	3.10268e-09	-0.0822247	0	0.046	6.74833e-05									UBE2A	2.13e-08	-0.237541	0.281	0.382	0.00046423
TOM1	3.1215e-09	-0.164935	0.105	0.201	6.78926e-05									ARID5B	2.18e-08	-0.187697	0.076	0.159	0.00047411
NME1	3.15524e-09	-0.257112	0.2	0.308	6.86265e-05									RAB7A	2.25e-08	-0.326995	0.572	0.633	0.00048843
PSMA2	3.17876e-09	-0.280239	0.427	0.533	6.9138e-05									ABL2	2.27e-08	-0.142252	0.132	0.235	0.00049401
HPCAL1	3.22963e-09	-0.226805	0.193	0.301	7.02446e-05									DDX3X	2.28e-08	-0.237464	0.465	0.56	0.00049533
PKP3	3.29569e-09	-0.0750767	0.003	0.052	7.16813e-05									SLC25A39	2.28e-08	-0.239485	0.26	0.363	0.00049591
PGRMC1	3.33824e-09	-0.179515	0.126	0.226	7.26067e-05									DNAJC15	2.3e-08	-0.232999	0.382	0.49	0.00050132
SMAP1	3.33876e-09	-0.173942	0.155	0.262	7.26181e-05									UBXN6	2.31e-08	-0.163345	0.14	0.238	0.00050253
RPS4X	3.39186e-09	0.185001	0.98	0.974	7.37729e-05									USF2	2.38e-08	-0.199569	0.204	0.31	0.00051676
ADGRG6	3.39381e-09	0.0763766	0.077	0.025	7.38154e-05									EXOC5	2.42e-08	-0.131102	0.092	0.181	0.00052545
C1QC	3.56587e-09	0.059682	0.762	0.632	7.75577e-05									MAML2	2.44e-08	-0.119176	0.054	0.13	0.00053084
ABR	3.56972e-09	-0.154558	0.094	0.188	7.76415e-05									SLC15A3	2.55e-08	-0.232759	0.231	0.336	0.0005549
NKG7	3.62116e-09	-0.270142	0.046	0.123	7.87603e-05									2022-03-02	2.56e-08	-0.168785	0.118	0.21	0.00055632
DYNLT3	3.67853e-09	-0.181105	0.14	0.242	8.00079e-05									CGGBP1	2.59e-08	-0.145888	0.11	0.202	0.00056247
GPR34	3.7034e-09	0.229056	0.496	0.373	8.0549e-05									HTATIP2	2.61e-08	-0.18309	0.178	0.279	0.00056759
MRPL51	3.70391e-09	-0.290292	0.398	0.498	8.05601e-05									FNDC3A	2.66e-08	-0.171419	0.128	0.222	0.00057883
HSD17B4	3.71569e-09	-0.211678	0.158	0.261	8.08163e-05									SLC35A3	2.68e-08	-0.108843	0.039	0.108	0.00058379
FMNL1	3.7237e-09	-0.225192	0.215	0.319	8.09905e-05									YWHAQ	2.7e-08	-0.266062	0.317	0.418	0.0005869
MAPRE1	3.72608e-09	-0.23242	0.246	0.36	8.10423e-05									PTBP1	2.7e-08	-0.189579	0.208	0.311	0.00058725
AQP3	3.94881e-09	-0.095603	0.004	0.055	8.58867e-05									AREG	2.72e-08	-0.546612	0.207	0.315	0.00059052
RRAGD	4.04572e-09	-0.179489	0.102	0.197	8.79943e-05									DUSP4	2.72e-08	-0.16932	0.045	0.116	0.00059129
CENPW	4.05037e-09	-0.11984	0.03	0.1	8.80955e-05									PSMD1	2.73e-08	-0.180845	0.141	0.238	0.0005931
CARD19	4.10433e-09	-0.213709	0.188	0.295	8.92691e-05									NAPA	2.75e-08	-0.212701	0.227	0.331	0.00059906
HMGN2	4.20248e-09	-0.406921	0.567	0.639	9.14039e-05									BNIP3L	2.76e-08	-0.334191	0.515	0.587	0.00060131
PPP1CB	4.27412e-09	-0.235052	0.406	0.516	9.29622e-05									UQCRH	2.77e-08	-0.303385	0.69	0.756	0.00060275
MAPKAPK2	4.44008e-09	-0.137416	0.11	0.21	9.65718e-05									TMEM160	2.8e-08	-0.247404	0.386	0.488	0.00060898
DARS	4.55081e-09	-0.209417	0.24	0.357	9.89801e-05									MFI2	2.81e-08	-0.0623944	0.001	0.044	0.00061092
ELK3	4.58694e-09	-0.120668	0.052	0.132	9.9766e-05									CSNK1A1	2.88e-08	-0.239383	0.387	0.491	0.00062696
KLHDC8B	4.67905e-09	-0.158548	0.041	0.115	0.000101769									CYB5R3	2.89e-08	-0.197033	0.201	0.302	0.00062916
TGIF1	4.76063e-09	-0.210633	0.231	0.347	0.000103544									2022-09-07	2.91e-08	-0.251161	0.398	0.513	0.00063344
FKBP15	4.81322e-09	-0.182264	0.143	0.246	0.000104688									GADD45G	2.93e-08	-0.168796	0.053	0.127	0.00063631
DHRS7	4.89216e-09	-0.284297	0.299	0.409	0.000106404									MTX2	2.97e-08	-0.125859	0.065	0.144	0.00064689
UBE2D2	4.92367e-09	-0.249087	0.395	0.507	0.00010709									HINT1	2.99e-08	-0.414222	0.723	0.748	0.00064968
CMTM6	4.93127e-09	-0.259101	0.538	0.646	0.000107255									C10orf128	3.01e-08	-0.167439	0.111	0.202	0.00065435
RGS19	4.94877e-09	-0.25817	0.302	0.415	0.000107636									SORT1	3.05e-08	-0.152322	0.076	0.158	0.00066355
ALDH2	4.9732e-09	-0.40195	0.329	0.438	0.000108167									LACTB	3.07e-08	-0.237504	0.236	0.339	0.00066791
TM9SF3	5.03123e-09	-0.214991	0.238	0.345	0.000109429									CLDN7	3.1e-08	-0.138477	0.077	0.159	0.00067319
DHRS3	5.04489e-09	-0.188476	0.129	0.228	0.000109726									CERS2	3.1e-08	-0.147264	0.11	0.201	0.00067492
SLC3A2	5.0716e-09	-0.285693	0.272	0.383	0.000110307									SOCS1	3.11e-08	-0.185647	0.094	0.181	0.00067627
ZNF622	5.10372e-09	-0.153349	0.077	0.165	0.000111006									RAB13	3.13e-08	-0.392643	0.348	0.433	0.00068152
ARPP19	5.11102e-09	-0.201971	0.219	0.331	0.000111165									DERL2	3.25e-08	-0.163799	0.128	0.223	0.00070729
ITGA6	5.1642e-09	-0.0830275	0.01	0.065	0.000112321									STARD3NL	3.25e-08	-0.18322	0.182	0.281	0.00070788
NRP1	5.31967e-09	-0.285524	0.302	0.417	0.000115703									CLK1	3.36e-08	-0.208887	0.245	0.347	0.0007303
FLNB	5.34781e-09	-0.11908	0.034	0.105	0.000116315									CLSTN1	3.38e-08	-0.115077	0.052	0.126	0.00073474
SLC7A7	5.48419e-09	-0.324336	0.409	0.521	0.000119281									MSANTD3	3.45e-08	-0.0895026	0.012	0.065	0.00075027
CAB39	5.57204e-09	-0.203145	0.196	0.305	0.000121192									CDV3	3.45e-08	-0.181478	0.179	0.278	0.00075126
CRELD2	5.63383e-09	-0.176613	0.11	0.206	0.000122536									VMA21	3.46e-08	-0.209463	0.322	0.428	0.00075166
CHCHD7	5.67121e-09	-0.223119	0.213	0.322	0.000123349									AGRP	3.46e-08	-0.187875	0.003	0.046	0.00075283
CALM3	5.71003e-09	-0.325806	0.508	0.607	0.000124193									PILRA	3.47e-08	-0.347336	0.383	0.477	0.00075516
FUOM	5.89287e-09	-0.247953	0.258	0.373	0.00012817									LSM6	3.53e-08	-0.214564	0.308	0.418	0.00076762
HNRNPH1	5.92063e-09	-0.227641	0.349	0.463	0.000128774									CLDN1	3.54e-08	-0.0899214	0.001	0.043	0.00076908
BUD31	5.95055e-09	-0.216604	0.28	0.394	0.000129425									POLE4	3.58e-08	-0.22294	0.33	0.434	0.00077941
COMMD4	5.97664e-09	-0.209611	0.155	0.258	0.000129992									DNAJB6	3.59e-08	-0.246017	0.416	0.511	0.00078047
RPL15	6.25505e-09	0.159547	0.984	0.968	0.000136047									TFEC	3.59e-08	-0.204941	0.205	0.307	0.00078188
SERPINH1	6.36284e-09	-0.122117	0.034	0.104	0.000138392									MLF2	3.62e-08	-0.207814	0.224	0.325	0.00078793
COL4A1	6.37629e-09	-0.0745423	0.005	0.056	0.000138684									SEC61A1	3.62e-08	-0.182272	0.147	0.242	0.00078824
NRG1	6.39667e-09	-0.187753	0.045	0.121	0.000139128									TRABD	3.65e-08	-0.174615	0.175	0.277	0.00079365
SNRPD1	6.69674e-09	-0.270232	0.355	0.46	0.000145654									BTF3L4	3.76e-08	-0.21132	0.338	0.447	0.00081701
JAKMIP2	6.697e-09	-0.081073	0.001	0.047	0.00014566									TMOD3	3.91e-08	-0.17988	0.208	0.311	0.00085052
TFDP1	6.7483e-09	-0.138274	0.061	0.143	0.000146776									TPMT	3.97e-08	-0.188437	0.175	0.274	0.00086241
2022-09-02	6.78211e-09	-0.241781	0.341	0.453	0.000147511									LAIR1	3.99e-08	-0.355735	0.37	0.466	0.00086709
GALE	6.80202e-09	-0.117981	0.039	0.113	0.000147944									IST1	4.05e-08	-0.167479	0.175	0.277	0.0008802
BATF3	6.88237e-09	0.103576	0.129	0.059	0.000149692									SLAIN2	4.07e-08	-0.128789	0.065	0.143	0.00088604
VDR	7.00607e-09	-0.125507	0.048	0.124	0.000152382									DSC2	4.08e-08	-0.164077	0.12	0.212	0.00088795
USP14	7.13777e-09	-0.152069	0.115	0.213	0.000155246									ZNF385A	4.17e-08	-0.237003	0.217	0.317	0.00090601
WSB2	7.42025e-09	-0.139122	0.079	0.166	0.00016139									COX14	4.18e-08	-0.235143	0.376	0.48	0.00090913
MS4A4A	7.52319e-09	0.254495	0.659	0.56	0.000163629									CMTM3	4.2e-08	-0.256181	0.295	0.395	0.00091416
DUSP10	7.52717e-09	-0.139727	0.064	0.146	0.000163716									MT-CO2	4.22e-08	-0.274892	1	0.997	0.000918
RP11-670E13.6	7.69238e-09	-0.15454	0.073	0.16	0.000167309									OSBPL8	4.27e-08	-0.249415	0.232	0.332	0.00092938
TNIK	8.10016e-09	-0.0838265	0.01	0.063	0.000176178									SNRPE	4.29e-08	-0.289892	0.432	0.52	0.00093244
B3GNT2	8.11898e-09	-0.146973	0.062	0.144	0.000176588									REEP3	4.3e-08	-0.186855	0.188	0.29	0.00093443
ADTRP	8.26029e-09	-0.106761	0.007	0.058	0.000179661									GPRC5A	4.3e-08	-0.0802876	0.011	0.062	0.00093569
STRAP	8.26683e-09	-0.211186	0.211	0.316	0.000179804									SLFN11	4.31e-08	-0.15625	0.125	0.217	0.00093839
UBE2F	8.30457e-09	-0.238075	0.25	0.357	0.000180624									IL3RA	4.33e-08	-0.175218	0.049	0.12	0.00094285
ITPR1	8.46379e-09	-0.119887	0.043	0.118	0.000184087									TMEM59	4.36e-08	-0.281587	0.656	0.722	0.00094927
SRSF10	8.47351e-09	-0.180485	0.188	0.297	0.000184299									MUC5B	4.37e-08	-0.0786873	0.011	0.062	0.00094949
IER3IP1	8.53943e-09	-0.205479	0.219	0.327	0.000185733									ARHGDIA	4.49e-08	-0.260968	0.446	0.549	0.00097658
RPS8	8.66285e-09	0.171362	0.982	0.978	0.000188417									RAI14	4.5e-08	-0.0721699	0.001	0.043	0.00097793
C3	8.82394e-09	-0.127993	0.054	0.133	0.000191921									HNRNPC	4.52e-08	-0.317259	0.603	0.682	0.00098395
SH3PXD2B	9.07355e-09	-0.142245	0.056	0.135	0.00019735									TGFA	4.68e-08	-0.082911	0.015	0.069	0.00101732
CCRL2	9.19669e-09	-0.142783	0.069	0.153	0.000200028									SERPINE1	4.69e-08	-0.0905546	0.008	0.056	0.00102103
EMC3	9.36566e-09	-0.206607	0.202	0.309	0.000203703									TAF11	4.75e-08	-0.144929	0.109	0.198	0.00103403
RANBP1	9.50767e-09	-0.259908	0.365	0.475	0.000206792									ATP5J	4.78e-08	-0.329858	0.601	0.664	0.0010399
UBE2N	9.5099e-09	-0.23428	0.276	0.381	0.00020684									SELM	4.89e-08	-0.198752	0.155	0.252	0.00106293
SMIM22	9.63002e-09	-0.111198	0.042	0.116	0.000209453									GSAP	4.9e-08	-0.143042	0.118	0.21	0.00106522
MS4A12	9.72676e-09	0.0301725	0.022	0.001	0.000211557									PTPN7	5.02e-08	-0.111693	0.045	0.115	0.00109232
ARPC5L	9.82346e-09	-0.1635	0.121	0.217	0.00021366									ATF5	5.05e-08	-0.237156	0.162	0.259	0.00109892
SLC31A1	9.89507e-09	-0.191819	0.121	0.216	0.000215218									EPB41L3	5.07e-08	-0.193461	0.215	0.32	0.00110313
LAGE3	1.0309e-08	-0.207204	0.202	0.307	0.000224222									PAFAH1B2	5.07e-08	-0.161086	0.136	0.23	0.00110372
CCDC167	1.05169e-08	-0.163447	0.087	0.175	0.000228743									SCPEP1	5.18e-08	-0.343901	0.319	0.412	0.00112746
SETD3	1.07169e-08	-0.142556	0.09	0.179	0.000233092									RAC1	5.19e-08	-0.416055	0.709	0.774	0.00112813
HSD17B12	1.10309e-08	-0.200631	0.197	0.303	0.000239921									FNIP1	5.27e-08	-0.156326	0.12	0.21	0.00114658
TRAM1	1.14356e-08	-0.232	0.383	0.501	0.000248725									CISD3	5.28e-08	-0.22648	0.269	0.373	0.00114777
GRPEL1	1.14991e-08	-0.154705	0.09	0.179	0.000250106									UQCRC1	5.28e-08	-0.226473	0.341	0.447	0.00114931
RPL13A	1.18165e-08	0.162719	0.997	0.996	0.000257008									SPCS1	5.38e-08	-0.265194	0.477	0.566	0.00117081
PDCD10	1.19921e-08	-0.214126	0.249	0.357	0.000260829									NNMT	5.43e-08	-0.143055	0.034	0.099	0.00118165
CEP170	1.20881e-08	-0.186878	0.16	0.26	0.000262917									TAX1BP1	5.59e-08	-0.230693	0.386	0.491	0.00121612
MAOA	1.21538e-08	-0.0792411	0.005	0.055	0.000264345									ARL5A	5.6e-08	-0.244061	0.34	0.444	0.00121811
PCDH12	1.24038e-08	0.0635646	0.056	0.015	0.000269782									TMEM163	5.69e-08	-0.066943	0.008	0.056	0.0012367
HMGB3	1.26763e-08	-0.112526	0.026	0.09	0.00027571									PDCL3	5.74e-08	-0.162293	0.133	0.225	0.00124745
PPARD	1.29175e-08	-0.107951	0.031	0.098	0.000280957									NDUFC2	5.88e-08	-0.307783	0.497	0.572	0.00127796
HNRNPAB	1.29524e-08	-0.2321	0.215	0.319	0.000281714									VWA5A	5.9e-08	-0.0800692	0.014	0.066	0.00128391
SLBP	1.30076e-08	-0.183312	0.143	0.241	0.000282915									DRAM1	6e-08	-0.21623	0.141	0.231	0.00130512
ARID5A	1.30504e-08	-0.189391	0.16	0.264	0.000283845									C12orf49	6.02e-08	-0.108924	0.042	0.11	0.00130926
HGS	1.31519e-08	-0.127729	0.056	0.133	0.000286053									EIF6	6.06e-08	-0.230972	0.265	0.364	0.00131725
HK1	1.32242e-08	-0.161171	0.133	0.232	0.000287626									GALNT6	6.1e-08	-0.121413	0.052	0.123	0.00132644
CREM	1.33092e-08	-0.256181	0.302	0.415	0.000289475									EMILIN2	6.2e-08	-0.183667	0.19	0.29	0.00134865
UGT2B17	1.33538e-08	0.0271848	0.019	0	0.000290444									CCR1	6.22e-08	-0.240321	0.265	0.363	0.00135212
ERLEC1	1.35586e-08	-0.174201	0.132	0.23	0.000294899									CHP1	6.22e-08	-0.181978	0.17	0.268	0.00135271
BACH1	1.43262e-08	-0.189293	0.168	0.27	0.000311595									RDH11	6.23e-08	-0.146947	0.109	0.197	0.00135427
DESI1	1.43783e-08	-0.158166	0.105	0.196	0.000312728									CCDC109B	6.23e-08	-0.185273	0.212	0.316	0.00135526
EIF5B	1.4537e-08	-0.239145	0.329	0.439	0.000316181									CHST2	6.26e-08	-0.1028	0.02	0.077	0.00136075
UBE2L3	1.5233e-08	-0.305236	0.428	0.523	0.000331317									COPE	6.39e-08	-0.28065	0.576	0.653	0.00138942
VPS29	1.52536e-08	-0.331015	0.492	0.574	0.000331765									NUS1	6.39e-08	-0.13679	0.091	0.175	0.00139046
PLTP	1.54394e-08	0.231867	0.469	0.348	0.000335808									LSM1	6.42e-08	-0.160983	0.163	0.261	0.0013958
PLEK2	1.57746e-08	-0.113235	0.02	0.081	0.000343099									AK4	6.58e-08	-0.0930267	0.011	0.06	0.001431
WIPI1	1.6035e-08	-0.111693	0.045	0.118	0.000348761									NFIL3	6.73e-08	-0.146199	0.083	0.164	0.00146387
PARP12	1.60546e-08	-0.142751	0.09	0.178	0.000349188									CAPN1	6.74e-08	-0.185207	0.159	0.251	0.00146631
LAMB3	1.61133e-08	-0.0846252	0.01	0.062	0.000350464									TFG	6.78e-08	-0.166211	0.175	0.274	0.00147357
BNIP3	1.63061e-08	-0.273165	0.101	0.188	0.000354658									GCA	6.83e-08	-0.238478	0.372	0.467	0.00148532
DOCK10	1.66442e-08	-0.167781	0.128	0.225	0.000362011									SMIM24	6.85e-08	-0.0586202	0	0.039	0.00148912
FAIM	1.66667e-08	-0.0810871	0.008	0.059	0.0003625									KIF5B	6.86e-08	-0.249792	0.346	0.448	0.0014926
QPRT	1.68698e-08	0.12007	0.117	0.053	0.000366918									TANK	6.87e-08	-0.206541	0.211	0.311	0.00149337
HSP90AB1	1.7082e-08	-0.382705	0.689	0.753	0.000371533									NRAS	7.07e-08	-0.138234	0.087	0.17	0.00153818
CEBPD	1.73144e-08	0.1132	0.64	0.505	0.000376588									PYURF	7.14e-08	-0.21187	0.311	0.418	0.00155401
MMP2	1.77342e-08	-0.13446	0.039	0.11	0.000385718									RAB21	7.24e-08	-0.146055	0.139	0.232	0.00157562
CHURC1	1.78539e-08	-0.18834	0.291	0.409	0.000388322									HBEGF	7.34e-08	-0.452161	0.269	0.358	0.00159657
NR1H3	1.78937e-08	-0.257846	0.076	0.159	0.000389188									SNRPD3	7.39e-08	-0.221219	0.304	0.405	0.00160796
TAF9	1.79295e-08	-0.184371	0.17	0.272	0.000389967									CNIH4	7.59e-08	-0.23886	0.223	0.322	0.00165124
PPP1R2	1.79756e-08	-0.20692	0.245	0.352	0.000390969									POLR2K	7.63e-08	-0.226542	0.303	0.402	0.0016586
COMMD3	1.81002e-08	-0.195542	0.186	0.29	0.000393679									DNM2	7.69e-08	-0.168795	0.139	0.23	0.00167181
ATP6V1H	1.81486e-08	-0.165701	0.117	0.211	0.000394731									ISCA2	7.76e-08	-0.141878	0.102	0.187	0.00168826
MYO9B	1.84296e-08	-0.184242	0.198	0.305	0.000400843									MOSPD2	7.81e-08	-0.132304	0.08	0.161	0.00169779
DDT	1.85305e-08	-0.253686	0.463	0.559	0.000403039									SIGLEC12	7.81e-08	-0.0859478	0.02	0.076	0.00169942
VAMP4	1.92271e-08	-0.128095	0.057	0.134	0.00041819									ADPRH	7.86e-08	-0.102956	0.046	0.116	0.0017089
SPTAN1	1.92345e-08	-0.152853	0.071	0.152	0.000418351									ELF3	7.87e-08	-0.097577	0.05	0.121	0.00171276
TMEM141	1.96185e-08	-0.177656	0.182	0.289	0.000426703									MT-CO1	8.08e-08	-0.245426	1	0.997	0.00175644
RAB8B	1.96722e-08	-0.156026	0.136	0.235	0.000427871									CLDND1	8.11e-08	-0.144224	0.118	0.209	0.00176492
GMFB	1.99376e-08	-0.157319	0.107	0.199	0.000433643									MIR155HG	8.12e-08	-0.110437	0.016	0.069	0.0017662
PPP4R2	2.01758e-08	-0.173733	0.137	0.233	0.000438823									RAB29	8.13e-08	-0.143453	0.096	0.181	0.00176845
N4BP1	2.04531e-08	-0.150192	0.079	0.162	0.000444855									HDAC2	8.32e-08	-0.17965	0.205	0.308	0.00181049
HLA-A	2.04688e-08	-0.562963	0.938	0.944	0.000445196									MPV17	8.36e-08	-0.157398	0.106	0.191	0.00181828
ACOT13	2.13051e-08	-0.190828	0.133	0.227	0.000463386									MAPK13	8.46e-08	-0.0860835	0.016	0.069	0.00184024
UBE2A	2.13439e-08	-0.237541	0.281	0.382	0.00046423									CREG1	8.55e-08	-0.452161	0.571	0.627	0.00185866
ARID5B	2.17981e-08	-0.187697	0.076	0.159	0.000474108									PBDC1	8.55e-08	-0.16358	0.109	0.195	0.00185982
RAB7A	2.24564e-08	-0.326995	0.572	0.633	0.000488427									LIMK1	8.57e-08	-0.12139	0.046	0.114	0.00186382
ABL2	2.27133e-08	-0.142252	0.132	0.235	0.000494014									PRKCDBP	8.66e-08	-0.103959	0.037	0.101	0.00188436
DDX3X	2.27738e-08	-0.237464	0.465	0.56	0.00049533									MSC-AS1	8.69e-08	-0.0659871	0	0.038	0.00188973
SLC25A39	2.28006e-08	-0.239485	0.26	0.363	0.000495914									ISOC2	8.81e-08	-0.16522	0.126	0.217	0.00191648
DNAJC15	2.30493e-08	-0.233	0.382	0.49	0.000501322									AP5M1	8.91e-08	-0.109479	0.056	0.128	0.00193734
UBXN6	2.31048e-08	-0.163344	0.14	0.238	0.000502529									FPR1	9.05e-08	-0.223247	0.326	0.444	0.00196773
USF2	2.37591e-08	-0.199569	0.204	0.31	0.00051676									H2AFV	9.09e-08	-0.248565	0.405	0.502	0.00197767
EXOC5	2.41585e-08	-0.131102	0.092	0.181	0.000525447									UCHL3	9.28e-08	-0.157204	0.13	0.222	0.00201884
MAML2	2.44063e-08	-0.119176	0.054	0.13	0.000530838									YWHAB	9.45e-08	-0.303591	0.615	0.685	0.0020547
SLC15A3	2.55125e-08	-0.232759	0.231	0.336	0.000554896									FKBP2	9.45e-08	-0.239156	0.465	0.552	0.00205492
2022-03-02	2.55777e-08	-0.168785	0.118	0.21	0.000556315									KLHL5	9.58e-08	-0.112272	0.064	0.139	0.00208289
CGGBP1	2.58608e-08	-0.145888	0.11	0.202	0.000562472									CCL23	9.76e-08	-0.133224	0.016	0.069	0.00212296
HTATIP2	2.6096e-08	-0.18309	0.178	0.279	0.000567588									PPA2	9.91e-08	-0.206011	0.212	0.308	0.00215529
FNDC3A	2.66127e-08	-0.171419	0.128	0.222	0.000578827									PIM3	9.94e-08	-0.164846	0.133	0.225	0.00216201
[truncated: 5,777 more rows]

## Sheet: C
DEG	p_val	avg_log2FC	pct.1	pct.2	p_val_adj			p_val	avg_log2FC	pct.1	pct.2	p_val_adj		up	p_val	avg_log2FC	pct.1	pct.2	p_val_adj
[truncated: 4,092 more rows]

[truncated: 3 more sheets: D, E, F]
