# Supplementary material for: SPP1+ macrophages in colorectal cancer: Markers of malignancy and promising therapeutic targets
Source: Genes Dis. 2024 May 30;12(3):101340. doi: 10.1016/j.gendis.2024.101340 (PMC11907465; doi:10.1016/j.gendis.2024.101340)
Supplement: Table S5 — Differentially expressed genes in monocytes/macrophages between colorectal cancer and liver metastases. [file mmc5.xls]

## Sheet: Table S4
Table S5. Differentially expressed genes in monocyte/macrophage between CRC and LM.
A	Differentially expressed genes in macrophages between CRC and LM in GSE178318.
B	Differentially expressed genes in monocyte/macrophage between CRC and LM in GSE164522.
C	Differentially expressed genes in monocyte/macrophage between CRC and LM in Wu et al.

## Sheet: A
DEG	p_val	avg_log2FC	pct.1	pct.2	p_val_adj		down	p_val	avg_log2FC	pct.1	pct.2	p_val_adj		up	p_val	avg_log2FC	pct.1	pct.2	p_val_adj
XIST	9.67848e-239	-0.559985	0.101	0.39	2.19276e-234		CCL3L3	4.4e-219	1.79621	0.799	0.614	9.96e-215		XIST	9.67848e-239	-0.559985	0.101	0.39	2.19276e-234
CCL3L3	4.39524e-219	1.79621	0.799	0.614	9.95786e-215		CCL4L2	2.16e-217	1.82062	0.762	0.588	4.9e-213		RPL36A	3.54288e-153	-0.584427	0.911	0.96	8.02675e-149
CCL4L2	2.16171e-217	1.82062	0.762	0.588	4.89756e-213		C1QA	7.2e-164	0.987812	0.728	0.53	1.63e-159		RPS10	3.61028e-107	-0.493823	0.908	0.949	8.17945e-103
C1QA	7.19948e-164	0.987812	0.728	0.53	1.63111e-159		C1QB	6.55e-160	1.07631	0.7	0.492	1.49e-155		RPL37	1.14771e-102	-0.405733	0.972	0.989	2.60025e-98
C1QB	6.55457e-160	1.07631	0.7	0.492	1.485e-155		C1QC	4.61e-149	0.975514	0.687	0.468	1.04e-144		RETN	8.5228e-97	-0.906219	0.222	0.396	1.93092e-92
RPL36A	3.54288e-153	-0.584427	0.911	0.96	8.02675e-149		DDX3Y	9.02e-147	0.342909	0.303	0.107	2.04e-142		CEBPD	4.16252e-93	-0.576512	0.662	0.779	9.43061e-89
C1QC	4.60692e-149	0.975514	0.687	0.468	1.04374e-144		CCL3	3e-146	1.17421	0.876	0.794	6.79e-142		FCN1	8.16362e-91	-0.478911	0.232	0.42	1.84955e-86
DDX3Y	9.02321e-147	0.342909	0.303	0.107	2.0443e-142		RPS4Y1	1.95e-144	0.364292	0.592	0.312	4.41e-140		VEGFA	1.26064e-90	-0.389469	0.282	0.455	2.8561e-86
CCL3	2.99646e-146	1.17421	0.876	0.794	6.78879e-142		CCL4	1.6e-137	1.33113	0.756	0.66	3.62e-133		RPS8	4.6644e-90	-0.449808	0.972	0.984	1.05677e-85
RPS4Y1	1.94636e-144	0.364292	0.592	0.312	4.40968e-140		HLA-DRB1	2.25e-137	0.6548	0.953	0.873	5.1e-133		RPL17	4.86282e-86	-0.425018	0.723	0.835	1.10172e-81
CCL4	1.59821e-137	1.33113	0.756	0.66	3.62091e-133		CXCL8	6.85e-130	1.05356	0.875	0.748	1.55e-125		RPS4X	9.99748e-86	-0.430594	0.969	0.982	2.26503e-81
HLA-DRB1	2.25306e-137	0.6548	0.953	0.873	5.10452e-133		IFI27	8.36e-118	1.15813	0.315	0.133	1.89e-113		RPL34	4.00789e-79	-0.334523	0.996	0.997	9.08027e-75
CXCL8	6.85253e-130	1.05356	0.875	0.748	1.55251e-125		SOD2	2.76e-115	0.738327	0.924	0.895	6.25e-111		MARCO	2.00052e-74	-0.290342	0.2	0.368	4.53239e-70
IFI27	8.3639e-118	1.15813	0.315	0.133	1.89493e-113		ADIRF	8.37e-105	0.1739	0.128	0.022	1.9e-100		RPL26	5.84355e-74	-0.339689	0.987	0.992	1.32391e-69
SOD2	2.75721e-115	0.738327	0.924	0.895	6.24674e-111		LY6E	3.58e-95	0.699356	0.68	0.515	8.12e-91		TMA7	6.47228e-74	-0.310746	0.788	0.889	1.46636e-69
RPS10	3.61028e-107	-0.493823	0.908	0.949	8.17945e-103		MGP	1.37e-92	0.158897	0.121	0.023	3.1e-88		GABARAP	7.61062e-73	-0.339625	0.655	0.783	1.72426e-68
ADIRF	8.36872e-105	0.1739	0.128	0.022	1.89602e-100		ICAM1	1.03e-90	0.526274	0.566	0.413	2.32e-86		RPL31	1.01472e-72	-0.384314	0.968	0.986	2.29894e-68
RPL37	1.14771e-102	-0.405733	0.972	0.989	2.60025e-98		SEPP1	1.21e-86	0.920755	0.288	0.138	2.74e-82		RPL37A	8.16111e-72	-0.390687	0.982	0.989	1.84898e-67
RETN	8.5228e-97	-0.906219	0.222	0.396	1.93092e-92		VMO1	7.04e-85	0.461834	0.329	0.174	1.6e-80		RPS24	9.15099e-72	-0.311146	0.986	0.993	2.07325e-67
LY6E	3.58325e-95	0.699356	0.68	0.515	8.1182e-91		ISG15	1.57e-84	0.865415	0.635	0.49	3.55e-80		RPL32	6.3909e-70	-0.322146	0.993	0.995	1.44792e-65
CEBPD	4.16252e-93	-0.576512	0.662	0.779	9.43061e-89		IER2	1.94e-84	0.716707	0.775	0.686	4.39e-80		CXCR4	3.86718e-69	-0.380976	0.648	0.781	8.76149e-65
MGP	1.3705e-92	0.158897	0.121	0.023	3.105e-88		CD83	1.94e-83	0.690146	0.756	0.668	4.4e-79		S100A8	5.17643e-69	-0.418297	0.438	0.61	1.17277e-64
FCN1	8.16362e-91	-0.478911	0.232	0.42	1.84955e-86		ADAMDEC1	3.01e-83	0.616222	0.28	0.136	6.81e-79		RPL39	7.66042e-69	-0.32792	0.994	0.996	1.73555e-64
ICAM1	1.0261e-90	0.526274	0.566	0.413	2.32473e-86		PPP1R15A	3.26e-81	0.637257	0.873	0.824	7.38e-77		RPLP2	1.43003e-68	-0.333154	0.994	0.998	3.23989e-64
VEGFA	1.26064e-90	-0.389469	0.282	0.455	2.8561e-86		LUM	2.16e-76	0.0940689	0.067	0.004	4.89e-72		RPS27	3.03676e-68	-0.35891	0.996	0.998	6.88008e-64
RPS8	4.6644e-90	-0.449808	0.972	0.984	1.05677e-85		LGALS3BP	1.16e-75	0.419677	0.406	0.244	2.63e-71		VCAN	4.94911e-66	-0.348608	0.2	0.35	1.12127e-61
SEPP1	1.20956e-86	0.920755	0.288	0.138	2.74039e-82		MMP12	3.34e-75	1.01193	0.159	0.053	7.56e-71		RPL35A	4.38082e-65	-0.308381	0.98	0.99	9.92519e-61
RPL17	4.86282e-86	-0.425018	0.723	0.835	1.10172e-81		IFI6	9.94e-75	0.983477	0.674	0.549	2.25e-70		RPS15A	2.39841e-64	-0.320993	0.99	0.994	5.43383e-60
RPS4X	9.99748e-86	-0.430594	0.969	0.982	2.26503e-81		IL6	3.43e-73	0.518367	0.178	0.068	7.76e-69		RPL13	1.23167e-62	-0.32461	0.995	0.999	2.79047e-58
VMO1	7.04369e-85	0.461834	0.329	0.174	1.59582e-80		KRT18	1.14e-71	0.252478	0.265	0.134	2.58e-67		RPS3A	5.83011e-62	-0.267025	0.976	0.985	1.32087e-57
ISG15	1.56897e-84	0.865415	0.635	0.49	3.55465e-80		IGHA2	3.65e-70	0.92914	0.216	0.096	8.28e-66		RPS28	1.78911e-61	-0.332239	0.991	0.993	4.05341e-57
IER2	1.93626e-84	0.716707	0.775	0.686	4.38679e-80		MMP9	3.94e-70	0.679118	0.297	0.158	8.93e-66		RPL8	3.79835e-61	-0.332298	0.985	0.991	8.60553e-57
CD83	1.94391e-83	0.690146	0.756	0.668	4.40413e-79		EGR1	1.19e-68	0.66709	0.568	0.441	2.69e-64		SPP1	1.76709e-60	-0.0295859	0.486	0.687	4.00353e-56
ADAMDEC1	3.00739e-83	0.616222	0.28	0.136	6.81354e-79		IFITM3	1.4e-68	0.597899	0.831	0.759	3.16e-64		RPL29	2.35263e-58	-0.307277	0.97	0.982	5.33012e-54
PPP1R15A	3.25778e-81	0.637257	0.873	0.824	7.38082e-77		PMAIP1	8.53e-66	0.474609	0.613	0.477	1.93e-61		BTG1	7.44084e-58	-0.35611	0.916	0.946	1.6858e-53
RPL34	4.00789e-79	-0.334523	0.996	0.997	9.08027e-75		ABL2	1.11e-64	0.374788	0.429	0.291	2.52e-60		RPL38	2.10436e-57	-0.326511	0.969	0.983	4.76764e-53
LUM	2.16007e-76	0.0940689	0.067	0.004	4.89386e-72		DUSP2	1.21e-63	0.694685	0.647	0.547	2.74e-59		RPS17	1.01299e-56	-0.309161	0.972	0.984	2.29503e-52
LGALS3BP	1.15886e-75	0.419677	0.406	0.244	2.62551e-71		CXCL3	1.32e-60	0.54573	0.672	0.535	2.99e-56		LINC01272	3.40603e-56	-0.331857	0.407	0.549	7.7167e-52
MMP12	3.33571e-75	1.01193	0.159	0.053	7.55739e-71		TPSB2	1.4e-60	0.182296	0.087	0.019	3.18e-56		RPL11	1.39713e-55	-0.291058	0.987	0.994	3.16533e-51
IFI6	9.94016e-75	0.983477	0.674	0.549	2.25204e-70		KLF6	8.31e-60	0.395137	0.902	0.863	1.88e-55		RPL22	1.56737e-54	-0.283817	0.936	0.961	3.55104e-50
MARCO	2.00052e-74	-0.290342	0.2	0.368	4.53239e-70		IGHG1	3.46e-58	0.588712	0.401	0.288	7.85e-54		CSTA	6.68116e-54	-0.264615	0.546	0.681	1.51368e-49
RPL26	5.84355e-74	-0.339689	0.987	0.992	1.32391e-69		S100A13	1.86e-57	0.203725	0.183	0.081	4.21e-53		RPL24	1.95078e-53	-0.277874	0.951	0.975	4.41968e-49
TMA7	6.47228e-74	-0.310746	0.788	0.889	1.46636e-69		KRT19	4.86e-57	0.148137	0.15	0.059	1.1e-52		RPS29	2.60992e-53	-0.358307	0.987	0.993	5.91303e-49
IL6	3.42733e-73	0.518367	0.178	0.068	7.76496e-69		CXCL1	9.73e-57	0.694866	0.243	0.126	2.2e-52		MIF	3.24635e-53	-0.491244	0.629	0.718	7.35493e-49
GABARAP	7.61062e-73	-0.339625	0.655	0.783	1.72426e-68		GPX3	1.35e-56	0.407909	0.325	0.198	3.06e-52		SNHG25	7.19393e-53	-0.257997	0.266	0.4	1.62986e-48
RPL31	1.01472e-72	-0.384314	0.968	0.986	2.29894e-68		DNAJB1	3.9e-56	0.389236	0.745	0.645	8.85e-52		RPS12	9.64183e-53	-0.330648	0.988	0.992	2.18445e-48
RPL37A	8.16111e-72	-0.390687	0.982	0.989	1.84898e-67		IFI44L	4.27e-54	0.297889	0.245	0.133	9.68e-50		PRKAG2-AS1	2.18201e-50	-0.209376	0.141	0.255	4.94356e-46
RPS24	9.15099e-72	-0.311146	0.986	0.993	2.07325e-67		EIF1AY	4.35e-54	0.17639	0.221	0.111	9.86e-50		RPL14	3.90818e-50	-0.272007	0.955	0.977	8.85436e-46
KRT18	1.13945e-71	0.252478	0.265	0.134	2.58154e-67		HSPA1B	6.19e-54	0.404048	0.624	0.477	1.4e-49		RPL36	1.02516e-49	-0.295459	0.986	0.991	2.32259e-45
IGHA2	3.65438e-70	0.92914	0.216	0.096	8.27937e-66		C6orf15	1.09e-53	0.0746689	0.039	0	2.47e-49		RPL9	3.00784e-49	-0.279815	0.968	0.983	6.81457e-45
MMP9	3.94218e-70	0.679118	0.297	0.158	8.9314e-66		CD209	1.85e-53	0.118003	0.083	0.02	4.19e-49		AREG	6.64255e-49	-0.589906	0.372	0.501	1.50494e-44
RPL32	6.3909e-70	-0.322146	0.993	0.995	1.44792e-65		AXL	1.34e-52	0.413451	0.292	0.172	3.03e-48		RPL18	7.98299e-49	-0.276936	0.962	0.981	1.80863e-44
CXCR4	3.86718e-69	-0.380976	0.648	0.781	8.76149e-65		C2	1.35e-52	0.267533	0.279	0.159	3.06e-48		RPS18	2.41841e-48	-0.306342	0.996	0.996	5.47914e-44
S100A8	5.17643e-69	-0.418297	0.438	0.61	1.17277e-64		SERPING1	5.23e-52	0.343408	0.353	0.223	1.18e-47		CTB-61M7.2	2.46331e-48	-0.209139	0.088	0.185	5.58088e-44
RPL39	7.66042e-69	-0.32792	0.994	0.996	1.73555e-64		LGMN	1.19e-51	0.339974	0.564	0.43	2.71e-47		RPL5	1.3921e-47	-0.292562	0.877	0.928	3.15393e-43
EGR1	1.18713e-68	0.66709	0.568	0.441	2.68957e-64		PLD3	1.59e-51	0.400227	0.613	0.486	3.6e-47		OLR1	1.90649e-47	-0.261651	0.507	0.644	4.31933e-43
IFITM3	1.39674e-68	0.597899	0.831	0.759	3.16445e-64		KRT8	1.6e-51	0.226803	0.299	0.181	3.63e-47		S100A9	2.19426e-47	-0.322907	0.656	0.774	4.97132e-43
RPLP2	1.43003e-68	-0.333154	0.994	0.998	3.23989e-64		HSP90AA1	4.73e-51	0.431474	0.908	0.872	1.07e-46		RPL18A	2.70794e-47	-0.298703	0.984	0.99	6.13512e-43
RPS27	3.03676e-68	-0.35891	0.996	0.998	6.88008e-64		TMEM176B	2.03e-50	0.245261	0.668	0.528	4.6e-46		LSP1	1.25624e-46	-0.308309	0.598	0.723	2.84614e-42
VCAN	4.94911e-66	-0.348608	0.2	0.35	1.12127e-61		DNASE1L3	2.3e-49	0.34601	0.052	0.006	5.22e-45		EIF3E	2.09679e-46	-0.292349	0.682	0.772	4.75049e-42
PMAIP1	8.53361e-66	0.474609	0.613	0.477	1.93338e-61		SFRP2	3.98e-49	0.0508584	0.035	0	9.01e-45		LTA4H	4.16737e-46	-0.254402	0.402	0.54	9.4416e-42
RPL35A	4.38082e-65	-0.308381	0.98	0.99	9.92519e-61		GADD45B	1.58e-48	0.47548	0.851	0.806	3.58e-44		SLC25A37	5.6587e-46	-0.244673	0.293	0.419	1.28203e-41
ABL2	1.11447e-64	0.374788	0.429	0.291	2.52494e-60		DCN	2.54e-48	0.0674504	0.05	0.006	5.75e-44		RPL10	9.51278e-46	-0.263364	0.998	1	2.15522e-41
RPS15A	2.39841e-64	-0.320993	0.99	0.994	5.43383e-60		JCHAIN	4.29e-48	0.571037	0.245	0.147	9.72e-44		RPL21	7.06965e-45	-0.239187	0.987	0.993	1.6017e-40
DUSP2	1.20825e-63	0.694685	0.647	0.547	2.73741e-59		HSPA1A	4.35e-48	0.374278	0.76	0.655	9.85e-44		RPS25	3.6319e-44	-0.272753	0.979	0.988	8.22844e-40
RPL13	1.23167e-62	-0.32461	0.995	0.999	2.79047e-58		IFIT2	8.78e-48	0.481294	0.193	0.099	1.99e-43		RPL23	5.73586e-44	-0.239355	0.943	0.965	1.29952e-39
RPS3A	5.83011e-62	-0.267025	0.976	0.985	1.32087e-57		PPBP	1.3e-47	0.154101	0.058	0.009	2.95e-43		NEDD9	2.42023e-43	-0.172481	0.109	0.206	5.48326e-39
RPS28	1.78911e-61	-0.332239	0.991	0.993	4.05341e-57		S100B	1.47e-47	0.422078	0.143	0.062	3.33e-43		RPS21	1.20244e-42	-0.321504	0.922	0.944	2.72425e-38
RPL8	3.79835e-61	-0.332298	0.985	0.991	8.60553e-57		HLA-DQA1	4.47e-47	0.240248	0.794	0.689	1.01e-42		AP1S2	1.24759e-42	-0.310416	0.491	0.602	2.82654e-38
CXCL3	1.31869e-60	0.54573	0.672	0.535	2.98762e-56		LMNA	1.14e-46	0.594805	0.614	0.515	2.59e-42		RPS3	8.39871e-42	-0.288326	0.98	0.985	1.90281e-37
TPSB2	1.40468e-60	0.182296	0.087	0.019	3.18245e-56		IER5	5.48e-46	0.33366	0.532	0.414	1.24e-41		ASGR1	1.0371e-41	-0.192301	0.173	0.28	2.34965e-37
SPP1	1.76709e-60	-0.0295859	0.486	0.687	4.00353e-56		CD59	1.3e-45	0.286608	0.483	0.354	2.95e-41		FN1	1.25796e-41	-0.780021	0.318	0.439	2.85002e-37
KLF6	8.30836e-60	0.395137	0.902	0.863	1.88234e-55		PDE4DIP	5.79e-45	0.24146	0.313	0.201	1.31e-40		RPL30	3.43749e-41	-0.272114	0.976	0.988	7.78798e-37
RPL29	2.35263e-58	-0.307277	0.97	0.982	5.33012e-54		FCGR2A	1.26e-43	0.337835	0.706	0.618	2.85e-39		FAU	1.01796e-40	-0.222429	0.981	0.992	2.30628e-36
IGHG1	3.46319e-58	0.588712	0.401	0.288	7.84619e-54		MMP1	4.61e-43	0.128611	0.038	0.003	1.05e-38		C21orf33	1.50579e-40	-0.113509	0.045	0.117	3.41151e-36
BTG1	7.44084e-58	-0.35611	0.916	0.946	1.6858e-53		PMP22	8.06e-43	0.2933	0.438	0.317	1.83e-38		RPL41	1.51889e-40	-0.256465	0.998	1	3.4412e-36
S100A13	1.85918e-57	0.203725	0.183	0.081	4.21216e-53		IFIT3	9.31e-43	0.355749	0.195	0.104	2.11e-38		RPS14	1.90683e-40	-0.249951	0.992	0.992	4.32012e-36
RPL38	2.10436e-57	-0.326511	0.969	0.983	4.76764e-53		MMP14	2.28e-42	0.229199	0.331	0.216	5.16e-38		RPS11	2.31649e-40	-0.196659	0.968	0.982	5.24823e-36
KRT19	4.8571e-57	0.148137	0.15	0.059	1.10042e-52		CTSC	4.62e-42	0.357407	0.772	0.693	1.05e-37		H3F3A	2.33808e-40	-0.182788	0.946	0.97	5.29715e-36
CXCL1	9.7325e-57	0.694866	0.243	0.126	2.205e-52		SIGLEC12	3.61e-41	0.122017	0.09	0.03	8.18e-37		RPS16	5.32635e-40	-0.222134	0.982	0.992	1.20674e-35
RPS17	1.01299e-56	-0.309161	0.972	0.984	2.29503e-52		PPIC	3.65e-41	0.154518	0.111	0.043	8.26e-37		RPL7A	1.05476e-39	-0.300444	0.937	0.961	2.38967e-35
GPX3	1.34928e-56	0.407909	0.325	0.198	3.05694e-52		MX1	5.52e-41	0.335103	0.256	0.157	1.25e-36		RPS23	1.55355e-38	-0.251455	0.982	0.988	3.51971e-34
LINC01272	3.40603e-56	-0.331857	0.407	0.549	7.7167e-52		CXCL2	8.95e-41	0.450602	0.76	0.661	2.03e-36		RPL27	2.59416e-38	-0.265552	0.955	0.962	5.87733e-34
DNAJB1	3.9044e-56	0.389236	0.745	0.645	8.8458e-52		BST2	8.95e-41	0.353813	0.688	0.592	2.03e-36		RPL12	4.05306e-38	-0.238911	0.985	0.992	9.18261e-34
RPL11	1.39713e-55	-0.291058	0.987	0.994	3.16533e-51		ZFY	9.09e-40	0.0808452	0.071	0.02	2.06e-35		SAMSN1	4.05706e-38	-0.370049	0.56	0.637	9.19168e-34
RPL22	1.56737e-54	-0.283817	0.936	0.961	3.55104e-50		PTGS2	1.21e-39	0.402444	0.324	0.22	2.74e-35		RPL6	4.48113e-38	-0.227126	0.938	0.966	1.01525e-33
IFI44L	4.27102e-54	0.297889	0.245	0.133	9.67642e-50		IGHG3	2.81e-39	0.0480823	0.243	0.35	6.37e-35		TPT1	4.68822e-38	-0.188337	0.989	0.995	1.06216e-33
EIF1AY	4.35279e-54	0.17639	0.221	0.111	9.86168e-50		MMP7	3.98e-39	1.16472	0.097	0.036	9.01e-35		STXBP2	5.0109e-38	-0.251305	0.524	0.623	1.13527e-33
HSPA1B	6.18816e-54	0.404048	0.624	0.477	1.40199e-49		IL1B	5.23e-39	0.771359	0.658	0.586	1.19e-34		RPS7	9.70648e-38	-0.254288	0.955	0.97	2.1991e-33
CSTA	6.68116e-54	-0.264615	0.546	0.681	1.51368e-49		CCL18	9.88e-39	0.63166	0.205	0.115	2.24e-34		RPLP1	9.97233e-38	-0.227853	0.997	1	2.25933e-33
C6orf15	1.09089e-53	0.0746689	0.039	0	2.47151e-49		HSPH1	1.52e-38	0.294342	0.514	0.394	3.44e-34		ATP5G2	2.73519e-37	-0.254958	0.87	0.911	6.19685e-33
CD209	1.84764e-53	0.118003	0.083	0.02	4.18601e-49		DNAJA1	4.26e-38	0.396604	0.711	0.65	9.66e-34		RPL7	6.96316e-37	-0.214164	0.979	0.985	1.57757e-32
RPL24	1.95078e-53	-0.277874	0.951	0.975	4.41968e-49		MS4A7	5.02e-38	0.396934	0.686	0.613	1.14e-33		RPS6	1.53083e-36	-0.234678	0.986	0.992	3.46825e-32
RPS29	2.60992e-53	-0.358307	0.987	0.993	5.91303e-49		GSN	5.08e-38	0.409274	0.614	0.507	1.15e-33		MCEMP1	1.90435e-36	-0.149282	0.189	0.299	4.31449e-32
MIF	3.24635e-53	-0.491244	0.629	0.718	7.35493e-49		CCNL1	9.44e-38	0.305082	0.745	0.682	2.14e-33		ATP1B3	2.73672e-36	-0.270741	0.701	0.767	6.20031e-32
SNHG25	7.19393e-53	-0.257997	0.266	0.4	1.62986e-48		IGHG2	1.58e-37	0.140288	0.16	0.082	3.58e-33		TGIF1	1.59647e-35	-0.202991	0.449	0.561	3.61697e-31
RPS12	9.64183e-53	-0.330648	0.988	0.992	2.18445e-48		NFKBIZ	1.8e-37	0.296069	0.581	0.479	4.08e-33		RPLP0	2.09794e-35	-0.25756	0.911	0.934	4.7531e-31
AXL	1.33788e-52	0.413451	0.292	0.172	3.03111e-48		SCPEP1	4.12e-37	0.359984	0.483	0.385	9.32e-33		S100A10	2.81162e-34	-0.369206	0.906	0.945	6.37e-30
C2	1.35096e-52	0.267532	0.279	0.159	3.06073e-48		JUN	8.6e-37	0.727653	0.816	0.804	1.95e-32		UBA52	8.47093e-34	-0.21622	0.979	0.982	1.91917e-29
SERPING1	5.2272e-52	0.343408	0.353	0.223	1.18427e-47		HSP90AB1	9.09e-37	0.398997	0.846	0.811	2.06e-32		ARHGAP24	6.05478e-33	-0.101285	0.044	0.106	1.37177e-28
LGMN	1.19415e-51	0.339974	0.564	0.43	2.70547e-47		HLA-DRA	2.36e-36	0.371047	0.989	0.982	5.35e-32		HMGB2	6.67578e-33	-0.163474	0.521	0.626	1.51246e-28
PLD3	1.58939e-51	0.400227	0.613	0.486	3.60092e-47		IGF1	3.18e-36	0.091138	0.063	0.017	7.21e-32		CCNH	8.26977e-33	-0.214629	0.302	0.406	1.8736e-28
KRT8	1.60036e-51	0.226803	0.299	0.181	3.62578e-47		IGLC7	6.21e-36	0.0534435	0.041	0.006	1.41e-31		RBP7	1.09357e-32	-0.142304	0.073	0.146	2.47758e-28
HSP90AA1	4.72816e-51	0.431474	0.908	0.872	1.07121e-46		ICAM4	1.64e-34	0.0911271	0.08	0.029	3.73e-30		RPL23A	1.66045e-32	-0.212997	0.975	0.985	3.7619e-28
TMEM176B	2.02991e-50	0.245261	0.668	0.528	4.59897e-46		MAFF	1.86e-33	0.345178	0.476	0.385	4.21e-29		CST6	3.06455e-32	-0.226341	0.104	0.182	6.94303e-28
PRKAG2-AS1	2.18201e-50	-0.209376	0.141	0.255	4.94356e-46		HLA-DPA1	5.11e-33	0.32962	0.922	0.89	1.16e-28		KLRB1	3.34831e-32	-0.170796	0.056	0.124	7.58593e-28
RPL14	3.90818e-50	-0.272007	0.955	0.977	8.85436e-46		RND3	1.07e-32	0.243608	0.101	0.044	2.41e-28		TIMP1	3.96026e-32	-0.215381	0.776	0.843	8.97236e-28
RPL36	1.02516e-49	-0.295459	0.986	0.991	2.32259e-45		LILRB5	1.27e-32	0.0962458	0.087	0.034	2.88e-28		PTMA	4.5245e-32	-0.160383	0.991	0.996	1.02507e-27
DNASE1L3	2.3046e-49	0.34601	0.052	0.006	5.22131e-45		GPR183	1.98e-32	0.692248	0.719	0.691	4.5e-28		THBD	7.92551e-32	-0.263032	0.23	0.325	1.7956e-27
RPL9	3.00784e-49	-0.279815	0.968	0.983	6.81457e-45		ARID5B	3.67e-32	0.321554	0.277	0.187	8.3e-28		RPS15	1.32174e-31	-0.202123	0.992	0.995	2.99453e-27
SFRP2	3.97769e-49	0.0508584	0.035	0	9.01186e-45		UBB	4.18e-32	0.359242	0.911	0.915	9.48e-28		CATSPER1	1.38405e-31	-0.12947	0.097	0.174	3.13571e-27
AREG	6.64255e-49	-0.589906	0.372	0.501	1.50494e-44		PLAU	6.28e-32	0.3014	0.348	0.248	1.42e-27		RPL35	1.47305e-31	-0.227946	0.986	0.989	3.33734e-27
RPL18	7.98299e-49	-0.276936	0.962	0.981	1.80863e-44		TSC22D1	6.65e-32	0.71851	0.424	0.333	1.51e-27		PPDPF	1.53385e-31	-0.371631	0.586	0.67	3.47509e-27
GADD45B	1.58128e-48	0.47548	0.851	0.806	3.58256e-44		FABP4	2.43e-31	1.02541	0.058	0.017	5.5e-27		COMMD6	2.54621e-31	-0.208492	0.783	0.841	5.7687e-27
RPS18	2.41841e-48	-0.306342	0.996	0.996	5.47914e-44		PLA2G7	6e-31	0.348129	0.363	0.266	1.36e-26		RPS2	5.5047e-31	-0.232205	0.991	0.993	1.24715e-26
CTB-61M7.2	2.46331e-48	-0.209139	0.088	0.185	5.58088e-44		LINC00996	7.48e-31	0.0746643	0.053	0.014	1.69e-26		ANAPC16	6.19474e-31	-0.177663	0.525	0.634	1.40348e-26
DCN	2.53669e-48	0.0674504	0.05	0.006	5.74712e-44		ITM2B	7.83e-31	0.351383	0.922	0.905	1.77e-26		RPS27A	9.26135e-31	-0.22307	0.985	0.988	2.09825e-26
JCHAIN	4.2919e-48	0.571037	0.245	0.147	9.72373e-44		BCL2A1	9.91e-31	0.462603	0.716	0.673	2.25e-26		SERPINA1	1.16465e-30	-0.2294	0.672	0.748	2.63863e-26
HSPA1A	4.34711e-48	0.374278	0.76	0.655	9.84882e-44		TSPAN4	1.16e-30	0.190274	0.404	0.3	2.64e-26		RPL19	3.98321e-30	-0.212026	0.985	0.99	9.02436e-26
IFIT2	8.78498e-48	0.481294	0.193	0.099	1.99033e-43		CCL13	1.37e-30	0.3908	0.08	0.031	3.1e-26		TREM1	1.33408e-29	-0.145575	0.394	0.511	3.0225e-25
PPBP	1.30403e-47	0.154101	0.058	0.009	2.9544e-43		TCN2	3.08e-30	0.197041	0.249	0.164	6.98e-26		UQCRB	2.19396e-29	-0.179773	0.895	0.932	4.97064e-25
RPL5	1.3921e-47	-0.292562	0.877	0.928	3.15393e-43		HES4	5.08e-30	0.355219	0.248	0.164	1.15e-25		GPX1	4.19307e-29	-0.223073	0.968	0.982	9.49981e-25
S100B	1.46761e-47	0.422078	0.143	0.062	3.32501e-43		IFIT1	5.38e-30	0.202773	0.101	0.046	1.22e-25		ELL2	6.66409e-29	-0.182917	0.317	0.415	1.50982e-24
OLR1	1.90649e-47	-0.261651	0.507	0.644	4.31933e-43		FOLR2	5.54e-30	0.263902	0.221	0.141	1.25e-25		SORL1	6.82026e-29	-0.165281	0.202	0.294	1.5452e-24
S100A9	2.19426e-47	-0.322907	0.656	0.774	4.97132e-43		IRF1	1.06e-29	0.290776	0.564	0.474	2.4e-25		CLEC5A	9.19561e-29	-0.230256	0.186	0.275	2.08336e-24
RPL18A	2.70794e-47	-0.298703	0.984	0.99	6.13512e-43		SDC3	1.14e-29	0.105138	0.143	0.075	2.57e-25		GLTSCR2	1.37219e-28	-0.249429	0.642	0.721	3.10883e-24
HLA-DQA1	4.46552e-47	0.240248	0.794	0.689	1.01171e-42		IL23A	1.92e-29	0.327226	0.1	0.046	4.36e-25		HBEGF	1.68164e-28	-0.254964	0.404	0.5	3.80992e-24
LMNA	1.14229e-46	0.594805	0.614	0.515	2.58796e-42		GCLC	2.36e-29	0.212714	0.193	0.119	5.35e-25		BRI3	1.91839e-28	-0.260169	0.703	0.778	4.34631e-24
LSP1	1.25624e-46	-0.308309	0.598	0.723	2.84614e-42		COL6A2	2.57e-29	0.283582	0.104	0.048	5.82e-25		RPL27A	3.65349e-28	-0.217419	0.992	0.993	8.27734e-24
EIF3E	2.09679e-46	-0.292349	0.682	0.772	4.75049e-42		S100A2	9.34e-29	0.0760741	0.063	0.021	2.12e-24		C5AR1	1.4481e-27	-0.196744	0.52	0.61	3.28081e-23
LTA4H	4.16737e-46	-0.254402	0.402	0.54	9.4416e-42		PHLDA2	2.38e-28	0.435257	0.432	0.351	5.4e-24		LDHA	2.46347e-27	-0.378389	0.776	0.826	5.58124e-23
IER5	5.48232e-46	0.33366	0.532	0.414	1.24207e-41		IL1RN	2.43e-28	0.4232	0.456	0.376	5.51e-24		POLD4	2.61688e-27	-0.168908	0.309	0.403	5.92881e-23
SLC25A37	5.6587e-46	-0.244673	0.293	0.419	1.28203e-41		PTMS	4.09e-28	0.240914	0.512	0.411	9.26e-24		SERP1	4.58709e-27	-0.166568	0.789	0.854	1.03925e-22
RPL10	9.51278e-46	-0.263364	0.998	1	2.15522e-41		COL1A2	4.45e-28	0.0424717	0.03	0.004	1.01e-23		RPS13	5.05998e-27	-0.201288	0.977	0.981	1.14639e-22
CD59	1.30158e-45	0.286608	0.483	0.354	2.94887e-41		CD80	4.5e-28	0.0985449	0.105	0.05	1.02e-23		SYAP1	6.33701e-27	-0.214307	0.337	0.43	1.43571e-22
PDE4DIP	5.78874e-45	0.24146	0.313	0.201	1.3115e-40		SPATS2L	4.8e-28	0.14605	0.229	0.149	1.09e-23		MT2A	8.07079e-27	-0.272123	0.71	0.788	1.82852e-22
RPL21	7.06965e-45	-0.239187	0.987	0.993	1.6017e-40		MB21D2	8.39e-28	0.0769363	0.08	0.033	1.9e-23		HNRNPA1	1.79127e-26	-0.138579	0.869	0.917	4.05831e-22
RPS25	3.6319e-44	-0.272753	0.979	0.988	8.22844e-40		CCRL2	9.76e-28	0.2506	0.369	0.285	2.21e-23		RPL3	1.209e-25	-0.201027	0.97	0.979	2.7391e-21
RPL23	5.73586e-44	-0.239355	0.943	0.965	1.29952e-39		HLA-DQB1	1.01e-27	0.264663	0.846	0.782	2.29e-23		GDF15	1.2731e-25	-0.0833433	0.065	0.127	2.88434e-21
FCGR2A	1.25814e-43	0.337835	0.706	0.618	2.85045e-39		B3GNT7	1.33e-27	0.0926516	0.071	0.027	3.01e-23		RP11-108M9.4	1.73817e-25	-0.124495	0.171	0.254	3.938e-21
NEDD9	2.42023e-43	-0.172481	0.109	0.206	5.48326e-39		OASL	1.36e-27	0.182972	0.165	0.097	3.07e-23		RNF7	1.74634e-25	-0.190079	0.472	0.563	3.9565e-21
MMP1	4.6142e-43	0.128611	0.038	0.003	1.04539e-38		CALB1	1.49e-27	0.0288094	0.019	0	3.39e-23		FPR1	1.86533e-25	-0.182817	0.34	0.437	4.22608e-21
PMP22	8.05716e-43	0.2933	0.438	0.317	1.82543e-38		SIGLEC1	2.01e-27	0.104146	0.137	0.074	4.55e-23		EIF1AX	2.51168e-25	-0.181028	0.437	0.528	5.69046e-21
IFIT3	9.31097e-43	0.355749	0.195	0.104	2.10949e-38		TNIP3	2.03e-27	0.105413	0.066	0.024	4.6e-23		TRBC2	2.88157e-25	-0.165543	0.106	0.177	6.52848e-21
RPS21	1.20244e-42	-0.321504	0.922	0.944	2.72425e-38		BAIAP2	2.13e-27	0.148361	0.183	0.112	4.83e-23		RPS9	6.52571e-25	-0.1928	0.986	0.993	1.47847e-20
AP1S2	1.24759e-42	-0.310416	0.491	0.602	2.82654e-38		IFITM10	2.51e-27	0.14304	0.165	0.096	5.69e-23		SLC11A1	9.74114e-25	-0.044025	0.43	0.555	2.20695e-20
MMP14	2.27867e-42	0.229199	0.331	0.216	5.16255e-38		ITGB5	4.8e-27	0.0931739	0.121	0.062	1.09e-22		EEF1A1	1.50202e-24	-0.255062	0.994	0.997	3.40299e-20
CTSC	4.61945e-42	0.357407	0.772	0.693	1.04658e-37		MAP2K3	6.27e-27	0.231502	0.415	0.329	1.42e-22		RSL24D1	1.76001e-24	-0.162592	0.493	0.586	3.98748e-20
RPS3	8.39871e-42	-0.288326	0.98	0.985	1.90281e-37		TMEM176A	6.72e-27	0.244852	0.534	0.431	1.52e-22		S100A12	2.00074e-24	-0.0925568	0.106	0.177	4.53287e-20
ASGR1	1.0371e-41	-0.192301	0.173	0.28	2.34965e-37		KLF2	8.4e-27	0.31213	0.393	0.312	1.9e-22		PET100	2.39745e-24	-0.162026	0.528	0.618	5.43167e-20
FN1	1.25796e-41	-0.780021	0.318	0.439	2.85002e-37		SLCO2B1	1.09e-26	0.17831	0.362	0.269	2.47e-22		RPL15	2.89177e-24	-0.174029	0.98	0.989	6.5516e-20
RPL30	3.43749e-41	-0.272114	0.976	0.988	7.78798e-37		EBI3	1.26e-26	0.0841255	0.088	0.039	2.85e-22		GZMA	3.30192e-24	-0.115127	0.082	0.147	7.48083e-20
SIGLEC12	3.6107e-41	0.122017	0.09	0.03	8.1804e-37		HSPA8	1.38e-26	0.320857	0.781	0.729	3.12e-22		RPL10A	3.32955e-24	-0.21231	0.938	0.955	7.54344e-20
PPIC	3.64554e-41	0.154518	0.111	0.043	8.25934e-37		SLC40A1	1.88e-26	0.133142	0.178	0.107	4.26e-22		RPSA	3.90175e-24	-0.164908	0.862	0.906	8.83982e-20
MX1	5.52003e-41	0.335103	0.256	0.157	1.25062e-36		IGFBP6	2.71e-26	0.0728336	0.052	0.016	6.14e-22		DYNLT1	4.35342e-24	-0.196079	0.435	0.521	9.86311e-20
CXCL2	8.94971e-41	0.450602	0.76	0.661	2.02765e-36		IGHM	3.05e-26	0.139547	0.168	0.1	6.9e-22		RPL4	4.97082e-24	-0.142293	0.863	0.901	1.12619e-19
BST2	8.95244e-41	0.353813	0.688	0.592	2.02826e-36		KRT17	6.51e-26	0.060004	0.045	0.012	1.48e-21		EEF1G	1.31012e-23	-0.133897	0.196	0.277	2.96822e-19
FAU	1.01796e-40	-0.222429	0.981	0.992	2.30628e-36		COL3A1	8.31e-26	0.0492186	0.032	0.006	1.88e-21		GAPT	1.6135e-23	-0.111	0.087	0.15	3.65554e-19
C21orf33	1.50579e-40	-0.113509	0.045	0.117	3.41151e-36		MPEG1	1.38e-25	0.272679	0.32	0.242	3.13e-21		CLDN3	3.50673e-23	-0.0974024	0.08	0.141	7.94486e-19
RPL41	1.51889e-40	-0.256465	0.998	1	3.4412e-36		LAMP2	1.65e-25	0.322266	0.52	0.442	3.73e-21		ANGPTL4	3.74634e-23	-0.176828	0.059	0.113	8.4877e-19
RPS14	1.90683e-40	-0.249951	0.992	0.992	4.32012e-36		PRDM1	2.35e-25	0.176755	0.232	0.157	5.32e-21		RPL13A	5.62925e-23	-0.192671	0.993	0.997	1.27536e-18
RPS11	2.31649e-40	-0.196659	0.968	0.982	5.24823e-36		GLA	2.58e-25	0.252471	0.378	0.296	5.85e-21		TRAC	5.70842e-23	-0.138244	0.101	0.168	1.2933e-18
H3F3A	2.33808e-40	-0.182788	0.946	0.97	5.29715e-36		ENPP2	2.92e-25	0.128868	0.129	0.07	6.61e-21		PFDN5	6.17384e-23	-0.150838	0.96	0.972	1.39875e-18
RPS16	5.32635e-40	-0.222134	0.982	0.992	1.20674e-35		EGR2	3.1e-25	0.226091	0.172	0.106	7.01e-21		RPS5	1.17318e-22	-0.186865	0.933	0.951	2.65796e-18
ZFY	9.09106e-40	0.0808452	0.071	0.02	2.05967e-35		NFKB1	6.44e-25	0.251362	0.404	0.324	1.46e-20		GNB2L1	2.75744e-22	-0.204314	0.939	0.956	6.24726e-18
RPL7A	1.05476e-39	-0.300444	0.937	0.961	2.38967e-35		BHLHE40	7.76e-25	0.238144	0.452	0.375	1.76e-20		BNIP3L	4.70549e-22	-0.189091	0.506	0.586	1.06608e-17
PTGS2	1.20933e-39	0.402444	0.324	0.22	2.73987e-35		ARL5B	8.47e-25	0.228654	0.246	0.172	1.92e-20		GABARAPL1	1.04066e-21	-0.154757	0.406	0.49	2.35771e-17
IGHG3	2.81063e-39	0.0480823	0.243	0.35	6.36777e-35		NEU1	1.33e-24	0.271993	0.457	0.378	3.01e-20		FBP1	1.15153e-21	-0.244269	0.433	0.528	2.60891e-17
MMP7	3.97754e-39	1.16472	0.097	0.036	9.01151e-35		HEXA	1.55e-24	0.250247	0.521	0.439	3.52e-20		C1orf228	1.53305e-21	-0.0903762	0.058	0.11	3.47327e-17
IL1B	5.23274e-39	0.771359	0.658	0.586	1.18553e-34		CD40	2.66e-24	0.12237	0.276	0.193	6.03e-20		ATP5E	1.58135e-21	-0.182608	0.972	0.973	3.5827e-17
CCL18	9.87725e-39	0.63166	0.205	0.115	2.23779e-34		CD74	3.43e-24	0.306873	0.986	0.984	7.78e-20		LINC01094	1.86499e-21	-0.135495	0.13	0.197	4.22533e-17
HSPH1	1.51878e-38	0.294342	0.514	0.394	3.44094e-34		TAGLN	3.64e-24	0.0744646	0.085	0.039	8.25e-20		S100A11	2.03441e-21	-0.224701	0.976	0.989	4.60917e-17
RPS23	1.55355e-38	-0.251455	0.982	0.988	3.51971e-34		ATP1B1	4.68e-24	0.187704	0.262	0.183	1.06e-19		HMGA1	2.08455e-21	-0.172502	0.443	0.529	4.72275e-17
RPL27	2.59416e-38	-0.265552	0.955	0.962	5.87733e-34		RBP1	6.3e-24	0.125716	0.09	0.043	1.43e-19		BTF3	2.48488e-21	-0.166721	0.879	0.907	5.62974e-17
RPL12	4.05306e-38	-0.238911	0.985	0.992	9.18261e-34		SAA1	7.47e-24	0.0395726	0.028	0.005	1.69e-19		SIGLEC14	2.64089e-21	-0.0644936	0.032	0.074	5.9832e-17
SAMSN1	4.05706e-38	-0.370049	0.56	0.637	9.19168e-34		MIR155HG	8.1e-24	0.181893	0.213	0.142	1.83e-19		LINC00869	5.17557e-21	-0.0915645	0.088	0.148	1.17258e-16
DNAJA1	4.26263e-38	0.396604	0.711	0.65	9.65742e-34		GEM	1.03e-23	0.167845	0.145	0.085	2.34e-19		NACA	5.21137e-21	-0.169459	0.917	0.95	1.18069e-16
RPL6	4.48113e-38	-0.227126	0.938	0.966	1.01525e-33		MS4A4A	1.54e-23	0.325808	0.61	0.54	3.5e-19		C14orf2	9.18227e-21	-0.132639	0.793	0.862	2.08034e-16
TPT1	4.68822e-38	-0.188337	0.989	0.995	1.06216e-33		ARL4C	1.75e-23	0.275644	0.363	0.284	3.96e-19		RPS20	9.46664e-21	-0.152825	0.982	0.988	2.14476e-16
STXBP2	5.0109e-38	-0.251305	0.524	0.623	1.13527e-33		ADGRG5	2.05e-23	0.0412411	0.03	0.006	4.64e-19		FAM195A	2.23358e-20	-0.140851	0.246	0.326	5.06039e-16
MS4A7	5.02119e-38	0.396934	0.686	0.613	1.1376e-33		SLC12A5	2.14e-23	0.0759389	0.082	0.037	4.85e-19		SLC2A3	2.57863e-20	-0.116592	0.45	0.539	5.84213e-16
GSN	5.08306e-38	0.409274	0.614	0.507	1.15162e-33		LINC00346	3.17e-23	0.0804644	0.069	0.029	7.18e-19		ATP5I	4.2955e-20	-0.170844	0.739	0.805	9.73188e-16
CCNL1	9.4391e-38	0.305082	0.745	0.682	2.13852e-33		STAB1	3.84e-23	0.214774	0.278	0.205	8.71e-19		THBS1	4.49588e-20	-0.384728	0.169	0.236	1.01859e-15
RPS7	9.70648e-38	-0.254288	0.955	0.97	2.1991e-33		DMKN	4.51e-23	0.0315399	0.024	0.003	1.02e-18		PABPC1	5.5591e-20	-0.124001	0.857	0.901	1.25947e-15
RPLP1	9.97233e-38	-0.227853	0.997	1	2.25933e-33		TTYH3	8.17e-23	0.137446	0.278	0.2	1.85e-18		ACSL1	5.88124e-20	-0.135611	0.352	0.44	1.33245e-15
IGHG2	1.58103e-37	0.140288	0.16	0.082	3.58198e-33		GADD45G	1.05e-22	0.299554	0.409	0.327	2.39e-18		POLR2J	9.41885e-20	-0.148506	0.394	0.478	2.13393e-15
NFKBIZ	1.80303e-37	0.296069	0.581	0.479	4.08495e-33		OAZ2	1.3e-22	0.245467	0.485	0.409	2.95e-18		C1orf162	1.33151e-19	-0.107474	0.707	0.788	3.01668e-15
ATP5G2	2.73519e-37	-0.254958	0.87	0.911	6.19685e-33		TM4SF1	1.37e-22	0.121889	0.092	0.045	3.1e-18		LINC01503	2.02539e-19	-0.0945086	0.09	0.146	4.58872e-15
SCPEP1	4.11525e-37	0.359984	0.483	0.385	9.32351e-33		LDLR	1.78e-22	0.112881	0.143	0.085	4.03e-18		RPS19	6.59135e-19	-0.151723	0.995	0.997	1.49334e-14
RPL7	6.96316e-37	-0.214164	0.979	0.985	1.57757e-32		ARMCX1	2.11e-22	0.112441	0.145	0.086	4.79e-18		AZI2	6.65398e-19	-0.139018	0.259	0.336	1.50753e-14
JUN	8.60329e-37	0.727653	0.816	0.804	1.94916e-32		MS4A6A	2.41e-22	0.314432	0.739	0.694	5.46e-18		RP11-796E2.4	6.67415e-19	-0.145018	0.15	0.216	1.5121e-14
HSP90AB1	9.09382e-37	0.398997	0.846	0.811	2.0603e-32		IL1A	2.95e-22	0.0943723	0.099	0.051	6.68e-18		MRPL23	9.81769e-19	-0.180107	0.377	0.448	2.2243e-14
RPS6	1.53083e-36	-0.234678	0.986	0.992	3.46825e-32		IGLC2	3e-22	0.600865	0.493	0.412	6.8e-18		LIMD2	1.0732e-18	-0.223057	0.29	0.362	2.43145e-14
MCEMP1	1.90435e-36	-0.149282	0.189	0.299	4.31449e-32		CFLAR	4.32e-22	0.260525	0.595	0.536	9.8e-18		RP5-1171I10.5	1.74478e-18	-0.169002	0.237	0.308	3.95297e-14
HLA-DRA	2.3628e-36	0.371047	0.989	0.982	5.35316e-32		A2M	1.06e-21	0.224918	0.382	0.302	2.4e-17		RPL28	1.95257e-18	-0.154955	0.995	0.995	4.42375e-14
ATP1B3	2.73672e-36	-0.270741	0.701	0.767	6.20031e-32		CADM1	1.48e-21	0.148108	0.147	0.09	3.36e-17		SH3BGRL3	1.99261e-18	-0.285397	0.953	0.971	4.51446e-14
IGF1	3.18162e-36	0.091138	0.063	0.017	7.20829e-32		IFIH1	2.61e-21	0.0991381	0.134	0.079	5.91e-17		RP11-798M19.6	2.10778e-18	-0.0786333	0.05	0.095	4.77539e-14
IGLC7	6.20545e-36	0.0534435	0.041	0.006	1.40591e-31		KRT6A	4.96e-21	0.0283395	0.015	0	1.12e-16		OST4	2.11487e-18	-0.180288	0.811	0.851	4.79145e-14
TGIF1	1.59647e-35	-0.202991	0.449	0.561	3.61697e-31		TCOF1	5.83e-21	0.169632	0.227	0.159	1.32e-16		C7orf73	3.19424e-18	-0.147156	0.471	0.552	7.23687e-14
RPLP0	2.09794e-35	-0.25756	0.911	0.934	4.7531e-31		TCHH	7.22e-21	0.102356	0.077	0.036	1.63e-16		LINC00176	3.36848e-18	-0.033437	0.007	0.03	7.63162e-14
ICAM4	1.64446e-34	0.0911271	0.08	0.029	3.72568e-30		ITGB7	8e-21	0.18766	0.143	0.088	1.81e-16		YPEL3	3.58039e-18	-0.11214	0.223	0.297	8.11174e-14
S100A10	2.81162e-34	-0.369206	0.906	0.945	6.37e-30		TYMP	9.21e-21	0.208783	0.879	0.854	2.09e-16		GCA	4.13617e-18	-0.145889	0.332	0.409	9.37092e-14
UBA52	8.47093e-34	-0.21622	0.979	0.982	1.91917e-29		FCGRT	1.01e-20	0.322371	0.807	0.791	2.28e-16		QPCT	1.01614e-17	-0.122058	0.138	0.199	2.30217e-13
MAFF	1.85783e-33	0.345177	0.476	0.385	4.20911e-29		HLA-DMB	1.1e-20	0.233004	0.688	0.618	2.5e-16		MZT2B	1.87192e-17	-0.141228	0.61	0.681	4.24103e-13
HLA-DPA1	5.1122e-33	0.32962	0.922	0.89	1.15822e-28		TPSAB1	1.23e-20	0.0752114	0.02	0.002	2.79e-16		EEF1D	2.26178e-17	-0.152961	0.91	0.922	5.12429e-13
ARHGAP24	6.05478e-33	-0.101285	0.044	0.106	1.37177e-28		S100A16	1.52e-20	0.0397479	0.043	0.014	3.44e-16		CD52	2.56888e-17	-0.00709162	0.587	0.68	5.82005e-13
HMGB2	6.67578e-33	-0.163474	0.521	0.626	1.51246e-28		SGPP1	2.12e-20	0.0868865	0.114	0.064	4.8e-16		NDUFB1	3.31857e-17	-0.137871	0.687	0.754	7.51855e-13
CCNH	8.26977e-33	-0.214629	0.302	0.406	1.8736e-28		IGFBP4	2.77e-20	0.0699105	0.08	0.039	6.28e-16		CCL7	3.68507e-17	-0.274397	0.049	0.092	8.34889e-13
RND3	1.06591e-32	0.243608	0.101	0.044	2.41492e-28		PLA2G2A	2.95e-20	0.0217856	0.015	0	6.69e-16		EVI2A	4.50075e-17	-0.153312	0.442	0.513	1.01969e-12
RBP7	1.09357e-32	-0.142304	0.073	0.146	2.47758e-28		XAF1	3.93e-20	0.116814	0.191	0.128	8.91e-16		KRT10	6.20486e-17	-0.137804	0.386	0.461	1.40577e-12
LILRB5	1.27097e-32	0.0962458	0.087	0.034	2.87951e-28		CSRNP1	4.31e-20	0.235804	0.501	0.434	9.77e-16		SEC11A	1.08912e-16	-0.141302	0.636	0.707	2.46752e-12
RPL23A	1.66045e-32	-0.212997	0.975	0.985	3.7619e-28		DNAJA4	6.58e-20	0.188914	0.203	0.139	1.49e-15		IFNG	1.23017e-16	-0.0780134	0.058	0.102	2.78708e-12
GPR183	1.98477e-32	0.692248	0.719	0.691	4.4967e-28		OTUD1	6.81e-20	0.204768	0.325	0.255	1.54e-15		CCDC109B	1.5004e-16	-0.151776	0.325	0.396	3.3993e-12
CST6	3.06455e-32	-0.226341	0.104	0.182	6.94303e-28		FAM110A	7.23e-20	0.182736	0.169	0.111	1.64e-15		EVI2B	1.84777e-16	-0.134399	0.558	0.636	4.18631e-12
KLRB1	3.34831e-32	-0.170796	0.056	0.124	7.58593e-28		TNFAIP2	7.54e-20	0.188386	0.366	0.293	1.71e-15		MT1F	1.94226e-16	-0.183369	0.166	0.228	4.40039e-12
ARID5B	3.66538e-32	0.321554	0.277	0.187	8.30429e-28		CD276	1.7e-19	0.104149	0.157	0.099	3.84e-15		TSPO	2.30359e-16	-0.162633	0.807	0.859	5.21902e-12
TIMP1	3.96026e-32	-0.215381	0.776	0.843	8.97236e-28		NFKBIE	2.06e-19	0.23525	0.371	0.301	4.66e-15		RP11-598F7.3	2.37844e-16	-0.0779233	0.038	0.075	5.38859e-12
UBB	4.18236e-32	0.359242	0.911	0.915	9.47555e-28		PSME2	2.31e-19	0.20095	0.693	0.636	5.22e-15		FAM200B	2.47212e-16	-0.101906	0.201	0.269	5.60084e-12
PTMA	4.5245e-32	-0.160383	0.991	0.996	1.02507e-27		UBC	2.31e-19	0.45659	0.954	0.958	5.24e-15		EIF3M	3.1046e-16	-0.136303	0.476	0.553	7.03377e-12
PLAU	6.28443e-32	0.3014	0.348	0.248	1.4238e-27		RP3-460G2.2	4.52e-19	0.0897464	0.102	0.057	1.02e-14		CCR2	4.57931e-16	-0.0536394	0.023	0.053	1.03749e-11
TSC22D1	6.64938e-32	0.71851	0.424	0.333	1.50648e-27		VOPP1	6.15e-19	0.186676	0.372	0.297	1.39e-14		EDF1	4.79445e-16	-0.164323	0.766	0.814	1.08623e-11
THBD	7.92551e-32	-0.263032	0.23	0.325	1.7956e-27		ZBTB10	7.99e-19	0.0819353	0.105	0.059	1.81e-14		USMG5	5.12776e-16	-0.16879	0.733	0.796	1.16174e-11
RPS15	1.32174e-31	-0.202123	0.992	0.995	2.99453e-27		AKR1B1	8e-19	0.259042	0.479	0.411	1.81e-14		HSD17B11	7.12028e-16	-0.124632	0.472	0.545	1.61317e-11
CATSPER1	1.38405e-31	-0.12947	0.097	0.174	3.13571e-27		IFI44	9e-19	0.127501	0.239	0.172	2.04e-14		SLC25A6	1.00717e-15	-0.0922363	0.845	0.89	2.28185e-11
RPL35	1.47305e-31	-0.227946	0.986	0.989	3.33734e-27		ATP6V1H	9.41e-19	0.203747	0.369	0.3	2.13e-14		FXYD5	1.01622e-15	-0.177024	0.797	0.843	2.30235e-11
PPDPF	1.53385e-31	-0.371631	0.586	0.67	3.47509e-27		TACSTD2	9.94e-19	0.064184	0.048	0.018	2.25e-14		RP11-473M20.16	1.0366e-15	-0.044801	0.012	0.036	2.34853e-11
FABP4	2.42568e-31	1.02541	0.058	0.017	5.49562e-27		C19orf33	1.07e-18	0.0674954	0.078	0.039	2.42e-14		IFNGR2	1.146e-15	-0.192054	0.464	0.525	2.59637e-11
COMMD6	2.54621e-31	-0.208492	0.783	0.841	5.7687e-27		TNF	1.12e-18	0.261885	0.298	0.229	2.54e-14		CD37	1.21241e-15	-0.158506	0.638	0.696	2.74684e-11
RPS2	5.5047e-31	-0.232205	0.991	0.993	1.24715e-26		COL1A1	1.26e-18	0.0467655	0.039	0.013	2.86e-14		HAMP	1.29015e-15	-0.281834	0.085	0.132	2.92296e-11
PLA2G7	5.99947e-31	0.348129	0.363	0.266	1.35924e-26		RPS26	1.34e-18	0.216167	0.879	0.869	3.04e-14		TMEM258	1.42336e-15	-0.158964	0.722	0.779	3.22476e-11
ANAPC16	6.19474e-31	-0.177663	0.525	0.634	1.40348e-26		UBE2L6	1.52e-18	0.181427	0.494	0.415	3.44e-14		GUK1	1.61098e-15	-0.172401	0.726	0.776	3.64984e-11
LINC00996	7.48037e-31	0.0746643	0.053	0.014	1.69475e-26		IER3	2.18e-18	0.294911	0.835	0.775	4.95e-14		VAMP2	2.02151e-15	-0.135371	0.379	0.448	4.57992e-11
ITM2B	7.82861e-31	0.351383	0.922	0.905	1.77365e-26		ACP5	3.13e-18	0.300533	0.604	0.55	7.09e-14		SPINK1	2.62884e-15	-0.167415	0.028	0.06	5.95589e-11
RPS27A	9.26135e-31	-0.22307	0.985	0.988	2.09825e-26		BAG3	3.91e-18	0.281494	0.296	0.225	8.87e-14		IRS2	3.44415e-15	-0.129553	0.296	0.366	7.80306e-11
BCL2A1	9.91358e-31	0.462603	0.716	0.673	2.24602e-26		PHACTR4	5.69e-18	0.14503	0.173	0.117	1.29e-13		FAM159A	3.76363e-15	-0.052877	0.028	0.06	8.52689e-11
TSPAN4	1.16358e-30	0.190274	0.404	0.3	2.6362e-26		ITM2C	7.28e-18	0.174521	0.122	0.075	1.65e-13		HLA-DQA2	3.86725e-15	-0.13326	0.525	0.612	8.76163e-11
SERPINA1	1.16465e-30	-0.2294	0.672	0.748	2.63863e-26		NR4A1	7.67e-18	0.195295	0.465	0.393	1.74e-13		FCGR1B	4.06388e-15	-0.111477	0.167	0.226	9.20712e-11
CCL13	1.36633e-30	0.3908	0.08	0.031	3.09557e-26		DUSP5	7.98e-18	0.110187	0.172	0.115	1.81e-13		RANBP2	5.45854e-15	-0.133137	0.215	0.277	1.23669e-10
TCN2	3.08291e-30	0.197041	0.249	0.164	6.98464e-26		CTSZ	8.34e-18	0.07907	0.752	0.699	1.89e-13		SMS	5.57817e-15	-0.153613	0.486	0.557	1.26379e-10
RPL19	3.98321e-30	-0.212026	0.985	0.99	9.02436e-26		TNFAIP3	9.17e-18	0.231352	0.763	0.717	2.08e-13		RPL36AL	5.6893e-15	-0.121086	0.85	0.889	1.28897e-10
HES4	5.07717e-30	0.355219	0.248	0.164	1.15028e-25		GUSB	1.04e-17	0.199872	0.395	0.326	2.36e-13		LUC7L3	5.99523e-15	-0.115076	0.221	0.284	1.35828e-10
IFIT1	5.38158e-30	0.202773	0.101	0.046	1.21925e-25		USP18	1.37e-17	0.0760399	0.072	0.036	3.09e-13		ERO1A	6.50247e-15	-0.185043	0.239	0.299	1.4732e-10
FOLR2	5.53525e-30	0.263902	0.221	0.141	1.25407e-25		AC004556.1	1.48e-17	0.10937	0.125	0.077	3.36e-13		ID3	6.94742e-15	-0.154544	0.286	0.353	1.57401e-10
IRF1	1.06069e-29	0.290776	0.564	0.474	2.40309e-25		GGH	1.49e-17	0.100469	0.122	0.074	3.37e-13		TOMM7	8.27256e-15	-0.152401	0.812	0.835	1.87423e-10
SDC3	1.13647e-29	0.105138	0.143	0.075	2.57478e-25		GRN	1.57e-17	0.315476	0.844	0.824	3.56e-13		FGR	8.83584e-15	-0.113864	0.338	0.412	2.00185e-10
TREM1	1.33408e-29	-0.145575	0.394	0.511	3.0225e-25		C1orf54	1.71e-17	0.156997	0.352	0.278	3.87e-13		BLVRB	1.04083e-14	-0.208551	0.573	0.636	2.35809e-10
IL23A	1.92344e-29	0.327226	0.1	0.046	4.35774e-25		FBLN1	1.84e-17	0.0243881	0.018	0.002	4.16e-13		STX10	1.35648e-14	-0.130648	0.278	0.34	3.07325e-10
UQCRB	2.19396e-29	-0.179773	0.895	0.932	4.97064e-25		COL6A1	2.06e-17	0.118643	0.097	0.055	4.67e-13		AK4	1.50524e-14	-0.0553332	0.027	0.057	3.41026e-10
GCLC	2.36345e-29	0.212714	0.193	0.119	5.35464e-25		GPR34	2.38e-17	0.19783	0.336	0.27	5.4e-13		ARF5	1.6662e-14	-0.122555	0.359	0.43	3.77494e-10
COL6A2	2.56898e-29	0.283582	0.104	0.048	5.82028e-25		SLAMF7	2.97e-17	0.0981794	0.129	0.079	6.74e-13		CD55	1.67516e-14	-0.118922	0.379	0.446	3.79525e-10
GPX1	4.19307e-29	-0.223073	0.968	0.982	9.49981e-25		ALOX15B	2.99e-17	0.176012	0.121	0.075	6.77e-13		HMGN1	1.99231e-14	-0.125979	0.634	0.697	4.51378e-10
ELL2	6.66409e-29	-0.182917	0.317	0.415	1.50982e-24		TCF7L2	3.22e-17	0.0786497	0.121	0.073	7.3e-13		FOLR3	1.99321e-14	-0.0870876	0.035	0.068	4.51582e-10
SORL1	6.82026e-29	-0.165281	0.202	0.294	1.5452e-24		KLK6	3.25e-17	0.0203772	0.015	0.001	7.37e-13		SELK	2.36475e-14	-0.152859	0.611	0.675	5.35757e-10
CLEC5A	9.19561e-29	-0.230256	0.186	0.275	2.08336e-24		SLC16A10	3.86e-17	0.163099	0.295	0.227	8.74e-13		RILPL2	2.63667e-14	-0.119411	0.551	0.621	5.97365e-10
S100A2	9.33873e-29	0.0760741	0.063	0.021	2.11578e-24		CAV2	5.58e-17	0.0192035	0.014	0.001	1.26e-12		TMEM52B	2.66331e-14	-0.0512402	0.04	0.075	6.03399e-10
GLTSCR2	1.37219e-28	-0.249429	0.642	0.721	3.10883e-24		HIC1	5.62e-17	0.127262	0.078	0.041	1.27e-12		FCGR1A	3.59277e-14	-0.156311	0.439	0.509	8.13978e-10
HBEGF	1.68164e-28	-0.254964	0.404	0.5	3.80992e-24		RRAD	5.84e-17	0.160264	0.084	0.045	1.32e-12		DDIT4	3.86876e-14	-0.211625	0.437	0.497	8.76506e-10
BRI3	1.91839e-28	-0.260169	0.703	0.778	4.34631e-24		PLEK	6.37e-17	0.249232	0.566	0.51	1.44e-12		ITM2A	5.03154e-14	-0.0735663	0.056	0.095	1.13994e-09
PHLDA2	2.38221e-28	0.435257	0.432	0.351	5.39713e-24		RSAD2	1.03e-16	0.102499	0.072	0.037	2.33e-12		AC245100.1	5.07889e-14	-0.0602523	0.055	0.093	1.15067e-09
IL1RN	2.43152e-28	0.4232	0.456	0.376	5.50885e-24		CHI3L1	1.04e-16	0.736172	0.172	0.117	2.37e-12		EDNRB	5.45479e-14	-0.0564606	0.026	0.056	1.23584e-09
RPL27A	3.65349e-28	-0.217419	0.992	0.993	8.27734e-24		MFGE8	1.04e-16	0.0558741	0.066	0.032	2.37e-12		EIF3F	5.46576e-14	-0.139903	0.586	0.655	1.23832e-09
PTMS	4.08579e-28	0.240914	0.512	0.411	9.25676e-24		TXN	1.18e-16	0.201351	0.796	0.768	2.66e-12		SAP30	6.75472e-14	-0.0731735	0.106	0.155	1.53035e-09
COL1A2	4.45338e-28	0.0424717	0.03	0.004	1.00896e-23		LCN2	1.47e-16	0.0427988	0.041	0.015	3.33e-12		CLMN	7.44844e-14	-0.0565714	0.056	0.095	1.68752e-09
CD80	4.49702e-28	0.0985449	0.105	0.05	1.01884e-23		TPRA1	1.65e-16	0.127559	0.197	0.141	3.74e-12		NBEAL1	8.6948e-14	-0.134502	0.568	0.626	1.96989e-09
SPATS2L	4.79916e-28	0.14605	0.229	0.149	1.0873e-23		SDC2	1.88e-16	0.418809	0.289	0.228	4.26e-12		AIF1	8.95775e-14	-0.0493106	0.912	0.949	2.02947e-09
MB21D2	8.38616e-28	0.0769363	0.08	0.033	1.89997e-23		IGSF21	2.36e-16	0.0707116	0.079	0.042	5.36e-12		APBB1IP	9.41799e-14	-0.115581	0.238	0.3	2.13374e-09
CCRL2	9.76164e-28	0.2506	0.369	0.285	2.2116e-23		TRA2B	2.89e-16	0.191714	0.654	0.603	6.54e-12		CD3D	9.52615e-14	-0.0779045	0.137	0.191	2.15824e-09
HLA-DQB1	1.01144e-27	0.264663	0.846	0.782	2.29153e-23		NFKBIA	3.24e-16	0.258117	0.935	0.913	7.33e-12		COX7C	9.72207e-14	-0.133818	0.889	0.917	2.20263e-09
B3GNT7	1.32994e-27	0.0926516	0.071	0.027	3.01311e-23		HLA-DMA	3.52e-16	0.205521	0.833	0.802	7.98e-12		GPI	1.00589e-13	-0.137731	0.246	0.306	2.27895e-09
OASL	1.3562e-27	0.182972	0.165	0.097	3.07262e-23		BMP4	3.59e-16	0.0214151	0.016	0.002	8.14e-12		SNU13	1.03576e-13	-0.118862	0.52	0.592	2.34662e-09
C5AR1	1.4481e-27	-0.196744	0.52	0.61	3.28081e-23		ITGA9	3.72e-16	0.038985	0.037	0.013	8.44e-12		EPOR	1.07726e-13	-0.0465101	0.028	0.057	2.44064e-09
CALB1	1.49458e-27	0.0288094	0.019	0	3.38611e-23		FUCA2	5.03e-16	0.142722	0.305	0.24	1.14e-11		AP3S1	1.41788e-13	-0.103794	0.413	0.487	3.21235e-09
SIGLEC1	2.00665e-27	0.104146	0.137	0.074	4.54627e-23		HLA-DRB5	5.65e-16	0.122169	0.326	0.249	1.28e-11		NSA2	1.45821e-13	-0.118394	0.375	0.444	3.30373e-09
TNIP3	2.03102e-27	0.105413	0.066	0.024	4.60148e-23		FGL2	5.83e-16	0.236743	0.474	0.416	1.32e-11		ARL5A	1.51854e-13	-0.151186	0.397	0.458	3.4404e-09
BAIAP2	2.13361e-27	0.148361	0.183	0.112	4.83391e-23		CD163L1	6.17e-16	0.0401568	0.031	0.01	1.4e-11		BLOC1S2	2.03789e-13	-0.0912042	0.39	0.462	4.61705e-09
LDHA	2.46347e-27	-0.378389	0.776	0.826	5.58124e-23		LPL	6.46e-16	0.367723	0.18	0.128	1.46e-11		PRKAG2	2.09826e-13	-0.0975938	0.226	0.287	4.75381e-09
IFITM10	2.51149e-27	0.14304	0.165	0.096	5.69004e-23		FOSB	7.37e-16	0.25157	0.818	0.786	1.67e-11		NDUFA7	2.23057e-13	-0.113558	0.252	0.313	5.05358e-09
POLD4	2.61688e-27	-0.168908	0.309	0.403	5.92881e-23		MYL12A	7.71e-16	0.238534	0.862	0.837	1.75e-11		GSTO1	2.36162e-13	-0.161693	0.739	0.789	5.3505e-09
SERP1	4.58709e-27	-0.166568	0.789	0.854	1.03925e-22		RHOB	8.27e-16	0.407553	0.634	0.595	1.87e-11		SUMO2	2.41276e-13	-0.111474	0.803	0.843	5.46634e-09
ITGB5	4.79688e-27	0.0931739	0.121	0.062	1.08678e-22		SLC25A44	1.01e-15	0.0648264	0.082	0.045	2.29e-11		APOC2	2.76605e-13	-0.14105	0.067	0.107	6.26677e-09
RPS13	5.05998e-27	-0.201288	0.977	0.981	1.14639e-22		RUNX3	1.04e-15	0.182531	0.188	0.135	2.35e-11		H2AFY	2.82417e-13	-0.0919599	0.708	0.768	6.39843e-09
MAP2K3	6.26954e-27	0.231502	0.415	0.329	1.42043e-22		CALM1	1.09e-15	0.176484	0.814	0.785	2.46e-11		NLRP3	3.01042e-13	-0.162779	0.299	0.36	6.8204e-09
SYAP1	6.33701e-27	-0.214307	0.337	0.43	1.43571e-22		PXDC1	1.09e-15	0.102526	0.13	0.084	2.47e-11		RP11-303E16.6	3.13496e-13	-0.0301716	0.008	0.028	7.10256e-09
TMEM176A	6.71922e-27	0.244852	0.534	0.431	1.52231e-22		LAG3	1.15e-15	0.0722708	0.067	0.034	2.59e-11		CXorf40A	3.1982e-13	-0.0819451	0.091	0.136	7.24585e-09
MT2A	8.07079e-27	-0.272123	0.71	0.788	1.82852e-22		SHOX2	1.49e-15	0.0335285	0.024	0.006	3.38e-11		TMEM91	3.6861e-13	-0.108731	0.1	0.145	8.35122e-09
KLF2	8.39759e-27	0.31213	0.393	0.312	1.90256e-22		CREG1	1.5e-15	0.180495	0.637	0.577	3.4e-11		GPX4	4.092e-13	-0.174289	0.883	0.901	9.27084e-09
SLCO2B1	1.09095e-26	0.17831	0.362	0.269	2.47167e-22		MT-CO2	1.59e-15	0.274675	0.992	0.985	3.61e-11		HERPUD1	4.84899e-13	-0.123601	0.678	0.744	1.09859e-08
EBI3	1.25613e-26	0.0841255	0.088	0.039	2.8459e-22		PVRL2	1.78e-15	0.114575	0.31	0.243	4.03e-11		NDUFC1	5.65984e-13	-0.120916	0.282	0.346	1.28229e-08
HSPA8	1.37632e-26	0.320857	0.781	0.729	3.11819e-22		LAMB3	2.03e-15	0.0500787	0.069	0.036	4.6e-11		CTD-2336O2.1	6.08506e-13	-0.0947607	0.229	0.29	1.37863e-08
HNRNPA1	1.79127e-26	-0.138579	0.869	0.917	4.05831e-22		CD4	2.25e-15	0.138744	0.452	0.38	5.11e-11		TMEM256	7.78144e-13	-0.0907284	0.424	0.5	1.76296e-08
SLC40A1	1.87911e-26	0.133142	0.178	0.107	4.25731e-22		TNFRSF9	2.34e-15	0.0910222	0.08	0.044	5.29e-11		ZFAS1	1.17588e-12	-0.100896	0.808	0.851	2.66407e-08
IGFBP6	2.71081e-26	0.0728336	0.052	0.016	6.14162e-22		LCP2	2.34e-15	0.180091	0.45	0.393	5.31e-11		ATP6V1G1	1.27925e-12	-0.111523	0.732	0.78	2.89826e-08
IGHM	3.04686e-26	0.139547	0.168	0.1	6.90296e-22		EZH2	2.44e-15	0.0743272	0.11	0.067	5.53e-11		FHL3	1.77421e-12	-0.0881236	0.153	0.204	4.01965e-08
KRT17	6.51267e-26	0.060004	0.045	0.012	1.47551e-21		CTSK	2.49e-15	0.456313	0.075	0.04	5.64e-11		RSL1D1	1.82717e-12	-0.119424	0.439	0.503	4.13964e-08
COL3A1	8.30789e-26	0.0492186	0.032	0.006	1.88224e-21		CST3	3.33e-15	0.327838	0.968	0.974	7.55e-11		SKIL	1.84498e-12	-0.0963796	0.339	0.402	4.17999e-08
RPL3	1.209e-25	-0.201027	0.97	0.979	2.7391e-21		BTG2	3.46e-15	0.201866	0.438	0.373	7.85e-11		BCAS2	1.96802e-12	-0.124942	0.299	0.36	4.45875e-08
GDF15	1.2731e-25	-0.0833433	0.065	0.127	2.88434e-21		ABI3	3.6e-15	0.179506	0.349	0.287	8.15e-11		LDLRAD3	2.81912e-12	-0.0475248	0.038	0.068	6.387e-08
MPEG1	1.38362e-25	0.272679	0.32	0.242	3.13473e-21		CXCL14	3.79e-15	0.0336539	0.023	0.005	8.59e-11		LTC4S	2.97941e-12	-0.098215	0.117	0.164	6.75015e-08
LAMP2	1.6479e-25	0.322266	0.52	0.442	3.73347e-21		TMEM255A	4.41e-15	0.0520181	0.056	0.027	1e-10		C3	4.063e-12	-0.127716	0.13	0.177	9.20513e-08
RP11-108M9.4	1.73817e-25	-0.124495	0.171	0.254	3.938e-21		CMPK2	5.34e-15	0.0729426	0.084	0.047	1.21e-10		IDS	4.31117e-12	-0.111977	0.334	0.395	9.76739e-08
RNF7	1.74634e-25	-0.190079	0.472	0.563	3.9565e-21		PIM3	5.51e-15	0.314318	0.492	0.444	1.25e-10		TXNIP	5.00588e-12	-0.0345636	0.554	0.635	1.13413e-07
FPR1	1.86533e-25	-0.182817	0.34	0.437	4.22608e-21		TSPAN15	5.93e-15	0.0839832	0.118	0.074	1.34e-10		TAF10	5.43044e-12	-0.0958803	0.197	0.251	1.23032e-07
PRDM1	2.34886e-25	0.176755	0.232	0.157	5.32158e-21		FUCA1	6.17e-15	0.132835	0.265	0.204	1.4e-10		FYB	5.59388e-12	-0.131237	0.563	0.625	1.26735e-07
EIF1AX	2.51168e-25	-0.181028	0.437	0.528	5.69046e-21		NEU4	6.46e-15	0.0345461	0.034	0.012	1.46e-10		AC090498.1	5.73698e-12	-0.137941	0.554	0.612	1.29977e-07
GLA	2.58379e-25	0.252471	0.378	0.296	5.85384e-21		FNIP2	6.6e-15	0.154047	0.363	0.3	1.5e-10		CXorf40B	6.06272e-12	-0.0695335	0.072	0.11	1.37357e-07
TRBC2	2.88157e-25	-0.165543	0.106	0.177	6.52848e-21		MRPL18	8.36e-15	0.210117	0.439	0.377	1.9e-10		RP11-295G20.2	6.23075e-12	-0.074765	0.073	0.111	1.41164e-07
ENPP2	2.91906e-25	0.128868	0.129	0.07	6.61342e-21		RP3-393E18.2	9.08e-15	0.0225142	0.018	0.003	2.06e-10		SNRPD2	6.48842e-12	-0.118789	0.693	0.743	1.47002e-07
EGR2	3.09524e-25	0.226091	0.172	0.106	7.01258e-21		PDPN	1.16e-14	0.0707046	0.08	0.044	2.63e-10		AGFG1	6.50763e-12	-0.0720543	0.098	0.141	1.47437e-07
NFKB1	6.4358e-25	0.251362	0.404	0.324	1.45809e-20		NRG1	1.22e-14	0.161468	0.11	0.07	2.76e-10		RARA-AS1	6.7574e-12	-0.0515728	0.054	0.088	1.53096e-07
RPS9	6.52571e-25	-0.1928	0.986	0.993	1.47847e-20		IFI35	1.35e-14	0.158943	0.332	0.269	3.05e-10		MIEN1	7.23471e-12	-0.113975	0.363	0.425	1.6391e-07
BHLHE40	7.76107e-25	0.238144	0.452	0.375	1.75835e-20		EHD1	1.35e-14	0.159641	0.274	0.217	3.06e-10		HOMER3	7.44046e-12	-0.0731277	0.097	0.14	1.68571e-07
ARL5B	8.46955e-25	0.228654	0.246	0.172	1.91886e-20		RP11-404O13.5	1.37e-14	0.0400945	0.028	0.008	3.11e-10		METTL9	8.66385e-12	-0.0945116	0.325	0.389	1.96288e-07
SLC11A1	9.74114e-25	-0.044025	0.43	0.555	2.20695e-20		CTSL	1.51e-14	0.0314761	0.708	0.644	3.41e-10		LTB	8.89496e-12	-0.121209	0.123	0.17	2.01524e-07
NEU1	1.32793e-24	0.271993	0.457	0.378	3.00856e-20		IFRD1	1.54e-14	0.201039	0.563	0.506	3.48e-10		CLEC12A	9.64007e-12	-0.105924	0.244	0.302	2.18405e-07
EEF1A1	1.50202e-24	-0.255062	0.994	0.997	3.40299e-20		HLA-DPB1	1.6e-14	0.158827	0.924	0.908	3.64e-10		GAPDH	9.90042e-12	-0.253104	0.969	0.978	2.24304e-07
HEXA	1.55441e-24	0.250247	0.521	0.439	3.52167e-20		MIA	1.61e-14	0.0190702	0.014	0.002	3.66e-10		EIF2A	1.07122e-11	-0.092432	0.281	0.343	2.42697e-07
RSL24D1	1.76001e-24	-0.162592	0.493	0.586	3.98748e-20		RB1	2.04e-14	0.195967	0.313	0.255	4.63e-10		MT1X	1.22924e-11	-0.173293	0.393	0.449	2.78497e-07
S100A12	2.00074e-24	-0.0925568	0.106	0.177	4.53287e-20		SAV1	2.11e-14	0.0743481	0.122	0.078	4.78e-10		DNMBP	1.33338e-11	-0.0353743	0.02	0.043	3.02091e-07
PET100	2.39745e-24	-0.162026	0.528	0.618	5.43167e-20		FAM26F	2.46e-14	0.338291	0.499	0.451	5.58e-10		LRRK2	1.39284e-11	-0.0576836	0.062	0.098	3.15561e-07
CD40	2.66126e-24	0.12237	0.276	0.193	6.02935e-20		DAB2	2.54e-14	0.174993	0.46	0.389	5.75e-10		EIF3L	1.7357e-11	-0.0929793	0.495	0.565	3.9324e-07
RPL15	2.89177e-24	-0.174029	0.98	0.989	6.5516e-20		ZFAND2A	3.07e-14	0.482948	0.379	0.32	6.95e-10		CD40LG	1.85706e-11	-0.0282522	0.004	0.018	4.20736e-07
GZMA	3.30192e-24	-0.115127	0.082	0.147	7.48083e-20		ALDH16A1	3.78e-14	0.0854644	0.156	0.108	8.57e-10		KIAA1147	1.88368e-11	-0.0361765	0.024	0.049	4.26766e-07
RPL10A	3.32955e-24	-0.21231	0.938	0.955	7.54344e-20		CLLU1OS	4.03e-14	0.0800496	0.022	0.006	9.13e-10		EIF3H	2.0245e-11	-0.122914	0.66	0.703	4.58671e-07
CD74	3.43176e-24	0.306873	0.986	0.984	7.775e-20		MYL9	4.11e-14	0.0860535	0.077	0.043	9.31e-10		RCBTB2	2.03482e-11	-0.0804815	0.121	0.166	4.61009e-07
TAGLN	3.64185e-24	0.0744646	0.085	0.039	8.25097e-20		KRT7	4.92e-14	0.0258352	0.023	0.006	1.12e-09		NAF1	2.15868e-11	-0.0925144	0.186	0.239	4.89071e-07
RPSA	3.90175e-24	-0.164908	0.862	0.906	8.83982e-20		IRF7	5.97e-14	0.131361	0.311	0.251	1.35e-09		MAP3K2	2.4061e-11	-0.0766118	0.298	0.361	5.45126e-07
DYNLT1	4.35342e-24	-0.196079	0.435	0.521	9.86311e-20		RP3-522D1.1	6.2e-14	0.0244114	0.02	0.004	1.41e-09		LAMTOR4	2.41362e-11	-0.108934	0.766	0.819	5.46831e-07
ATP1B1	4.68316e-24	0.187704	0.262	0.183	1.06102e-19		EIF5A	6.65e-14	0.111689	0.517	0.452	1.51e-09		BCAT1	2.46758e-11	-0.105646	0.241	0.296	5.59056e-07
RPL4	4.97082e-24	-0.142293	0.863	0.901	1.12619e-19		CPVL	6.8e-14	0.227768	0.514	0.452	1.54e-09		VDR	2.50476e-11	-0.0626229	0.064	0.1	5.67479e-07
RBP1	6.30436e-24	0.125716	0.09	0.043	1.42832e-19		TRAF1	7.74e-14	0.0928394	0.13	0.086	1.75e-09		TRBC1	2.59016e-11	-0.0858935	0.08	0.119	5.86826e-07
SAA1	7.47492e-24	0.0395726	0.028	0.005	1.69352e-19		RP3-395M20.12	8.82e-14	0.129916	0.162	0.115	2e-09		RP11-76E17.3	2.98387e-11	-0.0685151	0.055	0.088	6.76026e-07
MIR155HG	8.09711e-24	0.181893	0.213	0.142	1.83448e-19		KCNMA1	1.13e-13	0.116467	0.2	0.146	2.56e-09		SRGN	3.16624e-11	-0.0897086	0.982	0.984	7.17344e-07
GEM	1.03082e-23	0.167845	0.145	0.085	2.33543e-19		SOCS2	1.36e-13	0.0437029	0.049	0.023	3.07e-09		CTDSP1	3.91944e-11	-0.0781559	0.148	0.196	8.87988e-07
EEF1G	1.31012e-23	-0.133897	0.196	0.277	2.96822e-19		RCAN1	1.4e-13	0.134366	0.146	0.1	3.18e-09		VMP1	4.0099e-11	-0.149656	0.598	0.653	9.08484e-07
MS4A4A	1.54464e-23	0.325808	0.61	0.54	3.49953e-19		IRF8	1.4e-13	0.242252	0.441	0.393	3.18e-09		CREM	4.38616e-11	-0.0386874	0.574	0.638	9.93729e-07
GAPT	1.6135e-23	-0.111	0.087	0.15	3.65554e-19		TMEM14A	1.49e-13	0.0738489	0.121	0.078	3.38e-09		EIF2S3	4.43109e-11	-0.103825	0.349	0.407	1.00391e-06
ARL4C	1.74741e-23	0.275644	0.363	0.284	3.95892e-19		TPD52	1.92e-13	0.0727776	0.099	0.061	4.35e-09		NPC2	4.46426e-11	-0.117639	0.962	0.968	1.01142e-06
ADGRG5	2.04829e-23	0.0412411	0.03	0.006	4.6406e-19		OAS3	1.94e-13	0.0702301	0.104	0.065	4.4e-09		NDUFS5	4.58563e-11	-0.109348	0.711	0.775	1.03892e-06
SLC12A5	2.14279e-23	0.0759389	0.082	0.037	4.8547e-19		SPARC	2.35e-13	0.118456	0.157	0.109	5.33e-09		SIAH2	4.85254e-11	-0.0970283	0.203	0.256	1.09939e-06
LINC00346	3.16695e-23	0.0804644	0.069	0.029	7.17503e-19		TNFAIP6	2.77e-13	0.194209	0.131	0.089	6.27e-09		TMEM45A	4.9401e-11	-0.0381023	0.011	0.029	1.11923e-06
CLDN3	3.50673e-23	-0.0974024	0.08	0.141	7.94486e-19		SPINT2	4.13e-13	0.19046	0.491	0.434	9.35e-09		SMCO4	5.09988e-11	-0.122467	0.38	0.44	1.15543e-06
ANGPTL4	3.74634e-23	-0.176828	0.059	0.113	8.4877e-19		ADRA2B	4.54e-13	0.0356183	0.036	0.015	1.03e-08		MIR210HG	5.19222e-11	-0.028587	0.011	0.03	1.17635e-06
STAB1	3.84363e-23	0.214774	0.278	0.205	8.70813e-19		FPR3	4.58e-13	0.108326	0.379	0.312	1.04e-08		ZDHHC20	5.30243e-11	-0.0694881	0.133	0.179	1.20132e-06
DMKN	4.50941e-23	0.0315399	0.024	0.003	1.02165e-18		C3AR1	4.94e-13	0.147472	0.349	0.288	1.12e-08		DUSP22	5.3672e-11	-0.0694366	0.131	0.176	1.21599e-06
RPL13A	5.62925e-23	-0.192671	0.993	0.997	1.27536e-18		ERN1	5.17e-13	0.16328	0.32	0.262	1.17e-08		PGLS	6.4211e-11	-0.116796	0.506	0.556	1.45477e-06
TRAC	5.70842e-23	-0.138244	0.101	0.168	1.2933e-18		HLA-E	5.23e-13	0.20099	0.886	0.876	1.19e-08		KLF3	6.66401e-11	-0.0814673	0.166	0.215	1.5098e-06
PFDN5	6.17384e-23	-0.150838	0.96	0.972	1.39875e-18		EGR3	5.33e-13	0.047974	0.057	0.029	1.21e-08		SLA	6.70229e-11	-0.0699936	0.344	0.412	1.51847e-06
TTYH3	8.16748e-23	0.137446	0.278	0.2	1.85042e-18		SLPI	5.39e-13	0.0343992	0.037	0.015	1.22e-08		C2orf76	6.75097e-11	-0.0541082	0.069	0.104	1.5295e-06
GADD45G	1.05436e-22	0.299554	0.409	0.327	2.38877e-18		MSR1	5.85e-13	0.241701	0.496	0.442	1.32e-08		APRT	7.63715e-11	-0.109209	0.618	0.675	1.73027e-06
RPS5	1.17318e-22	-0.186865	0.933	0.951	2.65796e-18		IGKC	6.1e-13	0.535561	0.783	0.75	1.38e-08		EIF1	8.13621e-11	-0.0502755	0.987	0.994	1.84334e-06
OAZ2	1.30265e-22	0.245467	0.485	0.409	2.95129e-18		TMEM255B	6.36e-13	0.0650361	0.112	0.073	1.44e-08		SIVA1	9.45537e-11	-0.0844954	0.398	0.457	2.14221e-06
TM4SF1	1.36617e-22	0.121889	0.092	0.045	3.09519e-18		CAV1	7.08e-13	0.0206437	0.016	0.003	1.6e-08		CCDC64B	9.98399e-11	-0.0275829	0.009	0.025	2.26197e-06
LDLR	1.77796e-22	0.112881	0.143	0.085	4.02815e-18		COTL1	7.37e-13	0.0776485	0.809	0.857	1.67e-08		CTNNB1	1.07594e-10	-0.0813948	0.45	0.515	2.43764e-06
ARMCX1	2.11338e-22	0.112441	0.145	0.086	4.78808e-18		ARSA	7.49e-13	0.0774908	0.183	0.133	1.7e-08		OSTC	1.10247e-10	-0.100627	0.512	0.579	2.49775e-06
MS4A6A	2.40808e-22	0.314432	0.739	0.694	5.45575e-18		CDK1	8.11e-13	0.0736108	0.064	0.035	1.84e-08		TMEM167A	1.23756e-10	-0.115298	0.49	0.546	2.80382e-06
GNB2L1	2.75744e-22	-0.204314	0.939	0.956	6.24726e-18		CCND1	9.96e-13	0.0767334	0.09	0.055	2.26e-08		CTSW	1.49484e-10	-0.0343489	0.034	0.061	3.3867e-06
IL1A	2.94832e-22	0.0943723	0.099	0.051	6.67972e-18		UTY	1.03e-12	0.0355267	0.046	0.022	2.33e-08		ZFP36L1	1.5386e-10	-0.133141	0.639	0.694	3.48586e-06
IGLC2	3.00264e-22	0.600865	0.493	0.412	6.80278e-18		GBP1	1.03e-12	0.0679743	0.255	0.194	2.34e-08		PPP1CB	1.65695e-10	-0.108122	0.493	0.55	3.754e-06
CFLAR	4.3238e-22	0.260525	0.595	0.536	9.79601e-18		PTGDS	1.04e-12	0.171395	0.039	0.017	2.35e-08		BLOC1S1	1.70411e-10	-0.110307	0.688	0.743	3.86083e-06
BNIP3L	4.70549e-22	-0.189091	0.506	0.586	1.06608e-17		PHKG1	1.05e-12	0.081284	0.104	0.067	2.37e-08		C19orf53	1.7063e-10	-0.115767	0.615	0.669	3.8658e-06
GABARAPL1	1.04066e-21	-0.154757	0.406	0.49	2.35771e-17		SMOX	1.09e-12	0.0681673	0.079	0.046	2.47e-08		COX20	1.70654e-10	-0.103893	0.262	0.317	3.86635e-06
A2M	1.05873e-21	0.224918	0.382	0.302	2.39865e-17		CLIC4	1.22e-12	0.0838706	0.227	0.172	2.75e-08		ACKR3	1.70946e-10	-0.0409452	0.014	0.034	3.87294e-06
FBP1	1.15153e-21	-0.244269	0.433	0.528	2.60891e-17		CSF1R	1.22e-12	0.218879	0.525	0.477	2.76e-08		PIN4	1.84118e-10	-0.0969383	0.235	0.286	4.17137e-06
CADM1	1.48428e-21	0.148108	0.147	0.09	3.36278e-17		GMPR	1.26e-12	0.0666213	0.069	0.039	2.85e-08		CD2	1.9287e-10	-0.0936059	0.095	0.134	4.36966e-06
C1orf228	1.53305e-21	-0.0903762	0.058	0.11	3.47327e-17		IL12RB1	1.36e-12	0.0613422	0.113	0.073	3.09e-08		RGCC	2.15345e-10	-0.0214807	0.6	0.672	4.87885e-06
ATP5E	1.58135e-21	-0.182608	0.972	0.973	3.5827e-17		NNMT	1.42e-12	0.0276936	0.022	0.006	3.21e-08		SEC61G	2.53377e-10	-0.159656	0.753	0.787	5.7405e-06
LINC01094	1.86499e-21	-0.135495	0.13	0.197	4.22533e-17		LINC-PINT	1.58e-12	0.102324	0.264	0.209	3.59e-08		ZSCAN16-AS1	2.91793e-10	-0.0934182	0.207	0.257	6.61085e-06
S100A11	2.03441e-21	-0.224701	0.976	0.989	4.60917e-17		SASH1	2.16e-12	0.0484878	0.059	0.031	4.88e-08		UQCR11	3.01467e-10	-0.103538	0.824	0.867	6.83003e-06
HMGA1	2.08455e-21	-0.172502	0.443	0.529	4.72275e-17		DNAJB6	2.34e-12	0.213493	0.639	0.608	5.29e-08		ZMIZ1-AS1	3.08635e-10	-0.0379849	0.02	0.041	6.99243e-06
BTF3	2.48488e-21	-0.166721	0.879	0.907	5.62974e-17		CCR7	2.51e-12	0.083315	0.052	0.027	5.69e-08		SLC25A3	3.08965e-10	-0.0460781	0.657	0.719	6.99992e-06
IFIH1	2.60781e-21	0.099138	0.134	0.079	5.90826e-17		TRPV2	2.51e-12	0.08847	0.214	0.161	5.7e-08		NAP1L1	3.3314e-10	-0.0801516	0.709	0.774	7.54761e-06
SIGLEC14	2.64089e-21	-0.0644936	0.032	0.074	5.9832e-17		CHORDC1	2.7e-12	0.104861	0.256	0.202	6.13e-08		IL32	3.41254e-10	-0.230053	0.275	0.324	7.73145e-06
KRT6A	4.95612e-21	0.0283395	0.015	0	1.12286e-16		IGLC3	2.76e-12	0.571267	0.265	0.226	6.24e-08		EEF1B2	4.1714e-10	-0.101602	0.798	0.827	9.45073e-06
LINC00869	5.17557e-21	-0.0915645	0.088	0.148	1.17258e-16		HLA-DOA	2.83e-12	0.0872243	0.197	0.146	6.41e-08		RNF141	4.24868e-10	-0.0703673	0.11	0.15	9.62581e-06
NACA	5.21137e-21	-0.169459	0.917	0.95	1.18069e-16		LCP1	3.08e-12	0.16632	0.616	0.558	6.97e-08		ZNF331	4.75812e-10	-0.0195903	0.451	0.524	1.078e-05
TCOF1	5.83218e-21	0.169632	0.227	0.159	1.32134e-16		SPINT1	3.39e-12	0.104861	0.212	0.162	7.68e-08		MYEOV2	4.9838e-10	-0.120233	0.55	0.604	1.12913e-05
TCHH	7.21612e-21	0.102356	0.077	0.036	1.63488e-16		FAM213A	3.39e-12	0.139902	0.211	0.16	7.69e-08		KANSL1-AS1	5.07318e-10	-0.0386411	0.035	0.061	1.14938e-05
ITGB7	8.00104e-21	0.18766	0.143	0.088	1.81272e-16		PLK3	3.48e-12	0.161653	0.511	0.461	7.89e-08		NDRG1	5.17901e-10	-0.10743	0.196	0.243	1.17336e-05
C14orf2	9.18227e-21	-0.132639	0.793	0.862	2.08034e-16		LAMP5	3.54e-12	0.0348413	0.03	0.011	8.01e-08		FOSL2	5.38295e-10	-0.0588191	0.385	0.445	1.21956e-05
TYMP	9.21167e-21	0.208783	0.879	0.854	2.087e-16		ATOX1	3.81e-12	0.130418	0.696	0.649	8.64e-08		GZMK	5.4431e-10	-0.061389	0.051	0.081	1.23319e-05
RPS20	9.46664e-21	-0.152825	0.982	0.988	2.14476e-16		CD14	4.04e-12	0.142908	0.777	0.747	9.15e-08		AIM1	5.879e-10	-0.0898344	0.111	0.15	1.33195e-05
FCGRT	1.00846e-20	0.322371	0.807	0.791	2.28476e-16		CCL23	4.15e-12	0.119296	0.055	0.029	9.39e-08		PRAM1	5.90932e-10	-0.0732345	0.126	0.167	1.33882e-05
HLA-DMB	1.10209e-20	0.233004	0.688	0.618	2.4969e-16		TMEM123	4.37e-12	0.196723	0.516	0.474	9.89e-08		CKLF	6.26632e-10	-0.0875485	0.618	0.683	1.4197e-05
TPSAB1	1.23072e-20	0.0752114	0.02	0.002	2.78832e-16		LACC1	5.09e-12	0.0738061	0.103	0.067	1.15e-07		C17orf89	6.49989e-10	-0.101698	0.294	0.349	1.47262e-05
S100A16	1.5162e-20	0.0397479	0.043	0.014	3.4351e-16		HLA-A	5.42e-12	0.194887	0.972	0.973	1.23e-07		POLR1D	6.68571e-10	-0.0985999	0.464	0.522	1.51472e-05
SGPP1	2.11786e-20	0.0868865	0.114	0.064	4.79823e-16		TAP2	5.49e-12	0.0815525	0.185	0.137	1.24e-07		CD163	6.97302e-10	-0.305467	0.501	0.536	1.57981e-05
FAM195A	2.23358e-20	-0.140851	0.246	0.326	5.06039e-16		KRT6B	6.61e-12	0.0136202	0.009	0	1.5e-07		RP11-298J20.3	7.02444e-10	-0.0196774	0.005	0.018	1.59146e-05
SLC2A3	2.57863e-20	-0.116592	0.45	0.539	5.84213e-16		GAA	6.75e-12	0.140823	0.419	0.364	1.53e-07		NOD2	7.22228e-10	-0.0379211	0.032	0.058	1.63628e-05
IGFBP4	2.77299e-20	0.0699105	0.08	0.039	6.28249e-16		MT-ND3	6.91e-12	0.202228	0.974	0.958	1.57e-07		ZFP36L2	7.51385e-10	-0.14133	0.644	0.7	1.70234e-05
PLA2G2A	2.95466e-20	0.0217856	0.015	0	6.69408e-16		IL2RA	7.09e-12	0.117772	0.079	0.048	1.61e-07		ACSL3	7.78334e-10	-0.0847983	0.252	0.304	1.76339e-05
XAF1	3.93368e-20	0.116814	0.191	0.128	8.91214e-16		ABCG2	7.12e-12	0.0381951	0.039	0.018	1.61e-07		ARF6	8.21314e-10	-0.0824255	0.557	0.617	1.86077e-05
ATP5I	4.2955e-20	-0.170844	0.739	0.805	9.73188e-16		EPHX1	7.42e-12	0.0684904	0.149	0.104	1.68e-07		EIF4EBP1	8.33645e-10	-0.127336	0.438	0.492	1.88871e-05
CSRNP1	4.31442e-20	0.235804	0.501	0.434	9.77474e-16		HERC5	7.75e-12	0.0682593	0.081	0.049	1.76e-07		RNF139	8.40362e-10	-0.0833965	0.223	0.273	1.90393e-05
THBS1	4.49588e-20	-0.384728	0.169	0.236	1.01859e-15		ZNF267	7.77e-12	0.125872	0.303	0.249	1.76e-07		NCF2	8.49934e-10	-0.124044	0.441	0.499	1.92561e-05
PABPC1	5.5591e-20	-0.124001	0.857	0.901	1.25947e-15		ADGRG6	8.02e-12	0.0223081	0.02	0.006	1.82e-07		TCTEX1D1	9.34923e-10	-0.0386299	0.025	0.048	2.11816e-05
ACSL1	5.88124e-20	-0.135611	0.352	0.44	1.33245e-15		NFKBID	8.79e-12	0.118975	0.219	0.17	1.99e-07		CCT8	9.6204e-10	-0.097576	0.416	0.478	2.1796e-05
DNAJA4	6.5781e-20	0.188914	0.203	0.139	1.49034e-15		PKIB	9.42e-12	0.159266	0.127	0.088	2.13e-07		CTD-2035E11.3	1.00451e-09	-0.0373705	0.023	0.045	2.27581e-05
OTUD1	6.81039e-20	0.204768	0.325	0.255	1.54296e-15		CD79A	1.03e-11	0.043233	0.031	0.012	2.32e-07		UBE2R2	1.20475e-09	-0.0895517	0.279	0.332	2.72948e-05
FAM110A	7.23044e-20	0.182736	0.169	0.111	1.63813e-15		PPP1R15B	1.08e-11	0.112284	0.396	0.339	2.45e-07		SIGIRR	1.24039e-09	-0.0798006	0.219	0.268	2.81023e-05
TNFAIP2	7.53519e-20	0.188386	0.366	0.293	1.70717e-15		CD86	1.26e-11	0.170692	0.537	0.49	2.86e-07		CHD1	1.24914e-09	-0.0765617	0.273	0.327	2.83005e-05
POLR2J	9.41885e-20	-0.148506	0.394	0.478	2.13393e-15		SCARB2	1.27e-11	0.234092	0.393	0.343	2.89e-07		SPINK4	1.24974e-09	-0.00326193	0.009	0.001	2.83142e-05
C1orf162	1.33151e-19	-0.107474	0.707	0.788	3.01668e-15		SCN1B	1.31e-11	0.0446701	0.066	0.037	2.97e-07		RP11-452F19.3	1.37539e-09	-0.0617634	0.084	0.119	3.11608e-05
CD276	1.69581e-19	0.104149	0.157	0.099	3.84203e-15		NAGA	1.32e-11	0.106559	0.282	0.227	3e-07		EIF3J	1.40317e-09	-0.109991	0.322	0.374	3.17902e-05
LINC01503	2.02539e-19	-0.0945086	0.09	0.146	4.58872e-15		CXCL16	1.33e-11	0.220368	0.662	0.617	3.01e-07		RBM8A	1.42623e-09	-0.0616006	0.594	0.657	3.23127e-05
NFKBIE	2.05656e-19	0.23525	0.371	0.301	4.65935e-15		CYBA	1.33e-11	0.237295	0.983	0.98	3.02e-07		EREG	1.54759e-09	-0.228902	0.403	0.449	3.50622e-05
PSME2	2.30621e-19	0.20095	0.693	0.636	5.22495e-15		EIF4A3	1.39e-11	0.291528	0.589	0.553	3.15e-07		FLNB	1.56354e-09	-0.0500922	0.049	0.078	3.54236e-05
UBC	2.31305e-19	0.45659	0.954	0.958	5.24045e-15		LAMP1	1.64e-11	0.170318	0.626	0.576	3.71e-07		C16orf13	1.58631e-09	-0.0840402	0.337	0.395	3.59393e-05
RP3-460G2.2	4.52196e-19	0.0897464	0.102	0.057	1.0245e-14		OAS1	1.76e-11	0.206208	0.246	0.198	3.98e-07		CPD	1.6958e-09	-0.0650767	0.096	0.133	3.842e-05
VOPP1	6.15236e-19	0.186676	0.372	0.297	1.39388e-14		APOE	2.03e-11	0.561054	0.695	0.69	4.61e-07		ZEB2	1.87334e-09	-0.0955395	0.548	0.598	4.24424e-05
RPS19	6.59135e-19	-0.151723	0.995	0.997	1.49334e-14		MGST2	2.23e-11	0.171399	0.485	0.435	5.04e-07		AL592183.1	1.88995e-09	-0.0368353	0.028	0.05	4.28187e-05
AZI2	6.65398e-19	-0.139018	0.259	0.336	1.50753e-14		LY86	2.55e-11	0.140364	0.565	0.512	5.78e-07		CAPZA1	2.05185e-09	-0.110274	0.51	0.565	4.64866e-05
RP11-796E2.4	6.67415e-19	-0.145018	0.15	0.216	1.5121e-14		ATP6V0E2	2.58e-11	0.0672276	0.128	0.089	5.84e-07		PDCD5	2.26079e-09	-0.0943277	0.274	0.327	5.12205e-05
ZBTB10	7.99328e-19	0.0819353	0.105	0.059	1.81096e-14		NCOA4	2.98e-11	0.147411	0.398	0.347	6.76e-07		UBR4	2.29186e-09	-0.0745424	0.116	0.155	5.19245e-05
AKR1B1	7.99835e-19	0.259042	0.479	0.411	1.81211e-14		RALGDS	3.48e-11	0.100905	0.197	0.151	7.89e-07		CALM2	2.32504e-09	-0.0379094	0.825	0.863	5.26761e-05
IFI44	9.00293e-19	0.127501	0.239	0.172	2.0397e-14		JUND	3.56e-11	0.114098	0.744	0.701	8.06e-07		C4orf3	2.39412e-09	-0.135975	0.723	0.75	5.42411e-05
ATP6V1H	9.41056e-19	0.203747	0.369	0.3	2.13206e-14		MTUS1	3.7e-11	0.0299723	0.027	0.01	8.39e-07		RP11-462G2.1	2.58256e-09	-0.0196361	0.007	0.021	5.85105e-05
MRPL23	9.81769e-19	-0.180107	0.377	0.448	2.2243e-14		SPATS2	3.82e-11	0.0595983	0.099	0.065	8.66e-07		S100A6	2.61786e-09	-0.0948606	0.949	0.978	5.93102e-05
TACSTD2	9.93962e-19	0.064184	0.048	0.018	2.25192e-14		KCNQ1OT1	4.44e-11	0.168714	0.18	0.136	1.01e-06		ELK3	2.70879e-09	-0.052683	0.069	0.101	6.13703e-05
C19orf33	1.06637e-18	0.0674954	0.078	0.039	2.41596e-14		CYB5D1	4.63e-11	0.0441162	0.062	0.036	1.05e-06		MKKS	3.06621e-09	-0.113201	0.267	0.314	6.9468e-05
LIMD2	1.0732e-18	-0.223057	0.29	0.362	2.43145e-14		SERTAD1	4.71e-11	0.210246	0.538	0.501	1.07e-06		CSF3R	3.0788e-09	-0.0902104	0.242	0.29	6.97533e-05
TNF	1.12022e-18	0.261885	0.298	0.229	2.53797e-14		SH3PXD2B	5.63e-11	0.06515	0.107	0.072	1.28e-06		RP11-596C23.2	3.46667e-09	-0.0750112	0.048	0.075	7.85408e-05
COL1A1	1.26075e-18	0.0467655	0.039	0.013	2.85635e-14		GHRL	5.76e-11	0.0454406	0.051	0.027	1.31e-06		UTF1	3.46714e-09	-0.0296761	0.02	0.04	7.85516e-05
RPS26	1.34263e-18	0.216167	0.879	0.869	3.04185e-14		RPN2	6.42e-11	0.13614	0.443	0.385	1.46e-06		ESD	3.50318e-09	-0.100815	0.418	0.472	7.9368e-05
UBE2L6	1.51711e-18	0.181427	0.494	0.415	3.43716e-14		HSP90B1	7.04e-11	0.127574	0.648	0.605	1.6e-06		LILRB3	3.50832e-09	-0.0926183	0.287	0.337	7.94844e-05
RP5-1171I10.5	1.74478e-18	-0.169002	0.237	0.308	3.95297e-14		B2M	7.31e-11	0.196074	1	1	1.66e-06		UBXN2B	3.58733e-09	-0.0579896	0.115	0.154	8.12745e-05
RPL28	1.95257e-18	-0.154955	0.995	0.995	4.42375e-14		USP2	7.36e-11	0.0300264	0.021	0.007	1.67e-06		POU2F2	3.62903e-09	-0.0557143	0.091	0.127	8.22193e-05
SH3BGRL3	1.99261e-18	-0.285397	0.953	0.971	4.51446e-14		REL	7.38e-11	0.241965	0.635	0.607	1.67e-06		ZYX	3.79297e-09	-0.126574	0.432	0.485	8.59334e-05
RP11-798M19.6	2.10778e-18	-0.0786333	0.05	0.095	4.77539e-14		LSS	7.65e-11	0.0365501	0.044	0.022	1.73e-06		UPP1	3.99521e-09	-0.0706217	0.624	0.671	9.05156e-05
OST4	2.11487e-18	-0.180288	0.811	0.851	4.79145e-14		LAMB2	8.1e-11	0.0336901	0.044	0.022	1.84e-06		TES	4.08858e-09	-0.0711828	0.185	0.231	9.2631e-05
IER3	2.18489e-18	0.294911	0.835	0.775	4.9501e-14		ZWINT	8.64e-11	0.0723978	0.072	0.043	1.96e-06		RPPH1	4.79004e-09	-0.114733	0.104	0.139	0.000108523
ACP5	3.12957e-18	0.300533	0.604	0.55	7.09035e-14		BLVRA	9.15e-11	0.106469	0.373	0.313	2.07e-06		NMB	5.44545e-09	-0.120065	0.108	0.146	0.000123372
C7orf73	3.19424e-18	-0.147156	0.471	0.552	7.23687e-14		RAPGEF2	9.95e-11	0.0664707	0.102	0.068	2.25e-06		NREP	5.64951e-09	-0.0370026	0.038	0.064	0.000127995
LINC00176	3.36848e-18	-0.033437	0.007	0.03	7.63162e-14		IGHD	9.96e-11	0.0132191	0.009	0.001	2.26e-06		CMB9-22P13.1	6.27635e-09	-0.082369	0.056	0.084	0.000142197
YPEL3	3.58039e-18	-0.11214	0.223	0.297	8.11174e-14		PHLDA3	1.02e-10	0.0911048	0.1	0.066	2.32e-06		LYL1	6.54776e-09	-0.0948925	0.205	0.248	0.000148346
BAG3	3.91306e-18	0.281494	0.296	0.225	8.86544e-14		SLC3A2	1.08e-10	0.21007	0.534	0.495	2.45e-06		FCAR	7.09115e-09	-0.0206292	0.008	0.022	0.000160657
GCA	4.13617e-18	-0.145889	0.332	0.409	9.37092e-14		CTSD	1.15e-10	0.27338	0.887	0.893	2.6e-06		BNIP3	7.17041e-09	-0.118649	0.132	0.17	0.000162453
PHACTR4	5.69455e-18	0.14503	0.173	0.117	1.29016e-13		KLK10	1.19e-10	0.0170603	0.014	0.003	2.69e-06		HOPX	7.42408e-09	-0.0433043	0.035	0.059	0.0001682
ITM2C	7.27555e-18	0.174521	0.122	0.075	1.64835e-13		PI3	1.2e-10	0.0159203	0.014	0.003	2.72e-06		SNHG7	7.6881e-09	-0.0704842	0.299	0.353	0.000174182
NR4A1	7.66731e-18	0.195295	0.465	0.393	1.7371e-13		CD300A	1.22e-10	0.216797	0.414	0.368	2.76e-06		PRKCB	7.81076e-09	-0.068895	0.138	0.179	0.000176961
DUSP5	7.97716e-18	0.110187	0.172	0.115	1.80731e-13		NXF1	1.34e-10	0.13141	0.289	0.241	3.04e-06		SERF2	8.02165e-09	-0.114435	0.986	0.994	0.000181738
CTSZ	8.34084e-18	0.07907	0.752	0.699	1.8897e-13		MCOLN1	1.39e-10	0.104335	0.28	0.229	3.14e-06		ITGB2-AS1	8.63743e-09	-0.0485983	0.071	0.103	0.00019569
TNFAIP3	9.16695e-18	0.231352	0.763	0.717	2.07686e-13		CTSF	1.43e-10	0.0475859	0.07	0.042	3.24e-06		RBM3	8.71365e-09	-0.0745179	0.672	0.726	0.000197416
QPCT	1.01614e-17	-0.122058	0.138	0.199	2.30217e-13		SLC25A20	1.62e-10	0.0436897	0.062	0.036	3.67e-06		VAPA	9.77043e-09	-0.0609045	0.64	0.693	0.000221359
GUSB	1.04089e-17	0.199872	0.395	0.326	2.35825e-13		SYNGR2	1.63e-10	0.10998	0.581	0.529	3.69e-06		ELF3	1.07489e-08	-0.0672962	0.102	0.139	0.000243526
USP18	1.36531e-17	0.0760399	0.072	0.036	3.09324e-13		TNFRSF13C	1.74e-10	0.0215139	0.012	0.002	3.94e-06		GYPC	1.08779e-08	-0.0688968	0.372	0.431	0.000246449
AC004556.1	1.48494e-17	0.10937	0.125	0.077	3.36428e-13		TMBIM6	1.77e-10	0.193175	0.806	0.785	4.02e-06		PPP1R3B	1.09896e-08	-0.0326003	0.028	0.05	0.000248981
GGH	1.48768e-17	0.100469	0.122	0.074	3.37048e-13		SERPINB5	1.9e-10	0.0112609	0.008	0.001	4.3e-06		NRGN	1.16023e-08	-0.0636978	0.063	0.093	0.000262861
GRN	1.57302e-17	0.315476	0.844	0.824	3.56383e-13		TSC22D3	1.98e-10	0.00056901	0.761	0.832	4.5e-06		SMARCD3	1.16117e-08	-0.0400265	0.044	0.07	0.000263074
C1orf54	1.70735e-17	0.156997	0.352	0.278	3.86818e-13		GATM	1.99e-10	0.0759491	0.131	0.093	4.5e-06		ALDOC	1.2269e-08	-0.0432653	0.046	0.073	0.000277967
FBLN1	1.8353e-17	0.0243881	0.018	0.002	4.15806e-13		MGLL	2.03e-10	0.0624176	0.155	0.113	4.6e-06		PLCB1	1.31854e-08	-0.0200957	0.008	0.022	0.000298727
MZT2B	1.87192e-17	-0.141228	0.61	0.681	4.24103e-13		RP11-54O7.17	2.11e-10	0.0164617	0.015	0.004	4.77e-06		RHOQ	1.40827e-08	-0.0852636	0.199	0.243	0.000319058
COL6A1	2.05954e-17	0.118643	0.097	0.055	4.6661e-13		SEMA4C	2.23e-10	0.0400167	0.041	0.02	5.05e-06		CD36	1.53809e-08	-0.0512646	0.233	0.282	0.000348469
EEF1D	2.26178e-17	-0.152961	0.91	0.922	5.12429e-13		COMT	2.44e-10	0.143543	0.593	0.545	5.52e-06		PLOD2	1.54064e-08	-0.028341	0.007	0.02	0.000349047
GPR34	2.38184e-17	0.19783	0.336	0.27	5.3963e-13		G0S2	2.65e-10	0.563357	0.51	0.486	6.01e-06		CAST	1.5483e-08	-0.0987786	0.412	0.46	0.000350782
CD52	2.56888e-17	-0.00709162	0.587	0.68	5.82005e-13		MT-CO3	2.97e-10	0.242801	0.992	0.982	6.73e-06		PRR34-AS1	1.63309e-08	-0.0558764	0.082	0.114	0.000369992
SLAMF7	2.97385e-17	0.0981794	0.129	0.079	6.73755e-13		SCN4B	3.13e-10	0.0123379	0.007	0	7.08e-06		LSM6	2.01387e-08	-0.0837888	0.325	0.376	0.000456262
ALOX15B	2.98874e-17	0.176012	0.121	0.075	6.77129e-13		AGPAT4	3.18e-10	0.0649925	0.104	0.07	7.21e-06		CXXC5	2.07217e-08	-0.0889316	0.173	0.214	0.000469471
TCF7L2	3.22143e-17	0.0786497	0.121	0.073	7.29848e-13		TNFSF9	3.22e-10	0.0313172	0.04	0.02	7.3e-06		CDKN1B	2.11736e-08	-0.0646856	0.128	0.167	0.000479709
KLK6	3.2511e-17	0.0203772	0.015	0.001	7.36568e-13		EPB41L2	3.27e-10	0.0879654	0.211	0.165	7.4e-06		MXD1	2.17094e-08	-0.0961496	0.446	0.496	0.000491848
NDUFB1	3.31857e-17	-0.137871	0.687	0.754	7.51855e-13		TBXAS1	3.47e-10	0.168528	0.428	0.386	7.86e-06		AAK1	2.24602e-08	-0.0792406	0.214	0.258	0.000508858
CCL7	3.68507e-17	-0.274397	0.049	0.092	8.34889e-13		IFITM1	3.78e-10	0.0523319	0.086	0.055	8.57e-06		FAM177A1	2.43341e-08	-0.0968698	0.324	0.371	0.000551314
SLC16A10	3.85651e-17	0.163099	0.295	0.227	8.7373e-13		HCAR3	3.97e-10	0.153226	0.166	0.125	8.99e-06		ENO2	2.51326e-08	-0.0424695	0.038	0.062	0.000569404
EVI2A	4.50075e-17	-0.153312	0.442	0.513	1.01969e-12		CPPED1	4e-10	0.0898609	0.238	0.19	9.06e-06		AGR2	2.57443e-08	-0.0340036	0.033	0.056	0.000583262
CAV2	5.58154e-17	0.0192035	0.014	0.001	1.26455e-12		CTD-3088G3.8	4.39e-10	0.0196743	0.017	0.005	9.95e-06		WDR86	2.7094e-08	-0.0165005	0.004	0.015	0.000613842
HIC1	5.61669e-17	0.127262	0.078	0.041	1.27252e-12		ZFP36	4.54e-10	0.264738	0.873	0.858	1.03e-05		PKP2	2.77022e-08	-0.0276978	0.015	0.031	0.000627622
RRAD	5.83663e-17	0.160264	0.084	0.045	1.32235e-12		EMP1	4.57e-10	0.137779	0.234	0.187	1.04e-05		PTGER2	2.85908e-08	-0.0653536	0.151	0.192	0.000647753
KRT10	6.20486e-17	-0.137804	0.386	0.461	1.40577e-12		TANK	4.68e-10	0.133009	0.412	0.366	1.06e-05		DPEP1	2.86964e-08	-0.0212797	0.011	0.025	0.000650146
PLEK	6.36711e-17	0.249232	0.566	0.51	1.44253e-12		BCAR1	5.4e-10	0.0220054	0.02	0.007	1.22e-05		ZNRD1	3.04763e-08	-0.0737451	0.173	0.215	0.000690472
RSAD2	1.02783e-16	0.102499	0.072	0.037	2.32865e-12		GM2A	5.51e-10	0.0956759	0.401	0.344	1.25e-05		2022-09-01	3.07087e-08	-0.0563635	0.08	0.112	0.000695736
CHI3L1	1.04398e-16	0.736172	0.172	0.117	2.36525e-12		STMN1	5.58e-10	0.245562	0.332	0.282	1.26e-05		ST6GALNAC3	3.12402e-08	-0.0200138	0.008	0.021	0.000707779
MFGE8	1.04499e-16	0.0558741	0.066	0.032	2.36752e-12		UNC93B1	5.62e-10	0.132633	0.437	0.389	1.27e-05		MGAT4A	3.26987e-08	-0.0862871	0.32	0.371	0.000740821
SEC11A	1.08912e-16	-0.141302	0.636	0.707	2.46752e-12		GPR82	5.69e-10	0.0512913	0.069	0.042	1.29e-05		UBE2Q2	3.63684e-08	-0.0620055	0.139	0.178	0.000823962
TXN	1.17543e-16	0.201351	0.796	0.768	2.66305e-12		ZC3H12C	5.9e-10	0.0313807	0.038	0.019	1.34e-05		GNG5	3.6392e-08	-0.102877	0.754	0.8	0.000824497
IFNG	1.23017e-16	-0.0780134	0.058	0.102	2.78708e-12		ATP6AP1	6.05e-10	0.150415	0.556	0.505	1.37e-05		DHRS3	3.79159e-08	-0.0892911	0.261	0.308	0.000859022
LCN2	1.4685e-16	0.0427988	0.041	0.015	3.32703e-12		BIRC5	6.43e-10	0.0731559	0.058	0.033	1.46e-05		CDH26	4.00256e-08	-0.0195458	0.007	0.02	0.000906821
CCDC109B	1.5004e-16	-0.151776	0.325	0.396	3.3993e-12		OXCT2	6.68e-10	0.0229955	0.023	0.009	1.51e-05		SDR42E2	4.21312e-08	-0.0389364	0.034	0.057	0.000954526
TPRA1	1.65277e-16	0.127559	0.197	0.141	3.74451e-12		OAS2	6.7e-10	0.0695987	0.121	0.086	1.52e-05		SYF2	4.2954e-08	-0.0929566	0.473	0.518	0.000973167
EVI2B	1.84777e-16	-0.134399	0.558	0.636	4.18631e-12		ATP6V0D2	7.04e-10	0.0455118	0.058	0.033	1.59e-05		YBX1	4.29611e-08	-0.105315	0.912	0.928	0.000973326
SDC2	1.88093e-16	0.418809	0.289	0.228	4.26145e-12		FTL	7.11e-10	0.127583	1	1	1.61e-05		BRK1	4.48615e-08	-0.0912046	0.699	0.737	0.00101638
MT1F	1.94226e-16	-0.183369	0.166	0.228	4.40039e-12		CPED1	7.53e-10	0.0526434	0.078	0.049	1.71e-05		ANKRD11	4.58794e-08	-0.0693501	0.182	0.224	0.00103944
TSPO	2.30359e-16	-0.162633	0.807	0.859	5.21902e-12		FKBP1B	7.55e-10	0.0306832	0.043	0.022	1.71e-05		HIGD2A	4.71864e-08	-0.0861159	0.691	0.744	0.00106905
IGSF21	2.36412e-16	0.0707116	0.079	0.042	5.35614e-12		NHSL1	7.73e-10	0.0394575	0.054	0.03	1.75e-05		PLPP3	4.7594e-08	-0.0430592	0.043	0.068	0.00107829
RP11-598F7.3	2.37844e-16	-0.0779233	0.038	0.075	5.38859e-12		PELI1	8.27e-10	0.108012	0.245	0.2	1.87e-05		CNPY3	5.0572e-08	-0.0827892	0.541	0.588	0.00114576
FAM200B	2.47212e-16	-0.101906	0.201	0.269	5.60084e-12		RGL1	8.3e-10	0.0557533	0.095	0.064	1.88e-05		KRTCAP2	5.06384e-08	-0.103652	0.521	0.572	0.00114726
TRA2B	2.88512e-16	0.191714	0.654	0.603	6.53653e-12		FCER1G	8.77e-10	0.122746	0.978	0.979	1.99e-05		MMP2	5.07354e-08	-0.0791187	0.066	0.094	0.00114946
EIF3M	3.1046e-16	-0.136303	0.476	0.553	7.03377e-12		WFDC2	8.83e-10	0.0145156	0.014	0.003	2e-05		SNHG9	5.18708e-08	-0.0820983	0.223	0.267	0.00117519
NFKBIA	3.23749e-16	0.258117	0.935	0.913	7.33486e-12		NDUFA4	9.45e-10	0.21805	0.815	0.804	2.14e-05		C12orf57	5.22413e-08	-0.200371	0.371	0.409	0.00118358
HLA-DMA	3.52253e-16	0.205521	0.833	0.802	7.98064e-12		EIF5	9.49e-10	0.18973	0.656	0.636	2.15e-05		NUP214	5.67224e-08	-0.064266	0.294	0.343	0.0012851
BMP4	3.59432e-16	0.0214151	0.016	0.002	8.1433e-12		SNX9	9.61e-10	0.088306	0.233	0.187	2.18e-05		LLNLR-245B6.1	5.78631e-08	-0.0483498	0.079	0.11	0.00131095
ITGA9	3.72366e-16	0.038985	0.037	0.013	8.43632e-12		CD1A	9.72e-10	0.0639251	0.024	0.009	2.2e-05		PGAM1	5.87065e-08	-0.152721	0.539	0.579	0.00133005
CCR2	4.57931e-16	-0.0536394	0.023	0.053	1.03749e-11		GSTM4	9.81e-10	0.0774313	0.12	0.085	2.22e-05		ABCG1	6.03185e-08	-0.0813437	0.187	0.228	0.00136658
EDF1	4.79445e-16	-0.164323	0.766	0.814	1.08623e-11		CYBB	1.05e-09	0.115014	0.598	0.554	2.37e-05		ZSWIM7	6.22509e-08	-0.0633237	0.234	0.281	0.00141036
FUCA2	5.0292e-16	0.142722	0.305	0.24	1.13942e-11		TK1	1.08e-09	0.137519	0.086	0.057	2.45e-05		METTL12	6.23397e-08	-0.0649474	0.1	0.133	0.00141237
USMG5	5.12776e-16	-0.16879	0.733	0.796	1.16174e-11		NUCB1	1.11e-09	0.111123	0.5	0.443	2.52e-05		MEF2A	6.47432e-08	-0.0587394	0.204	0.249	0.00146682
HLA-DRB5	5.647e-16	0.122169	0.326	0.249	1.27938e-11		RP11-350G8.5	1.14e-09	0.0324553	0.026	0.011	2.59e-05		IRAK3	6.4813e-08	-0.0737434	0.21	0.252	0.0014684
FGL2	5.82809e-16	0.236743	0.474	0.416	1.32041e-11		AC116366.6	1.2e-09	0.0370177	0.049	0.027	2.72e-05		KCNJ15	6.50234e-08	-0.0194807	0.011	0.026	0.00147317
CD163L1	6.17262e-16	0.0401568	0.031	0.01	1.39847e-11		CYSTM1	1.2e-09	0.108069	0.451	0.393	2.72e-05		S1PR4	6.73528e-08	-0.0430808	0.073	0.104	0.00152594
LPL	6.4595e-16	0.367723	0.18	0.128	1.46346e-11		SCML1	1.31e-09	0.0567528	0.127	0.091	2.98e-05		CTD-2020K17.1	7.04199e-08	-0.0333454	0.027	0.047	0.00159543
HSD17B11	7.12028e-16	-0.124632	0.472	0.545	1.61317e-11		RASGRP3	1.36e-09	0.102739	0.236	0.191	3.08e-05		OSCAR	8.64608e-08	-0.0617992	0.195	0.238	0.00195886
FOSB	7.37472e-16	0.25157	0.818	0.786	1.67082e-11		IRF9	1.38e-09	0.0726303	0.143	0.105	3.12e-05		CH17-189H20.1	9.04403e-08	-0.0636097	0.127	0.163	0.00204902
MYL12A	7.71318e-16	0.238534	0.862	0.837	1.7475e-11		NEAT1	1.54e-09	0.174302	0.951	0.953	3.5e-05		AVPI1	9.43738e-08	-0.102227	0.33	0.376	0.00213813
RHOB	8.27205e-16	0.407553	0.634	0.595	1.87412e-11		NFAT5	1.57e-09	0.0765484	0.176	0.136	3.56e-05		CHCHD10	1.00051e-07	-0.150152	0.615	0.663	0.00226675
SLC25A6	1.00717e-15	-0.0922363	0.845	0.89	2.28185e-11		GIMAP5	1.58e-09	0.0338538	0.035	0.017	3.58e-05		XCL2	1.03651e-07	-0.0261975	0.017	0.034	0.00234831
SLC25A44	1.00929e-15	0.0648264	0.082	0.045	2.28665e-11		ACAT2	1.63e-09	0.0746301	0.132	0.096	3.69e-05		PGK1	1.06596e-07	-0.171039	0.677	0.714	0.00241503
FXYD5	1.01622e-15	-0.177024	0.797	0.843	2.30235e-11		MAPKAPK2	1.93e-09	0.0840173	0.211	0.167	4.37e-05		ALDOA	1.15265e-07	-0.226798	0.866	0.882	0.00261145
RUNX3	1.03632e-15	0.182531	0.188	0.135	2.34789e-11		ABHD6	2.39e-09	0.0482975	0.069	0.043	5.41e-05		TUBA4A	1.19439e-07	-0.0584951	0.167	0.208	0.00270601
RP11-473M20.16	1.0366e-15	-0.044801	0.012	0.036	2.34853e-11		CCL21	2.47e-09	0.0122805	0.01	0.002	5.6e-05		NOTCH2NL	1.28194e-07	-0.0245206	0.017	0.033	0.00290435
CALM1	1.08613e-15	0.176484	0.814	0.785	2.46074e-11		TNFSF15	2.5e-09	0.0452133	0.047	0.026	5.66e-05		CBX3	1.33705e-07	-0.0642548	0.452	0.505	0.00302921
PXDC1	1.08838e-15	0.102526	0.13	0.084	2.46582e-11		LYVE1	2.69e-09	0.0561424	0.029	0.013	6.09e-05		NLRP12	1.34195e-07	-0.0165107	0.005	0.015	0.00304033
LAG3	1.14506e-15	0.0722708	0.067	0.034	2.59424e-11		ACER3	2.8e-09	0.0956564	0.258	0.213	6.34e-05		FAM129A	1.3732e-07	-0.0636232	0.129	0.164	0.00311112
IFNGR2	1.146e-15	-0.192054	0.464	0.525	2.59637e-11		SSTR2	2.81e-09	0.0247266	0.018	0.006	6.36e-05		TRAT1	1.3889e-07	-0.0323007	0.017	0.033	0.00314669
CD37	1.21241e-15	-0.158506	0.638	0.696	2.74684e-11		ATP6AP2	3.09e-09	0.235479	0.646	0.617	6.99e-05		RP11-552D4.1	1.40153e-07	-0.018054	0.005	0.016	0.00317531
HAMP	1.29015e-15	-0.281834	0.085	0.132	2.92296e-11		ARL2	3.11e-09	0.0919459	0.33	0.279	7.04e-05		RP11-347P5.1	1.40552e-07	-0.0684344	0.108	0.141	0.00318434
TMEM258	1.42336e-15	-0.158964	0.722	0.779	3.22476e-11		ATP2C1	3.26e-09	0.0880054	0.266	0.218	7.39e-05		PCBP2	1.47934e-07	-0.0874473	0.637	0.679	0.0033516
SHOX2	1.49393e-15	0.0335285	0.024	0.006	3.38465e-11		IRAK2	3.48e-09	0.0473342	0.086	0.057	7.87e-05		RP11-1398P2.1	1.6003e-07	-0.031413	0.031	0.051	0.00362565
CREG1	1.50242e-15	0.180495	0.637	0.577	3.40389e-11		TNFRSF21	3.54e-09	0.077523	0.145	0.108	8.02e-05		AGTRAP	1.65359e-07	-0.088404	0.339	0.387	0.00374637
MT-CO2	1.59131e-15	0.274675	0.992	0.985	3.60527e-11		ITSN1	4.05e-09	0.0451995	0.092	0.062	9.18e-05		SPG21	1.66418e-07	-0.0681386	0.496	0.552	0.00377036
GUK1	1.61098e-15	-0.172401	0.726	0.776	3.64984e-11		PDE4B	4.27e-09	0.138713	0.4	0.354	9.68e-05		HK2	1.70064e-07	-0.0761642	0.111	0.145	0.00385296
PVRL2	1.77948e-15	0.114575	0.31	0.243	4.03159e-11		ZBTB43	4.34e-09	0.10303	0.244	0.2	9.84e-05		GIMAP2	1.73936e-07	-0.0562123	0.17	0.211	0.0039407
VAMP2	2.02151e-15	-0.135371	0.379	0.448	4.57992e-11		PLBD2	5e-09	0.0696286	0.189	0.147	0.00011324		C9orf139	1.87179e-07	-0.0170223	0.007	0.019	0.00424072
LAMB3	2.02978e-15	0.0500787	0.069	0.036	4.59866e-11		ASB2	5.25e-09	0.0272977	0.023	0.009	0.00011887		MAP4K4	1.87967e-07	-0.0417675	0.08	0.11	0.00425859
CD4	2.25348e-15	0.138744	0.452	0.38	5.10548e-11		SCARF1	5.38e-09	0.0407097	0.067	0.042	0.00012187		CNIH1	1.97666e-07	-0.0764115	0.395	0.443	0.00447833
TNFRSF9	2.33545e-15	0.0910222	0.08	0.044	5.2912e-11		HSPB1	5.89e-09	0.333924	0.762	0.729	0.00013345		STK17B	1.99091e-07	-0.0950424	0.302	0.345	0.0045106
LCP2	2.34443e-15	0.180091	0.45	0.393	5.31154e-11		KIAA1683	6.04e-09	0.0234809	0.028	0.013	0.0001368		UBL5	2.02772e-07	-0.108232	0.811	0.848	0.004594
EZH2	2.44174e-15	0.0743272	0.11	0.067	5.53201e-11		SLC38A1	6.32e-09	0.0642462	0.075	0.049	0.00014326		TMEM170B	2.06125e-07	-0.0368544	0.057	0.083	0.00466996
CTSK	2.49153e-15	0.456313	0.075	0.04	5.6448e-11		PARM1	6.34e-09	0.0354905	0.031	0.014	0.00014355		TCEB2	2.09122e-07	-0.0766161	0.865	0.894	0.00473788
SPINK1	2.62884e-15	-0.167415	0.028	0.06	5.95589e-11		CREB5	6.74e-09	0.0868035	0.157	0.12	0.0001526		EIF4B	2.19705e-07	-0.0695611	0.367	0.418	0.00497763
CST3	3.33337e-15	0.327838	0.968	0.974	7.55208e-11		THY1	6.77e-09	0.0117427	0.01	0.002	0.00015348		NR4A3	2.23528e-07	-0.0717588	0.285	0.332	0.00506426
IRS2	3.44415e-15	-0.129553	0.296	0.366	7.80306e-11		CTSA	7.11e-09	0.197544	0.603	0.574	0.00016108		NBEAL2	2.37787e-07	-0.032599	0.043	0.066	0.00538731
BTG2	3.46306e-15	0.201866	0.438	0.373	7.84592e-11		UBE2C	7.44e-09	0.0642473	0.056	0.034	0.00016862		SPIDR	2.48063e-07	-0.0382407	0.053	0.078	0.00562012
ABI3	3.59576e-15	0.179506	0.349	0.287	8.14655e-11		ACP2	7.89e-09	0.0951622	0.287	0.239	0.00017872		PPP1R14B	2.53522e-07	-0.0872676	0.185	0.224	0.00574379
FAM159A	3.76363e-15	-0.052877	0.028	0.06	8.52689e-11		TCIRG1	7.96e-09	0.155098	0.393	0.348	0.00018035		EEF2	2.55752e-07	-0.0460288	0.768	0.813	0.00579432
CXCL14	3.7936e-15	0.0336539	0.023	0.005	8.59477e-11		CYTL1	8.21e-09	0.0531865	0.047	0.027	0.00018609		CSTB	2.59071e-07	-0.489577	0.854	0.861	0.00586951
HLA-DQA2	3.86725e-15	-0.13326	0.525	0.612	8.76163e-11		NT5C3A	8.24e-09	0.104371	0.184	0.145	0.0001866		ATP5L	2.8783e-07	-0.0485532	0.895	0.926	0.00652107
FCGR1B	4.06388e-15	-0.111477	0.167	0.226	9.20712e-11		GJB2	8.33e-09	0.0291592	0.018	0.006	0.00018877		CLIP4	3.02001e-07	-0.037792	0.065	0.093	0.00684212
TMEM255A	4.41287e-15	0.0520181	0.056	0.027	9.99779e-11		COL6A3	8.37e-09	0.0158526	0.011	0.002	0.00018974		POLE4	3.08378e-07	-0.0756002	0.376	0.423	0.00698662
CMPK2	5.34019e-15	0.0729426	0.084	0.047	1.20987e-10		STAG3	8.42e-09	0.0217986	0.026	0.011	0.00019085		XCL1	3.11148e-07	-0.0225481	0.009	0.022	0.00704937
RANBP2	5.45854e-15	-0.133137	0.215	0.277	1.23669e-10		STEAP1B	8.44e-09	0.011164	0.008	0.001	0.00019121		CRTAP	3.11996e-07	-0.0915333	0.287	0.329	0.00706859
PIM3	5.50703e-15	0.314317	0.492	0.444	1.24767e-10		CRHBP	8.49e-09	0.0254957	0.028	0.013	0.00019225		TPM1	3.1673e-07	-0.0682031	0.107	0.138	0.00717584
SMS	5.57817e-15	-0.153613	0.486	0.557	1.26379e-10		TMEM97	8.52e-09	0.0395686	0.051	0.03	0.00019301		EGLN3	3.18301e-07	-0.0383804	0.038	0.059	0.00721144
RPL36AL	5.6893e-15	-0.121086	0.85	0.889	1.28897e-10		MIR4435-2HG	8.53e-09	0.100768	0.361	0.31	0.0001932		HOTAIRM1	3.30348e-07	-0.055251	0.161	0.198	0.00748435
TSPAN15	5.93378e-15	0.0839832	0.118	0.074	1.34436e-10		CLLU1	8.69e-09	0.0153707	0.006	0	0.00019699		UBE3A	3.44686e-07	-0.0690711	0.161	0.197	0.00780921
LUC7L3	5.99523e-15	-0.115076	0.221	0.284	1.35828e-10		ZC3H12A	9.21e-09	0.15069	0.323	0.281	0.00020867		PCBP1	3.46919e-07	-0.0474505	0.69	0.742	0.00785979
FUCA1	6.17448e-15	0.132835	0.265	0.204	1.39889e-10		PDGFC	9.5e-09	0.037761	0.077	0.05	0.00021525		C8orf4	3.60133e-07	-0.0147956	0.004	0.013	0.00815918
NEU4	6.45769e-15	0.0345461	0.034	0.012	1.46305e-10		DPP7	9.55e-09	0.140514	0.572	0.535	0.00021644		CCL5	3.67213e-07	-0.0921995	0.273	0.322	0.00831958
ERO1A	6.50247e-15	-0.185043	0.239	0.299	1.4732e-10		STAT1	9.71e-09	0.0683677	0.392	0.335	0.00022		HTRA1	3.68699e-07	-0.095343	0.084	0.113	0.00835324
FNIP2	6.60471e-15	0.154047	0.363	0.3	1.49636e-10		OS9	1e-08	0.122821	0.462	0.416	0.00022684		DEFB1	3.70268e-07	-0.0138367	0.049	0.074	0.00838878
ID3	6.94742e-15	-0.154544	0.286	0.353	1.57401e-10		EGR4	1.05e-08	0.0515004	0.019	0.007	0.0002385		ADSSL1	3.77948e-07	-0.0275674	0.02	0.037	0.00856278
TOMM7	8.27256e-15	-0.152401	0.812	0.835	1.87423e-10		FTH1	1.13e-08	0.040815	1	1	0.00025511		SLFN11	3.85933e-07	-0.0497718	0.094	0.124	0.0087437
MRPL18	8.36461e-15	0.210117	0.439	0.377	1.89509e-10		ECM1	1.14e-08	0.0519976	0.085	0.057	0.00025937		GPX2	3.89701e-07	-0.0377531	0.048	0.072	0.00882906
FGR	8.83584e-15	-0.113864	0.338	0.412	2.00185e-10		ARHGEF12	1.15e-08	0.0341727	0.046	0.026	0.00026161		TMEM80	3.94771e-07	-0.0333217	0.052	0.077	0.00894394
RP3-393E18.2	9.08182e-15	0.0225142	0.018	0.003	2.05758e-10		CLEC4F	1.18e-08	0.0229297	0.02	0.007	0.0002663		CR1	3.98698e-07	-0.0366782	0.045	0.068	0.00903291
BLVRB	1.04083e-14	-0.208551	0.573	0.636	2.35809e-10		SLC12A7	1.2e-08	0.0479782	0.096	0.066	0.00027233		CXCL10	4.03046e-07	-0.0635286	0.121	0.091	0.0091314
PDPN	1.16004e-14	0.0707046	0.08	0.044	2.62818e-10		PLD4	1.23e-08	0.130274	0.125	0.093	0.00027786		PYM1	4.14818e-07	-0.0613882	0.189	0.228	0.00939812
NRG1	1.21779e-14	0.161468	0.11	0.07	2.75902e-10		RARRES2	1.29e-08	0.0214001	0.026	0.011	0.00029277		TGFBR1	4.5402e-07	-0.063209	0.146	0.182	0.0102863
IFI35	1.34657e-14	0.158943	0.332	0.269	3.0508e-10		PDIA3	1.3e-08	0.138973	0.648	0.614	0.00029479		PHACTR1	4.57382e-07	-0.101363	0.478	0.517	0.0103624
EHD1	1.35043e-14	0.159641	0.274	0.217	3.05953e-10		CCL8	1.31e-08	0.114083	0.049	0.028	0.00029666		MXI1	4.61764e-07	-0.0503964	0.09	0.121	0.0104617
STX10	1.35648e-14	-0.130648	0.278	0.34	3.07325e-10		UBTD2	1.31e-08	0.0358024	0.059	0.036	0.00029775		TOMM20	4.63571e-07	-0.0679613	0.497	0.551	0.0105027
RP11-404O13.5	1.37068e-14	0.0400945	0.028	0.008	3.1054e-10		UHRF1	1.32e-08	0.0418862	0.036	0.018	0.0002985		IL4I1	4.65057e-07	-0.0390022	0.311	0.261	0.0105363
AK4	1.50524e-14	-0.0553332	0.027	0.057	3.41026e-10		IGHG4	1.4e-08	0.464901	0.576	0.558	0.00031706		NHP2	4.97573e-07	-0.113231	0.39	0.433	0.011273
CTSL	1.50642e-14	0.0314761	0.708	0.644	3.41296e-10		SLC39A11	1.42e-08	0.0711918	0.151	0.115	0.00032152		RP11-443B7.3	5.2209e-07	-0.0206081	0.013	0.026	0.0118285
IFRD1	1.53584e-14	0.201039	0.563	0.506	3.47961e-10		APOO	1.45e-08	0.0569881	0.098	0.068	0.00032742		MMP24-AS1	5.36273e-07	-0.0903621	0.363	0.405	0.0121498
HLA-DPB1	1.60445e-14	0.158827	0.924	0.908	3.63505e-10		AP1B1	1.49e-08	0.0875602	0.285	0.238	0.00033771		SPTBN1	5.49555e-07	-0.030156	0.031	0.05	0.0124507
MIA	1.61474e-14	0.0190702	0.014	0.002	3.65836e-10		PID1	1.55e-08	0.0659673	0.081	0.055	0.00035179		VIM	5.70606e-07	-0.28598	0.962	0.974	0.0129277
ARF5	1.6662e-14	-0.122555	0.359	0.43	3.77494e-10		CAMK1	1.59e-08	0.113219	0.269	0.226	0.00035916		SDCBP	5.97106e-07	-0.0402609	0.83	0.858	0.013528
CD55	1.67516e-14	-0.118922	0.379	0.446	3.79525e-10		DNASE2B	1.65e-08	0.0569791	0.031	0.015	0.00037438		JAZF1	6.38967e-07	-0.0475021	0.089	0.118	0.0144764
HMGN1	1.99231e-14	-0.125979	0.634	0.697	4.51378e-10		PDGFB	1.68e-08	0.0336593	0.053	0.031	0.00038119		JOSD1	6.45633e-07	-0.0707012	0.213	0.252	0.0146275
FOLR3	1.99321e-14	-0.0870876	0.035	0.068	4.51582e-10		TRIB1	1.8e-08	0.141331	0.359	0.317	0.00040823		MITD1	6.7962e-07	-0.0635473	0.152	0.188	0.0153975
RB1	2.04243e-14	0.195967	0.313	0.255	4.62733e-10		EIF2AK2	1.81e-08	0.0891471	0.222	0.18	0.00040967		C8orf59	6.93963e-07	-0.0668412	0.347	0.394	0.0157224
SAV1	2.11183e-14	0.0743481	0.122	0.078	4.78457e-10		IGHV3-73	1.82e-08	0.00974147	0.007	0.001	0.00041345		AC079767.4	7.16476e-07	-0.049745	0.083	0.111	0.0162325
SELK	2.36475e-14	-0.152859	0.611	0.675	5.35757e-10		SDC4	1.84e-08	0.111173	0.259	0.214	0.00041752		MRPL33	7.21249e-07	-0.072702	0.435	0.482	0.0163406
FAM26F	2.46427e-14	0.338291	0.499	0.451	5.58304e-10		CTSB	1.86e-08	0.0347674	0.923	0.907	0.00042246		LIN7A	7.91061e-07	-0.0157755	0.007	0.018	0.0179223
DAB2	2.53895e-14	0.174993	0.46	0.389	5.75225e-10		IRG1	1.88e-08	0.026051	0.018	0.006	0.00042589		GMFB	8.35053e-07	-0.0596636	0.162	0.198	0.018919
RILPL2	2.63667e-14	-0.119411	0.551	0.621	5.97365e-10		MOB3B	1.92e-08	0.0437549	0.09	0.061	0.00043479		ZNF395	8.45141e-07	-0.0233174	0.024	0.041	0.0191475
TMEM52B	2.66331e-14	-0.0512402	0.04	0.075	6.03399e-10		PIGT	1.98e-08	0.104376	0.295	0.252	0.00044824		TNS1	8.55084e-07	-0.0401342	0.064	0.09	0.0193728
ZFAND2A	3.06815e-14	0.482948	0.379	0.32	6.9512e-10		NDRG2	2.01e-08	0.122827	0.124	0.093	0.00045558		ERCC1	8.67628e-07	-0.0759243	0.32	0.364	0.019657
FCGR1A	3.59277e-14	-0.156311	0.439	0.509	8.13978e-10		FGF19	2.15e-08	0.00733265	0.005	0	0.00048747		NR0B2	8.93348e-07	-0.00907696	0.001	0.007	0.0202397
ALDH16A1	3.78393e-14	0.0854644	0.156	0.108	8.57287e-10		CD53	2.16e-08	0.167628	0.774	0.745	0.00048863		ITGAE	8.96126e-07	-0.0628921	0.207	0.247	0.0203026
DDIT4	3.86876e-14	-0.211625	0.437	0.497	8.76506e-10		HCAR2	2.23e-08	0.0821757	0.131	0.097	0.00050468		PGLYRP2	9.0765e-07	-0.0134049	0.004	0.012	0.0205637
CLLU1OS	4.02987e-14	0.0800496	0.022	0.006	9.13007e-10		DNAJB4	2.24e-08	0.121575	0.169	0.132	0.00050804		NCOA2	9.58595e-07	-0.0329662	0.041	0.063	0.0217179
MYL9	4.10977e-14	0.0860535	0.077	0.043	9.31109e-10		NFKBIB	2.32e-08	0.0697469	0.204	0.163	0.00052576		TRAPPC1	9.92057e-07	-0.0881764	0.571	0.625	0.0224761
KRT7	4.92333e-14	0.0258352	0.023	0.006	1.11543e-09		PTTG1	2.33e-08	0.0739625	0.172	0.134	0.00052827		KCNE3	9.98916e-07	-0.0472488	0.085	0.114	0.0226314
ITM2A	5.03154e-14	-0.0735663	0.056	0.095	1.13994e-09		ADTRP	2.37e-08	0.0299827	0.025	0.011	0.00053698		PYURF	1.00111e-06	-0.0459427	0.408	0.462	0.0226812
AC245100.1	5.07889e-14	-0.0602523	0.055	0.093	1.15067e-09		NRP1	2.38e-08	0.0721339	0.211	0.168	0.00053831		COX5B	1.03564e-06	-0.109933	0.8	0.845	0.0234635
EDNRB	5.45479e-14	-0.0564606	0.026	0.056	1.23584e-09		ANXA5	2.5e-08	0.210695	0.805	0.795	0.00056669		PIK3R2	1.03768e-06	-0.0166249	0.007	0.018	0.0235096
EIF3F	5.46576e-14	-0.139903	0.586	0.655	1.23832e-09		NCOA7	2.54e-08	0.0804916	0.142	0.108	0.00057439		SVBP	1.121e-06	-0.0680361	0.24	0.28	0.0253974
IRF7	5.96825e-14	0.131361	0.311	0.251	1.35217e-09		CPA3	2.63e-08	0.0173584	0.008	0.001	0.00059597		SKI	1.14598e-06	-0.0501916	0.099	0.129	0.0259633
RP3-522D1.1	6.20284e-14	0.0244114	0.02	0.004	1.40532e-09		PRAP1	2.66e-08	0.0336379	0.05	0.03	0.00060277		PRSS21	1.18693e-06	-0.0338384	0.035	0.055	0.0268912
EIF5A	6.65136e-14	0.111689	0.517	0.452	1.50693e-09		ANKDD1A	2.74e-08	0.0304147	0.043	0.024	0.00062023		VSTM1	1.19622e-06	-0.0261884	0.016	0.03	0.0271017
SAP30	6.75472e-14	-0.0731735	0.106	0.155	1.53035e-09		CKS1B	2.74e-08	0.158983	0.2	0.162	0.00062188		CNOT7	1.20518e-06	-0.0495461	0.211	0.253	0.0273046
CPVL	6.80193e-14	0.227768	0.514	0.452	1.54104e-09		CALB2	2.84e-08	0.00770707	0.006	0	0.00064324		ARHGEF40	1.22271e-06	-0.0422258	0.07	0.097	0.0277018
CLMN	7.44844e-14	-0.0565714	0.056	0.095	1.68752e-09		IDO1	2.86e-08	0.0782703	0.032	0.016	0.00064691		ZNF264	1.27984e-06	-0.0261975	0.03	0.048	0.028996
TRAF1	7.7427e-14	0.0928394	0.13	0.086	1.75419e-09		KIAA0101	2.91e-08	0.181111	0.088	0.061	0.00065986		RSRP1	1.28864e-06	-0.0854597	0.391	0.435	0.0291954
NBEAL1	8.6948e-14	-0.134502	0.568	0.626	1.96989e-09		SLC1A5	2.97e-08	0.0666878	0.192	0.152	0.00067216		DPYD	1.29883e-06	-0.0607559	0.166	0.202	0.0294262
RP3-395M20.12	8.81678e-14	0.129916	0.162	0.115	1.99753e-09		MSLN	2.99e-08	0.0153669	0.016	0.006	0.00067728		TIGIT	1.2991e-06	-0.0269766	0.025	0.043	0.0294324
AIF1	8.95775e-14	-0.0493106	0.912	0.949	2.02947e-09		COL22A1	3.16e-08	0.0644911	0.019	0.007	0.00071642		CAPNS1	1.35006e-06	-0.112508	0.375	0.415	0.0305871
APBB1IP	9.41799e-14	-0.115581	0.238	0.3	2.13374e-09		MLPH	3.26e-08	0.0267106	0.028	0.013	0.0007394		RARA	1.36185e-06	-0.0538814	0.15	0.185	0.0308542
CD3D	9.52615e-14	-0.0779045	0.137	0.191	2.15824e-09		RBBP6	3.34e-08	0.133095	0.376	0.336	0.0007557		TTC39C	1.37015e-06	-0.0589673	0.146	0.179	0.0310421
COX7C	9.72207e-14	-0.133818	0.889	0.917	2.20263e-09		SQSTM1	3.45e-08	0.177396	0.61	0.576	0.00078093		TIMM13	1.38577e-06	-0.0753202	0.485	0.538	0.0313959
GPI	1.00589e-13	-0.137731	0.246	0.306	2.27895e-09		PSMB9	3.5e-08	0.0929835	0.577	0.532	0.00079369		NMT1	1.52277e-06	-0.0603303	0.147	0.181	0.0344999
SNU13	1.03576e-13	-0.118862	0.52	0.592	2.34662e-09		PRDX1	3.57e-08	0.0182997	0.789	0.767	0.00080936		PRMT9	1.54715e-06	-0.069085	0.21	0.25	0.0350523
EPOR	1.07726e-13	-0.0465101	0.028	0.057	2.44064e-09		ATP6V0E1	3.59e-08	0.198883	0.851	0.85	0.00081392		MED4	1.56049e-06	-0.0598738	0.205	0.243	0.0353544
KCNMA1	1.13202e-13	0.116467	0.2	0.146	2.5647e-09		DST	3.86e-08	0.058642	0.132	0.099	0.00087406		RNASET2	1.59188e-06	-0.127822	0.794	0.823	0.0360656
SOCS2	1.35591e-13	0.0437029	0.049	0.023	3.07196e-09		SLC31A1	3.92e-08	0.0979699	0.24	0.199	0.00088851		CD96	1.64789e-06	-0.034946	0.036	0.055	0.0373347
RCAN1	1.40277e-13	0.134366	0.146	0.1	3.17812e-09		RP11-160O5.1	3.94e-08	0.0282091	0.036	0.019	0.00089199		TMBIM4	1.65759e-06	-0.0884728	0.591	0.629	0.0375543
IRF8	1.40494e-13	0.242252	0.441	0.393	3.18302e-09		FGD5	4.39e-08	0.0273635	0.044	0.025	0.00099423		KRCC1	1.65818e-06	-0.0519737	0.148	0.183	0.0375678
AP3S1	1.41788e-13	-0.103794	0.413	0.487	3.21235e-09		TTTY15	4.62e-08	0.0241227	0.033	0.017	0.00104736		AC018816.3	1.70294e-06	-0.019227	0.012	0.024	0.0385819
NSA2	1.45821e-13	-0.118394	0.375	0.444	3.30373e-09		DENND4A	4.81e-08	0.0666406	0.124	0.092	0.00108881		INAFM2	1.71071e-06	-0.0283938	0.037	0.057	0.0387579
TMEM14A	1.4934e-13	0.0738489	0.121	0.078	3.38344e-09		COL17A1	4.9e-08	0.0106256	0.008	0.001	0.00111093		DSE	1.78766e-06	-0.0678991	0.305	0.347	0.0405013
ARL5A	1.51854e-13	-0.151186	0.397	0.458	3.4404e-09		CHID1	4.99e-08	0.0769688	0.237	0.195	0.00112953		PSMB8-AS1	1.80273e-06	-0.0499487	0.182	0.22	0.0408426
TPD52	1.91894e-13	0.0727776	0.099	0.061	4.34756e-09		TMEM53	5.13e-08	0.0478781	0.113	0.082	0.00116166		ZNF385A	1.81511e-06	-0.0849674	0.31	0.351	0.0411231
OAS3	1.94252e-13	0.07023	0.104	0.065	4.40097e-09		PSMB2	5.27e-08	0.127556	0.463	0.421	0.00119402		RP11-1055B8.9	1.87521e-06	-0.0144518	0.006	0.016	0.0424848
BLOC1S2	2.03789e-13	-0.0912042	0.39	0.462	4.61705e-09		CALR	5.39e-08	0.0946062	0.755	0.717	0.00122086		LILRA2	1.9088e-06	-0.0517436	0.098	0.127	0.0432457
PRKAG2	2.09826e-13	-0.0975938	0.226	0.287	4.75381e-09		ARHGAP4	5.41e-08	0.101505	0.264	0.223	0.00122589		ABHD14B	1.91027e-06	-0.0670335	0.198	0.235	0.043279
NDUFA7	2.23057e-13	-0.113558	0.252	0.313	5.05358e-09		IL2RG	5.87e-08	0.0950562	0.331	0.284	0.00133054		N4BP2L2	1.92027e-06	-0.0824628	0.393	0.436	0.0435057
SPARC	2.35039e-13	0.118456	0.157	0.109	5.32505e-09		LAMC2	5.97e-08	0.0134634	0.01	0.002	0.00135187		PPA1	1.97059e-06	-0.0499673	0.432	0.478	0.0446457
GSTO1	2.36162e-13	-0.161693	0.739	0.789	5.3505e-09		RP11-54H7.4	6.8e-08	0.00815087	0.006	0	0.00154005		AGRP	1.99703e-06	-0.0464285	0.037	0.057	0.0452448
SUMO2	2.41276e-13	-0.111474	0.803	0.843	5.46634e-09		GPR137B	6.8e-08	0.0809575	0.321	0.275	0.00154084		LAMTOR5	2.09662e-06	-0.0914414	0.559	0.602	0.047501
TNFAIP6	2.76537e-13	0.194209	0.131	0.089	6.26522e-09		CFH	7.12e-08	0.0205388	0.024	0.01	0.00161201		SNRPB2	2.11486e-06	-0.0811291	0.47	0.514	0.0479142
APOC2	2.76605e-13	-0.14105	0.067	0.107	6.26677e-09		CXCL12	7.19e-08	0.0289002	0.03	0.015	0.0016297		BTF3L4	2.12785e-06	-0.0789662	0.379	0.419	0.0482086
H2AFY	2.82417e-13	-0.0919599	0.708	0.768	6.39843e-09		CYB5A	7.49e-08	0.135944	0.314	0.271	0.00169736		FADS3	2.17138e-06	-0.0608824	0.084	0.111	0.0491947
NLRP3	3.01042e-13	-0.162779	0.299	0.36	6.8204e-09		GFRA2	7.72e-08	0.021571	0.021	0.009	0.00174971		ADAMTS2	2.26656e-06	-0.012391	0.003	0.012	0.0513511
RP11-303E16.6	3.13496e-13	-0.0301716	0.008	0.028	7.10256e-09		MAP1LC3B	8.47e-08	0.174233	0.698	0.689	0.00191963		TAF11	2.26988e-06	-0.0555163	0.145	0.179	0.0514264
CXorf40A	3.1982e-13	-0.0819451	0.091	0.136	7.24585e-09		ACOT7	8.55e-08	0.0577423	0.134	0.101	0.00193634		USF2	2.27575e-06	-0.0917482	0.401	0.444	0.0515595
TMEM91	3.6861e-13	-0.108731	0.1	0.145	8.35122e-09		SHCBP1	8.64e-08	0.0299603	0.032	0.016	0.00195717		LRPAP1	2.30072e-06	-0.0776647	0.543	0.591	0.0521251
GPX4	4.092e-13	-0.174289	0.883	0.901	9.27084e-09		CMKLR1	8.68e-08	0.0503801	0.107	0.077	0.00196563		MCL1	2.31725e-06	-0.0488586	0.848	0.866	0.0524997
SPINT2	4.12889e-13	0.19046	0.491	0.434	9.35442e-09		FAM210A	9.25e-08	0.0941285	0.158	0.125	0.0020946		ERV3-1	2.33337e-06	-0.0572092	0.092	0.119	0.0528648
ADRA2B	4.54077e-13	0.0356183	0.036	0.015	1.02876e-08		CD1E	9.31e-08	0.0722302	0.071	0.047	0.00210978		ATP6V1F	2.33452e-06	-0.068474	0.848	0.877	0.0528909
FPR3	4.58005e-13	0.108326	0.379	0.312	1.03766e-08		ERP44	9.38e-08	0.118244	0.466	0.424	0.00212512		PSMG2	2.40716e-06	-0.0689128	0.377	0.425	0.0545367
HERPUD1	4.84899e-13	-0.123601	0.678	0.744	1.09859e-08		WBP5	9.38e-08	0.13326	0.332	0.289	0.00212512		CHST15	2.42912e-06	-0.0372413	0.063	0.088	0.0550342
C3AR1	4.9397e-13	0.147472	0.349	0.288	1.11914e-08		EPSTI1	9.93e-08	0.101945	0.537	0.483	0.00224895		PKD2L1	2.43084e-06	-0.0294437	0.037	0.057	0.055073
ERN1	5.16633e-13	0.16328	0.32	0.262	1.17048e-08		CCR6	1.02e-07	0.0306592	0.035	0.019	0.00230675		ANP32B	2.47827e-06	-0.0784352	0.514	0.555	0.0561476
HLA-E	5.23186e-13	0.20099	0.886	0.876	1.18533e-08		CBLB	1.03e-07	0.0462337	0.08	0.055	0.00233558		PLXDC2	2.48557e-06	-0.0523247	0.371	0.419	0.056313
EGR3	5.33012e-13	0.047974	0.057	0.029	1.20759e-08		KLHL6	1.05e-07	0.0846235	0.163	0.129	0.00238905		AC092580.4	2.55067e-06	-0.0216393	0.018	0.032	0.0577879
SLPI	5.38575e-13	0.0343991	0.037	0.015	1.22019e-08		CTSS	1.06e-07	0.278288	0.9	0.893	0.00240179		SH2D2A	2.58806e-06	-0.0253349	0.022	0.037	0.0586351
NDUFC1	5.65984e-13	-0.120916	0.282	0.346	1.28229e-08		SYT15	1.06e-07	0.0126233	0.01	0.002	0.00240203		MRPS21	2.61044e-06	-0.0926011	0.511	0.556	0.0591422
MSR1	5.84741e-13	0.241701	0.496	0.442	1.32479e-08		LAP3	1.06e-07	0.0799562	0.49	0.44	0.00240741		GBE1	2.73263e-06	-0.0461884	0.086	0.113	0.0619104
CTD-2336O2.1	6.08506e-13	-0.0947607	0.229	0.29	1.37863e-08		AMD1	1.08e-07	0.127666	0.473	0.435	0.00243999		SS18L2	2.83613e-06	-0.0543171	0.243	0.283	0.0642553
IGKC	6.09945e-13	0.535561	0.783	0.75	1.38189e-08		F11R	1.18e-07	0.0533079	0.121	0.09	0.00268424		LINC00623	3.06228e-06	-0.0299336	0.034	0.053	0.0693791
TMEM255B	6.36208e-13	0.0650361	0.112	0.073	1.44139e-08		PIM1	1.2e-07	0.0934571	0.22	0.181	0.00271265		ZBTB16	3.10158e-06	-0.0373975	0.057	0.08	0.0702695
CAV1	7.07712e-13	0.0206437	0.016	0.003	1.60339e-08		ACTN2	1.25e-07	0.00899448	0.006	0	0.00283469		RP11-1000B6.3	3.10662e-06	-0.0347875	0.045	0.066	0.0703836
COTL1	7.36507e-13	0.0776485	0.809	0.857	1.66863e-08		ITGA3	1.27e-07	0.0179855	0.022	0.01	0.0028788		STK17A	3.16696e-06	-0.0612618	0.179	0.214	0.0717508
ARSA	7.49451e-13	0.0774908	0.183	0.133	1.69796e-08		CDKN2A	1.29e-07	0.0840085	0.074	0.05	0.00292557		SNRPF	3.18367e-06	-0.0721168	0.446	0.491	0.0721293
TMEM256	7.78144e-13	-0.0907284	0.424	0.5	1.76296e-08		BCAP31	1.3e-07	0.179477	0.593	0.559	0.00294835		RP11-841O20.2	3.21571e-06	-0.0367343	0.034	0.052	0.0728552
CDK1	8.10858e-13	0.0736108	0.064	0.035	1.83708e-08		SFRP4	1.32e-07	0.00791604	0.006	0	0.00298566		SSNA1	3.2386e-06	-0.0684509	0.367	0.413	0.0733738
CCND1	9.96471e-13	0.0767334	0.09	0.055	2.2576e-08		SLC1A4	1.32e-07	0.0600475	0.111	0.081	0.00299961		TTC19	3.25447e-06	-0.0532817	0.147	0.179	0.0737333
UTY	1.0304e-12	0.0355267	0.046	0.022	2.33447e-08		HLA-C	1.33e-07	0.188357	0.955	0.952	0.00300213		SH3BP4	3.25494e-06	-0.0189808	0.011	0.023	0.073744
GBP1	1.03226e-12	0.0679743	0.255	0.194	2.33868e-08		TJP2	1.33e-07	0.0342374	0.052	0.032	0.00300551		AQP9	3.44776e-06	-0.056171	0.283	0.328	0.0781125
PTGDS	1.03688e-12	0.171395	0.039	0.017	2.34916e-08		CECR1	1.41e-07	0.119506	0.42	0.377	0.00319178		PNISR	3.49796e-06	-0.0661398	0.377	0.421	0.0792497
PHKG1	1.04653e-12	0.081284	0.104	0.067	2.37101e-08		RP11-556E13.1	1.43e-07	0.0434267	0.086	0.06	0.00323136		RP11-742B18.1	3.60886e-06	-0.0194312	0.009	0.02	0.0817623
SMOX	1.08941e-12	0.0681673	0.079	0.046	2.46817e-08		MME	1.48e-07	0.0235673	0.016	0.006	0.00335002		COX4I1	3.64957e-06	-0.101312	0.923	0.935	0.0826847
ZFAS1	1.17588e-12	-0.100896	0.808	0.851	2.66407e-08		TPMT	1.62e-07	0.0803829	0.269	0.227	0.00367055		ITGA5	3.67713e-06	-0.0479717	0.186	0.223	0.083309
CLIC4	1.21526e-12	0.0838706	0.227	0.172	2.75329e-08		SGPL1	1.66e-07	0.11997	0.217	0.182	0.00375127		GTF2A2	3.87307e-06	-0.0738435	0.359	0.4	0.0877482
CSF1R	1.21823e-12	0.218879	0.525	0.477	2.76002e-08		TTYH2	1.68e-07	0.0348555	0.058	0.036	0.00379668		CDC26	3.90347e-06	-0.062264	0.258	0.298	0.088437
GMPR	1.25775e-12	0.0666213	0.069	0.039	2.84956e-08		PON2	1.68e-07	0.0579921	0.125	0.094	0.0038031		RP11-536K7.3	3.96314e-06	-0.0296197	0.027	0.044	0.0897889
ATP6V1G1	1.27925e-12	-0.111523	0.732	0.78	2.89826e-08		UNC5B	1.76e-07	0.0298646	0.044	0.026	0.00398449		MZT1	3.9994e-06	-0.0458297	0.156	0.191	0.0906103
IL12RB1	1.36175e-12	0.0613422	0.113	0.073	3.08517e-08		PRKCA	1.79e-07	0.0576108	0.103	0.075	0.00404938		MAPK7	4.01261e-06	-0.0251418	0.028	0.045	0.0909096
NNMT	1.41703e-12	0.0276936	0.022	0.006	3.21042e-08		TIPARP	1.83e-07	0.103384	0.302	0.261	0.00414363		AMPH	4.08273e-06	-0.0117673	0.003	0.011	0.0924984
LINC-PINT	1.58338e-12	0.102324	0.264	0.209	3.58731e-08		CD207	1.83e-07	0.0235118	0.009	0.002	0.00414577		CTC-428H11.2	4.0903e-06	-0.0175306	0.011	0.023	0.0926699
FHL3	1.77421e-12	-0.0881236	0.153	0.204	4.01965e-08		ANKH	1.83e-07	0.0677977	0.163	0.129	0.00414963		SDS	4.30776e-06	-0.0109705	0.363	0.411	0.0975967
RSL1D1	1.82717e-12	-0.119424	0.439	0.503	4.13964e-08		KLF10	1.85e-07	0.1283	0.375	0.336	0.00419822		CH17-373J23.1	4.36998e-06	-0.165491	0.112	0.14	0.0990063
SKIL	1.84498e-12	-0.0963796	0.339	0.402	4.17999e-08		MGST1	1.87e-07	0.00886846	0.195	0.24	0.00423459		NUDT2	4.39544e-06	-0.0601842	0.187	0.222	0.0995831
BCAS2	1.96802e-12	-0.124942	0.299	0.36	4.45875e-08		RPP25	1.89e-07	0.0491698	0.103	0.075	0.00427476		LSM8	4.41165e-06	-0.0567399	0.385	0.429	0.0999504
SASH1	2.15551e-12	0.0484878	0.059	0.031	4.88352e-08		DCBLD2	1.9e-07	0.0159996	0.017	0.006	0.00430477		SGK3	4.5639e-06	-0.0414872	0.095	0.123	0.1034
DNAJB6	2.33544e-12	0.213493	0.639	0.608	5.29118e-08		LILRA5	2e-07	0.0708233	0.122	0.092	0.0045202		PUDP	4.60135e-06	-0.0293059	0.043	0.064	0.104248
CCR7	2.51073e-12	0.083315	0.052	0.027	5.68831e-08		MVB12B	2.04e-07	0.0245777	0.034	0.018	0.00462352		MAF1	4.70114e-06	-0.0550116	0.357	0.401	0.106509
TRPV2	2.51391e-12	0.08847	0.214	0.161	5.69552e-08		GSDMD	2.05e-07	0.0883816	0.297	0.255	0.00464816		TRAPPC2L	4.72738e-06	-0.0912259	0.334	0.373	0.107104
CHORDC1	2.70421e-12	0.104861	0.256	0.202	6.12665e-08		2022-09-09	2.16e-07	0.107742	0.27	0.231	0.00489673		SLC43A2	4.75196e-06	-0.0647627	0.297	0.339	0.10766
IGLC3	2.75559e-12	0.571267	0.265	0.226	6.24306e-08		MICAL1	2.23e-07	0.0667485	0.184	0.148	0.00506216		GBGT1	4.75887e-06	-0.0508262	0.119	0.149	0.107817
LDLRAD3	2.81912e-12	-0.0475248	0.038	0.068	6.387e-08		AOAH	2.24e-07	0.0868794	0.265	0.225	0.00507061		LOH12CR2	4.80503e-06	-0.0212058	0.01	0.021	0.108863
HLA-DOA	2.82886e-12	0.0872243	0.197	0.146	6.40906e-08		IGKV1-5	2.31e-07	0.0121546	0.011	0.003	0.0052399		GNAQ	4.87151e-06	-0.0554977	0.3	0.343	0.110369
LTC4S	2.97941e-12	-0.098215	0.117	0.164	6.75015e-08		BAZ1A	2.35e-07	0.1318	0.42	0.385	0.00531706		CCNI	5.07138e-06	-0.0891604	0.697	0.722	0.114897
LCP1	3.0775e-12	0.16632	0.616	0.558	6.97238e-08		ADCY3	2.39e-07	0.044783	0.102	0.074	0.00540639		PTPN12	5.22574e-06	-0.0670283	0.275	0.313	0.118394
SPINT1	3.39172e-12	0.104861	0.212	0.162	7.68429e-08		OLFML2B	2.39e-07	0.0481365	0.149	0.115	0.00541554		RRAS	5.26014e-06	-0.0698321	0.096	0.123	0.119174
FAM213A	3.39405e-12	0.139902	0.211	0.16	7.68957e-08		CNPY2	2.42e-07	0.0793755	0.357	0.313	0.00547495		ZNHIT1	5.43315e-06	-0.0639748	0.509	0.553	0.123094
PLK3	3.4805e-12	0.161653	0.511	0.461	7.88542e-08		MRC1	2.43e-07	0.120913	0.279	0.238	0.00551286		MPG	5.78271e-06	-0.0854125	0.266	0.302	0.131013
LAMP5	3.53639e-12	0.0348413	0.03	0.011	8.01203e-08		UPK2	2.44e-07	0.00716751	0.005	0	0.00552588		DGCR6L	6.01444e-06	-0.06777	0.293	0.334	0.136263
ATOX1	3.81447e-12	0.130418	0.696	0.649	8.64206e-08		GCNT3	2.46e-07	0.0106393	0.01	0.002	0.00558311		CHMP1B	6.1834e-06	-0.101213	0.7	0.732	0.140091
CD14	4.03862e-12	0.142908	0.777	0.747	9.1499e-08		CLEC11A	2.51e-07	0.117568	0.212	0.175	0.00568585		RNF43	6.19168e-06	-0.016802	0.009	0.019	0.140279
C3	4.063e-12	-0.127716	0.13	0.177	9.20513e-08		HMGCS1	2.51e-07	0.054114	0.111	0.082	0.00569332		VIM-AS1	6.24458e-06	-0.0558474	0.147	0.179	0.141477
CCL23	4.14545e-12	0.119296	0.055	0.029	9.39194e-08		TIMP3	2.54e-07	0.0622971	0.033	0.017	0.00574816		PPP1R18	6.26487e-06	-0.0728512	0.403	0.445	0.141937
IDS	4.31117e-12	-0.111977	0.334	0.395	9.76739e-08		ANKRD9	2.56e-07	0.0521954	0.101	0.073	0.00579187		ZNF281	6.41226e-06	-0.0523738	0.169	0.204	0.145276
TMEM123	4.36677e-12	0.196723	0.516	0.474	9.89336e-08		PDIA4	2.56e-07	0.0669511	0.361	0.314	0.00579893		ADD3	6.64226e-06	-0.0416547	0.077	0.102	0.150487
TXNIP	5.00588e-12	-0.0345636	0.554	0.635	1.13413e-07		SLC22A18	2.58e-07	0.0591025	0.158	0.124	0.00583476		CWC15	6.64553e-06	-0.0627814	0.264	0.301	0.150561
LACC1	5.09297e-12	0.0738061	0.103	0.067	1.15386e-07		SLC25A25	2.68e-07	0.0484046	0.097	0.07	0.00606633		PPM1M	6.71075e-06	-0.0678276	0.15	0.181	0.152039
HLA-A	5.42344e-12	0.194887	0.972	0.973	1.22873e-07		DHCR24	2.72e-07	0.0272553	0.03	0.015	0.00616959		TMEM69	6.72861e-06	-0.047968	0.129	0.159	0.152443
TAF10	5.43044e-12	-0.0958803	0.197	0.251	1.23032e-07		CD274	2.84e-07	0.0326851	0.048	0.029	0.00642354		CCDC107	6.78325e-06	-0.0287931	0.381	0.427	0.153681
TAP2	5.48505e-12	0.0815525	0.185	0.137	1.24269e-07		EMILIN1	2.87e-07	0.0273686	0.035	0.019	0.00649793		ST14	6.85643e-06	-0.0384925	0.241	0.283	0.155339
FYB	5.59388e-12	-0.131237	0.563	0.625	1.26735e-07		ALG5	2.88e-07	0.0840425	0.281	0.24	0.00653355		LINC00694	6.88981e-06	-0.0176585	0.01	0.02	0.156095
AC090498.1	5.73698e-12	-0.137941	0.554	0.612	1.29977e-07		NEURL3	2.95e-07	0.0233195	0.024	0.011	0.00667705		PHC2	6.9537e-06	-0.0505242	0.158	0.191	0.157543
CXorf40B	6.06272e-12	-0.0695335	0.072	0.11	1.37357e-07		SNAPC1	3.11e-07	0.169343	0.2	0.167	0.00705326		RNF214	6.96161e-06	-0.0278774	0.038	0.057	0.157722
RP11-295G20.2	6.23075e-12	-0.074765	0.073	0.111	1.41164e-07		NDUFA12	3.19e-07	0.108775	0.443	0.405	0.00722972		OLA1	7.34606e-06	-0.0566	0.273	0.313	0.166432
SNRPD2	6.48842e-12	-0.118789	0.693	0.743	1.47002e-07		AGRN	3.27e-07	0.0268158	0.043	0.026	0.00739903		CKAP4	7.62399e-06	-0.03736	0.065	0.089	0.172729
AGFG1	6.50763e-12	-0.0720543	0.098	0.141	1.47437e-07		ISYNA1	3.38e-07	0.0263312	0.042	0.024	0.00765342		MTHFD2L	7.62875e-06	-0.0531075	0.124	0.153	0.172837
KRT6B	6.61167e-12	0.0136202	0.009	0	1.49794e-07		IL15RA	3.38e-07	0.0406099	0.084	0.059	0.00765864		RP11-362A1.1	7.84561e-06	-0.013758	0.005	0.013	0.17775
GAA	6.75474e-12	0.140823	0.419	0.364	1.53035e-07		THAP9-AS1	3.41e-07	0.0841703	0.196	0.161	0.0077235		TMEM161B-AS1	7.86923e-06	-0.0218587	0.022	0.037	0.178285
RARA-AS1	6.7574e-12	-0.0515728	0.054	0.088	1.53096e-07		RAD9A	3.64e-07	0.0589984	0.115	0.086	0.00824212		RP13-516M14.1	7.88577e-06	-0.013843	0.007	0.016	0.17866
MT-ND3	6.90966e-12	0.202228	0.974	0.958	1.56545e-07		CYSLTR1	3.64e-07	0.0537094	0.115	0.086	0.00824446		NUDT3	7.91653e-06	-0.0643235	0.286	0.325	0.179357
IL2RA	7.09405e-12	0.117772	0.079	0.048	1.60723e-07		QPRT	3.64e-07	0.0479583	0.077	0.053	0.00825509		AC109826.1	7.92004e-06	-0.0383804	0.053	0.074	0.179436
ABCG2	7.11956e-12	0.0381951	0.039	0.018	1.61301e-07		CENPP	3.92e-07	0.0291429	0.036	0.02	0.0088874		RP11-472N13.3	7.99201e-06	-0.0363874	0.063	0.086	0.181067
MIEN1	7.23471e-12	-0.113975	0.363	0.425	1.6391e-07		TAPBP	3.99e-07	0.0955501	0.521	0.477	0.00904565		SYTL3	8.0923e-06	-0.0386872	0.07	0.094	0.183339
EPHX1	7.42092e-12	0.0684904	0.149	0.104	1.68128e-07		TJP1	4e-07	0.0109425	0.01	0.003	0.00906403		SNRPE	8.10843e-06	-0.0748099	0.499	0.544	0.183705
HOMER3	7.44046e-12	-0.0731277	0.097	0.14	1.68571e-07		PAOX	4.03e-07	0.03035	0.052	0.032	0.00911955		TRMT1	8.17616e-06	-0.0556334	0.182	0.216	0.185239
HERC5	7.74995e-12	0.0682593	0.081	0.049	1.75583e-07		SLC19A1	4.11e-07	0.0353807	0.07	0.048	0.00932039		RAB13	8.18485e-06	-0.132961	0.416	0.45	0.185436
ZNF267	7.7734e-12	0.125872	0.303	0.249	1.76114e-07		BATF3	4.16e-07	0.045628	0.071	0.048	0.00943187		TIMM8B	8.26586e-06	-0.0973212	0.466	0.505	0.187271
ADGRG6	8.02057e-12	0.0223081	0.02	0.006	1.81714e-07		ISCU	4.17e-07	0.15038	0.485	0.448	0.00944664		ST13	8.56365e-06	-0.0962281	0.567	0.605	0.194018
METTL9	8.66385e-12	-0.0945116	0.325	0.389	1.96288e-07		GUCA2B	4.19e-07	0.0070977	0.005	0	0.00949135		TKT	8.69712e-06	-0.0795907	0.604	0.644	0.197042
NFKBID	8.7911e-12	0.118975	0.219	0.17	1.99171e-07		PRSS2	4.19e-07	0.00648807	0.005	0	0.00949517		SWSAP1	8.71747e-06	-0.034369	0.036	0.054	0.197503
LTB	8.89496e-12	-0.121209	0.123	0.17	2.01524e-07		CTD-2313J17.6	4.26e-07	0.0310392	0.051	0.032	0.00964336		KIFC3	8.78561e-06	-0.0481314	0.123	0.152	0.199047
PKIB	9.41929e-12	0.159266	0.127	0.088	2.13403e-07		C10orf35	4.26e-07	0.013648	0.014	0.005	0.00965052		TDG	8.93724e-06	-0.0606055	0.157	0.189	0.202482
CLEC12A	9.64007e-12	-0.105924	0.244	0.302	2.18405e-07		KDM5D	4.33e-07	0.0246292	0.038	0.022	0.00980684		PPCS	9.15595e-06	-0.068467	0.313	0.351	0.207437
GAPDH	9.90042e-12	-0.253104	0.969	0.978	2.24304e-07		LILRB2	4.63e-07	0.0962851	0.281	0.242	0.0104934		HAS1	9.15785e-06	-0.0257938	0.016	0.029	0.20748
CD79A	1.02576e-11	0.043233	0.031	0.012	2.32397e-07		FADS1	4.73e-07	0.0586045	0.108	0.08	0.0107161		RAB31	9.2418e-06	-0.0777715	0.48	0.521	0.209382
EIF2A	1.07122e-11	-0.092432	0.281	0.343	2.42697e-07		BACE2	4.75e-07	0.0148325	0.016	0.006	0.0107642		FBL	9.24697e-06	-0.0541361	0.304	0.346	0.209499
PPP1R15B	1.07982e-11	0.112284	0.396	0.339	2.44644e-07		CDKN2AIP	4.75e-07	0.0545289	0.129	0.099	0.0107682		ENC1	9.38328e-06	-0.0292703	0.033	0.05	0.212587
MT1X	1.22924e-11	-0.173293	0.393	0.449	2.78497e-07		TYMS	4.99e-07	0.106603	0.059	0.039	0.0113031		SARDH	9.45906e-06	-0.0109836	0.003	0.01	0.214304
CD86	1.26381e-11	0.170692	0.537	0.49	2.86329e-07		TP53I13	5e-07	0.0670407	0.183	0.148	0.0113209		RP11-47A8.5	9.4741e-06	-0.0229039	0.02	0.034	0.214645
SCARB2	1.2743e-11	0.234092	0.393	0.343	2.88705e-07		SELM	5.12e-07	0.0699381	0.142	0.111	0.0116037		RAB32	9.94827e-06	-0.122852	0.369	0.406	0.225388
SCN1B	1.31163e-11	0.0446701	0.066	0.037	2.97164e-07		PPT1	5.4e-07	0.165563	0.654	0.623	0.012232		HNRNPH2	1.02776e-05	-0.0521386	0.218	0.255	0.232849
NAGA	1.32228e-11	0.106559	0.282	0.227	2.99575e-07		BAMBI	5.47e-07	0.0339045	0.042	0.025	0.0123845		CCL20	1.02855e-05	-0.283532	0.371	0.417	0.233028
CXCL16	1.32686e-11	0.220368	0.662	0.617	3.00614e-07		CEBPB	5.6e-07	0.098641	0.854	0.897	0.0126825		TET2	1.05178e-05	-0.0508237	0.151	0.183	0.238291
DNMBP	1.33338e-11	-0.0353743	0.02	0.043	3.02091e-07		AL928768.3	5.75e-07	0.0139026	0.009	0.002	0.0130302		PFDN1	1.06336e-05	-0.0901522	0.267	0.301	0.240914
CYBA	1.33461e-11	0.237295	0.983	0.98	3.0237e-07		ENG	5.84e-07	0.0615	0.33	0.284	0.0132271		ENO1	1.06632e-05	-0.169321	0.783	0.806	0.241584
EIF4A3	1.38907e-11	0.291528	0.589	0.553	3.14707e-07		TUBB4B	5.94e-07	0.270756	0.611	0.608	0.0134587		FAM89B	1.06754e-05	-0.0547136	0.164	0.197	0.241863
LRRK2	1.39284e-11	-0.0576836	0.062	0.098	3.15561e-07		CD2AP	5.96e-07	0.0418166	0.118	0.089	0.0135131		CTD-2357A8.3	1.07797e-05	-0.0181359	0.015	0.027	0.244224
LAMP1	1.63597e-11	0.170318	0.626	0.576	3.70645e-07		CD72	6.19e-07	0.0927789	0.224	0.188	0.0140328		SH2D4A	1.0962e-05	-0.0118932	0.005	0.014	0.248355
EIF3L	1.7357e-11	-0.0929793	0.495	0.565	3.9324e-07		IGFBP2	6.26e-07	0.0528989	0.031	0.017	0.0141856		ZNF581	1.10772e-05	-0.0580209	0.168	0.2	0.250965
OAS1	1.75659e-11	0.206208	0.246	0.198	3.97974e-07		SERPINE2	6.33e-07	0.0127024	0.013	0.004	0.0143312		IL2RB	1.11881e-05	-0.020448	0.015	0.028	0.253477
CD40LG	1.85706e-11	-0.0282522	0.004	0.018	4.20736e-07		RMDN3	6.38e-07	0.0951978	0.198	0.162	0.01445		ATM	1.13652e-05	-0.0459632	0.12	0.148	0.257491
KIAA1147	1.88368e-11	-0.0361765	0.024	0.049	4.26766e-07		NFKB2	6.62e-07	0.0659706	0.24	0.201	0.0150037		IFNGR1	1.15337e-05	-0.0391354	0.48	0.529	0.261307
EIF3H	2.0245e-11	-0.122914	0.66	0.703	4.58671e-07		IGSF8	6.68e-07	0.0339236	0.079	0.056	0.0151453		ARRDC3	1.15851e-05	-0.0579341	0.242	0.279	0.262473
APOE	2.03407e-11	0.561054	0.695	0.69	4.6084e-07		RSU1	6.69e-07	0.0816522	0.337	0.295	0.0151652		COX7A2L	1.17975e-05	-0.0615601	0.519	0.558	0.267284
RCBTB2	2.03482e-11	-0.0804815	0.121	0.166	4.61009e-07		QSOX1	6.78e-07	0.0869793	0.321	0.28	0.0153563		SERINC5	1.20479e-05	-0.0536226	0.118	0.146	0.272957
NAF1	2.15868e-11	-0.0925144	0.186	0.239	4.89071e-07		PSEN2	6.95e-07	0.044368	0.074	0.051	0.0157483		GLTP	1.22266e-05	-0.0530234	0.185	0.219	0.277005
MGST2	2.2251e-11	0.171399	0.485	0.435	5.04119e-07		MMP10	6.96e-07	0.0158585	0.008	0.001	0.0157778		COX7B	1.22512e-05	-0.027935	0.798	0.838	0.277563
MAP3K2	2.4061e-11	-0.0766118	0.298	0.361	5.45126e-07		NBL1	7.02e-07	0.0264132	0.047	0.029	0.0159052		MESDC1	1.24157e-05	-0.0419088	0.139	0.17	0.28129
LAMTOR4	2.41362e-11	-0.108934	0.766	0.819	5.46831e-07		DDX58	7.15e-07	0.0275125	0.042	0.025	0.016206		TRAPPC5	1.24948e-05	-0.0339553	0.067	0.09	0.283082
BCAT1	2.46758e-11	-0.105646	0.241	0.296	5.59056e-07		TSPAN13	7.64e-07	0.0606962	0.054	0.035	0.0173003		LUCAT1	1.26671e-05	-0.0572324	0.123	0.152	0.286986
VDR	2.50476e-11	-0.0626229	0.064	0.1	5.67479e-07		C1S	7.83e-07	0.0175569	0.025	0.012	0.017747		NEK6	1.28738e-05	-0.0928111	0.246	0.281	0.291669
LY86	2.55316e-11	0.140364	0.565	0.512	5.78445e-07		NUCB2	7.9e-07	0.0540251	0.18	0.145	0.0178909		C18orf32	1.28915e-05	-0.0528051	0.206	0.242	0.29207
ATP6V0E2	2.57851e-11	0.0672276	0.128	0.089	5.84188e-07		NPHS1	8e-07	0.00859425	0.006	0.001	0.0181209		SNRK	1.30114e-05	-0.0304019	0.044	0.063	0.294787
TRBC1	2.59016e-11	-0.0858935	0.08	0.119	5.86826e-07		PARP10	8.23e-07	0.0592314	0.147	0.116	0.0186439		C19orf38	1.33528e-05	-0.0434614	0.142	0.173	0.30252
RP11-76E17.3	2.98387e-11	-0.0685151	0.055	0.088	6.76026e-07		CYSLTR2	8.38e-07	0.0208373	0.023	0.011	0.0189937		C22orf39	1.3781e-05	-0.0513914	0.185	0.219	0.312223
NCOA4	2.98389e-11	0.147411	0.398	0.347	6.76031e-07		C10orf54	8.39e-07	0.180301	0.563	0.53	0.0190056		NKIRAS2	1.38548e-05	-0.0435791	0.127	0.156	0.313894
SRGN	3.16624e-11	-0.0897086	0.982	0.984	7.17344e-07		MXRA8	8.9e-07	0.00761158	0.006	0.001	0.0201714		AC078883.3	1.42673e-05	-0.0142206	0.006	0.015	0.323241
RALGDS	3.48047e-11	0.100905	0.197	0.151	7.88536e-07		SLC7A8	9.12e-07	0.0416195	0.094	0.069	0.0206618		EIF4EBP2	1.42979e-05	-0.0503152	0.164	0.196	0.323933
JUND	3.55838e-11	0.114098	0.744	0.701	8.06186e-07		SLC46A1	9.27e-07	0.0354075	0.058	0.038	0.0209981		IER3IP1	1.46579e-05	-0.0523656	0.307	0.347	0.332088
MTUS1	3.7038e-11	0.0299723	0.027	0.01	8.39133e-07		AHR	9.83e-07	0.105312	0.317	0.283	0.0222644		MLXIPL	1.5142e-05	-0.0157037	0.011	0.022	0.343057
SPATS2	3.82286e-11	0.0595983	0.099	0.065	8.66107e-07		PHGR1	1e-06	0.0405846	0.114	0.086	0.022652		CH25H	1.54512e-05	-0.031236	0.115	0.144	0.350063
CTDSP1	3.91944e-11	-0.0781559	0.148	0.196	8.87988e-07		TMEM175	1e-06	0.0378252	0.094	0.068	0.0226708		WAC-AS1	1.56968e-05	-0.037922	0.08	0.105	0.355627
VMP1	4.0099e-11	-0.149656	0.598	0.653	9.08484e-07		LGALS9	1e-06	0.131318	0.56	0.52	0.0227656		PPP1R3E	1.59709e-05	-0.0341149	0.054	0.074	0.361836
CREM	4.38616e-11	-0.0386874	0.574	0.638	9.93729e-07		EPAS1	1.07e-06	0.0473504	0.119	0.09	0.0241437		GNG10	1.64116e-05	-0.0384137	0.072	0.095	0.371822
EIF2S3	4.43109e-11	-0.103825	0.349	0.407	1.00391e-06		MLF1	1.08e-06	0.0323855	0.044	0.027	0.0245291		CEBPE	1.67157e-05	-0.0181087	0.013	0.025	0.378711
KCNQ1OT1	4.4439e-11	0.168714	0.18	0.136	1.00681e-06		SEMA7A	1.09e-06	0.0257392	0.029	0.016	0.024781		EIF3J-AS1	1.67176e-05	-0.027816	0.039	0.057	0.378755
NPC2	4.46426e-11	-0.117639	0.962	0.968	1.01142e-06		DHFR	1.12e-06	0.0540618	0.076	0.053	0.025477		OSBPL8	1.72769e-05	-0.0862354	0.276	0.311	0.391425
NDUFS5	4.58563e-11	-0.109348	0.711	0.775	1.03892e-06		ABCA1	1.24e-06	0.0763677	0.293	0.253	0.0281748		NDUFA11	1.74551e-05	-0.0818346	0.688	0.719	0.395464
CYB5D1	4.62604e-11	0.0441162	0.062	0.036	1.04808e-06		PSORS1C2	1.25e-06	0.00580808	0.004	0	0.0282804		CD5	1.7509e-05	-0.0173181	0.016	0.029	0.396684
SERTAD1	4.71223e-11	0.210246	0.538	0.501	1.0676e-06		TMSB4Y	1.28e-06	0.0185139	0.023	0.011	0.0290948		BANF1	1.76329e-05	-0.0936569	0.509	0.545	0.399491
SIAH2	4.85254e-11	-0.0970283	0.203	0.256	1.09939e-06		ACOT1	1.29e-06	0.00805522	0.006	0.001	0.0292817		KIF13A	1.79352e-05	-0.0259167	0.033	0.05	0.40634
TMEM45A	4.9401e-11	-0.0381023	0.011	0.029	1.11923e-06		STX11	1.29e-06	0.236748	0.488	0.47	0.0293238		FIS1	1.81159e-05	-0.0914509	0.5	0.533	0.410434
SMCO4	5.09988e-11	-0.122467	0.38	0.44	1.15543e-06		MCOLN2	1.3e-06	0.0353678	0.055	0.036	0.0294024		SULT1B1	1.82186e-05	-0.0215709	0.017	0.029	0.412761
MIR210HG	5.19222e-11	-0.028587	0.011	0.03	1.17635e-06		RND1	1.31e-06	0.0425022	0.047	0.03	0.029621		ME2	1.85149e-05	-0.141298	0.233	0.265	0.419473
ZDHHC20	5.30243e-11	-0.0694881	0.133	0.179	1.20132e-06		GCH1	1.37e-06	0.0604847	0.184	0.15	0.0310189		DDX21	1.87983e-05	-0.0686387	0.423	0.458	0.425895
DUSP22	5.3672e-11	-0.0694366	0.131	0.176	1.21599e-06		TMEM266	1.39e-06	0.0134141	0.014	0.005	0.0315172		POLR2J3	1.90995e-05	-0.0783259	0.206	0.238	0.432719
SH3PXD2B	5.62912e-11	0.06515	0.107	0.072	1.27533e-06		HPGDS	1.4e-06	0.0478753	0.079	0.056	0.0318004		EIF4E2	1.91075e-05	-0.0658995	0.265	0.303	0.4329
GHRL	5.76344e-11	0.0454406	0.051	0.027	1.30576e-06		TMC6	1.42e-06	0.0568118	0.226	0.189	0.0321649		KIAA1143	1.92639e-05	-0.0378053	0.111	0.138	0.436443
PGLS	6.4211e-11	-0.116796	0.506	0.556	1.45477e-06		IFNB1	1.45e-06	0.0353479	0.015	0.006	0.0328087		TARDBP	1.93225e-05	-0.0556285	0.134	0.162	0.43777
RPN2	6.42307e-11	0.13614	0.443	0.385	1.45521e-06		PECAM1	1.45e-06	0.0840445	0.314	0.274	0.0328964		TCEA2	2.02858e-05	-0.0366408	0.089	0.114	0.459596
KLF3	6.66401e-11	-0.0814673	0.166	0.215	1.5098e-06		TMED9	1.45e-06	0.12526	0.566	0.533	0.0329643		APOLD1	2.10571e-05	-0.0177801	0.015	0.027	0.477069
SLA	6.70229e-11	-0.0699936	0.344	0.412	1.51847e-06		RP11-414C23.1	1.46e-06	0.0117264	0.012	0.004	0.0331097		IGBP1	2.10683e-05	-0.0646019	0.29	0.327	0.477323
C2orf76	6.75097e-11	-0.0541082	0.069	0.104	1.5295e-06		CAPG	1.5e-06	0.125357	0.777	0.77	0.0340253		SLC25A30-AS1	2.10751e-05	-0.00704821	0.001	0.005	0.477477
HSP90B1	7.04467e-11	0.127574	0.648	0.605	1.59604e-06		PRIM1	1.53e-06	0.0391829	0.052	0.033	0.0346155		SERBP1	2.11807e-05	-0.0569123	0.522	0.562	0.47987
B2M	7.30734e-11	0.196074	1	1	1.65555e-06		CD1C	1.54e-06	0.0863689	0.07	0.049	0.0348922		F5	2.13055e-05	-0.0106921	0.003	0.01	0.482696
USP2	7.35797e-11	0.0300264	0.021	0.007	1.66702e-06		GUCY1A3	1.58e-06	0.0132194	0.014	0.005	0.0358664		USP3	2.15012e-05	-0.0458274	0.165	0.197	0.487131
REL	7.38295e-11	0.241965	0.635	0.607	1.67268e-06		CYB561A3	1.58e-06	0.10107	0.228	0.194	0.0358876		SHROOM1	2.2272e-05	-0.0161418	0.015	0.027	0.504595
APRT	7.63715e-11	-0.109209	0.618	0.675	1.73027e-06		STON2	1.6e-06	0.0102671	0.01	0.003	0.0363417		PDCD4	2.27529e-05	-0.0478581	0.182	0.215	0.51549
LSS	7.65267e-11	0.0365501	0.044	0.022	1.73379e-06		SPSB1	1.62e-06	0.0246467	0.045	0.028	0.0367464		FNTA	2.33166e-05	-0.046473	0.222	0.257	0.528261
LAMB2	8.10453e-11	0.0336901	0.044	0.022	1.83616e-06		DES	1.62e-06	0.00594824	0.004	0	0.0367598		AC002331.1	2.35799e-05	-0.0147283	0.007	0.016	0.534227
EIF1	8.13621e-11	-0.0502755	0.987	0.994	1.84334e-06		MKNK1	1.64e-06	0.0710236	0.24	0.204	0.0371325		C19orf43	2.38007e-05	-0.0522557	0.63	0.674	0.539228
ZWINT	8.64188e-11	0.0723978	0.072	0.043	1.95791e-06		NOP56	1.71e-06	0.081336	0.296	0.258	0.0387542		SNRPG	2.43404e-05	-0.0816814	0.573	0.611	0.551457
BLVRA	9.14549e-11	0.106469	0.373	0.313	2.072e-06		ATP13A1	1.78e-06	0.0424307	0.114	0.086	0.0404074		RP11-701P16.2	2.43728e-05	-0.0129304	0.007	0.015	0.552191
SIVA1	9.45537e-11	-0.0844954	0.398	0.457	2.14221e-06		SOCS3	1.82e-06	0.206817	0.563	0.538	0.0413239		RP11-443B7.1	2.5514e-05	-0.0298148	0.043	0.061	0.578046
RAPGEF2	9.94565e-11	0.0664707	0.102	0.068	2.25329e-06		KYNU	1.86e-06	0.106877	0.386	0.35	0.0421769		DICER1	2.55967e-05	-0.0406187	0.126	0.155	0.579918
IGHD	9.95973e-11	0.0132191	0.009	0.001	2.25648e-06		SVIL	1.89e-06	0.0240988	0.038	0.022	0.0427413		GID8	2.56581e-05	-0.049758	0.203	0.237	0.58131
CCDC64B	9.98399e-11	-0.0275829	0.009	0.025	2.26197e-06		PDE4A	1.89e-06	0.063557	0.17	0.138	0.0427449		AC013461.1	2.68034e-05	-0.0363672	0.097	0.123	0.607258
PHLDA3	1.02223e-10	0.0911048	0.1	0.066	2.31596e-06		RARRES1	1.9e-06	0.0358564	0.12	0.092	0.0429759		RUNX1	2.69295e-05	-0.0537146	0.325	0.364	0.610114
CTNNB1	1.07594e-10	-0.0813948	0.45	0.515	2.43764e-06		TBC1D8	1.92e-06	0.0210935	0.033	0.019	0.0435261		MUC5B	2.7535e-05	-0.011608	0.003	0.01	0.623832
SLC3A2	1.08315e-10	0.21007	0.534	0.495	2.45398e-06		SAMD9L	1.94e-06	0.0604374	0.18	0.146	0.0439996		FAM45A	2.83026e-05	-0.0436292	0.207	0.242	0.641225
OSTC	1.10247e-10	-0.100627	0.512	0.579	2.49775e-06		FCGBP	1.95e-06	0.0398366	0.024	0.012	0.0441752		COX6B1	2.83329e-05	-0.083508	0.882	0.905	0.64191
CTSD	1.14799e-10	0.27338	0.887	0.893	2.60089e-06		IGHV4-39	1.98e-06	0.0078205	0.007	0.001	0.0449014		AC006129.2	2.85878e-05	-0.0137938	0.007	0.016	0.647686
KLK10	1.18914e-10	0.0170603	0.014	0.003	2.69412e-06		NT5C3B	2.14e-06	0.0446115	0.089	0.065	0.0483837		PNPLA4	2.85932e-05	-0.0340904	0.069	0.091	0.647807
PI3	1.19964e-10	0.0159203	0.014	0.003	2.7179e-06		PTGR1	2.21e-06	0.045678	0.112	0.085	0.050094		PTPRE	2.92336e-05	-0.0436259	0.339	0.381	0.662317
CD300A	1.21849e-10	0.216797	0.414	0.368	2.76061e-06		CMBL	2.27e-06	0.0194462	0.028	0.015	0.0514187		LINC01138	2.9469e-05	-0.0161004	0.013	0.024	0.667649
TMEM167A	1.23756e-10	-0.115298	0.49	0.546	2.80382e-06		RNASE6	2.32e-06	0.151419	0.596	0.574	0.0526709		SYN1	2.99761e-05	-0.0194485	0.015	0.027	0.679139
NXF1	1.34389e-10	0.13141	0.289	0.241	3.04471e-06		HTRA3	2.39e-06	0.0125368	0.008	0.002	0.0542088		TBC1D2	3.05347e-05	-0.0377166	0.085	0.109	0.691793
MCOLN1	1.38505e-10	0.104335	0.28	0.229	3.13798e-06		NABP1	2.4e-06	0.0893324	0.283	0.247	0.0543067		SKAP1	3.08213e-05	-0.0180717	0.018	0.031	0.698288
CTSF	1.42876e-10	0.0475859	0.07	0.042	3.23699e-06		NEURL1	2.4e-06	0.0193785	0.025	0.013	0.0544691		MRFAP1L1	3.09919e-05	-0.0329547	0.066	0.088	0.702153
CTSW	1.49484e-10	-0.0343489	0.034	0.061	3.3867e-06		IGHV3-48	2.41e-06	0.00744649	0.006	0.001	0.0545284		FOXP4-AS1	3.11297e-05	-0.00681451	0.001	0.005	0.705274
ZFP36L1	1.5386e-10	-0.133141	0.639	0.694	3.48586e-06		TAP1	2.44e-06	0.0613419	0.294	0.251	0.0551734		MRO	3.15008e-05	-0.0251556	0.018	0.031	0.713683
SLC25A20	1.62115e-10	0.0436897	0.062	0.036	3.67288e-06		TNFAIP8	2.58e-06	0.192751	0.379	0.35	0.0583991		FAM107B	3.15136e-05	-0.0472982	0.236	0.272	0.713973
SYNGR2	1.62979e-10	0.10998	0.581	0.529	3.69245e-06		CCDC47	2.7e-06	0.0672523	0.248	0.211	0.0611364		GPS2	3.16449e-05	-0.0343142	0.065	0.087	0.716947
PPP1CB	1.65695e-10	-0.108122	0.493	0.55	3.754e-06		TSPAN1	2.72e-06	0.0130149	0.014	0.005	0.0617339		FGGY	3.19593e-05	-0.0252233	0.037	0.054	0.724071
BLOC1S1	1.70411e-10	-0.110307	0.688	0.743	3.86083e-06		ARHGAP17	2.77e-06	0.0410829	0.097	0.072	0.0628594		AC002467.7	3.20268e-05	-0.0167123	0.016	0.029	0.725599
C19orf53	1.7063e-10	-0.115767	0.615	0.669	3.8658e-06		PDPK1	2.78e-06	0.0498188	0.13	0.102	0.06294		RP11-386G11.5	3.20665e-05	-0.0217191	0.024	0.038	0.7265
COX20	1.70654e-10	-0.103893	0.262	0.317	3.86635e-06		MSMO1	2.79e-06	0.0461748	0.062	0.042	0.063161		MAT2A	3.25349e-05	-0.0681603	0.302	0.337	0.737111
ACKR3	1.70946e-10	-0.0409452	0.014	0.034	3.87294e-06		NASP	2.88e-06	0.107384	0.289	0.252	0.0652405		CASS4	3.33561e-05	-0.0244357	0.033	0.049	0.755716
TNFRSF13C	1.73701e-10	0.0215139	0.012	0.002	3.93537e-06		SUMF2	2.9e-06	0.0825221	0.304	0.266	0.0657052		NTMT1	3.3456e-05	-0.0492644	0.186	0.219	0.75798
TMBIM6	1.77412e-10	0.193175	0.806	0.785	4.01945e-06		CA2	3.07e-06	0.146341	0.168	0.137	0.0695602		SIGLEC10	3.35567e-05	-0.0509716	0.226	0.262	0.76026
PIN4	1.84118e-10	-0.0969383	0.235	0.286	4.17137e-06		INHBA	3.11e-06	0.159874	0.114	0.087	0.0704884		CPNE2	3.43242e-05	-0.035803	0.067	0.088	0.77765
SERPINB5	1.89635e-10	0.0112609	0.008	0.001	4.29637e-06		RNF213	3.2e-06	0.0576846	0.355	0.313	0.0723919		SAMD4B	3.46515e-05	-0.036642	0.073	0.095	0.785066
CD2	1.9287e-10	-0.0936059	0.095	0.134	4.36966e-06		SULT2B1	3.37e-06	0.0107493	0.011	0.004	0.0764232		BEST1	3.47038e-05	-0.0404933	0.118	0.145	0.786249
TSC22D3	1.98435e-10	0.000569014	0.761	0.832	4.49574e-06		PPP1R10	3.4e-06	0.0829513	0.276	0.241	0.0770625		CHP1	3.4961e-05	-0.0547867	0.284	0.321	0.792075
GATM	1.98621e-10	0.0759491	0.131	0.093	4.49996e-06		RP11-138A9.1	3.56e-06	0.0494073	0.214	0.178	0.0806146		S1PR3	3.51335e-05	-0.0125883	0.005	0.013	0.795986
MGLL	2.02988e-10	0.0624176	0.155	0.113	4.59891e-06		C14orf1	3.67e-06	0.0380149	0.097	0.073	0.0830604		IGSF6	3.62708e-05	-0.0738908	0.503	0.456	0.821752
RP11-54O7.17	2.10654e-10	0.0164617	0.015	0.004	4.77258e-06		SLC38A10	3.7e-06	0.0498163	0.167	0.135	0.0838511		XRN2	3.65561e-05	-0.0731899	0.303	0.339	0.828215
RGCC	2.15345e-10	-0.0214807	0.6	0.672	4.87885e-06		LY6K	3.86e-06	0.0223568	0.023	0.011	0.0873996		MTHFS	3.65976e-05	-0.0605929	0.162	0.192	0.829155
SEMA4C	2.22742e-10	0.0400167	0.041	0.02	5.04645e-06		CDC42EP2	3.92e-06	0.0450539	0.067	0.047	0.0887921		DLGAP1-AS1	3.69823e-05	-0.0381261	0.072	0.094	0.837871
COMT	2.43778e-10	0.143543	0.593	0.545	5.52303e-06		STAP1	3.95e-06	0.0156435	0.018	0.008	0.089575		PSTPIP1	3.80383e-05	-0.0452763	0.142	0.17	0.861796
SEC61G	2.53377e-10	-0.159656	0.753	0.787	5.7405e-06		ICAM5	4.08e-06	0.0103086	0.011	0.003	0.0924943		MBD5	3.81195e-05	-0.0221775	0.025	0.039	0.863636
G0S2	2.65476e-10	0.563357	0.51	0.486	6.01462e-06		ALDH1A1	4.14e-06	0.0914696	0.158	0.127	0.0937362		LINC01270	3.83348e-05	-0.00998033	0.003	0.009	0.868512
ZSCAN16-AS1	2.91793e-10	-0.0934182	0.207	0.257	6.61085e-06		PPM1N	4.2e-06	0.0435685	0.09	0.067	0.0952293		FAM133B	3.83612e-05	-0.0755479	0.368	0.403	0.869111
MT-CO3	2.97016e-10	0.242801	0.992	0.982	6.72919e-06		FGD2	4.23e-06	0.0757662	0.176	0.145	0.0958882		ARPC5	3.86628e-05	-0.0380021	0.741	0.778	0.875944
UQCR11	3.01467e-10	-0.103538	0.824	0.867	6.83003e-06		CXCL5	4.36e-06	0.369307	0.048	0.031	0.0987251		LSM5	3.96387e-05	-0.0446363	0.425	0.468	0.898055
ZMIZ1-AS1	3.08635e-10	-0.0379849	0.02	0.041	6.99243e-06		FZD1	4.41e-06	0.0297952	0.061	0.042	0.0998847		NDUFA2	3.99845e-05	-0.0452861	0.597	0.638	0.905888
SLC25A3	3.08965e-10	-0.0460781	0.657	0.719	6.99992e-06		ETV3	4.44e-06	0.0952725	0.203	0.172	0.100553		UBD	4.05994e-05	-0.030866	0.012	0.023	0.919819
SCN4B	3.12525e-10	0.0123379	0.007	0	7.08057e-06		KLK11	4.45e-06	0.00835949	0.006	0.001	0.100922		GABARAPL2	4.06674e-05	-0.0721361	0.537	0.576	0.921361
AGPAT4	3.18184e-10	0.0649925	0.104	0.07	7.20878e-06		AC006262.5	4.47e-06	0.00714203	0.006	0.001	0.1012		HPCAL1	4.06889e-05	-0.0747218	0.29	0.324	0.921849
TNFSF9	3.22335e-10	0.0313173	0.04	0.02	7.30282e-06		FRMD4A	4.49e-06	0.0461047	0.138	0.108	0.10165		GATA3	4.10153e-05	-0.0327487	0.026	0.04	0.929243
EPB41L2	3.26642e-10	0.0879654	0.211	0.165	7.4004e-06		BGN	4.56e-06	0.0132001	0.017	0.007	0.103216		CBWD1	4.1518e-05	-0.0603221	0.21	0.243	0.940633
NAP1L1	3.3314e-10	-0.0801516	0.709	0.774	7.54761e-06		H2AFY2	4.64e-06	0.0299952	0.06	0.041	0.105024		DDX46	4.21544e-05	-0.0525265	0.32	0.358	0.955051
IL32	3.41254e-10	-0.230053	0.275	0.324	7.73145e-06		GRAMD1A	4.7e-06	0.0652817	0.232	0.197	0.106575		SESN1	4.24016e-05	-0.0490029	0.083	0.107	0.960651
TBXAS1	3.46875e-10	0.168528	0.428	0.386	7.85881e-06		ITPR2	4.78e-06	0.0637848	0.183	0.151	0.108356		ASCL2	4.34048e-05	-0.0421353	0.11	0.136	0.983378
IFITM1	3.78114e-10	0.0523319	0.086	0.055	8.56655e-06		AKAP12	4.81e-06	0.0127263	0.019	0.009	0.109016		SF3B6	4.34848e-05	-0.0586709	0.516	0.559	0.985192
HCAR3	3.96635e-10	0.153226	0.166	0.125	8.98617e-06		CCDC85B	4.85e-06	0.0790701	0.432	0.392	0.109907		CD7	4.37112e-05	-0.0329976	0.082	0.106	0.99032
CPPED1	3.99843e-10	0.0898609	0.238	0.19	9.05885e-06		PROS1	4.88e-06	0.0193825	0.034	0.02	0.110635		CCZ1B	4.41937e-05	-0.0298988	0.048	0.066	1
EEF1B2	4.1714e-10	-0.101602	0.798	0.827	9.45073e-06		ADGRE5	4.94e-06	0.0614806	0.309	0.27	0.11187		C11orf31	4.45862e-05	-0.0894205	0.632	0.666	1
RNF141	4.24868e-10	-0.0703673	0.11	0.15	9.62581e-06		ATF3	5.05e-06	0.285984	0.601	0.584	0.114479		RP6-159A1.4	4.55635e-05	-0.0289102	0.035	0.051	1
CTD-3088G3.8	4.39338e-10	0.0196743	0.017	0.005	9.95365e-06		EBP	5.06e-06	0.0814128	0.215	0.183	0.114533		HYPK	4.56376e-05	-0.0318652	0.038	0.054	1
ZFP36	4.5393e-10	0.264738	0.873	0.858	1.02842e-05		ZBP1	5.14e-06	0.0171168	0.022	0.011	0.116561		NKD1	4.65346e-05	-0.0144247	0.009	0.018	1
EMP1	4.57018e-10	0.137779	0.234	0.187	1.03542e-05		MT-CO1	5.2e-06	0.17979	0.994	0.989	0.117805		ATP6V1B2	4.66167e-05	-0.0768945	0.521	0.554	1
TANK	4.68371e-10	0.133009	0.412	0.366	1.06114e-05		KLHL15	5.21e-06	0.0450513	0.089	0.066	0.11801		HERC4	4.68043e-05	-0.0341333	0.086	0.11	1
ZNF331	4.75812e-10	-0.0195903	0.451	0.524	1.078e-05		C17orf105	5.23e-06	0.010777	0.008	0.002	0.118472		RAPH1	4.71831e-05	-0.0284831	0.057	0.077	1
MYEOV2	4.9838e-10	-0.120233	0.55	0.604	1.12913e-05		RFC2	5.3e-06	0.0611554	0.135	0.107	0.120067		FABP3	4.74309e-05	-0.00098968	0.152	0.124	1
KANSL1-AS1	5.07318e-10	-0.0386411	0.035	0.061	1.14938e-05		FMNL2	5.32e-06	0.0652311	0.202	0.169	0.120531		TFRC	4.82735e-05	-0.080333	0.307	0.341	1
NDRG1	5.17901e-10	-0.10743	0.196	0.243	1.17336e-05		PEPD	5.43e-06	0.0754697	0.349	0.31	0.122981		RAB3D	4.85202e-05	-0.0210839	0.027	0.041	1
FOSL2	5.38295e-10	-0.0588191	0.385	0.445	1.21956e-05		REV3L	5.45e-06	0.0521896	0.136	0.108	0.123464		TRIM56	4.86383e-05	-0.034073	0.078	0.101	1
BCAR1	5.40346e-10	0.0220054	0.02	0.007	1.22421e-05		SLC35B2	5.51e-06	0.0534085	0.156	0.126	0.12489		SH3BGRL	4.87141e-05	-0.0480949	0.691	0.728	1
GZMK	5.4431e-10	-0.061389	0.051	0.081	1.23319e-05		RBBP7	5.6e-06	0.0754176	0.206	0.173	0.126866		DGKZ	4.89073e-05	-0.0404488	0.119	0.145	1
GM2A	5.51053e-10	0.0956759	0.401	0.344	1.24847e-05		LMF2	5.75e-06	0.0558431	0.18	0.148	0.130302		CXCL13	4.96517e-05	-0.0793813	0.046	0.065	1
STMN1	5.57853e-10	0.245562	0.332	0.282	1.26387e-05		RTCB	5.92e-06	0.0693865	0.249	0.214	0.134041		SSBP1	4.99853e-05	-0.0755649	0.468	0.504	1
UNC93B1	5.62203e-10	0.132633	0.437	0.389	1.27373e-05		TROAP	6e-06	0.0289639	0.03	0.017	0.135885		DNAJC3-AS1	5.01464e-05	-0.0319312	0.026	0.04	1
GPR82	5.68573e-10	0.0512913	0.069	0.042	1.28816e-05		CLCN7	6.12e-06	0.0605344	0.194	0.162	0.138571		SEMA3C	5.0653e-05	-0.030199	0.047	0.065	1
AIM1	5.879e-10	-0.0898344	0.111	0.15	1.33195e-05		RUBCN	6.12e-06	0.0325432	0.083	0.06	0.138705		THOC7	5.07703e-05	-0.0637675	0.32	0.355	1
ZC3H12C	5.89957e-10	0.0313807	0.038	0.019	1.33661e-05		TTTY14	6.14e-06	0.0173771	0.018	0.008	0.139007		PIAS2	5.23057e-05	-0.0295578	0.074	0.096	1
PRAM1	5.90932e-10	-0.0732345	0.126	0.167	1.33882e-05		NDUFAF4	6.15e-06	0.0459651	0.142	0.113	0.139413		SLIRP	5.24733e-05	-0.0867151	0.502	0.536	1
ATP6AP1	6.05336e-10	0.150415	0.556	0.505	1.37145e-05		BRD2	6.16e-06	0.100728	0.47	0.437	0.139665		PPP2CA	5.25418e-05	-0.0352487	0.362	0.405	1
CKLF	6.26632e-10	-0.0875485	0.618	0.683	1.4197e-05		ORMDL2	6.21e-06	0.0726451	0.363	0.324	0.140748		BRD9	5.26819e-05	-0.0290624	0.09	0.114	1
BIRC5	6.43123e-10	0.0731559	0.058	0.033	1.45706e-05		SAMD4A	6.23e-06	0.0306806	0.076	0.054	0.141054		PRDX2	5.31943e-05	-0.0452432	0.183	0.214	1
C17orf89	6.49989e-10	-0.101698	0.294	0.349	1.47262e-05		HNRNPC	6.24e-06	0.114066	0.756	0.731	0.141462		RP11-306G20.1	5.51113e-05	-0.0144476	0.009	0.019	1
OXCT2	6.68468e-10	0.0229955	0.023	0.009	1.51448e-05		IL22RA2	6.26e-06	0.00960295	0.004	0	0.141932		SLC2A1-AS1	5.52922e-05	-0.00864095	0.002	0.008	1
POLR1D	6.68571e-10	-0.0985999	0.464	0.522	1.51472e-05		CLDN7	6.32e-06	0.0396394	0.111	0.086	0.143128		PITPNA-AS1	5.55878e-05	-0.0204806	0.026	0.041	1
OAS2	6.70123e-10	0.0695987	0.121	0.086	1.51823e-05		CLCF1	6.46e-06	0.0205974	0.035	0.021	0.146302		CARD19	5.60508e-05	-0.0489346	0.347	0.386	1
CD163	6.97302e-10	-0.305467	0.501	0.536	1.57981e-05		TPM2	6.58e-06	0.0525784	0.07	0.05	0.149124		SLITRK4	5.62981e-05	-0.00906443	0.003	0.01	1
RP11-298J20.3	7.02444e-10	-0.0196774	0.005	0.018	1.59146e-05		TRIM14	6.67e-06	0.0386078	0.087	0.064	0.15101		TMEM243	5.66972e-05	-0.0455666	0.248	0.284	1
ATP6V0D2	7.03986e-10	0.0455118	0.058	0.033	1.59495e-05		NCR3LG1	6.8e-06	0.0243866	0.039	0.024	0.154077		FOCAD	5.86267e-05	-0.0162875	0.014	0.025	1
FTL	7.11269e-10	0.127583	1	1	1.61145e-05		E2F1	6.81e-06	0.0197106	0.024	0.012	0.15425		SNX30	6.01899e-05	-0.0264753	0.05	0.069	1
NOD2	7.22228e-10	-0.0379211	0.032	0.058	1.63628e-05		PSMA5	6.9e-06	0.0745772	0.394	0.354	0.156373		GK	6.07475e-05	-0.0600293	0.335	0.374	1
ZFP36L2	7.51385e-10	-0.14133	0.644	0.7	1.70234e-05		TMEM14C	6.94e-06	0.165773	0.565	0.548	0.157324		TLR5	6.10055e-05	-0.0314647	0.07	0.091	1
CPED1	7.53389e-10	0.0526434	0.078	0.049	1.70688e-05		NAAA	6.97e-06	0.0687855	0.238	0.203	0.157942		WDR54	6.13095e-05	-0.0319487	0.055	0.074	1
FKBP1B	7.55339e-10	0.0306832	0.043	0.022	1.7113e-05		MERTK	6.99e-06	0.0710744	0.17	0.14	0.158424		DARS-AS1	6.29205e-05	-0.0109521	0.005	0.012	1
NHSL1	7.73464e-10	0.0394575	0.054	0.03	1.75236e-05		PLEK2	7.41e-06	0.0497198	0.089	0.066	0.167842		P2RY1	6.31752e-05	-0.0239573	0.028	0.043	1
ACSL3	7.78334e-10	-0.0847983	0.252	0.304	1.76339e-05		NR4A2	7.61e-06	0.208268	0.627	0.604	0.172496		SH3TC1	6.38506e-05	-0.038829	0.115	0.141	1
ARF6	8.21314e-10	-0.0824255	0.557	0.617	1.86077e-05		TCF19	7.62e-06	0.0283689	0.038	0.023	0.172655		RP11-792A8.4	6.61895e-05	-0.0344708	0.091	0.115	1
PELI1	8.27064e-10	0.108012	0.245	0.2	1.8738e-05		AFAP1L1	7.68e-06	0.0128681	0.011	0.004	0.173927		NFIL3	6.74221e-05	-0.0395978	0.177	0.207	1
RGL1	8.29528e-10	0.0557533	0.095	0.064	1.87938e-05		AIFM2	7.68e-06	0.0375692	0.062	0.043	0.173997		RNF168	6.74446e-05	-0.0342806	0.113	0.139	1
EIF4EBP1	8.33645e-10	-0.127336	0.438	0.492	1.88871e-05		MMAB	7.82e-06	0.0368135	0.098	0.074	0.177099		MYADM	6.82395e-05	-0.0532729	0.347	0.387	1
RNF139	8.40362e-10	-0.0833965	0.223	0.273	1.90393e-05		RHOF	7.86e-06	0.0717804	0.189	0.158	0.17807		ACAP1	6.93823e-05	-0.0505455	0.125	0.152	1
NCF2	8.49934e-10	-0.124044	0.441	0.499	1.92561e-05		H2AFZ	7.9e-06	0.299235	0.762	0.767	0.17908		PDAP1	6.95797e-05	-0.0602981	0.295	0.329	1
FCER1G	8.7704e-10	0.122746	0.978	0.979	1.98702e-05		MDH1	8.11e-06	0.0852024	0.419	0.381	0.183672		FAM162A	6.96662e-05	-0.112061	0.325	0.356	1
WFDC2	8.83413e-10	0.0145156	0.014	0.003	2.00146e-05		CTD-3203P2.3	8.14e-06	0.0335206	0.056	0.038	0.184447		UBTF	7.06453e-05	-0.0387539	0.079	0.101	1
TCTEX1D1	9.34923e-10	-0.0386299	0.025	0.048	2.11816e-05		TRPM2	8.28e-06	0.0359157	0.078	0.057	0.187699		CD3E	7.10206e-05	-0.0522588	0.077	0.099	1
NDUFA4	9.44735e-10	0.21805	0.815	0.804	2.14039e-05		PSMC2	8.67e-06	0.0858425	0.272	0.238	0.196484		C6orf1	7.10948e-05	-0.0606443	0.199	0.23	1
EIF5	9.49287e-10	0.18973	0.656	0.636	2.1507e-05		TMED10	8.9e-06	0.14972	0.574	0.553	0.20153		YPEL5	7.14083e-05	-0.0387165	0.588	0.627	1
SNX9	9.61428e-10	0.0883061	0.233	0.187	2.17821e-05		TOR1A	8.93e-06	0.0704799	0.194	0.164	0.202349		AC092484.1	7.25421e-05	-0.043082	0.008	0.016	1
CCT8	9.6204e-10	-0.097576	0.416	0.478	2.1796e-05		REEP5	8.96e-06	0.110971	0.561	0.526	0.202926		RP11-290L1.2	7.28524e-05	-0.0221109	0.024	0.037	1
CD1A	9.71706e-10	0.0639251	0.024	0.009	2.2015e-05		CEACAM21	9.03e-06	0.0293028	0.052	0.035	0.204645		MAPKAPK5-AS1	7.37006e-05	-0.0362214	0.142	0.171	1
GSTM4	9.81015e-10	0.0774313	0.12	0.085	2.22259e-05		C12orf45	9.34e-06	0.0563465	0.157	0.127	0.2115		TIMM17B	7.41635e-05	-0.0491964	0.231	0.264	1
CTD-2035E11.3	1.00451e-09	-0.0373705	0.023	0.045	2.27581e-05		MIR3142HG	9.4e-06	0.0109147	0.01	0.003	0.212926		KHNYN	7.45511e-05	-0.0256325	0.044	0.062	1
CYBB	1.04791e-09	0.115014	0.598	0.554	2.37415e-05		LINC01451	9.92e-06	0.0080292	0.007	0.002	0.224646		FAM96B	7.788e-05	-0.0613509	0.517	0.559	1
TK1	1.08247e-09	0.137519	0.086	0.057	2.45245e-05		KRT16	9.97e-06	0.00676767	0.005	0.001	0.225803		SUMO1	7.78878e-05	-0.0675758	0.543	0.578	1
NUCB1	1.11204e-09	0.111123	0.5	0.443	2.51945e-05		EFEMP1	9.97e-06	0.00646301	0.005	0.001	0.22598		LINC00685	7.8313e-05	-0.034142	0.038	0.055	1
RP11-350G8.5	1.14281e-09	0.0324553	0.026	0.011	2.58916e-05		MYDGF	1.02e-05	0.0945772	0.609	0.578	0.230272		SOX4	7.98116e-05	-0.0945858	0.222	0.253	1
AC116366.6	1.2007e-09	0.0370177	0.049	0.027	2.72032e-05		TBC1D16	1.07e-05	0.0263404	0.045	0.029	0.242095		SLC19A2	8.04275e-05	-0.0260683	0.052	0.07	1
CYSTM1	1.20092e-09	0.108069	0.451	0.393	2.7208e-05		MPZL1	1.07e-05	0.0561403	0.158	0.129	0.243276		SAMD3	8.04857e-05	-0.0126075	0.012	0.022	1
UBE2R2	1.20475e-09	-0.0895517	0.279	0.332	2.72948e-05		ACSF2	1.08e-05	0.0340336	0.093	0.069	0.24448		REEP4	8.26176e-05	-0.0452744	0.147	0.175	1
SIGIRR	1.24039e-09	-0.0798006	0.219	0.268	2.81023e-05		TRAF4	1.1e-05	0.043461	0.07	0.051	0.248526		ARHGEF10L	8.29465e-05	-0.0300752	0.058	0.077	1
CHD1	1.24914e-09	-0.0765617	0.273	0.327	2.83005e-05		EAF2	1.1e-05	0.0539956	0.136	0.109	0.249573		CYB5R4	8.38291e-05	-0.0495665	0.238	0.272	1
SPINK4	1.24974e-09	-0.00326193	0.009	0.001	2.83142e-05		TMEM54	1.11e-05	0.0181905	0.028	0.016	0.252227		RP11-51J9.5	8.47542e-05	-0.0501224	0.123	0.148	1
SCML1	1.31487e-09	0.0567528	0.127	0.091	2.97898e-05		PEBP1	1.12e-05	0.0919232	0.515	0.478	0.254265		SPACA6P-AS	8.5165e-05	-0.00872881	0.002	0.008	1
RASGRP3	1.35992e-09	0.102739	0.236	0.191	3.08103e-05		TCF7	1.14e-05	0.0432565	0.105	0.08	0.257617		DDX3X	8.6476e-05	-0.0562923	0.565	0.604	1
RP11-452F19.3	1.37539e-09	-0.0617634	0.084	0.119	3.11608e-05		CITED2	1.16e-05	0.292045	0.52	0.49	0.262043		DHX36	8.75434e-05	-0.0482977	0.23	0.263	1
IRF9	1.37673e-09	0.0726303	0.143	0.105	3.11911e-05		MMP13	1.16e-05	0.0113987	0.005	0.001	0.263609		P2RX7	8.78116e-05	-0.0416924	0.107	0.131	1
EIF3J	1.40317e-09	-0.109991	0.322	0.374	3.17902e-05		PARP1	1.21e-05	0.0782866	0.214	0.182	0.27353		CDK6	8.82712e-05	-0.0338684	0.074	0.095	1
RBM8A	1.42623e-09	-0.0616006	0.594	0.657	3.23127e-05		PLEKHG2	1.21e-05	0.0441891	0.11	0.086	0.275234		PCLO	8.84456e-05	-0.00492588	0	0.003	1
NEAT1	1.54342e-09	0.174302	0.951	0.953	3.49677e-05		IGLV2-11	1.22e-05	0.00721177	0.006	0.001	0.275726		IL36B	8.84461e-05	-0.00866768	0	0.003	1
EREG	1.54759e-09	-0.228902	0.403	0.449	3.50622e-05		IGFBP5	1.22e-05	0.00435084	0.006	0.001	0.276406		TRH	8.8733e-05	-0.0139301	0.002	0.007	1
FLNB	1.56354e-09	-0.0500922	0.049	0.078	3.54236e-05		GLS	1.24e-05	0.0571896	0.245	0.211	0.280265		PAIP2	8.96872e-05	-0.0679965	0.504	0.536	1
NFAT5	1.57343e-09	0.0765484	0.176	0.136	3.56475e-05		CYB5R1	1.24e-05	0.0588168	0.212	0.18	0.280335		KLHL5	9.18439e-05	-0.0384265	0.11	0.135	1
GIMAP5	1.57868e-09	0.0338538	0.035	0.017	3.57665e-05		EMP2	1.26e-05	0.0442854	0.083	0.061	0.285406		ATG101	9.23327e-05	-0.0446155	0.197	0.229	1
C16orf13	1.58631e-09	-0.0840402	0.337	0.395	3.59393e-05		RBBP8	1.26e-05	0.0393182	0.083	0.061	0.286263		DNLZ	9.24037e-05	-0.012639	0.008	0.017	1
ACAT2	1.62676e-09	0.0746301	0.132	0.096	3.68558e-05		THOP1	1.27e-05	0.0399895	0.073	0.053	0.288567		RP11-18H21.1	9.40633e-05	-0.00776495	0.001	0.006	1
CPD	1.6958e-09	-0.0650767	0.096	0.133	3.842e-05		SLC39A1	1.31e-05	0.119228	0.343	0.31	0.29677		PRKAR1A	9.45956e-05	-0.0479444	0.353	0.391	1
ZEB2	1.87334e-09	-0.0955395	0.548	0.598	4.24424e-05		APOBEC3A	1.31e-05	0.0993264	0.053	0.036	0.297012		CCL2	9.55373e-05	-0.397574	0.213	0.247	1
AL592183.1	1.88995e-09	-0.0368353	0.028	0.05	4.28187e-05		FBN1	1.33e-05	0.00533823	0.004	0	0.300636		KCTD20	9.58283e-05	-0.0355871	0.125	0.151	1
MAPKAPK2	1.92963e-09	0.0840173	0.211	0.167	4.37177e-05		PHACTR2	1.33e-05	0.0474255	0.174	0.143	0.302257		TAF9	9.71866e-05	-0.0383186	0.279	0.314	1
CAPZA1	2.05185e-09	-0.110274	0.51	0.565	4.64866e-05		ERP29	1.35e-05	0.162257	0.603	0.59	0.305366		MRPL11	9.86833e-05	-0.05373	0.271	0.306	1
PDCD5	2.26079e-09	-0.0943277	0.274	0.327	5.12205e-05		PKIG	1.37e-05	0.0221895	0.042	0.027	0.310588		EIF3A	9.87367e-05	-0.0635671	0.363	0.398	1
UBR4	2.29186e-09	-0.0745424	0.116	0.155	5.19245e-05		RP11-268J15.5	1.38e-05	0.0132194	0.014	0.006	0.312841		TOPORS-AS1	9.87494e-05	-0.0378685	0.102	0.126	1
CALM2	2.32504e-09	-0.0379094	0.825	0.863	5.26761e-05		ZDHHC24	1.41e-05	0.0582763	0.217	0.183	0.319994		PHPT1	0.000101001	-0.0763592	0.535	0.57	1
ABHD6	2.38712e-09	0.0482975	0.069	0.043	5.40826e-05		FFAR2	1.42e-05	0.0199745	0.026	0.014	0.322225		BORCS7	0.00010656	-0.0469594	0.195	0.226	1
C4orf3	2.39412e-09	-0.135975	0.723	0.75	5.42411e-05		GOLIM4	1.46e-05	0.0703667	0.213	0.182	0.3298		PTPRN2	0.000108641	-0.0227754	0.024	0.036	1
CCL21	2.47146e-09	0.0122805	0.01	0.002	5.59935e-05		ENTPD1	1.52e-05	0.0583897	0.221	0.188	0.343521		KCNAB2	0.000112181	-0.034684	0.208	0.241	1
TNFSF15	2.49607e-09	0.0452133	0.047	0.026	5.6551e-05		LAMA3	1.52e-05	0.00714203	0.006	0.001	0.34509		CHURC1	0.000113545	-0.0717101	0.417	0.45	1
RP11-462G2.1	2.58256e-09	-0.0196361	0.007	0.021	5.85105e-05		CTB-58E17.1	1.53e-05	0.0595858	0.128	0.102	0.347153		FAM96A	0.000114904	-0.0410768	0.484	0.526	1
S100A6	2.61786e-09	-0.0948606	0.949	0.978	5.93102e-05		SPRED1	1.54e-05	0.0369057	0.163	0.133	0.348253		SNX3	0.000116065	-0.0110125	0.772	0.805	1
LYVE1	2.68855e-09	0.0561424	0.029	0.013	6.09117e-05		RP5-839B4.8	1.54e-05	0.0289873	0.048	0.031	0.348454		DPM3	0.000116249	-0.0555478	0.307	0.341	1
ELK3	2.70879e-09	-0.052683	0.069	0.101	6.13703e-05		CD38	1.54e-05	0.0489154	0.121	0.095	0.349861		LAIR2	0.000116264	-0.0163604	0.012	0.022	1
ACER3	2.79731e-09	0.0956564	0.258	0.213	6.33758e-05		GNG11	1.55e-05	0.00537531	0.01	0.003	0.350067		AP003774.6	0.000116967	-0.0121509	0.007	0.015	1
SSTR2	2.80569e-09	0.0247266	0.018	0.006	6.35657e-05		FKBP9	1.58e-05	0.0241336	0.046	0.03	0.357259		ZEB2-AS1	0.000117595	-0.0373241	0.086	0.108	1
MKKS	3.06621e-09	-0.113201	0.267	0.314	6.9468e-05		AURKB	1.58e-05	0.0326135	0.032	0.019	0.357484		ACP1	0.000120046	-0.0443345	0.338	0.377	1
CSF3R	3.0788e-09	-0.0902104	0.242	0.29	6.97533e-05		KLHL21	1.6e-05	0.0468732	0.12	0.094	0.362992		URM1	0.000122083	-0.0537487	0.234	0.268	1
ATP6AP2	3.08601e-09	0.235479	0.646	0.617	6.99167e-05		CAMK1G	1.66e-05	0.0153669	0.015	0.007	0.376016		HOXB2	0.000124131	-0.0356299	0.053	0.071	1
ARL2	3.10554e-09	0.0919459	0.33	0.279	7.03592e-05		UCHL1	1.68e-05	0.0316849	0.019	0.01	0.380817		AMZ1	0.000125691	-0.0121509	0.006	0.014	1
ATP2C1	3.26038e-09	0.0880054	0.266	0.218	7.38671e-05		ADPRH	1.71e-05	0.0405063	0.099	0.076	0.387659		CHMP2A	0.000125972	-0.0723478	0.498	0.532	1
RP11-596C23.2	3.46667e-09	-0.0750112	0.048	0.075	7.85408e-05		MPV17L2	1.71e-05	0.0477485	0.11	0.086	0.388383		APP	0.000127566	-0.0530833	0.217	0.248	1
UTF1	3.46714e-09	-0.0296761	0.02	0.04	7.85516e-05		ARMC9	1.72e-05	0.0125978	0.017	0.008	0.390743		WDFY2	0.000128854	-0.0505937	0.134	0.159	1
IRAK2	3.47533e-09	0.0473342	0.086	0.057	7.87371e-05		PANX1	1.75e-05	0.0308547	0.07	0.05	0.395367		ZC3H13	0.000132292	-0.0550131	0.171	0.2	1
ESD	3.50318e-09	-0.100815	0.418	0.472	7.9368e-05		ACVRL1	1.76e-05	0.0315143	0.07	0.051	0.398382		MIR181A1HG	0.00013352	-0.0426055	0.09	0.112	1
LILRB3	3.50832e-09	-0.0926183	0.287	0.337	7.94844e-05		ATG4C	1.8e-05	0.0458025	0.14	0.113	0.407287		RP11-345J4.5	0.000134462	-0.0289432	0.046	0.063	1
TNFRSF21	3.54182e-09	0.077523	0.145	0.108	8.02434e-05		LINC01420	1.81e-05	0.0740381	0.415	0.378	0.410341		WDR74	0.000137229	-0.0632791	0.215	0.245	1
UBXN2B	3.58733e-09	-0.0579896	0.115	0.154	8.12745e-05		TCF4	1.82e-05	0.0432935	0.17	0.14	0.411586		CECR5	0.000137935	-0.037583	0.129	0.156	1
POU2F2	3.62903e-09	-0.0557143	0.091	0.127	8.22193e-05		SLC22A16	1.85e-05	0.00868025	0.008	0.002	0.418535		HAUS4	0.000140744	-0.0406597	0.135	0.162	1
ZYX	3.79297e-09	-0.126574	0.432	0.485	8.59334e-05		TAPBPL	1.87e-05	0.0500596	0.189	0.158	0.424157		RP11-480C16.1	0.000141596	-0.00786912	0.002	0.007	1
UPP1	3.99521e-09	-0.0706217	0.624	0.671	9.05156e-05		STOM	1.87e-05	0.0721653	0.356	0.319	0.42445		ANKS3	0.000141599	-0.0191166	0.021	0.033	1
ITSN1	4.05193e-09	0.0451995	0.092	0.062	9.18005e-05		CD164	1.88e-05	0.193575	0.626	0.616	0.426038		AMZ2	0.000143043	-0.0358676	0.155	0.184	1
TES	4.08858e-09	-0.0711828	0.185	0.231	9.2631e-05		SLC8A1	1.91e-05	0.0517297	0.233	0.199	0.431685		RNF146	0.000143425	-0.0333321	0.114	0.139	1
PDE4B	4.27177e-09	0.138713	0.4	0.354	9.67812e-05		LIMA1	1.92e-05	0.0376397	0.092	0.069	0.434081		TLE3	0.000143816	-0.0397214	0.17	0.199	1
ZBTB43	4.34295e-09	0.10303	0.244	0.2	9.83938e-05		RP11-190C22.9	1.94e-05	0.0238231	0.039	0.025	0.439814		PDCD2	0.000144732	-0.0472758	0.199	0.229	1
RPPH1	4.79004e-09	-0.114733	0.104	0.139	0.000108523		NBN	1.99e-05	0.0689803	0.207	0.177	0.451152		CTD-3184A7.4	0.000145294	-0.0246252	0.038	0.054	1
PLBD2	4.99833e-09	0.0696286	0.189	0.147	0.000113242		YME1L1	2.02e-05	0.0792122	0.405	0.371	0.457415		C5AR2	0.000145506	-0.0374094	0.043	0.059	1
ASB2	5.24657e-09	0.0272977	0.023	0.009	0.000118866		STAT2	2.04e-05	0.0421972	0.172	0.141	0.4626		RPS19BP1	0.000146837	-0.0609584	0.446	0.483	1
SCARF1	5.37899e-09	0.0407097	0.067	0.042	0.000121866		CBWD2	2.09e-05	0.0322185	0.079	0.058	0.474038		RP11-35G9.3	0.000147012	-0.0204806	0.027	0.041	1
NMB	5.44545e-09	-0.120065	0.108	0.146	0.000123372		APOD	2.1e-05	0.0116456	0.008	0.002	0.475452		TRMT112	0.000147284	-0.0869605	0.653	0.679	1
NREP	5.64951e-09	-0.0370026	0.038	0.064	0.000127995		GPAA1	2.14e-05	0.0734787	0.253	0.221	0.485045		RP11-432J24.2	0.000147888	-0.00564549	0.001	0.005	1
HSPB1	5.89006e-09	0.333924	0.762	0.729	0.000133445		HPGD	2.14e-05	0.116869	0.078	0.058	0.485196		NFIA	0.000148894	-0.0235809	0.035	0.05	1
KIAA1683	6.0383e-09	0.0234809	0.028	0.013	0.000136804		RP11-61J19.5	2.17e-05	0.0582077	0.133	0.107	0.490676		AP001055.6	0.000148943	-0.0342272	0.104	0.128	1
CMB9-22P13.1	6.27635e-09	-0.082369	0.056	0.084	0.000142197		C17orf96	2.19e-05	0.0403132	0.045	0.03	0.496805		BMP2K	0.000150804	-0.0625865	0.152	0.177	1
SLC38A1	6.32322e-09	0.0642462	0.075	0.049	0.000143259		FBN2	2.23e-05	0.0119721	0.013	0.005	0.505397		RNF145	0.000155053	-0.0435446	0.342	0.38	1
PARM1	6.33618e-09	0.0354905	0.031	0.014	0.000143553		SULT1A1	2.27e-05	0.0549251	0.156	0.128	0.513344		FCGR2B	0.000158093	-0.0114378	0.417	0.371	1
LYL1	6.54776e-09	-0.0948925	0.205	0.248	0.000148346		PRR7	2.3e-05	0.0337645	0.077	0.057	0.520144		MAP7D3	0.000158184	-0.0239286	0.041	0.057	1
CREB5	6.73573e-09	0.0868035	0.157	0.12	0.000152605		MVP	2.3e-05	0.0449272	0.289	0.251	0.52171		MAP3K1	0.000158221	-0.0338796	0.069	0.089	1
THY1	6.77442e-09	0.0117426	0.01	0.002	0.000153481		EXT2	2.33e-05	0.0297315	0.081	0.06	0.528478		ZNF660	0.00015834	-0.00675867	0.001	0.006	1
FCAR	7.09115e-09	-0.0206292	0.008	0.022	0.000160657		CLU	2.37e-05	0.0237881	0.035	0.022	0.536933		CDK19	0.000158373	-0.0300839	0.063	0.082	1
CTSA	7.10977e-09	0.197544	0.603	0.574	0.000161079		RP11-485G7.6	2.43e-05	0.00526803	0.003	0	0.550055		GABPB1	0.000158396	-0.0447785	0.303	0.338	1
BNIP3	7.17041e-09	-0.118649	0.132	0.17	0.000162453		PAEP	2.43e-05	0.00496286	0.003	0	0.550164		SNRPB	0.000159159	-0.0186038	0.571	0.615	1
HOPX	7.42408e-09	-0.0433043	0.035	0.059	0.0001682		ME1	2.44e-05	0.031024	0.07	0.051	0.551804		PFDN4	0.000159559	-0.0524794	0.248	0.28	1
UBE2C	7.44265e-09	0.0642473	0.056	0.034	0.000168621		MCM4	2.47e-05	0.0266752	0.046	0.031	0.558579		GIGYF2	0.000160835	-0.0312509	0.073	0.093	1
SNHG7	7.6881e-09	-0.0704842	0.299	0.353	0.000174182		NUPR1	2.49e-05	0.0714382	0.372	0.335	0.564379		LINC01001	0.000161414	-0.0114107	0.008	0.016	1
PRKCB	7.81076e-09	-0.068895	0.138	0.179	0.000176961		EIF2B3	2.56e-05	0.0328427	0.092	0.07	0.579341		METRNL	0.000161818	-0.0481228	0.261	0.294	1
ACP2	7.88855e-09	0.0951622	0.287	0.239	0.000178723		MDC1	2.56e-05	0.0230382	0.042	0.028	0.579819		IL2	0.000163625	-0.00783747	0.001	0.005	1
TCIRG1	7.96031e-09	0.155098	0.393	0.348	0.000180349		CCL11	2.58e-05	0.00503312	0.004	0	0.585161		MINCR	0.000167285	-0.0184529	0.022	0.034	1
SERF2	8.02165e-09	-0.114435	0.986	0.994	0.000181738		GAS6	2.59e-05	0.0516058	0.154	0.126	0.58655		HRH2	0.000168115	-0.0323864	0.085	0.106	1
CYTL1	8.21355e-09	0.0531865	0.047	0.027	0.000186086		ZHX2	2.71e-05	0.0183209	0.027	0.015	0.614212		NDUFB10	0.000169538	-0.0520445	0.53	0.574	1
NT5C3A	8.23624e-09	0.104371	0.184	0.145	0.0001866		CLIC2	2.81e-05	0.0454876	0.127	0.102	0.637707		CCDC167	0.000169899	-0.0580739	0.178	0.206	1
GJB2	8.33203e-09	0.0291592	0.018	0.006	0.00018877		ATP6V0A1	2.84e-05	0.0648616	0.19	0.161	0.644181		HCST	0.000170978	-0.0864744	0.765	0.799	1
COL6A3	8.37464e-09	0.0158526	0.011	0.002	0.000189736		RNF19B	2.89e-05	0.062258	0.188	0.159	0.653711		SULT1A3	0.000171729	-0.0139142	0.01	0.019	1
STAG3	8.42401e-09	0.0217986	0.026	0.011	0.000190854		SLAMF8	2.9e-05	0.0941105	0.319	0.286	0.656565		MRPS6	0.000172154	-0.0682619	0.353	0.385	1
STEAP1B	8.43972e-09	0.0111639	0.008	0.001	0.00019121		RP4-737E23.2	2.94e-05	0.0126447	0.012	0.005	0.66694		DDX27	0.000172191	-0.0396265	0.162	0.19	1
CRHBP	8.48541e-09	0.0254957	0.028	0.013	0.000192246		IDUA	2.95e-05	0.0223733	0.047	0.032	0.669054		SPAG4	0.000172825	-0.0166624	0.013	0.023	1
TMEM97	8.51914e-09	0.0395686	0.051	0.03	0.00019301		CLEC4A	3e-05	0.101562	0.344	0.311	0.679849		RP11-739B23.1	0.000175586	-0.0126169	0.01	0.019	1
MIR4435-2HG	8.52741e-09	0.100768	0.361	0.31	0.000193197		FOXM1	3.17e-05	0.0200738	0.022	0.012	0.718248		FABP1	0.000175809	-0.0144562	0.039	0.054	1
ITGB2-AS1	8.63743e-09	-0.0485983	0.071	0.103	0.00019569		MFSD2A	3.19e-05	0.0388843	0.089	0.068	0.721896		NDUFA3	0.000176399	-0.0796344	0.634	0.669	1
CLLU1	8.69494e-09	0.0153707	0.006	0	0.000196992		BIRC3	3.2e-05	0.107475	0.299	0.266	0.725709		RP4-539M6.22	0.000178784	-0.0078533	0.002	0.007	1
RBM3	8.71365e-09	-0.0745179	0.672	0.726	0.000197416		PCCB	3.24e-05	0.034023	0.103	0.079	0.734333		TMEM65	0.000180179	-0.0201498	0.04	0.056	1
ZC3H12A	9.2105e-09	0.15069	0.323	0.281	0.000208673		OSER1	3.28e-05	0.0964107	0.278	0.248	0.743749		ARID3A	0.000181883	-0.0287087	0.074	0.095	1
PDGFC	9.50081e-09	0.037761	0.077	0.05	0.00021525		CNRIP1	3.42e-05	0.0275921	0.071	0.052	0.775045		RP11-763B22.4	0.00018436	-0.0109658	0.006	0.013	1
DPP7	9.55311e-09	0.140514	0.572	0.535	0.000216435		TAGAP	3.43e-05	0.104711	0.307	0.276	0.775976		RP11-400N13.3	0.000184574	-0.0191594	0.005	0.012	1
STAT1	9.7105e-09	0.0683677	0.392	0.335	0.000220001		SPPL3	3.44e-05	0.0470544	0.127	0.102	0.779628		PYGL	0.000187921	-0.0403033	0.12	0.144	1
VAPA	9.77043e-09	-0.0609045	0.64	0.693	0.000221359		NCEH1	3.44e-05	0.0636574	0.165	0.138	0.780475		DENND3	0.000187935	-0.0434597	0.145	0.171	1
OS9	1.00122e-08	0.122821	0.462	0.416	0.000226836		CYP2S1	3.49e-05	0.0420872	0.086	0.065	0.790958		MAP1S	0.000188289	-0.0343407	0.086	0.108	1
EGR4	1.05272e-08	0.0515004	0.019	0.007	0.000238504		UCP2	3.49e-05	0.144147	0.528	0.498	0.791784		PDE4D	0.000194003	-0.0297739	0.051	0.069	1
ELF3	1.07489e-08	-0.0672962	0.102	0.139	0.000243526		PDE4C	3.5e-05	0.0214386	0.016	0.008	0.792097		ZNF683	0.000194412	-0.0122367	0.005	0.012	1
GYPC	1.08779e-08	-0.0688968	0.372	0.431	0.000246449		GNPTAB	3.51e-05	0.0566243	0.187	0.157	0.795153		ISG20L2	0.000195689	-0.0378843	0.127	0.153	1
PPP1R3B	1.09896e-08	-0.0326003	0.028	0.05	0.000248981		FHL2	3.54e-05	0.0128309	0.016	0.008	0.802233		MTHFD1L	0.000196752	-0.0323885	0.099	0.121	1
FTH1	1.12601e-08	0.040815	1	1	0.00025511		PDE1B	3.57e-05	0.0182593	0.03	0.018	0.807693		MPHOSPH8	0.000198948	-0.0693427	0.225	0.252	1
ECM1	1.14484e-08	0.0519976	0.085	0.057	0.000259375		AP1M2	3.61e-05	0.00748314	0.009	0.003	0.817225		CDK11B	0.000199201	-0.0409425	0.113	0.137	1
ARHGEF12	1.1547e-08	0.0341727	0.046	0.026	0.000261608		SIL1	3.62e-05	0.0809443	0.254	0.224	0.820016		VMA21	0.000199694	-0.0563324	0.391	0.424	1
NRGN	1.16023e-08	-0.0636978	0.063	0.093	0.000262861		VPS13D	3.62e-05	0.028249	0.059	0.042	0.820432		ZNF397	0.000200894	-0.0208513	0.032	0.046	1
SMARCD3	1.16117e-08	-0.0400265	0.044	0.07	0.000263074		CUL9	3.63e-05	0.0525984	0.062	0.044	0.823071		UQCR10	0.000202454	-0.0477486	0.697	0.746	1
CLEC4F	1.1754e-08	0.0229297	0.02	0.007	0.000266299		SEC22C	3.78e-05	0.041976	0.132	0.106	0.855867		CARD8-AS1	0.00020266	-0.0234477	0.045	0.062	1
SLC12A7	1.20204e-08	0.0479782	0.096	0.066	0.000272335		SOCS1	3.79e-05	0.0484945	0.184	0.155	0.859236		PMCH	0.000203088	-0.0174993	0.004	0.01	1
PLD4	1.22642e-08	0.130274	0.125	0.093	0.000277858		TMEM119	3.86e-05	0.0144063	0.019	0.01	0.873658		SLC2A14	0.000204031	-0.0105465	0.004	0.01	1
ALDOC	1.2269e-08	-0.0432653	0.046	0.073	0.000277967		UFD1L	3.93e-05	0.0719698	0.284	0.252	0.890167		PYROXD1	0.000204303	-0.0254935	0.054	0.072	1
RARRES2	1.29224e-08	0.0214001	0.026	0.011	0.000292771		MT-CYB	3.95e-05	0.196178	0.971	0.965	0.895164		DMTF1	0.000206221	-0.0203009	0.031	0.045	1
PDIA3	1.30117e-08	0.138973	0.648	0.614	0.000294793		CDC45	3.97e-05	0.0175817	0.017	0.008	0.89977		NUTM2A-AS1	0.000206354	-0.0391286	0.1	0.122	1
CCL8	1.3094e-08	0.114083	0.049	0.028	0.000296658		CISD1	3.98e-05	0.0589822	0.194	0.165	0.901763		DDX17	0.000207208	-0.0633613	0.292	0.322	1
UBTD2	1.31422e-08	0.0358024	0.059	0.036	0.00029775		SREBF2	4e-05	0.0239014	0.056	0.039	0.905309		RAB1A	0.000209715	-0.0370589	0.536	0.575	1
UHRF1	1.31755e-08	0.0418862	0.036	0.018	0.000298505		ARHGAP18	4.06e-05	0.0685884	0.415	0.377	0.919171		LINC00116	0.000210189	-0.059515	0.252	0.281	1
PLCB1	1.31854e-08	-0.0200957	0.008	0.022	0.000298727		LXN	4.1e-05	0.0379706	0.08	0.06	0.929506		LY6G5C	0.000215187	-0.0148911	0.013	0.023	1
IGHG4	1.39943e-08	0.464901	0.576	0.558	0.000317055		MPC2	4.11e-05	0.101081	0.393	0.362	0.930305		AC079630.4	0.000216217	-0.0130529	0.01	0.018	1
RHOQ	1.40827e-08	-0.0852636	0.199	0.243	0.000319058		KCNK17	4.14e-05	0.00669781	0.004	0.001	0.937447		FKBP8	0.000224121	-0.0955782	0.517	0.547	1
SLC39A11	1.41913e-08	0.0711918	0.151	0.115	0.000321517		PAK6	4.15e-05	0.00547854	0.004	0.001	0.939254		LEPROT	0.000225367	-0.0483321	0.367	0.407	1
APOO	1.44519e-08	0.0569881	0.098	0.068	0.000327422		TMEM59	4.17e-05	0.149107	0.686	0.671	0.945374		HDHD2	0.000226253	-0.0285524	0.089	0.111	1
AP1B1	1.4906e-08	0.0875602	0.285	0.238	0.000337711		HOMER1	4.3e-05	0.0392065	0.056	0.039	0.973091		KIAA2026	0.000226622	-0.031676	0.076	0.096	1
CD36	1.53809e-08	-0.0512646	0.233	0.282	0.000348469		SLC25A33	4.36e-05	0.079275	0.207	0.179	0.986836		ZNF131	0.000231039	-0.0385716	0.115	0.139	1
PLOD2	1.54064e-08	-0.028341	0.007	0.02	0.000349047		TXNDC12	4.45e-05	0.0891345	0.41	0.379	1		TRIM33	0.00023218	-0.0302961	0.087	0.109	1
CAST	1.5483e-08	-0.0987786	0.412	0.46	0.000350782		GPRC5A	4.49e-05	0.0226422	0.041	0.027	1		LINC01410	0.000234447	-0.0151425	0.014	0.024	1
PID1	1.55275e-08	0.0659673	0.081	0.055	0.00035179		C15orf48	4.63e-05	0.00470318	0.746	0.7	1		KMT2A	0.000240104	-0.0330236	0.07	0.09	1
CAMK1	1.58527e-08	0.113219	0.269	0.226	0.000359159		F3	4.64e-05	0.0304054	0.052	0.036	1		MRPS36	0.00024046	-0.0476377	0.316	0.35	1
PRR34-AS1	1.63309e-08	-0.0558764	0.082	0.114	0.000369992		MEIS3	4.72e-05	0.0054084	0.004	0	1		KIF22	0.000245333	-0.0452474	0.118	0.142	1
DNASE2B	1.65244e-08	0.0569791	0.031	0.015	0.000374378		A4GALT	4.73e-05	0.00510335	0.004	0	1		CSNK2A2	0.000245345	-0.0263127	0.057	0.075	1
PDGFB	1.68252e-08	0.0336593	0.053	0.031	0.000381191		ALDH1A3	4.8e-05	0.00435232	0.003	0	1		NPDC1	0.000246648	-0.0238329	0.03	0.043	1
TRIB1	1.80184e-08	0.141331	0.359	0.317	0.000408225		PIGK	4.8e-05	0.035242	0.092	0.07	1		OTUD6B-AS1	0.000247173	-0.0495101	0.171	0.198	1
EIF2AK2	1.80822e-08	0.0891471	0.222	0.18	0.000409671		PYCR1	4.8e-05	0.0171127	0.018	0.009	1		VAMP7	0.000247813	-0.0365457	0.125	0.149	1
IGHV3-73	1.82492e-08	0.00974147	0.007	0.001	0.000413453		RNPEP	4.84e-05	0.0750583	0.309	0.276	1		C5orf24	0.000250386	-0.0328028	0.092	0.114	1
SDC4	1.84288e-08	0.111173	0.259	0.214	0.000417523		MAPK6	4.84e-05	0.067283	0.224	0.194	1		RP11-488L18.10	0.000252494	-0.0177366	0.025	0.037	1
CTSB	1.86467e-08	0.0347674	0.923	0.907	0.000422459		RAB3A	4.93e-05	0.0196122	0.029	0.017	1		VAMP5	0.00025566	-0.0705224	0.446	0.482	1
IRG1	1.87981e-08	0.026051	0.018	0.006	0.00042589		DDIT3	4.95e-05	0.155416	0.297	0.272	1		INTS6-AS1	0.000258136	-0.015339	0.013	0.022	1
MOB3B	1.9191e-08	0.0437549	0.09	0.061	0.000434792		DKK1	5.03e-05	0.00472795	0.004	0	1		LACTB	0.000261241	-0.0578226	0.374	0.41	1
PIGT	1.97847e-08	0.104376	0.295	0.252	0.000448242		SUSD3	5.07e-05	0.0513265	0.099	0.077	1		NDEL1	0.000263726	-0.0329966	0.116	0.14	1
NDRG2	2.01086e-08	0.122827	0.124	0.093	0.000455581		BBX	5.31e-05	0.0601174	0.234	0.203	1		GLT1D1	0.000266231	-0.0165042	0.018	0.029	1
LSM6	2.01387e-08	-0.0837888	0.325	0.376	0.000456262		TMEM138	5.35e-05	0.0492071	0.17	0.142	1		UTP18	0.000267119	-0.0374738	0.159	0.186	1
CXXC5	2.07217e-08	-0.0889316	0.173	0.214	0.000469471		AK1	5.36e-05	0.0258098	0.056	0.039	1		CEL	0.000268406	-0.00851122	0.003	0.009	1
CDKN1B	2.11736e-08	-0.0646856	0.128	0.167	0.000479709		RP11-597D13.8	5.37e-05	0.00772505	0.006	0.002	1		MT1G	0.000271657	-0.154916	0.088	0.108	1
FGF19	2.15163e-08	0.00733265	0.005	0	0.000487473		SLC39A3	5.38e-05	0.0613641	0.194	0.166	1		EMB	0.000272861	-0.038858	0.137	0.163	1
CD53	2.15675e-08	0.167628	0.774	0.745	0.000488633		CCNB2	5.47e-05	0.0447171	0.038	0.025	1		SLC28A3	0.000273584	-0.0134171	0.008	0.015	1
MXD1	2.17094e-08	-0.0961496	0.446	0.496	0.000491848		SLC12A9	5.49e-05	0.0435395	0.144	0.118	1		PAN3	0.00027449	-0.027208	0.086	0.107	1
HCAR2	2.22757e-08	0.0821757	0.131	0.097	0.000504679		CPE	5.51e-05	0.0063681	0.006	0.001	1		PCK1	0.000275606	-0.0103869	0.004	0.01	1
DNAJB4	2.24239e-08	0.121575	0.169	0.132	0.000508037		H2AFX	5.7e-05	0.0560274	0.245	0.214	1		RFX2	0.000278187	-0.0244526	0.043	0.058	1
AAK1	2.24602e-08	-0.0792406	0.214	0.258	0.000508858		NFAM1	5.73e-05	0.0361191	0.111	0.088	1		LGR5	0.000281113	-0.00683102	0.001	0.006	1
NFKBIB	2.32061e-08	0.0697469	0.204	0.163	0.000525758		COLGALT2	5.78e-05	0.00926081	0.009	0.003	1		TOMM22	0.000283958	-0.0623634	0.432	0.469	1
PTTG1	2.3317e-08	0.0739625	0.172	0.134	0.00052827		DDX43	5.78e-05	0.00926081	0.009	0.003	1		PER1	0.000284577	-0.0371497	0.261	0.295	1
ADTRP	2.37015e-08	0.0299828	0.025	0.011	0.000536982		APOL1	5.85e-05	0.022697	0.068	0.05	1		LRP1	0.000290793	-0.0764698	0.295	0.324	1
NRP1	2.37603e-08	0.0721339	0.211	0.168	0.000538314		RP11-196G11.6	5.87e-05	0.0181829	0.021	0.011	1		CYP1B1	0.000291557	-0.0366562	0.069	0.089	1
FAM177A1	2.43341e-08	-0.0968698	0.324	0.371	0.000551314		NCKAP5	6.02e-05	0.00978625	0.011	0.005	1		PRKACA	0.000295535	-0.0336243	0.102	0.125	1
ANXA5	2.50127e-08	0.210695	0.805	0.795	0.000566689		FADS2	6.18e-05	0.0190542	0.031	0.019	1		SPOCK2	0.000296209	-0.0198899	0.042	0.057	1
ENO2	2.51326e-08	-0.0424695	0.038	0.062	0.000569404		GTF2E1	6.2e-05	0.0294439	0.044	0.03	1		SRSF2	0.000297515	-0.0251603	0.683	0.72	1
NCOA7	2.53528e-08	0.0804916	0.142	0.108	0.000574393		TVP23A	6.2e-05	0.0122284	0.015	0.007	1		FAM172A	0.000298213	-0.0266117	0.06	0.078	1
AGR2	2.57443e-08	-0.0340036	0.033	0.056	0.000583262		KIF1B	6.22e-05	0.0528537	0.143	0.118	1		SLC16A6	0.000303308	-0.0219175	0.042	0.057	1
CPA3	2.6305e-08	0.0173584	0.008	0.001	0.000595966		CPQ	6.41e-05	0.0627892	0.236	0.205	1		TPRG1	0.000310958	-0.0159031	0.018	0.029	1
PRAP1	2.66055e-08	0.0336379	0.05	0.03	0.000602773		GBA	6.47e-05	0.0381491	0.208	0.176	1		HS3ST3B1	0.000312439	-0.0175115	0.038	0.052	1
WDR86	2.7094e-08	-0.0165005	0.004	0.015	0.000613842		EPHB2	6.65e-05	0.0254907	0.062	0.045	1		IL13RA1	0.000313554	-0.0640401	0.352	0.38	1
ANKDD1A	2.73758e-08	0.0304147	0.043	0.024	0.000620226		GPR84	6.65e-05	0.0693303	0.191	0.163	1		RP11-727F15.9	0.000314206	-0.043198	0.049	0.066	1
CKS1B	2.74489e-08	0.158983	0.2	0.162	0.000621883		APH1B	6.79e-05	0.0476826	0.2	0.17	1		LURAP1	0.000318209	-0.0104293	0.006	0.012	1
PKP2	2.77022e-08	-0.0276978	0.015	0.031	0.000627622		KIAA0125	6.81e-05	0.010598	0.007	0.002	1		RNF11	0.000319209	-0.0393258	0.171	0.198	1
CALB2	2.83916e-08	0.00770707	0.006	0	0.000643239		SHE	6.82e-05	0.00688201	0.007	0.002	1		ASS1	0.000320519	-0.014229	0.011	0.019	1
IDO1	2.85536e-08	0.0782703	0.032	0.016	0.00064691		NUF2	6.84e-05	0.0192842	0.024	0.014	1		AF124730.4	0.000322936	-0.00741885	0.002	0.007	1
PTGER2	2.85908e-08	-0.0653536	0.151	0.192	0.000647753		RAB8B	7.1e-05	0.0604437	0.245	0.215	1		IFITM2	0.000325812	-0.0447827	0.549	0.582	1
DPEP1	2.86964e-08	-0.0212797	0.011	0.025	0.000650146		MDK	7.11e-05	0.037382	0.092	0.071	1		SAP30L	0.000327258	-0.0146293	0.019	0.03	1
KIAA0101	2.91251e-08	0.181111	0.088	0.061	0.000659858		PLVAP	7.11e-05	0.00854867	0.01	0.004	1		LINC01560	0.00033007	-0.0129095	0.013	0.022	1
SLC1A5	2.96679e-08	0.0666878	0.192	0.152	0.000672157		RP11-79H23.3	7.15e-05	0.00821154	0.008	0.003	1		ELF2	0.00033435	-0.0463542	0.147	0.171	1
MSLN	2.98943e-08	0.0153669	0.016	0.006	0.000677284		BEND6	7.24e-05	0.00690731	0.005	0.001	1		PLP2	0.000339352	-0.11123	0.494	0.522	1
ZNRD1	3.04763e-08	-0.0737451	0.173	0.215	0.000690472		CHEK1	7.27e-05	0.0210233	0.032	0.02	1		SUMO3	0.000341404	-0.0441452	0.498	0.532	1
2022-09-01	3.07087e-08	-0.0563635	0.08	0.112	0.000695736		COMMD1	7.28e-05	0.0500487	0.268	0.234	1		PWWP2B	0.000345617	-0.0222091	0.048	0.064	1
ST6GALNAC3	3.12402e-08	-0.0200138	0.008	0.021	0.000707779		AKAP6	7.32e-05	0.00650785	0.006	0.001	1		HEATR5A	0.000345897	-0.0190165	0.03	0.043	1
COL22A1	3.16215e-08	0.0644911	0.019	0.007	0.000716418		CDC42SE1	7.36e-05	0.112672	0.37	0.346	1		COL4A3BP	0.000346574	-0.0340627	0.125	0.149	1
MLPH	3.2636e-08	0.0267106	0.028	0.013	0.000739401		ST18	7.63e-05	0.0225277	0.036	0.023	1		SLC39A4	0.000348395	-0.0354505	0.145	0.171	1
MGAT4A	3.26987e-08	-0.0862871	0.32	0.371	0.000740821		ADI1	7.78e-05	0.0757913	0.326	0.294	1		PRPF38A	0.00035528	-0.0373173	0.141	0.166	1
RBBP6	3.33555e-08	0.133095	0.376	0.336	0.000755703		CPXM1	7.8e-05	0.00547854	0.004	0.001	1		FCHO1	0.000362284	-0.0209231	0.038	0.053	1
SQSTM1	3.44691e-08	0.177396	0.61	0.576	0.000780932		SIRPA	7.94e-05	0.0920482	0.343	0.315	1		RP11-119B16.2	0.000362677	-0.0171299	0.015	0.025	1
PSMB9	3.50321e-08	0.0929835	0.577	0.532	0.000793688		GNLY	8e-05	0.109524	0.114	0.14	1		LIMS1	0.000363195	-0.0185394	0.589	0.629	1
PRDX1	3.57237e-08	0.0182997	0.789	0.767	0.000809355		GUCY1B3	8.12e-05	0.00959453	0.012	0.005	1		CCDC66	0.00036431	-0.0294102	0.075	0.094	1
ATP6V0E1	3.59251e-08	0.198883	0.851	0.85	0.000813919		PIK3IP1	8.18e-05	0.131838	0.246	0.22	1		RP11-84C10.2	0.000364404	-0.0125916	0.009	0.017	1
UBE2Q2	3.63684e-08	-0.0620055	0.139	0.178	0.000823962		RP11-733O18.1	8.28e-05	0.00774298	0.008	0.003	1		MFF	0.000365091	-0.0443669	0.257	0.287	1
GNG5	3.6392e-08	-0.102877	0.754	0.8	0.000824497		ANKRD28	8.34e-05	0.114902	0.458	0.432	1		SLC12A6	0.000365915	-0.0282462	0.07	0.088	1
DHRS3	3.79159e-08	-0.0892911	0.261	0.308	0.000859022		GAREM1	8.45e-05	0.00695176	0.007	0.002	1		PRKAR2A	0.000365931	-0.0382734	0.121	0.145	1
DST	3.85796e-08	0.058642	0.132	0.099	0.000874059		RP11-114F3.4	8.46e-05	0.0176303	0.028	0.017	1		GRB10	0.000368338	-0.0106584	0.008	0.016	1
SLC31A1	3.92175e-08	0.0979699	0.24	0.199	0.000888512		RP11-624C23.1	8.52e-05	0.0109002	0.012	0.005	1		MPRIP-AS1	0.000368668	-0.00977678	0.004	0.01	1
RP11-160O5.1	3.93708e-08	0.0282091	0.036	0.019	0.000891986		GAL	8.62e-05	0.0782271	0.014	0.007	1		SLF2	0.000370555	-0.0264587	0.056	0.073	1
CDH26	4.00256e-08	-0.0195458	0.007	0.02	0.000906821		MESDC2	8.72e-05	0.0680474	0.296	0.264	1		FLT3	0.000370601	-0.0109504	0.015	0.025	1
SDR42E2	4.21312e-08	-0.0389364	0.034	0.057	0.000954526		CHD2	8.74e-05	0.0732446	0.292	0.262	1		LAGE3	0.000371772	-0.0286408	0.308	0.343	1
SYF2	4.2954e-08	-0.0929566	0.473	0.518	0.000973167		SAMD9	8.75e-05	0.0479914	0.119	0.096	1		RP11-297D21.4	0.000379958	-0.0153746	0.019	0.03	1
YBX1	4.29611e-08	-0.105315	0.912	0.928	0.000973326		KIF17	8.8e-05	0.0115013	0.017	0.008	1		C7orf50	0.000380915	-0.0504552	0.349	0.382	1
FGD5	4.38839e-08	0.0273635	0.044	0.025	0.000994233		TMSB4X	8.81e-05	0.18067	1	1	1		IL21R	0.000387203	-0.0262053	0.029	0.042	1
BRK1	4.48615e-08	-0.0912046	0.699	0.737	0.00101638		LIPA	8.91e-05	0.308611	0.553	0.536	1		EIF4A1	0.000387212	-0.0527714	0.536	0.569	1
ANKRD11	4.58794e-08	-0.0693501	0.182	0.224	0.00103944		TFCP2L1	8.96e-05	0.0161008	0.024	0.014	1		RNF135	0.000392786	-0.0699451	0.208	0.234	1
TTTY15	4.62287e-08	0.0241227	0.033	0.017	0.00104736		GSTT2B	8.97e-05	0.0160395	0.027	0.016	1		RP11-407N17.5	0.000393345	-0.012143	0.009	0.017	1
HIGD2A	4.71864e-08	-0.0861159	0.691	0.744	0.00106905		TRIM22	8.98e-05	0.0766189	0.25	0.221	1		UAP1	0.000394282	-0.0374292	0.126	0.15	1
PLPP3	4.7594e-08	-0.0430592	0.043	0.068	0.00107829		ETV5	8.99e-05	0.045433	0.134	0.109	1		DPH5	0.000396566	-0.0310391	0.074	0.093	1
DENND4A	4.80584e-08	0.0666406	0.124	0.092	0.00108881		MMP3	9.04e-05	0.00479825	0.004	0	1		RAB11B-AS1	0.00039933	-0.0166341	0.025	0.037	1
COL17A1	4.90347e-08	0.0106256	0.008	0.001	0.00111093		MCTP1	9.15e-05	0.0415847	0.147	0.122	1		SET	0.000401889	-0.0504729	0.527	0.558	1
CHID1	4.98557e-08	0.0769688	0.237	0.195	0.00112953		NCLN	9.26e-05	0.0395988	0.142	0.117	1		ZNF559	0.00040993	-0.01712	0.023	0.035	1
CNPY3	5.0572e-08	-0.0827892	0.541	0.588	0.00114576		ACTG2	9.43e-05	0.00514935	0.005	0.001	1		ERH	0.000410584	-0.0367364	0.542	0.584	1
KRTCAP2	5.06384e-08	-0.103652	0.521	0.572	0.00114726		BRCA2	9.65e-05	0.0190297	0.041	0.027	1		MSL3	0.000412253	-0.0373604	0.155	0.181	1
MMP2	5.07354e-08	-0.0791187	0.066	0.094	0.00114946		EID3	9.7e-05	0.019481	0.031	0.02	1		POLR2D	0.000415216	-0.0261224	0.06	0.078	1
TMEM53	5.1274e-08	0.0478781	0.113	0.082	0.00116166		DHX58	9.72e-05	0.0272434	0.055	0.039	1		PAXIP1-AS1	0.000416466	-0.0189696	0.031	0.044	1
SNHG9	5.18708e-08	-0.0820983	0.223	0.267	0.00117519		ADH1B	9.78e-05	0.00442271	0.003	0	1		C21orf58	0.000418519	-0.0116489	0.01	0.018	1
C12orf57	5.22413e-08	-0.200371	0.371	0.409	0.00118358		HSPD1	9.8e-05	0.119269	0.565	0.541	1		CTC-479C5.12	0.000420873	-0.0229251	0.039	0.054	1
PSMB2	5.27022e-08	0.127556	0.463	0.421	0.00119402		CBX6	9.85e-05	0.0514456	0.094	0.074	1		AXIN2	0.000422957	-0.00670293	0.002	0.007	1
CALR	5.38868e-08	0.0946062	0.755	0.717	0.00122086		ANTXR1	9.99e-05	0.0158516	0.018	0.01	1		WDR11	0.000424618	-0.03504	0.086	0.106	1
ARHGAP4	5.41089e-08	0.101505	0.264	0.223	0.00122589		TP53I3	0.0001004	0.0603826	0.154	0.128	1		OMA1	0.00042482	-0.0243288	0.046	0.062	1
NUP214	5.67224e-08	-0.064266	0.294	0.343	0.0012851		CHMP5	0.0001005	0.104691	0.479	0.454	1		ALG13	0.000426361	-0.0368985	0.226	0.256	1
LLNLR-245B6.1	5.78631e-08	-0.0483498	0.079	0.11	0.00131095		PARP12	0.0001006	0.0304752	0.143	0.117	1		CLSTN3	0.000427058	-0.00999411	0.007	0.014	1
PGAM1	5.87065e-08	-0.152721	0.539	0.579	0.00133005		STX4	0.00010098	0.079821	0.372	0.339	1		UBE2E3	0.000427483	-0.0472556	0.223	0.251	1
IL2RG	5.87279e-08	0.0950562	0.331	0.284	0.00133054		ZDHHC19	0.00010105	0.00990936	0.01	0.004	1		CCDC137	0.000427822	-0.0288781	0.066	0.084	1
LAMC2	5.96694e-08	0.0134634	0.01	0.002	0.00135187		GPD1	0.00010148	0.0106805	0.008	0.003	1		SRP19	0.000434302	-0.0427942	0.261	0.292	1
ABCG1	6.03185e-08	-0.0813437	0.187	0.228	0.00136658		SFTA2	0.00010181	0.00989695	0.013	0.006	1		TRMT13	0.000437163	-0.017692	0.026	0.038	1
ZSWIM7	6.22509e-08	-0.0633237	0.234	0.281	0.00141036		DHTKD1	0.00010439	0.0216034	0.041	0.028	1		CHKB-AS1	0.000438456	-0.0118398	0.01	0.018	1
METTL12	6.23397e-08	-0.0649474	0.1	0.133	0.00141237		TNFRSF10B	0.00010489	0.0414747	0.133	0.109	1		RNF181	0.000443917	-0.0768449	0.586	0.618	1
MEF2A	6.47432e-08	-0.0587394	0.204	0.249	0.00146682		IGLL5	0.00010602	0.00811608	0.009	0.003	1		KRAS	0.000445811	-0.0412822	0.169	0.195	1
IRAK3	6.4813e-08	-0.0737434	0.21	0.252	0.0014684		CDT1	0.00010731	0.0272801	0.038	0.025	1		VCL	0.000450725	-0.0251597	0.057	0.074	1
KCNJ15	6.50234e-08	-0.0194807	0.011	0.026	0.00147317		SAT1	0.00010793	0.229	0.993	0.993	1		PFDN6	0.000451515	-0.061598	0.262	0.29	1
S1PR4	6.73528e-08	-0.0430808	0.073	0.104	0.00152594		ISG20	0.00011064	0.0973687	0.28	0.249	1		RP11-834C11.4	0.00045374	-0.0143747	0.009	0.017	1
RP11-54H7.4	6.79753e-08	0.00815087	0.006	0	0.00154005		NQO1	0.00011196	0.0336101	0.058	0.042	1		HPRT1	0.00045716	-0.0379406	0.27	0.304	1
GPR137B	6.80101e-08	0.0809575	0.321	0.275	0.00154084		SDF4	0.00011199	0.0851191	0.43	0.4	1		ZGLP1	0.000459812	-0.029952	0.065	0.082	1
CTD-2020K17.1	7.04199e-08	-0.0333454	0.027	0.047	0.00159543		TMEM37	0.00011293	0.0257908	0.128	0.104	1		RP1-168L15.5	0.000471352	-0.0128598	0.011	0.019	1
CFH	7.11514e-08	0.0205388	0.024	0.01	0.00161201		DDRGK1	0.00011367	0.0863012	0.326	0.296	1		PRR5L	0.000474932	-0.0165243	0.02	0.03	1
CXCL12	7.19324e-08	0.0289002	0.03	0.015	0.0016297		MYO6	0.00011417	0.0208347	0.023	0.014	1		LINC01127	0.000475762	-0.00923939	0.004	0.01	1
CYB5A	7.49186e-08	0.135944	0.314	0.271	0.00169736		PCOLCE	0.00011729	0.0148921	0.022	0.012	1		RAP1B	0.000476648	-0.0436853	0.429	0.464	1
GFRA2	7.72292e-08	0.021571	0.021	0.009	0.00174971		SHMT1	0.00012035	0.0338423	0.072	0.054	1		AC009403.2	0.000485884	-0.0185693	0.024	0.035	1
MAP1LC3B	8.47292e-08	0.174233	0.698	0.689	0.00191963		RAB8A	0.00012145	0.0852124	0.349	0.32	1		MIS18BP1	0.00048974	-0.0344149	0.204	0.235	1
ACOT7	8.54672e-08	0.0577423	0.134	0.101	0.00193634		UBE2S	0.00012369	0.0722416	0.302	0.27	1		CDX1	0.000492338	-0.00314962	0.003	0.008	1
SHCBP1	8.63863e-08	0.0299603	0.032	0.016	0.00195717		HMGB3	0.00012382	0.0597749	0.135	0.111	1		GLIPR2	0.000492597	-0.0628	0.429	0.457	1
OSCAR	8.64608e-08	-0.0617992	0.195	0.238	0.00195886		RASGEF1B	0.00012482	0.0900526	0.394	0.367	1		PTGES3	0.00049924	-0.0482681	0.608	0.647	1
CMKLR1	8.67599e-08	0.0503801	0.107	0.077	0.00196563		S100A3	0.00012773	0.0128971	0.006	0.001	1		BATF	0.000499284	-0.0470041	0.136	0.159	1
CH17-189H20.1	9.04403e-08	-0.0636097	0.127	0.163	0.00204902		IGLV2-14	0.00012859	0.00962143	0.012	0.005	1		PPARG	0.000503091	-0.0190746	0.079	0.099	1
FAM210A	9.24524e-08	0.0941285	0.158	0.125	0.0020946		EPN2	0.00012895	0.0121034	0.017	0.009	1		ZNF573	0.000503684	-0.00966082	0.006	0.013	1
CD1E	9.31222e-08	0.0722302	0.071	0.047	0.00210978		DYRK3	0.00013056	0.0209217	0.038	0.025	1		ELANE	0.000504687	-0.00752323	0.004	0.009	1
ERP44	9.37996e-08	0.118244	0.466	0.424	0.00212512		CENPM	0.00013105	0.0594238	0.051	0.036	1		ID1	0.000509038	-0.0703279	0.191	0.216	1
WBP5	9.37996e-08	0.13326	0.332	0.289	0.00212512		MTHFD1	0.00013163	0.039361	0.093	0.073	1		NAA20	0.000510298	-0.0777219	0.311	0.34	1
AVPI1	9.43738e-08	-0.102227	0.33	0.376	0.00213813		RAMP1	0.00013184	0.0213458	0.032	0.02	1		SCIN	0.00051191	-0.018657	0.013	0.022	1
EPSTI1	9.92653e-08	0.101945	0.537	0.483	0.00224895		TMEM44	0.00013265	0.0127053	0.017	0.009	1		PTAFR	0.000512224	-0.0753234	0.25	0.278	1
CHCHD10	1.00051e-07	-0.150152	0.615	0.663	0.00226675		QRICH1	0.000133	0.0293374	0.085	0.066	1		GAN	0.000515499	-0.0156026	0.018	0.029	1
CCR6	1.01816e-07	0.0306592	0.035	0.019	0.00230675		TUBA1B	0.00013312	0.156959	0.738	0.729	1		TAF7	0.000517745	-0.0640716	0.335	0.362	1
CBLB	1.03089e-07	0.0462337	0.08	0.055	0.00233558		IL10	0.00013399	0.156171	0.175	0.15	1		C14orf166	0.000518353	-0.0427079	0.519	0.556	1
XCL2	1.03651e-07	-0.0261975	0.017	0.034	0.00234831		COX7A1	0.00013985	0.0114361	0.011	0.005	1		PDGFRB	0.000521272	-0.0122237	0.006	0.012	1
KLHL6	1.05449e-07	0.0846235	0.163	0.129	0.00238905		OLFML3	0.0001402	0.0608975	0.081	0.063	1		RP11-326I11.3	0.000522658	-0.0193204	0.024	0.035	1
CTSS	1.06011e-07	0.278288	0.9	0.893	0.00240179		CSF2RA	0.0001421	0.064869	0.355	0.321	1		SF3B5	0.000526778	-0.0502609	0.636	0.676	1
SYT15	1.06022e-07	0.0126233	0.01	0.002	0.00240203		PNPLA6	0.00014242	0.041757	0.164	0.138	1		SLC25A51	0.000527726	-0.0232104	0.045	0.06	1
LAP3	1.06259e-07	0.0799562	0.49	0.44	0.00240741		TFPI	0.00014575	0.0424053	0.064	0.048	1		C8orf44	0.000531741	-0.0119979	0.01	0.019	1
PGK1	1.06596e-07	-0.171039	0.677	0.714	0.00241503		SDHB	0.00014909	0.0904201	0.414	0.386	1		C8orf33	0.000552089	-0.0341551	0.107	0.129	1
AMD1	1.07697e-07	0.127666	0.473	0.435	0.00243999		GINS2	0.00015092	0.0388182	0.035	0.023	1		CEBPZ	0.000552745	-0.0368842	0.12	0.142	1
ALDOA	1.15265e-07	-0.226798	0.866	0.882	0.00261145		IGKV1-9	0.00015158	0.00336542	0.002	0	1		METTL15	0.000553419	-0.0204358	0.04	0.055	1
F11R	1.18478e-07	0.053308	0.121	0.09	0.00268424		MXRA5	0.00015158	0.00336542	0.002	0	1		MAPKAP1	0.000553623	-0.041787	0.183	0.209	1
TUBA4A	1.19439e-07	-0.0584951	0.167	0.208	0.00270601		KLK7	0.00015158	0.00336542	0.002	0	1		C1orf122	0.000554933	-0.0861375	0.328	0.356	1
PIM1	1.19732e-07	0.0934571	0.22	0.181	0.00271265		SAPCD2	0.0001525	0.0211911	0.026	0.016	1		WWOX	0.000555393	-0.0209959	0.032	0.045	1
ACTN2	1.25119e-07	0.00899448	0.006	0	0.00283469		CHST2	0.0001542	0.0307864	0.065	0.049	1		PALLD	0.000562532	-0.0235993	0.12	0.144	1
ITGA3	1.27066e-07	0.0179855	0.022	0.01	0.0028788		PAQR7	0.00015458	0.0145564	0.028	0.017	1		GNAS	0.000562725	-0.0829317	0.579	0.604	1
NOTCH2NL	1.28194e-07	-0.0245206	0.017	0.033	0.00290435		RIPK2	0.00015989	0.0266994	0.411	0.463	1		FURIN	0.000567833	-0.0313028	0.111	0.133	1
CDKN2A	1.2913e-07	0.0840085	0.074	0.05	0.00292557		NUDT9	0.00016048	0.0253815	0.103	0.082	1		H2AFV	0.000568029	-0.00438781	0.501	0.541	1
BCAP31	1.30135e-07	0.179477	0.593	0.559	0.00294835		HMMR	0.00016137	0.0246803	0.024	0.014	1		COPE	0.000568821	-0.0544753	0.661	0.694	1
SFRP4	1.31782e-07	0.00791604	0.006	0	0.00298566		PLXNA1	0.00016237	0.0219163	0.048	0.034	1		RP13-977J11.2	0.00056899	-0.0103708	0.007	0.013	1
SLC1A4	1.32398e-07	0.0600475	0.111	0.081	0.00299961		TRPV4	0.00016456	0.0199415	0.035	0.023	1		HEATR1	0.000570634	-0.0159146	0.027	0.04	1
HLA-C	1.32509e-07	0.188357	0.955	0.952	0.00300213		MKI67	0.00016698	0.0170775	0.043	0.029	1		CLTC	0.000577429	-0.0485131	0.222	0.249	1
TJP2	1.32658e-07	0.0342374	0.052	0.032	0.00300551		IGLV4-69	0.00017078	0.00561875	0.005	0.001	1		CTD-2371O3.2	0.000578938	-0.00589648	0.001	0.005	1
CBX3	1.33705e-07	-0.0642548	0.452	0.505	0.00302921		SECTM1	0.0001713	0.0577753	0.182	0.156	1		ADNP	0.000579105	-0.0269094	0.072	0.091	1
NLRP12	1.34195e-07	-0.0165107	0.005	0.015	0.00304033		TM9SF2	0.00017155	0.0609116	0.326	0.294	1		LIPE-AS1	0.000579819	-0.0330881	0.082	0.101	1
FAM129A	1.3732e-07	-0.0636232	0.129	0.164	0.00311112		PBXIP1	0.00017172	0.0385903	0.103	0.082	1		FLT1	0.000584231	-0.0346485	0.065	0.082	1
TRAT1	1.3889e-07	-0.0323007	0.017	0.033	0.00314669		SDR16C5	0.00017272	0.00449308	0.004	0	1		ELF1	0.000592282	-0.041902	0.441	0.476	1
RP11-552D4.1	1.40153e-07	-0.018054	0.005	0.016	0.00317531		CEP55	0.00017826	0.0248813	0.03	0.019	1		TAX1BP3	0.000592492	-0.057703	0.314	0.342	1
RP11-347P5.1	1.40552e-07	-0.0684344	0.108	0.141	0.00318434		PLPP1	0.00017837	0.0192547	0.037	0.025	1		TMSB10	0.000593953	-0.131031	0.999	1	1
CECR1	1.4088e-07	0.119506	0.42	0.377	0.00319178		ZDHHC14	0.00017962	0.0205634	0.037	0.024	1		RUNX2	0.00059504	-0.0201377	0.035	0.049	1
RP11-556E13.1	1.42627e-07	0.0434267	0.086	0.06	0.00323136		PSAP	0.00018154	0.0772792	0.945	0.937	1		SMAD3	0.000595435	-0.0159135	0.019	0.029	1
MME	1.47865e-07	0.0235673	0.016	0.006	0.00335002		HIST1H2AE	0.00018485	0.0407606	0.061	0.045	1		C22orf46	0.000598237	-0.0169559	0.023	0.034	1
PCBP2	1.47934e-07	-0.0874473	0.637	0.679	0.0033516		IQGAP3	0.00018605	0.0143442	0.017	0.009	1		TTLL3	0.000601465	-0.0146791	0.018	0.028	1
RP11-1398P2.1	1.6003e-07	-0.031413	0.031	0.051	0.00362565		RP3-395M20.9	0.00018755	0.00829802	0.01	0.004	1		SSU72	0.000601707	-0.0678403	0.477	0.508	1
TPMT	1.62012e-07	0.0803829	0.269	0.227	0.00367055		FLNC	0.0001877	0.00374153	0.003	0	1		CAPN10-AS1	0.000603454	-0.0148072	0.02	0.031	1
AGTRAP	1.65359e-07	-0.088404	0.339	0.387	0.00374637		TFF2	0.0001877	0.00374153	0.003	0	1		DOK3	0.000605955	-0.0300962	0.136	0.161	1
SGPL1	1.65575e-07	0.11997	0.217	0.182	0.00375127		NCF4	0.00019186	0.0818804	0.323	0.295	1		COL7A1	0.000610315	-0.00990692	0.008	0.016	1
SPG21	1.66418e-07	-0.0681386	0.496	0.552	0.00377036		HIVEP2	0.00019285	0.0212491	0.038	0.026	1		RP11-410K21.2	0.00061482	-0.00888915	0.002	0.007	1
TTYH2	1.67579e-07	0.0348556	0.058	0.036	0.00379668		MT-ND5	0.00019329	0.0306567	0.921	0.914	1		PKD2	0.00061603	-0.0192023	0.032	0.045	1
PON2	1.67863e-07	0.0579921	0.125	0.094	0.0038031		RP11-127B20.3	0.00019407	0.0191881	0.036	0.024	1		GTF2E2	0.000617421	-0.0335073	0.14	0.164	1
HK2	1.70064e-07	-0.0761642	0.111	0.145	0.00385296		ENPP4	0.00019421	0.023465	0.05	0.035	1		FXYD1	0.000625621	-0.013599	0.01	0.018	1
GIMAP2	1.73936e-07	-0.0562123	0.17	0.211	0.0039407		MYO1D	0.00019492	0.0158202	0.028	0.017	1		CCDC12	0.000629361	-0.0539125	0.273	0.304	1
UNC5B	1.75869e-07	0.0298646	0.044	0.026	0.00398449		RP11-362F19.1	0.00019532	0.013113	0.018	0.01	1		TPST1	0.000629374	-0.0363333	0.05	0.065	1
PRKCA	1.78733e-07	0.0576108	0.103	0.075	0.00404938		TEX14	0.0001968	0.0157843	0.018	0.01	1		PRPF4B	0.000630129	-0.048098	0.163	0.187	1
TIPARP	1.82893e-07	0.103384	0.302	0.261	0.00414363		GSTM3	0.00019764	0.0274218	0.07	0.053	1		CBFA2T2	0.00063979	-0.0183431	0.024	0.036	1
CD207	1.82988e-07	0.0235118	0.009	0.002	0.00414577		CFD	0.00019864	0.103825	0.532	0.513	1		MUC3A	0.000641106	-0.0067917	0.003	0.007	1
ANKH	1.83158e-07	0.0677977	0.163	0.129	0.00414963		NGFRAP1	0.00020015	0.102209	0.236	0.209	1		MARCKS	0.000642311	-0.0154564	0.605	0.563	1
KLF10	1.85303e-07	0.1283	0.375	0.336	0.00419822		TMEM185B	0.0002029	0.0290107	0.07	0.053	1		TNS3	0.000645501	-0.0424517	0.101	0.122	1
MGST1	1.86908e-07	0.00886846	0.195	0.24	0.00423459		SAMHD1	0.00020482	0.0658667	0.455	0.422	1		HNRNPA0	0.000659463	-0.0212536	0.569	0.616	1
C9orf139	1.87179e-07	-0.0170223	0.007	0.019	0.00424072		STAT4	0.00020513	0.0252705	0.071	0.054	1		SLC12A8	0.000659702	-0.0161006	0.008	0.015	1
MAP4K4	1.87967e-07	-0.0417675	0.08	0.11	0.00425859		APOL2	0.00020545	0.0336502	0.112	0.091	1		CHMP4A	0.000659974	-0.0478423	0.387	0.422	1
RPP25	1.88681e-07	0.0491698	0.103	0.075	0.00427476		SYNPO2	0.00020597	0.00923408	0.009	0.004	1		PLA2G2D	0.000660592	-0.0442192	0.014	0.023	1
DCBLD2	1.90006e-07	0.0159996	0.017	0.006	0.00430477		SIGLEC11	0.00021343	0.0149067	0.024	0.015	1		SRSF9	0.000661106	-0.0300849	0.573	0.613	1
CNIH1	1.97666e-07	-0.0764115	0.395	0.443	0.00447833		DNM2	0.00021354	0.0674465	0.27	0.243	1		ATP2B1	0.000666069	-0.00957576	0.388	0.428	1
STK17B	1.99091e-07	-0.0950424	0.302	0.345	0.0045106		SLC35F2	0.00021354	0.0205891	0.046	0.032	1		MYO1F	0.00066975	-0.0400894	0.354	0.386	1
LILRA5	1.99515e-07	0.0708233	0.122	0.092	0.0045202		DBNL	0.00021469	0.112159	0.427	0.403	1		PTPN7	0.000669836	-0.0587009	0.159	0.183	1
UBL5	2.02772e-07	-0.108232	0.811	0.848	0.004594		DIO3	0.00021968	0.00493877	0.004	0.001	1		AURKAIP1	0.000676388	-0.0719544	0.519	0.554	1
MVB12B	2.04075e-07	0.0245777	0.034	0.018	0.00462352		SLC45A4	0.00022034	0.0172389	0.03	0.019	1		GLOD4	0.000687377	-0.0479159	0.193	0.219	1
GSDMD	2.05162e-07	0.0883816	0.297	0.255	0.00464816		GZMB	0.00022129	0.0187546	0.083	0.105	1		PHOSPHO1	0.000688123	-0.00375458	0	0.002	1
TMEM170B	2.06125e-07	-0.0368544	0.057	0.083	0.00466996		TIMELESS	0.00022253	0.0155103	0.024	0.014	1		C4orf48	0.000691267	-0.07656	0.586	0.61	1
TCEB2	2.09122e-07	-0.0766161	0.865	0.894	0.00473788		ZNF812P	0.00022378	0.0175953	0.022	0.013	1		CHRAC1	0.000693277	-0.0342738	0.153	0.177	1
2022-09-09	2.16134e-07	0.107742	0.27	0.231	0.00489673		CHST11	0.00022473	0.0526684	0.311	0.282	1		USP36	0.000694054	-0.0338361	0.138	0.161	1
EIF4B	2.19705e-07	-0.0695611	0.367	0.418	0.00497763		ALAS1	0.00022645	0.0531046	0.17	0.145	1		A1BG	0.000699954	-0.0499884	0.205	0.231	1
MICAL1	2.23436e-07	0.0667484	0.184	0.148	0.00506216		PAK1	0.00022759	0.098804	0.244	0.218	1		PYCARD	0.000700651	-0.0468021	0.681	0.72	1
NR4A3	2.23528e-07	-0.0717588	0.285	0.332	0.00506426		MAFB	0.00022793	0.0670482	0.637	0.6	1		KISS1R	0.000718326	-0.0061471	0.002	0.006	1
AOAH	2.23809e-07	0.0868794	0.265	0.225	0.00507061		CANX	0.00022879	0.0778169	0.549	0.53	1		STXBP5-AS1	0.000722977	-0.0112976	0.007	0.013	1
IGKV1-5	2.31281e-07	0.0121546	0.011	0.003	0.0052399		RAB10	0.00023136	0.0556963	0.379	0.347	1		MAML1	0.000725627	-0.0240273	0.054	0.07	1
BAZ1A	2.34687e-07	0.1318	0.42	0.385	0.00531706		RHBDD3	0.00023211	0.0221395	0.065	0.048	1		SMIM8	0.000728313	-0.0214836	0.049	0.064	1
NBEAL2	2.37787e-07	-0.032599	0.043	0.066	0.00538731		AP1S3	0.00023255	0.0173716	0.029	0.019	1		LPIN1	0.00073012	-0.0235287	0.073	0.091	1
ADCY3	2.38629e-07	0.044783	0.102	0.074	0.00540639		FARS2	0.00023268	0.0268646	0.073	0.055	1		CYCS	0.000736032	-0.0557149	0.755	0.786	1
OLFML2B	2.39033e-07	0.0481365	0.149	0.115	0.00541554		AC058791.1	0.00023325	0.0463146	0.126	0.104	1		ASIP	0.000741256	-0.0139122	0.013	0.021	1
CNPY2	2.41656e-07	0.0793755	0.357	0.313	0.00547495		SERTAD3	0.0002343	0.0456358	0.16	0.136	1		VPS4B	0.000748951	-0.0373442	0.148	0.171	1
MRC1	2.43329e-07	0.120913	0.279	0.238	0.00551286		PRR11	0.00023682	0.0219758	0.032	0.021	1		PIK3CA	0.000753338	-0.0188763	0.035	0.049	1
UPK2	2.43904e-07	0.00716751	0.005	0	0.00552588		SLC35A2	0.00023708	0.0354589	0.111	0.09	1		BOLA2B	0.000753591	-0.0251998	0.055	0.071	1
GCNT3	2.46429e-07	0.0106393	0.01	0.002	0.00558311		NUDT14	0.00023781	0.0445031	0.21	0.183	1		LYSMD3	0.000754439	-0.0200965	0.037	0.051	1
SPIDR	2.48063e-07	-0.0382407	0.053	0.078	0.00562012		DAPK1	0.0002389	0.0586207	0.209	0.183	1		NFYC	0.000757877	-0.0383223	0.165	0.189	1
CLEC11A	2.50964e-07	0.117568	0.212	0.175	0.00568585		MFSD11	0.00023922	0.0440718	0.15	0.126	1		RP3-394A18.1	0.000759923	-0.0147403	0.018	0.028	1
HMGCS1	2.51294e-07	0.054114	0.111	0.082	0.00569332		FKBP1C	0.00024119	0.00743922	0.008	0.003	1		RALGAPA2	0.000774681	-0.0160585	0.019	0.029	1
PPP1R14B	2.53522e-07	-0.0872676	0.185	0.224	0.00574379		ANKRD36C	0.00024205	0.0286506	0.061	0.045	1		RP11-708J19.1	0.000775606	-0.0177213	0.03	0.042	1
TIMP3	2.53715e-07	0.0622971	0.033	0.017	0.00574816		CHKA	0.00024348	0.0429397	0.128	0.106	1		AC002310.12	0.000788304	-0.0124247	0.013	0.021	1
ANKRD9	2.55644e-07	0.0521954	0.101	0.073	0.00579187		EMC7	0.00024349	0.0846152	0.352	0.326	1		SLC46A2	0.000792224	-0.0128122	0.012	0.02	1
EEF2	2.55752e-07	-0.0460288	0.768	0.813	0.00579432		CLK1	0.00024571	0.135176	0.585	0.57	1		FAM103A1	0.000808755	-0.0377101	0.2	0.226	1
PDIA4	2.55956e-07	0.0669511	0.361	0.314	0.00579893		PARP14	0.00024728	0.0483301	0.24	0.212	1		BHLHE40-AS1	0.000811193	-0.00770838	0.002	0.007	1
SLC22A18	2.57537e-07	0.0591025	0.158	0.124	0.00583476		TPP1	0.00025012	0.0700595	0.613	0.584	1		TBC1D7	0.000817786	-0.0348018	0.126	0.148	1
CSTB	2.59071e-07	-0.489577	0.854	0.861	0.00586951		DNMT1	0.00025416	0.0350484	0.217	0.188	1		HIF1AN	0.00081794	-0.017626	0.039	0.053	1
SLC25A25	2.67758e-07	0.0484046	0.097	0.07	0.00606633		YIPF3	0.00025466	0.0460964	0.268	0.237	1		SDHAF3	0.000818684	-0.0286991	0.106	0.127	1
DHCR24	2.72316e-07	0.0272553	0.03	0.015	0.00616959		ZNF788	0.00025748	0.00918071	0.011	0.005	1		HEBP2	0.000824796	-0.0543459	0.228	0.254	1
CD274	2.83525e-07	0.0326851	0.048	0.029	0.00642354		NRIP3	0.00025791	0.0460634	0.15	0.127	1		NDUFAF2	0.000832178	-0.0421344	0.145	0.168	1
EMILIN1	2.86808e-07	0.0273686	0.035	0.019	0.00649793		SLC20A1	0.00025808	0.0581498	0.298	0.268	1		TIMM9	0.000839941	-0.0358558	0.176	0.201	1
ATP5L	2.8783e-07	-0.0485532	0.895	0.926	0.00652107		H2AFJ	0.00026052	0.0820353	0.568	0.541	1		MT1E	0.000846979	-0.0998493	0.148	0.17	1
ALG5	2.8838e-07	0.0840425	0.281	0.24	0.00653355		WSB1	0.00026094	0.10344	0.596	0.577	1		TMEM181	0.000853899	-0.0185044	0.042	0.057	1
NEURL3	2.94714e-07	0.0233195	0.024	0.011	0.00667705		USP38	0.0002627	0.0356831	0.102	0.082	1		LINC01126	0.000866348	-0.0107446	0.009	0.016	1
CLIP4	3.02001e-07	-0.037792	0.065	0.093	0.00684212		RTN1	0.00026374	0.0382353	0.121	0.099	1		SH2D1A	0.000867095	-0.0159464	0.03	0.042	1
POLE4	3.08378e-07	-0.0756002	0.376	0.423	0.00698662		APH1A	0.00026492	0.0921595	0.433	0.407	1		HSPA13	0.000868555	-0.0247399	0.052	0.068	1
XCL1	3.11148e-07	-0.0225481	0.009	0.022	0.00704937		CYB561D2	0.0002653	0.041299	0.221	0.193	1		PRKCE	0.000869472	-0.0195306	0.029	0.041	1
SNAPC1	3.1132e-07	0.169342	0.2	0.167	0.00705326		RP11-707G18.1	0.00026648	0.0389317	0.115	0.094	1		TRAF3IP3	0.000872172	-0.0318451	0.103	0.123	1
CRTAP	3.11996e-07	-0.0915333	0.287	0.329	0.00706859		MSANTD3	0.00027264	0.0188194	0.057	0.042	1		REG1A	0.000873791	-0.0172193	0.001	0.004	1
TPM1	3.1673e-07	-0.0682031	0.107	0.138	0.00717584		PIH1D2	0.00027457	0.00456342	0.004	0.001	1		CCDC149	0.000875234	-0.0126169	0.011	0.019	1
EGLN3	3.18301e-07	-0.0383804	0.038	0.059	0.00721144		RABGAP1L	0.00027518	0.0452519	0.151	0.127	1		PVRL3	0.000876073	-0.00686396	0.003	0.007	1
NDUFA12	3.19108e-07	0.108775	0.443	0.405	0.00722972		RAD51AP1	0.00027533	0.0310316	0.059	0.043	1		SPIB	0.000893756	-0.0125986	0.021	0.032	1
AGRN	3.26581e-07	0.0268158	0.043	0.026	0.00739903		PTPRC	0.00027698	0.0631615	0.568	0.542	1		JTB	0.00089969	-0.0538501	0.595	0.631	1
HOTAIRM1	3.30348e-07	-0.055251	0.161	0.198	0.00748435		C1orf21	0.00027873	0.0360459	0.094	0.074	1		DNASE2	0.000900471	-0.0911965	0.365	0.395	1
ISYNA1	3.3781e-07	0.0263312	0.042	0.024	0.00765342		ACO2	0.00028018	0.0501275	0.224	0.197	1		ERVK3-1	0.000900598	-0.0320279	0.072	0.09	1
IL15RA	3.3804e-07	0.0406099	0.084	0.059	0.00765864		THNSL2	0.00028575	0.0165475	0.03	0.019	1		GRB7	0.00090578	-0.00774016	0.003	0.008	1
THAP9-AS1	3.40903e-07	0.0841703	0.196	0.161	0.0077235		AKR1A1	0.00028816	0.0530389	0.533	0.505	1		CH507-9B2.1	0.00091226	-0.0108757	0.008	0.016	1
UBE3A	3.44686e-07	-0.0690711	0.161	0.197	0.00780921		DDOST	0.00028908	0.0701169	0.334	0.308	1		ZNF292	0.000924729	-0.0330041	0.105	0.125	1
PCBP1	3.46919e-07	-0.0474505	0.69	0.742	0.00785979		ANKRD22	0.00028964	0.0421567	0.137	0.114	1		ZNF587	0.000927832	-0.0137908	0.016	0.025	1
C8orf4	3.60133e-07	-0.0147956	0.004	0.013	0.00815918		DLL1	0.0002898	0.0131321	0.014	0.007	1		IBSP	0.000930652	-0.0089283	0.001	0.005	1
RAD9A	3.63794e-07	0.0589984	0.115	0.086	0.00824212		TSPAN33	0.00028999	0.0276476	0.074	0.057	1		IGFBP7	0.000939979	-0.0510924	0.141	0.164	1
CYSLTR1	3.63898e-07	0.0537094	0.115	0.086	0.00824446		COL18A1	0.00029011	0.013085	0.024	0.014	1		TRIOBP	0.000948018	-0.0282367	0.079	0.097	1
QPRT	3.64366e-07	0.0479583	0.077	0.053	0.00825509		FGFR1	0.00029153	0.0246601	0.038	0.026	1		RBAK-RBAKDN	0.000948792	-0.013779	0.015	0.025	1
CCL5	3.67213e-07	-0.0921995	0.273	0.322	0.00831958		FOXRED2	0.00029483	0.0159536	0.03	0.019	1		FAM127A	0.000959439	-0.0370826	0.161	0.185	1
HTRA1	3.68699e-07	-0.095343	0.084	0.113	0.00835324		CALD1	0.00029879	0.00839033	0.02	0.011	1		PQLC3	0.000966035	-0.0438951	0.258	0.286	1
DEFB1	3.70268e-07	-0.0138367	0.049	0.074	0.00838878		PARD6G-AS1	0.00029928	0.0235841	0.036	0.024	1		PMPCB	0.000981091	-0.048656	0.18	0.204	1
ADSSL1	3.77948e-07	-0.0275674	0.02	0.037	0.00856278		ZNF189	0.00030156	0.0188931	0.036	0.024	1		EMP3	0.000987451	-0.031527	0.82	0.854	1
SLFN11	3.85933e-07	-0.0497718	0.094	0.124	0.0087437		NAPA	0.00030211	0.0972185	0.41	0.384	1		PDE2A	0.000991941	-0.0106665	0.014	0.022	1
GPX2	3.89701e-07	-0.0377531	0.048	0.072	0.00882906		CREBRF	0.00030375	0.0560896	0.211	0.185	1		CALM3	0.000998263	-0.12062	0.589	0.625	1
CENPP	3.92276e-07	0.0291429	0.036	0.02	0.0088874		MAOB	0.00030385	0.0030598	0.002	0	1		SPATA13	0.00100273	-0.0276765	0.093	0.112	1
TMEM80	3.94771e-07	-0.0333217	0.052	0.077	0.00894394		FOXI1	0.00030385	0.00336542	0.002	0	1		RASSF2	0.00101598	-0.0403	0.113	0.134	1
CR1	3.98698e-07	-0.0366782	0.045	0.068	0.00903291		RNF114	0.00030435	0.0801534	0.342	0.316	1		ANKRD29	0.0010213	-0.0176642	0.022	0.033	1
TAPBP	3.99261e-07	0.0955501	0.521	0.477	0.00904565		SH2D4B	0.00030522	0.00575886	0.005	0.001	1		CD8B	0.00102693	-0.0163043	0.022	0.033	1
TJP1	4.00072e-07	0.0109425	0.01	0.003	0.00906403		NFATC1	0.00030559	0.035468	0.096	0.076	1		PLA2G2C	0.00102841	-0.00447551	0.001	0.004	1
PAOX	4.02523e-07	0.03035	0.052	0.032	0.00911955		MYO5A	0.00031049	0.0345691	0.122	0.1	1		CFTR	0.00102841	-0.00447551	0.001	0.004	1
CXCL10	4.03046e-07	-0.0635286	0.121	0.091	0.0091314		GLRX	0.00031371	0.151054	0.58	0.565	1		NUP58	0.00103147	-0.0314797	0.145	0.168	1
SLC19A1	4.11387e-07	0.0353807	0.07	0.048	0.00932039		TUBB2A	0.00031383	0.0640441	0.169	0.144	1		RP11-490O6.2	0.0010445	-0.0231818	0.041	0.055	1
PYM1	4.14818e-07	-0.0613882	0.189	0.228	0.00939812		MCM7	0.00031881	0.0691555	0.089	0.07	1		PTBP3	0.0010593	-0.0390077	0.204	0.23	1
BATF3	4.16308e-07	0.045628	0.071	0.048	0.00943187		MYH9	0.0003204	0.0535397	0.35	0.319	1		EMC6	0.00106096	-0.038893	0.268	0.298	1
ISCU	4.1696e-07	0.15038	0.485	0.448	0.00944664		DTX2	0.00032128	0.0308746	0.095	0.076	1		BNIP2	0.0010636	-0.0362645	0.293	0.322	1
GUCA2B	4.18933e-07	0.0070977	0.005	0	0.00949135		SGTA	0.00032473	0.0458441	0.169	0.144	1		SMAD2	0.00106951	-0.0351419	0.144	0.167	1
PRSS2	4.19102e-07	0.00648807	0.005	0	0.00949517		CCDC74A	0.00032545	0.0102681	0.012	0.006	1		ALKBH7	0.00108053	-0.0507469	0.467	0.5	1
CTD-2313J17.6	4.25643e-07	0.0310392	0.051	0.032	0.00964336		DNAJC5B	0.00032547	0.0243294	0.104	0.083	1		PDCL3	0.00109898	-0.0380694	0.238	0.266	1
C10orf35	4.25959e-07	0.013648	0.014	0.005	0.00965052		FGF7	0.00032924	0.00418784	0.003	0	1		CD99	0.00110266	-0.00172023	0.648	0.614	1
KDM5D	4.32858e-07	0.0246292	0.038	0.022	0.00980684		HIST1H3B	0.00033097	0.00324874	0.003	0	1		SDPR	0.00110653	-0.017204	0.004	0.01	1
TGFBR1	4.5402e-07	-0.063209	0.146	0.182	0.0102863		PCF11	0.0003331	0.0542159	0.308	0.279	1		MNDA	0.00110795	-0.0662294	0.524	0.556	1
PHACTR1	4.57382e-07	-0.101363	0.478	0.517	0.0103624		CHIT1	0.00033323	0.0196335	0.043	0.03	1		CHAC1	0.00111834	-0.0109383	0.004	0.01	1
MXI1	4.61764e-07	-0.0503964	0.09	0.121	0.0104617		USP9Y	0.00033461	0.0109265	0.015	0.008	1		RMRP	0.00112473	-0.0101973	0.006	0.012	1
LILRB2	4.63162e-07	0.0962851	0.281	0.242	0.0104934		KCNK7	0.00033963	0.00627328	0.006	0.002	1		KMT5C	0.0011248	-0.022396	0.037	0.05	1
TOMM20	4.63571e-07	-0.0679613	0.497	0.551	0.0105027		PSMC4	0.00034506	0.0936008	0.296	0.271	1		RBM26	0.00114248	-0.0321115	0.097	0.117	1
IL4I1	4.65057e-07	-0.0390022	0.311	0.261	0.0105363		RP11-540A21.2	0.00035	0.0170993	0.037	0.025	1		RAI14	0.00116701	-0.0204555	0.029	0.04	1
FADS1	4.7299e-07	0.0586045	0.108	0.08	0.0107161		TMEM26	0.00035244	0.00748314	0.009	0.004	1		HCRT	0.00117786	-0.00782834	0.004	0.009	1
BACE2	4.75116e-07	0.0148325	0.016	0.006	0.0107642		RRM2	0.00036032	0.0530349	0.036	0.024	1		LINC00324	0.00118009	-0.0123775	0.022	0.032	1
CDKN2AIP	4.7529e-07	0.0545289	0.129	0.099	0.0107682		WFS1	0.00036072	0.0191848	0.029	0.019	1		PNPLA8	0.00118475	-0.0339987	0.258	0.287	1
NHP2	4.97573e-07	-0.113231	0.39	0.433	0.011273		PSMD11	0.00036135	0.0526126	0.269	0.239	1		CIB1	0.00119001	-0.0445801	0.644	0.677	1
TYMS	4.98899e-07	0.106603	0.059	0.039	0.0113031		USP46-AS1	0.00036725	0.00827193	0.011	0.005	1		C20orf196	0.00119206	-0.0282517	0.086	0.105	1
TP53I13	4.99685e-07	0.0670407	0.183	0.148	0.0113209		DPT	0.00036995	0.00381205	0.003	0	1		RP4-644L1.2	0.001196	-0.00951494	0.003	0.007	1
SELM	5.12169e-07	0.0699381	0.142	0.111	0.0116037		LY6D	0.00036995	0.00381205	0.003	0	1		RAD1	0.00119829	-0.0197958	0.062	0.078	1
RP11-443B7.3	5.2209e-07	-0.0206081	0.013	0.026	0.0118285		TAL1	0.00037205	0.00587818	0.003	0	1		SLC16A7	0.00119956	-0.0138849	0.02	0.03	1
MMP24-AS1	5.36273e-07	-0.0903621	0.363	0.405	0.0121498		TNFRSF10D	0.00037313	0.0256641	0.054	0.039	1		ORAI3	0.00120324	-0.0422978	0.159	0.182	1
PPT1	5.399e-07	0.165563	0.654	0.623	0.012232		DNPH1	0.00037748	0.059822	0.407	0.376	1		CASC15	0.00120806	-0.00601976	0.003	0.007	1
BAMBI	5.46633e-07	0.0339045	0.042	0.025	0.0123845		RTN4	0.0003816	0.147551	0.745	0.743	1		GLUL	0.00121437	-0.0183566	0.842	0.869	1
SPTBN1	5.49555e-07	-0.030156	0.031	0.05	0.0124507		HEXB	0.00038172	0.162707	0.607	0.6	1		GMFG	0.00122027	-0.0293154	0.768	0.797	1
CEBPB	5.59785e-07	0.098641	0.854	0.897	0.0126825		CDCP1	0.00038432	0.030641	0.089	0.07	1		UBXN10-AS1	0.00122296	-0.00711348	0.003	0.008	1
VIM	5.70606e-07	-0.28598	0.962	0.974	0.0129277		TMEM55B	0.00038522	0.0466657	0.175	0.151	1		RP13-516M14.4	0.00122816	-0.0184968	0.021	0.031	1
AL928768.3	5.75132e-07	0.0139026	0.009	0.002	0.0130302		MAMDC2	0.00038641	0.00767348	0.007	0.002	1		MAL	0.00122913	-0.00881992	0.005	0.011	1
ENG	5.83823e-07	0.0615	0.33	0.284	0.0132271		NEDD4L	0.00038919	0.0233095	0.067	0.051	1		LY96	0.00124169	-0.0707984	0.69	0.716	1
TUBB4B	5.94047e-07	0.270756	0.611	0.608	0.0134587		WWP1	0.00038927	0.0272835	0.079	0.062	1		BMI1	0.00126265	-0.0203629	0.052	0.067	1
CD2AP	5.96446e-07	0.0418166	0.118	0.089	0.0135131		DHRSX	0.00039066	0.0503187	0.174	0.15	1		RPIA	0.00126281	-0.0315412	0.141	0.164	1
SDCBP	5.97106e-07	-0.0402609	0.83	0.858	0.013528		LAMP3	0.00039096	0.0196441	0.021	0.012	1		PDK1	0.00126544	-0.0245392	0.045	0.059	1
CD72	6.19387e-07	0.0927789	0.224	0.188	0.0140328		GAK	0.00039263	0.041624	0.158	0.134	1		TBCB	0.00126821	-0.0302682	0.396	0.434	1
IGFBP2	6.26129e-07	0.0528989	0.031	0.017	0.0141856		C16orf45	0.00039615	0.012562	0.019	0.011	1		SLC24A4	0.0012708	-0.0189266	0.037	0.05	1
SERPINE2	6.32558e-07	0.0127024	0.013	0.004	0.0143312		CD81	0.00039864	0.0918998	0.521	0.497	1		LZTFL1	0.00127415	-0.0152948	0.023	0.034	1
RMDN3	6.37801e-07	0.0951978	0.198	0.162	0.01445		MSL2	0.00040027	0.0263056	0.071	0.055	1		CRK	0.00127998	-0.0309397	0.133	0.155	1
JAZF1	6.38967e-07	-0.0475021	0.089	0.118	0.0144764		RP11-334J6.6	0.00040324	0.00463373	0.004	0.001	1		PROK2	0.00128275	-0.0124247	0.009	0.016	1
JOSD1	6.45633e-07	-0.0707012	0.213	0.252	0.0146275		P2RY6	0.00040427	0.0270658	0.086	0.067	1		EBLN3	0.00128897	-0.0252517	0.103	0.123	1
NFKB2	6.6224e-07	0.0659706	0.24	0.201	0.0150037		RHOD	0.00040578	0.00678702	0.006	0.002	1		DOCK8	0.0012913	-0.051642	0.208	0.232	1
IGSF8	6.6849e-07	0.0339236	0.079	0.056	0.0151453		OGFOD3	0.00041048	0.0401194	0.159	0.135	1		APPL1	0.0012945	-0.0415999	0.176	0.201	1
RSU1	6.69367e-07	0.0816522	0.337	0.295	0.0151652		SLC9A9	0.0004109	0.0304461	0.092	0.073	1		SEPSECS-AS1	0.00130133	-0.0169904	0.029	0.041	1
QSOX1	6.77801e-07	0.0869793	0.321	0.28	0.0153563		EZR	0.00041116	0.121776	0.448	0.427	1		THBS3	0.00130679	-0.016482	0.02	0.03	1
MITD1	6.7962e-07	-0.0635473	0.152	0.188	0.0153975		SIPA1L1	0.00041371	0.0335942	0.109	0.089	1		XBP1	0.00131134	-0.0230213	0.528	0.561	1
C8orf59	6.93963e-07	-0.0668412	0.347	0.394	0.0157224		TRIM29	0.00041446	0.00538403	0.005	0.001	1		ASGR2	0.00132054	-0.0165254	0.035	0.047	1
PSEN2	6.95105e-07	0.044368	0.074	0.051	0.0157483		NDUFS8	0.00041952	0.108185	0.521	0.503	1		ZNF791	0.00141003	-0.0250591	0.07	0.086	1
MMP10	6.96406e-07	0.0158585	0.008	0.001	0.0157778		PLEKHF1	0.00042515	0.0195795	0.027	0.017	1		CLEC7A	0.00141065	-0.0368187	0.63	0.669	1
NBL1	7.02031e-07	0.0264132	0.047	0.029	0.0159052		PNPT1	0.00042583	0.0282686	0.088	0.07	1		SRI	0.00141528	-0.0661179	0.396	0.425	1
DDX58	7.15306e-07	0.0275125	0.042	0.025	0.016206		PKM	0.00042627	0.0131769	0.766	0.74	1		CD180	0.00141581	-0.0382857	0.103	0.123	1
AC079767.4	7.16476e-07	-0.049745	0.083	0.111	0.0162325		ARAP1	0.0004303	0.035043	0.169	0.144	1		JAK3	0.00143419	-0.019174	0.04	0.053	1
MRPL33	7.21249e-07	-0.072702	0.435	0.482	0.0163406		ANXA2	0.00043102	0.00018683	0.839	0.819	1		RASSF1-AS1	0.00144018	-0.0114776	0.011	0.019	1
TSPAN13	7.63608e-07	0.0606962	0.054	0.035	0.0173003		CBR1	0.00043996	0.0779005	0.254	0.227	1		AC093818.1	0.00144051	-0.00960299	0.007	0.013	1
C1S	7.83325e-07	0.0175569	0.025	0.012	0.017747		S1PR2	0.00045682	0.0216063	0.058	0.043	1		C9orf106	0.00144457	-0.00999411	0.007	0.013	1
NUCB2	7.89677e-07	0.0540251	0.18	0.145	0.0178909		PRCP	0.00045793	0.0486396	0.352	0.321	1		SYNE1	0.00144521	-0.0233706	0.044	0.058	1
LIN7A	7.91061e-07	-0.0157755	0.007	0.018	0.0179223		CPEB4	0.00047352	0.0501542	0.22	0.193	1		TPRG1L	0.001461	-0.0174221	0.028	0.039	1
NPHS1	7.99828e-07	0.00859425	0.006	0.001	0.0181209		ECSCR.1	0.0004801	0.00409367	0.006	0.002	1		COPS2	0.00146921	-0.0297287	0.188	0.214	1
PARP10	8.22911e-07	0.0592314	0.147	0.116	0.0186439		PKMYT1	0.00048773	0.0221778	0.023	0.014	1		ZNF511	0.00147587	-0.0423016	0.208	0.232	1
GMFB	8.35053e-07	-0.0596636	0.162	0.198	0.018919		TOR4A	0.00048875	0.0209337	0.06	0.045	1		LRRFIP1	0.00147638	-0.0745691	0.569	0.59	1
CYSLTR2	8.38353e-07	0.0208373	0.023	0.011	0.0189937		SPTAN1	0.00049506	0.0297157	0.152	0.129	1		SNHG19	0.00149226	-0.0285783	0.062	0.078	1
C10orf54	8.38877e-07	0.180301	0.563	0.53	0.0190056		SRGAP2C	0.0004995	0.0318592	0.141	0.118	1		MIR646HG	0.00149396	-0.00661407	0.002	0.006	1
ZNF395	8.45141e-07	-0.0233174	0.024	0.041	0.0191475		C5orf56	0.00049951	0.0308824	0.096	0.077	1		TMEM71	0.00149404	-0.0166445	0.052	0.067	1
TNS1	8.55084e-07	-0.0401342	0.064	0.09	0.0193728		NRARP	0.00050153	0.0171878	0.021	0.013	1		AGR3	0.00149475	-0.00479948	0.001	0.004	1
ERCC1	8.67628e-07	-0.0759243	0.32	0.364	0.019657		MYBL2	0.00050322	0.0292558	0.028	0.018	1		ITK	0.00149559	-0.0127575	0.018	0.027	1
MXRA8	8.90334e-07	0.00761158	0.006	0.001	0.0201714		IL20	0.00051198	0.00566078	0.004	0.001	1		PTPN18	0.00149813	-0.0320521	0.299	0.329	1
NR0B2	8.93348e-07	-0.00907696	0.001	0.007	0.0202397		ICAM2	0.0005176	0.0420938	0.143	0.121	1		HSD17B4	0.00150909	-0.0510058	0.21	0.236	1
ITGAE	8.96126e-07	-0.0628921	0.207	0.247	0.0203026		HACD4	0.00051763	0.0547342	0.255	0.228	1		RP4-781K5.4	0.00151268	-0.00447551	0.001	0.004	1
PGLYRP2	9.0765e-07	-0.0134049	0.004	0.012	0.0205637		SEC24A	0.00052621	0.0274629	0.076	0.06	1		NETO2	0.00151384	-0.0341012	0.094	0.113	1
SLC7A8	9.11978e-07	0.0416195	0.094	0.069	0.0206618		MMP25	0.00053243	0.0127941	0.02	0.012	1		RECK	0.001514	-0.0227089	0.034	0.046	1
SLC46A1	9.26821e-07	0.0354075	0.058	0.038	0.0209981		FUT1	0.00053402	0.00545414	0.005	0.001	1		RP11-11N9.4	0.00153347	-0.033	0.112	0.132	1
NCOA2	9.58595e-07	-0.0329662	0.041	0.063	0.0217179		THEM6	0.00053529	0.0219109	0.064	0.048	1		CP	0.00154459	-0.0111705	0.004	0.009	1
AHR	9.82714e-07	0.105312	0.317	0.283	0.0222644		FBLN2	0.00053608	0.00491471	0.005	0.001	1		TESK2	0.00155444	-0.0146021	0.022	0.032	1
TRAPPC1	9.92057e-07	-0.0881764	0.571	0.625	0.0224761		SH3PXD2A	0.00053962	0.0177223	0.039	0.027	1		FXR1	0.00155617	-0.0366146	0.223	0.249	1
KCNE3	9.98916e-07	-0.0472488	0.085	0.114	0.0226314		SFN	0.00054004	0.0186095	0.045	0.032	1		FAM20C	0.00156297	-0.042481	0.124	0.144	1
PHGR1	9.99825e-07	0.0405846	0.114	0.086	0.022652		OSBPL1A	0.00054111	0.0314672	0.121	0.1	1		FAF2	0.00156449	-0.0241289	0.057	0.072	1
TMEM175	1.00065e-06	0.0378252	0.094	0.068	0.0226708		RP11-20I23.13	0.00054308	0.00717957	0.009	0.004	1		RRP36	0.00156991	-0.0269541	0.056	0.071	1
PYURF	1.00111e-06	-0.0459427	0.408	0.462	0.0226812		GDI2	0.00054372	0.0144434	0.568	0.616	1		EGLN1	0.00157035	-0.0258966	0.097	0.116	1
LGALS9	1.00484e-06	0.131318	0.56	0.52	0.0227656		PTPN1	0.00054452	0.0551027	0.311	0.282	1		TTC14	0.00157748	-0.0266757	0.1	0.119	1
COX5B	1.03564e-06	-0.109933	0.8	0.845	0.0234635		TOR1B	0.00055624	0.0285665	0.07	0.054	1		EZH1	0.00158058	-0.0165078	0.032	0.044	1
PIK3R2	1.03768e-06	-0.0166249	0.007	0.018	0.0235096		COL5A1	0.00055862	0.00446929	0.004	0.001	1		SERPINE1	0.0015841	-0.0357255	0.063	0.079	1
EPAS1	1.06567e-06	0.0473504	0.119	0.09	0.0241437		PTGER4	0.00056341	0.051832	0.335	0.306	1		PPP1R14C	0.0015973	-0.00759551	0.004	0.008	1
MLF1	1.08268e-06	0.0323855	0.044	0.027	0.0245291		ESYT1	0.00056583	0.034361	0.128	0.107	1		SF3A2	0.0016031	-0.0300292	0.094	0.113	1
SEMA7A	1.0938e-06	0.0257392	0.029	0.016	0.024781		TRIM72	0.00057328	0.00922308	0.011	0.005	1		RGS16	0.00160448	-0.0729132	0.071	0.087	1
SVBP	1.121e-06	-0.0680361	0.24	0.28	0.0253974		HIST1H2BJ	0.00057523	0.0282613	0.03	0.019	1		FALEC	0.00160571	-0.00646958	0.002	0.007	1
DHFR	1.12451e-06	0.0540618	0.076	0.053	0.0254769		NAGPA	0.00057665	0.0429767	0.175	0.151	1		SSBP4	0.00161807	-0.0238749	0.191	0.218	1
SKI	1.14598e-06	-0.0501916	0.099	0.129	0.0259633		ATP8B4	0.00057697	0.0205845	0.055	0.041	1		CAPS	0.00161933	-0.0127647	0.014	0.023	1
PRSS21	1.18693e-06	-0.0338384	0.035	0.055	0.0268912		RP11-390P2.4	0.00057734	0.0197527	0.073	0.056	1		RP11-346C20.3	0.00161977	-0.00750722	0.003	0.008	1
VSTM1	1.19622e-06	-0.0261884	0.016	0.03	0.0271017		HNRNPU	0.00058041	0.10206	0.611	0.6	1		MILR1	0.00162185	-0.0405795	0.197	0.221	1
CNOT7	1.20518e-06	-0.0495461	0.211	0.253	0.0273046		RHPN1	0.00058489	0.0144815	0.025	0.016	1		LENG8	0.00165115	-0.0303127	0.128	0.149	1
ARHGEF40	1.22271e-06	-0.0422258	0.07	0.097	0.0277018		USP12	0.00059016	0.046211	0.187	0.163	1		ZNF117	0.00165217	-0.0132124	0.018	0.027	1
ABCA1	1.24359e-06	0.0763677	0.293	0.253	0.0281748		CAPZB	0.00059034	0.13164	0.704	0.701	1		APBB3	0.0016568	-0.020972	0.046	0.06	1
PSORS1C2	1.24825e-06	0.00580808	0.004	0	0.0282804		IGHV3-23	0.00060218	0.0071354	0.008	0.003	1		STRAP	0.00166078	-0.0464076	0.328	0.357	1
ZNF264	1.27984e-06	-0.0261975	0.03	0.048	0.028996		GPR42	0.00060448	0.0435544	0.024	0.015	1		BBIP1	0.00166168	-0.0271948	0.098	0.117	1
TMSB4Y	1.2842e-06	0.0185139	0.023	0.011	0.0290948		ATG4B	0.00061062	0.0319344	0.173	0.148	1		C9orf47	0.00167479	-0.00565958	0.003	0.007	1
RSRP1	1.28864e-06	-0.0854597	0.391	0.435	0.0291954		SPTSSB	0.00061147	0.00275411	0.002	0	1		OAZ1	0.00168333	-0.0493525	0.974	0.983	1
ACOT1	1.29245e-06	0.00805522	0.006	0.001	0.0292817		SLC6A3	0.00061147	0.00275411	0.002	0	1		EIF3D	0.00168385	-0.0386964	0.434	0.467	1
STX11	1.29431e-06	0.236748	0.488	0.47	0.0293238		SFRP1	0.00061147	0.00275411	0.002	0	1		TNFRSF18	0.00168864	-0.0372582	0.042	0.055	1
MCOLN2	1.29778e-06	0.0353678	0.055	0.036	0.0294024		CDKN3	0.0006115	0.0258873	0.047	0.034	1		ITGAL	0.00169001	-0.0278223	0.082	0.1	1
DPYD	1.29883e-06	-0.0607559	0.166	0.202	0.0294262		MT-ATP6	0.00061228	0.149496	0.985	0.976	1		CD69	0.00169787	-0.0343918	0.291	0.324	1
TIGIT	1.2991e-06	-0.0269766	0.025	0.043	0.0294324		FJX1	0.00062003	0.015306	0.015	0.008	1		DDX6	0.00174161	-0.0305167	0.205	0.231	1
RND1	1.30742e-06	0.0425022	0.047	0.03	0.029621		DPP9	0.000622	0.0332209	0.115	0.095	1		CAMK2G	0.00174579	-0.0212975	0.051	0.065	1
CAPNS1	1.35006e-06	-0.112508	0.375	0.415	0.0305871		PADI2	0.00062294	0.0179675	0.044	0.032	1		ZKSCAN1	0.00175181	-0.0244775	0.07	0.087	1
RARA	1.36185e-06	-0.0538814	0.15	0.185	0.0308542		TMEM191B	0.00062479	0.0222155	0.057	0.043	1		HNRNPD	0.00175974	-0.044184	0.327	0.354	1
GCH1	1.36912e-06	0.0604847	0.184	0.15	0.0310189		MAPK12	0.00062498	0.0105565	0.014	0.008	1		RP3-473L9.4	0.00177187	-0.00942878	0.006	0.012	1
TTC39C	1.37015e-06	-0.0589673	0.146	0.179	0.0310421		PPP2R4	0.00063159	0.0394254	0.151	0.128	1		SLC17A5	0.00177621	-0.0357643	0.111	0.131	1
TIMM13	1.38577e-06	-0.0753202	0.485	0.538	0.0313959		FAM53B	0.00063912	0.0215074	0.062	0.047	1		FLJ35934	0.00178315	-0.00368264	0	0.003	1
TMEM266	1.39112e-06	0.0134142	0.014	0.005	0.0315172		HESX1	0.00063991	0.0170937	0.023	0.014	1		MFSD2B	0.00178553	-0.0101818	0.008	0.015	1
HPGDS	1.40362e-06	0.0478753	0.079	0.056	0.0318004		HSPE1	0.00064788	0.0888739	0.715	0.705	1		ATP5J2	0.00178735	-0.0550913	0.759	0.789	1
TMC6	1.41971e-06	0.0568117	0.226	0.189	0.0321648		NT5DC2	0.00064996	0.0210394	0.046	0.034	1		MIAT	0.00178982	-0.0138497	0.017	0.026	1
IFNB1	1.44812e-06	0.0353479	0.015	0.006	0.0328087		JSRP1	0.000655	0.00913828	0.01	0.004	1		YY1	0.00180814	-0.0350839	0.299	0.328	1
PECAM1	1.452e-06	0.0840445	0.314	0.274	0.0328964		AC018890.6	0.0006573	0.00750876	0.008	0.003	1		RNF24	0.0018252	-0.0200851	0.058	0.073	1
TMED9	1.45499e-06	0.12526	0.566	0.533	0.0329642		ALG1	0.00066131	0.0253178	0.076	0.06	1		DPYSL3	0.00183194	-0.0095306	0.007	0.013	1
RP11-414C23.1	1.46141e-06	0.0117264	0.012	0.004	0.0331097		AK5	0.00066388	0.0133363	0.005	0.001	1		RP11-169D4.2	0.00185624	-0.00481728	0.001	0.005	1
CAPG	1.50182e-06	0.125357	0.777	0.77	0.0340253		F12	0.00068694	0.00989695	0.012	0.006	1		FXYD6	0.00186449	-0.0340155	0.1	0.119	1
NMT1	1.52277e-06	-0.0603303	0.147	0.181	0.0344999		DUSP1	0.00068947	0.335059	0.929	0.935	1		CCDC121	0.00186817	-0.0124717	0.01	0.018	1
PRIM1	1.52787e-06	0.0391829	0.052	0.033	0.0346155		RTN2	0.00069192	0.021163	0.053	0.04	1		ABRACL	0.00187295	-0.0175633	0.519	0.556	1
CD1C	1.54008e-06	0.0863689	0.07	0.049	0.0348922		PLA2G16	0.00069359	0.0473124	0.182	0.159	1		OGG1	0.00188551	-0.018186	0.043	0.056	1
PRMT9	1.54715e-06	-0.069085	0.21	0.25	0.0350523		CYP4V2	0.00069697	0.0230749	0.059	0.044	1		KIAA0232	0.00189396	-0.0199432	0.043	0.056	1
MED4	1.56049e-06	-0.0598738	0.205	0.243	0.0353544		UROD	0.00069962	0.0482775	0.227	0.201	1		RBBP4	0.00189408	-0.0378152	0.256	0.283	1
GUCY1A3	1.58309e-06	0.0132194	0.014	0.005	0.0358664		TAPT1	0.00070134	0.0165976	0.036	0.025	1		FBXO33	0.00190029	-0.0237388	0.069	0.085	1
CYB561A3	1.58402e-06	0.10107	0.228	0.194	0.0358876		TMEM136	0.0007049	0.00638804	0.007	0.003	1		AGPAT2	0.00190391	-0.038341	0.338	0.371	1
RNASET2	1.59188e-06	-0.127822	0.794	0.823	0.0360656		CKS2	0.00070883	0.187262	0.467	0.446	1		SUDS3	0.00190485	-0.028764	0.09	0.107	1
STON2	1.60407e-06	0.0102671	0.01	0.003	0.0363417		TMEM120B	0.00070884	0.0234939	0.056	0.042	1		CASP9	0.00191763	-0.0281987	0.074	0.09	1
SPSB1	1.62193e-06	0.0246467	0.045	0.028	0.0367464		MMD	0.00071049	0.0456034	0.157	0.135	1		SSR3	0.00192214	-0.0675222	0.579	0.605	1
DES	1.62252e-06	0.00594824	0.004	0	0.0367598		NPM1	0.00071491	0.0352144	0.833	0.872	1		PHRF1	0.001941	-0.0170768	0.035	0.047	1
MKNK1	1.63897e-06	0.0710236	0.24	0.204	0.0371325		ARHGAP15	0.00071676	0.0457716	0.201	0.176	1		CNBP	0.00194311	-0.0663175	0.622	0.645	1
CD96	1.64789e-06	-0.034946	0.036	0.055	0.0373347		STAC3	0.0007185	0.0437384	0.182	0.158	1		KLHL8	0.00194601	-0.0231956	0.051	0.065	1
TMBIM4	1.65759e-06	-0.0884728	0.591	0.629	0.0375543		SPNS1	0.00072535	0.0736304	0.284	0.259	1		HDDC2	0.00195925	-0.0387881	0.187	0.211	1
KRCC1	1.65818e-06	-0.0519737	0.148	0.183	0.0375678		DEDD2	0.00072594	0.061957	0.322	0.294	1		TIMM44	0.00196483	-0.0290862	0.098	0.116	1
AC018816.3	1.70294e-06	-0.019227	0.012	0.024	0.0385819		SERPINB2	0.00072724	0.011116	0.044	0.059	1		CLEC4E	0.00196544	-0.0191997	0.292	0.321	1
NOP56	1.71055e-06	0.081336	0.296	0.258	0.0387542		TIMP2	0.00073347	0.0523873	0.423	0.396	1		FBXO25	0.00198468	-0.0213411	0.106	0.126	1
INAFM2	1.71071e-06	-0.0283938	0.037	0.057	0.0387579		RSPO3	0.0007356	0.00493877	0.004	0.001	1		FAM228B	0.00198554	-0.0207158	0.045	0.059	1
ATP13A1	1.78352e-06	0.0424307	0.114	0.086	0.0404074		CTD-2008A1.3	0.00073612	0.00463373	0.004	0.001	1		CNOT6L	0.00202124	-0.0386124	0.113	0.132	1
DSE	1.78766e-06	-0.0678991	0.305	0.347	0.0405013		TDO2	0.00073977	0.00297061	0.004	0.001	1		GFOD2	0.00205383	-0.0137658	0.018	0.028	1
PSMB8-AS1	1.80273e-06	-0.0499487	0.182	0.22	0.0408426		TGFBI	0.0007467	0.0662998	0.596	0.574	1		FLT3LG	0.00205789	-0.0199101	0.024	0.034	1
ZNF385A	1.81511e-06	-0.0849674	0.31	0.351	0.0411231		SERINC1	0.00075003	0.0412898	0.342	0.311	1		PIK3C3	0.00208035	-0.0179201	0.045	0.058	1
SOCS3	1.82397e-06	0.206817	0.563	0.538	0.0413239		SRC	0.00075434	0.0346884	0.077	0.061	1		LEFTY1	0.00208198	-0.00544637	0.002	0.006	1
KYNU	1.86162e-06	0.106877	0.386	0.35	0.0421769		CCDC106	0.0007612	0.0281709	0.068	0.053	1		SLC39A5	0.00208198	-0.00544637	0.002	0.006	1
RP11-1055B8.9	1.87521e-06	-0.0144518	0.006	0.016	0.0424848		PTPRK	0.00076307	0.0102539	0.01	0.005	1		GRINA	0.00208558	-0.0637228	0.56	0.581	1
SVIL	1.88653e-06	0.0240988	0.038	0.022	0.0427413		THAP2	0.00076474	0.0830436	0.331	0.305	1		PTK2	0.00209507	-0.0142603	0.016	0.025	1
PDE4A	1.88669e-06	0.063557	0.17	0.138	0.0427449		PML	0.00076612	0.0356554	0.11	0.091	1		DPEP2	0.00209864	-0.0332412	0.141	0.163	1
RARRES1	1.89689e-06	0.0358564	0.12	0.092	0.0429759		IDI1	0.00076976	0.076824	0.294	0.269	1		TTLL4	0.00209955	-0.0160686	0.028	0.039	1
LILRA2	1.9088e-06	-0.0517436	0.098	0.127	0.0432457		CCDC102B	0.00078279	0.0124413	0.026	0.016	1		ZCCHC10	0.0021048	-0.0333432	0.176	0.199	1
ABHD14B	1.91027e-06	-0.0670335	0.198	0.235	0.043279		B4GALT1	0.0007908	0.0887755	0.342	0.316	1		AC093673.5	0.00211346	-0.0246184	0.092	0.11	1
N4BP2L2	1.92027e-06	-0.0824628	0.393	0.436	0.0435057		TFPT	0.00080693	0.0751374	0.297	0.271	1		EFNB1	0.00212003	-0.0180173	0.026	0.037	1
TBC1D8	1.92118e-06	0.0210936	0.033	0.019	0.0435262		IGHV1-18	0.00080934	0.00528961	0.005	0.002	1		PTGIR	0.00212651	-0.0246106	0.034	0.046	1
SAMD9L	1.94207e-06	0.0604374	0.18	0.146	0.0439996		ATHL1	0.00081899	0.0158313	0.041	0.029	1		MEAF6	0.00213333	-0.0450762	0.275	0.302	1
FCGBP	1.94983e-06	0.0398366	0.024	0.012	0.0441753		CTHRC1	0.00082513	0.00862752	0.009	0.004	1		CHSY1	0.00214574	-0.0233372	0.077	0.094	1
PPA1	1.97059e-06	-0.0499673	0.432	0.478	0.0446457		SLC36A1	0.00085192	0.0224628	0.062	0.047	1		TESK1	0.00214701	-0.0247056	0.074	0.09	1
IGHV4-39	1.98188e-06	0.0078205	0.007	0.001	0.0449014		KMO	0.00085263	0.0397943	0.114	0.095	1		WWC2-AS2	0.0021489	-0.00456552	0.001	0.004	1
AGRP	1.99703e-06	-0.0464285	0.037	0.057	0.0452448		MUC12	0.00085523	0.0211751	0.042	0.03	1		CTC-559E9.1	0.00215517	-0.00425958	0.001	0.004	1
LAMTOR5	2.09662e-06	-0.0914414	0.559	0.602	0.047501		DYNC1H1	0.00086064	0.0391135	0.19	0.166	1		PPP1CC	0.00215745	-0.0370494	0.344	0.372	1
SNRPB2	2.11486e-06	-0.0811291	0.47	0.514	0.0479142		TMED5	0.00086091	0.0619869	0.328	0.301	1		NUTM2B-AS1	0.00216971	-0.0360174	0.106	0.124	1
BTF3L4	2.12785e-06	-0.0789662	0.379	0.419	0.0482086		TMED4	0.00087058	0.0469555	0.26	0.233	1		ZNF160	0.00216972	-0.0172482	0.037	0.049	1
NT5C3B	2.13558e-06	0.0446115	0.089	0.065	0.0483836		LDHB	0.00087062	0.163122	0.521	0.507	1		RP11-154H12.3	0.00222115	-0.00671947	0.003	0.007	1
FADS3	2.17138e-06	-0.0608824	0.084	0.111	0.0491947		DIAPH3	0.00087737	0.0112963	0.014	0.008	1		VSIG2	0.00222423	-0.00447551	0.001	0.003	1
PTGR1	2.21107e-06	0.045678	0.112	0.085	0.050094		RHOH	0.00088234	0.0734687	0.236	0.211	1		LINC01132	0.00222508	-0.00400726	0.001	0.003	1
ADAMTS2	2.26656e-06	-0.012391	0.003	0.012	0.0513511		ARC	0.0008846	0.0386339	0.046	0.034	1		RP11-630C16.2	0.00222508	-0.00400726	0.001	0.003	1
CMBL	2.26954e-06	0.0194462	0.028	0.015	0.0514187		AUP1	0.00089573	0.0599157	0.45	0.424	1		RP5-1028K7.2	0.00222694	-0.00727425	0.003	0.007	1
TAF11	2.26988e-06	-0.0555163	0.145	0.179	0.0514264		RP1-239B22.5	0.00090709	0.012669	0.021	0.013	1		IL10RB-AS1	0.00223653	-0.0368324	0.152	0.174	1
USF2	2.27575e-06	-0.0917482	0.401	0.444	0.0515595		DPAGT1	0.00091409	0.032116	0.105	0.086	1		RP11-147L13.15	0.00224267	-0.0190999	0.036	0.048	1
LRPAP1	2.30072e-06	-0.0776647	0.543	0.591	0.0521251		LST1	0.00092248	0.0158848	0.854	0.886	1		TRIM7	0.00224653	-0.0128722	0.012	0.019	1
MCL1	2.31725e-06	-0.0488586	0.848	0.866	0.0524997		FSTL1	0.00092819	0.00514935	0.005	0.001	1		MPZL3	0.00224903	-0.0156962	0.019	0.028	1
RNASE6	2.32481e-06	0.151419	0.596	0.574	0.0526709		ARL6IP5	0.00092989	0.0976608	0.628	0.615	1		RP11-284N8.3	0.00226168	-0.00785991	0.005	0.01	1
ERV3-1	2.33337e-06	-0.0572092	0.092	0.119	0.0528648		RP11-283G6.6	0.00093097	0.0108989	0.015	0.009	1		NAPEPLD	0.00228449	-0.0113919	0.011	0.018	1
ATP6V1F	2.33452e-06	-0.068474	0.848	0.877	0.0528909		IFI16	0.00094081	0.0679723	0.428	0.399	1		ARRDC1	0.00229588	-0.033645	0.184	0.207	1
HTRA3	2.39269e-06	0.0125368	0.008	0.002	0.0542088		GBP2	0.00094195	0.0413366	0.32	0.289	1		DHX15	0.00230897	-0.0354951	0.154	0.175	1
NABP1	2.39701e-06	0.0893324	0.283	0.247	0.0543067		CAMK2D	0.00094397	0.035791	0.121	0.102	1		CHCHD5	0.00233447	-0.0496068	0.313	0.338	1
NEURL1	2.40418e-06	0.0193785	0.025	0.013	0.0544691		ADAR	0.00094416	0.0467031	0.245	0.219	1		GTF2H5	0.00233516	-0.0508016	0.375	0.403	1
IGHV3-48	2.4068e-06	0.00744649	0.006	0.001	0.0545284		CARHSP1	0.00094965	0.0634556	0.231	0.206	1		NBPF11	0.00238035	-0.0159966	0.025	0.035	1
PSMG2	2.40716e-06	-0.0689128	0.377	0.425	0.0545367		HEATR9	0.00095028	0.00486852	0.003	0.001	1		WIF1	0.00240141	-0.00281685	0	0.002	1
CHST15	2.42912e-06	-0.0372413	0.063	0.088	0.0550342		AC084809.3	0.00095694	0.0083765	0.006	0.002	1		KIF12	0.00240703	-0.00465545	0.001	0.005	1
PKD2L1	2.43084e-06	-0.0294437	0.037	0.057	0.055073		THRB	0.00095826	0.00982811	0.011	0.006	1		KDM7A	0.00241751	-0.0195718	0.086	0.104	1
TAP1	2.43526e-06	0.0613419	0.294	0.251	0.0551734		RNASEK	0.00095937	0.0350703	0.15	0.129	1		MSI2	0.00245817	-0.0182732	0.049	0.062	1
ANP32B	2.47827e-06	-0.0784352	0.514	0.555	0.0561476		RIMKLB	0.00097045	0.0136425	0.029	0.019	1		DENND5A	0.00246378	-0.0287453	0.137	0.158	1
PLXDC2	2.48557e-06	-0.0523247	0.371	0.419	0.056313		IFNLR1	0.00097225	0.0109803	0.018	0.01	1		RYBP	0.00247526	-0.0248896	0.132	0.153	1
AC092580.4	2.55067e-06	-0.0216393	0.018	0.032	0.0577879		LEMD1	0.00099578	0.00500899	0.004	0.001	1		ZNF436-AS1	0.00252325	-0.00818025	0.006	0.011	1
TNFAIP8	2.57764e-06	0.192751	0.379	0.35	0.0583991		FAM177B	0.00100468	0.00716083	0.007	0.002	1		TNFRSF25	0.00253235	-0.0177013	0.023	0.033	1
SH2D2A	2.58806e-06	-0.0253349	0.022	0.037	0.0586351		AMACR	0.00100762	0.00594413	0.007	0.002	1		SLC1A3	0.00254055	-0.0197428	0.278	0.309	1
MRPS21	2.61044e-06	-0.0926011	0.511	0.556	0.0591422		ALDH7A1	0.00101212	0.0258564	0.055	0.042	1		CBFB	0.00254433	-0.0308847	0.168	0.19	1
CCDC47	2.69846e-06	0.0672523	0.248	0.211	0.0611364		NFU1	0.00102078	0.0386582	0.222	0.196	1		MAP3K11	0.00254649	-0.0357579	0.171	0.193	1
TSPAN1	2.72484e-06	0.0130149	0.014	0.005	0.0617339		PLEKHG3	0.00102205	0.00868689	0.012	0.006	1		SENP5	0.0025515	-0.0220589	0.054	0.068	1
GBE1	2.73263e-06	-0.0461884	0.086	0.113	0.0619104		RAB3IL1	0.00102949	0.0156209	0.034	0.023	1		MZT2A	0.00255236	-0.051251	0.373	0.401	1
ARHGAP17	2.77452e-06	0.0410829	0.097	0.072	0.0628594		RP11-20I23.6	0.00104582	0.00715417	0.01	0.004	1		HOXB4	0.00256039	-0.0108481	0.007	0.013	1
PDPK1	2.77807e-06	0.0498189	0.13	0.102	0.06294		MTMR14	0.00106218	0.0381539	0.247	0.22	1		AMPD2	0.00256413	-0.0281601	0.121	0.141	1
MSMO1	2.78783e-06	0.0461748	0.062	0.042	0.063161		MZB1	0.00107429	0.026085	0.041	0.029	1		SNRNP27	0.00260732	-0.028283	0.194	0.219	1
SS18L2	2.83613e-06	-0.0543171	0.243	0.283	0.0642553		CD300C	0.00107883	0.0373113	0.165	0.142	1		RP11-385F7.1	0.00261143	-0.0080514	0.006	0.012	1
NASP	2.87961e-06	0.107384	0.289	0.252	0.0652405		TBRG4	0.00108439	0.0332348	0.123	0.103	1		RP11-47L3.1	0.00261435	-0.0123692	0.017	0.025	1
SUMF2	2.90012e-06	0.0825221	0.304	0.266	0.0657052		SCAMP3	0.00108697	0.0421324	0.192	0.169	1		RP11-66N11.8	0.00263278	-0.0107585	0.01	0.017	1
LINC00623	3.06228e-06	-0.0299336	0.034	0.053	0.0693791		NUDT5	0.00108851	0.0482889	0.24	0.214	1		SWI5	0.00263519	-0.0227732	0.09	0.108	1
CA2	3.07028e-06	0.146341	0.168	0.137	0.0695602		FDX1	0.00109648	0.139469	0.362	0.338	1		C9orf72	0.00263595	-0.0262197	0.249	0.277	1
ZBTB16	3.10158e-06	-0.0373975	0.057	0.08	0.0702695		OFD1	0.00110012	0.0387411	0.127	0.107	1		RNASEK-C17orf49	0.00264519	-0.014492	0.025	0.035	1
RP11-1000B6.3	3.10662e-06	-0.0347875	0.045	0.066	0.0703836		DPYS	0.00111782	0.00542976	0.006	0.002	1		HAUS7	0.00264611	-0.0218723	0.068	0.084	1
INHBA	3.11125e-06	0.159874	0.114	0.087	0.0704884		CHAF1A	0.00113682	0.0289113	0.07	0.055	1		FAM120B	0.00265255	-0.0121659	0.018	0.027	1
STK17A	3.16696e-06	-0.0612618	0.179	0.214	0.0717508		SNX33	0.00113892	0.0117138	0.023	0.014	1		SOCS7	0.00265327	-0.0104671	0.014	0.021	1
SNRPF	3.18367e-06	-0.0721168	0.446	0.491	0.0721293		SBDS	0.00114488	0.00405961	0.492	0.541	1		CBY1	0.00267774	-0.0131646	0.019	0.028	1
RNF213	3.19526e-06	0.0576846	0.355	0.313	0.0723919		SH3BP5	0.00115216	0.0732208	0.283	0.258	1		RP11-452L6.1	0.00268717	-0.00416944	0.001	0.004	1
RP11-841O20.2	3.21571e-06	-0.0367343	0.034	0.052	0.0728552		DCTPP1	0.00115408	0.0800294	0.202	0.18	1		TMEM168	0.00272502	-0.0164499	0.025	0.035	1
SSNA1	3.2386e-06	-0.0684509	0.367	0.413	0.0733738		ELAVL4	0.00115634	0.0103508	0.013	0.007	1		PRPF4	0.00273279	-0.0251507	0.074	0.09	1
TTC19	3.25447e-06	-0.0532817	0.147	0.179	0.0737333		GIMAP8	0.00115731	0.0184853	0.046	0.034	1		STK24	0.0027507	-0.038506	0.19	0.212	1
SH3BP4	3.25494e-06	-0.0189808	0.011	0.023	0.073744		POMZP3	0.00116605	0.0207216	0.042	0.03	1		CCDC15	0.00275854	-0.00876279	0.007	0.013	1
SULT2B1	3.3732e-06	0.0107494	0.011	0.004	0.0764232		STK32B	0.00117616	0.00923873	0.013	0.007	1		CPNE7	0.00275878	-0.00900963	0.007	0.013	1
PPP1R10	3.40142e-06	0.0829513	0.276	0.241	0.0770625		TMEM19	0.00117907	0.031145	0.148	0.126	1		DFNA5	0.0027641	-0.0319848	0.107	0.126	1
AQP9	3.44776e-06	-0.056171	0.283	0.328	0.0781125		GPR107	0.0011846	0.0217213	0.067	0.052	1		LINC00861	0.00278592	-0.00825254	0.005	0.01	1
PNISR	3.49796e-06	-0.0661398	0.377	0.421	0.0792497		GCSAML-AS1	0.00118731	0.00357718	0.003	0	1		AC007246.3	0.00279534	-0.0203259	0.048	0.062	1
RP11-138A9.1	3.5582e-06	0.0494073	0.214	0.178	0.0806146		ADD2	0.00118731	0.00357718	0.003	0	1		KIAA0430	0.00279726	-0.0215244	0.07	0.086	1
RP11-742B18.1	3.60886e-06	-0.0194312	0.009	0.02	0.0817623		CTB-32O4.2	0.00118731	0.00357718	0.003	0	1		MAPK13	0.00285682	-0.0361951	0.074	0.089	1
COX4I1	3.64957e-06	-0.101312	0.923	0.935	0.0826847		DAND5	0.001189	0.00402345	0.003	0	1		RP11-16K12.1	0.00288073	-0.00634197	0.003	0.008	1
C14orf1	3.66615e-06	0.0380149	0.097	0.073	0.0830604		FAM161A	0.00119857	0.00965154	0.014	0.007	1		MRPL53	0.00288209	-0.0289084	0.093	0.11	1
ITGA5	3.67713e-06	-0.0479717	0.186	0.223	0.083309		PLEKHA1	0.00119953	0.0207666	0.067	0.052	1		TTC21B	0.00289284	-0.0101074	0.014	0.022	1
SLC38A10	3.70106e-06	0.0498163	0.167	0.135	0.0838511		ZNF165	0.00122464	0.0145719	0.029	0.019	1		PPP1R35	0.00290435	-0.0221493	0.074	0.09	1
LY6K	3.85768e-06	0.0223568	0.023	0.011	0.0873996		CNN3	0.00123182	0.00803816	0.01	0.005	1		NOTCH2	0.00290605	-0.0334647	0.123	0.142	1
GTF2A2	3.87307e-06	-0.0738435	0.359	0.4	0.0877482		LAMA2	0.00123951	0.00591948	0.007	0.003	1		TSR3	0.00291192	-0.0363763	0.206	0.23	1
CDC26	3.90347e-06	-0.062264	0.258	0.298	0.088437		TGFB1I1	0.00124133	0.0058496	0.007	0.003	1		CCL17	0.00292421	-0.118931	0.01	0.016	1
CDC42EP2	3.91914e-06	0.0450539	0.067	0.047	0.0887921		LYN	0.00125699	0.117487	0.421	0.404	1		METTL4	0.00293905	-0.0126078	0.028	0.038	1
STAP1	3.9537e-06	0.0156435	0.018	0.008	0.089575		BID	0.00126992	0.0969346	0.435	0.41	1		ANKRD37	0.00294464	-0.0528926	0.177	0.199	1
RP11-536K7.3	3.96314e-06	-0.0296197	0.027	0.044	0.0897889		RP11-44N11.2	0.0012848	0.0102005	0.015	0.009	1		C20orf197	0.00295979	-0.00560788	0.002	0.006	1
MZT1	3.9994e-06	-0.0458297	0.156	0.191	0.0906103		ASPN	0.00128725	0.00477427	0.004	0.001	1		EIF2AK3	0.00296075	-0.0259988	0.093	0.11	1
MAPK7	4.01261e-06	-0.0251418	0.028	0.045	0.0909096		SORBS1	0.00128838	0.00446929	0.004	0.001	1		CCNT1	0.00296569	-0.0188051	0.046	0.059	1
ICAM5	4.08255e-06	0.0103086	0.011	0.003	0.0924943		RECQL	0.00129817	0.0333548	0.148	0.127	1		HRASLS2	0.00298231	-0.00689681	0.003	0.007	1
AMPH	4.08273e-06	-0.0117673	0.003	0.011	0.0924984		MESP1	0.00130218	0.011718	0.018	0.01	1		CD302	0.00300388	-0.0550066	0.396	0.423	1
CTC-428H11.2	4.0903e-06	-0.0175306	0.011	0.023	0.0926699		VTN	0.00133795	0.0107352	0.011	0.006	1		ARPC1A	0.00300836	-0.0378093	0.185	0.207	1
ALDH1A1	4.13737e-06	0.0914696	0.158	0.127	0.0937362		HTR2B	0.00133842	0.00561875	0.004	0.001	1		MFSD14C	0.00302338	-0.0112289	0.014	0.022	1
PPM1N	4.20327e-06	0.0435684	0.09	0.067	0.0952293		WDR61	0.00138767	0.0375796	0.216	0.191	1		CSGALNACT1	0.0030516	-0.0146341	0.016	0.024	1
FGD2	4.23235e-06	0.0757662	0.176	0.145	0.0958882		SGCE	0.001396	0.00320113	0.003	0	1		MRPL20	0.00306265	-0.0576642	0.446	0.477	1
SDS	4.30776e-06	-0.0109705	0.363	0.411	0.0975967		HDC	0.001396	0.00320113	0.003	0	1		KLRC1	0.0030674	-0.0061213	0.005	0.01	1
CXCL5	4.35757e-06	0.369307	0.048	0.031	0.0987251		DLL3	0.001396	0.00320113	0.003	0	1		FBLN5	0.00307066	-0.00979136	0.006	0.011	1
CH17-373J23.1	4.36998e-06	-0.165491	0.112	0.14	0.0990063		PGBD1	0.00140724	0.00694554	0.009	0.004	1		PNCK	0.00307994	-0.00479948	0.001	0.004	1
NUDT2	4.39544e-06	-0.0601842	0.187	0.222	0.0995831		CDIP1	0.00140793	0.0314149	0.088	0.071	1		CBR4	0.00309463	-0.0217033	0.077	0.093	1
FZD1	4.40875e-06	0.0297952	0.061	0.042	0.0998846		H1FX	0.00140934	0.100636	0.337	0.315	1		APOBEC3H	0.00310544	-0.0170044	0.023	0.033	1
LSM8	4.41165e-06	-0.0567399	0.385	0.429	0.0999504		RAD51C	0.00144081	0.0390682	0.116	0.098	1		POLL	0.00312914	-0.0209515	0.041	0.054	1
ETV3	4.43826e-06	0.0952725	0.203	0.172	0.100553		HYAL2	0.00144943	0.0276024	0.086	0.07	1		PIK3CD	0.00313048	-0.0187677	0.048	0.062	1
KLK11	4.45455e-06	0.00835949	0.006	0.001	0.100922		CYGB	0.00145694	0.0100074	0.012	0.006	1		RHBDF2	0.00314243	-0.0293862	0.207	0.232	1
AC006262.5	4.46679e-06	0.00714203	0.006	0.001	0.1012		PACSIN2	0.00146159	0.0462184	0.179	0.157	1		SCAMP1	0.00315496	-0.0240301	0.083	0.1	1
FRMD4A	4.48668e-06	0.0461047	0.138	0.108	0.10165		PSMD7	0.00146778	0.0534095	0.376	0.346	1		LINC01481	0.00317574	-0.0232572	0.079	0.095	1
BGN	4.5558e-06	0.0132001	0.017	0.007	0.103216		RP11-620J15.2	0.00147318	0.00313048	0.002	0	1		TSPAN2	0.00318173	-0.00761146	0.004	0.009	1
SGK3	4.5639e-06	-0.0414872	0.095	0.123	0.1034		RP5-1056L3.1	0.00147346	0.00282485	0.002	0	1		C15orf40	0.00319859	-0.0315209	0.122	0.141	1
PUDP	4.60135e-06	-0.0293059	0.043	0.064	0.104248		FMOD	0.00147346	0.00282485	0.002	0	1		CSDE1	0.00323893	-0.0406065	0.491	0.52	1
H2AFY2	4.63559e-06	0.0299952	0.06	0.041	0.105024		IGHV3-72	0.00147346	0.00282485	0.002	0	1		YBX3	0.0032466	-9.71312e-05	0.593	0.631	1
MAF1	4.70114e-06	-0.0550116	0.357	0.401	0.106509		RP11-115N4.1	0.00147632	0.00258994	0.002	0	1		SP3	0.00326525	-0.0297226	0.132	0.152	1
GRAMD1A	4.70405e-06	0.0652817	0.232	0.197	0.106575		GNGT2	0.00148384	0.0343587	0.12	0.101	1		HSD11B1	0.00328095	-0.0432084	0.035	0.047	1
TRAPPC2L	4.72738e-06	-0.0912259	0.334	0.373	0.107104		SCLT1	0.00150026	0.0256912	0.09	0.073	1		MTSS1	0.00328905	-0.0281499	0.125	0.144	1
SLC43A2	4.75196e-06	-0.0647627	0.297	0.339	0.10766		MGAT5	0.0015064	0.0186837	0.052	0.039	1		FAM101B	0.00329072	-0.0198423	0.032	0.043	1
GBGT1	4.75887e-06	-0.0508262	0.119	0.149	0.107817		ZCRB1	0.00151648	0.0417653	0.298	0.271	1		POLR2F	0.00329082	-0.0529991	0.41	0.436	1
ITPR2	4.78265e-06	0.0637848	0.183	0.151	0.108356		DDO	0.00152186	0.0124371	0.021	0.013	1		CTB-138E5.1	0.00329233	-0.0174953	0.014	0.021	1
LOH12CR2	4.80503e-06	-0.0212058	0.01	0.021	0.108863		TPD52L1	0.00153569	0.0113521	0.012	0.007	1		AQP3	0.00330469	-0.0299944	0.047	0.059	1
AKAP12	4.81181e-06	0.0127263	0.019	0.009	0.109016		CD101	0.00153629	0.0122732	0.021	0.013	1		MFSD14B	0.00331786	-0.0262245	0.125	0.145	1
CCDC85B	4.8511e-06	0.0790701	0.432	0.392	0.109907		RBM38	0.00153659	0.0281758	0.073	0.058	1		CTDNEP1	0.00335991	-0.0467991	0.26	0.284	1
GNAQ	4.87151e-06	-0.0554977	0.3	0.343	0.110369		CAP1	0.00154315	0.073549	0.629	0.602	1		PRKX	0.00336483	-0.02533	0.072	0.087	1
PROS1	4.88324e-06	0.0193825	0.034	0.02	0.110635		ZWILCH	0.00154901	0.0195861	0.048	0.036	1		NSRP1	0.00338414	-0.0420195	0.196	0.218	1
ADGRE5	4.93775e-06	0.0614806	0.309	0.27	0.11187		MAP4K2	0.00156206	0.0186449	0.046	0.034	1		KIAA0907	0.0033897	-0.0185393	0.062	0.077	1
ATF3	5.05292e-06	0.285984	0.601	0.584	0.114479		TMEM57	0.00156407	0.0263241	0.085	0.069	1		HGSNAT	0.00339419	-0.0330484	0.145	0.165	1
EBP	5.0553e-06	0.0814128	0.215	0.183	0.114533		PGAP2	0.00156524	0.0165909	0.043	0.032	1		ZSWIM6	0.00342872	-0.0314395	0.114	0.132	1
CCNI	5.07138e-06	-0.0891604	0.697	0.722	0.114897		HMBS	0.00157628	0.0252594	0.084	0.068	1		ZBTB44	0.00343667	-0.0226349	0.074	0.089	1
ZBP1	5.14482e-06	0.0171168	0.022	0.011	0.116561		LMTK3	0.00158332	0.00605916	0.008	0.003	1		TMEM189	0.00344146	-0.0299685	0.143	0.164	1
MT-CO1	5.19974e-06	0.17979	0.994	0.989	0.117805		MPDU1	0.0015902	0.0446514	0.29	0.264	1		RP11-544A12.8	0.00344606	-0.0107415	0.013	0.02	1
KLHL15	5.20878e-06	0.0450513	0.089	0.066	0.11801		HMOX1	0.0015923	0.053943	0.431	0.47	1		LAT	0.00344861	-0.0237886	0.077	0.093	1
PTPN12	5.22574e-06	-0.0670283	0.275	0.313	0.118394		PARVB	0.00160005	0.0425909	0.284	0.258	1		NOL12	0.00347557	-0.0221264	0.066	0.081	1
C17orf105	5.22918e-06	0.010777	0.008	0.002	0.118472		ANXA9	0.00160323	0.00453959	0.004	0.001	1		SLC29A3	0.00347675	-0.043551	0.092	0.109	1
RRAS	5.26014e-06	-0.0698321	0.096	0.123	0.119174		HIST1H3G	0.00161037	0.00601403	0.006	0.002	1		PRAF2	0.00349683	-0.0160277	0.046	0.059	1
RFC2	5.29957e-06	0.0611554	0.135	0.107	0.120067		GLUD1	0.00162365	0.0574037	0.324	0.298	1		UGP2	0.00350238	-0.0562645	0.387	0.41	1
FMNL2	5.32004e-06	0.0652311	0.202	0.169	0.120531		IDH1	0.00163884	0.0543333	0.295	0.268	1		CTBP2	0.00352546	-0.0341506	0.117	0.136	1
PEPD	5.4282e-06	0.0754697	0.349	0.31	0.122981		HMGB1	0.00165341	0.0472563	0.798	0.819	1		JMJD1C	0.00354347	-0.0509675	0.398	0.426	1
ZNHIT1	5.43315e-06	-0.0639748	0.509	0.553	0.123094		PSMA3	0.00165356	0.0849529	0.396	0.375	1		ENDOV	0.00356067	-0.0260734	0.076	0.092	1
REV3L	5.44952e-06	0.0521896	0.136	0.108	0.123464		PERP	0.00165463	0.0239515	0.086	0.07	1		NIFK-AS1	0.00356479	-0.0159043	0.027	0.037	1
SLC35B2	5.51243e-06	0.0534084	0.156	0.126	0.12489		CEP70	0.00166621	0.0108172	0.014	0.007	1		CYP3A5	0.00357154	-0.00908188	0.008	0.014	1
RBBP7	5.59967e-06	0.0754176	0.206	0.173	0.126866		MAN1B1	0.00167338	0.0396882	0.157	0.136	1		DAP	0.00358337	-0.0274387	0.237	0.263	1
LMF2	5.75131e-06	0.0558431	0.18	0.148	0.130302		ALOX5AP	0.00169067	0.0774381	0.71	0.768	1		HIPK3	0.00359508	-0.0335832	0.143	0.163	1
MPG	5.78271e-06	-0.0854125	0.266	0.302	0.131013		EPHA2	0.00169489	0.0129888	0.024	0.016	1		ZNF641	0.00360233	-0.015463	0.028	0.038	1
RTCB	5.91636e-06	0.0693865	0.249	0.214	0.134041		ATL1	0.00169607	0.0101177	0.014	0.008	1		JPX	0.00360587	-0.0293143	0.145	0.165	1
TROAP	5.99775e-06	0.0289639	0.03	0.017	0.135885		PPM1K	0.00169842	0.0268072	0.113	0.095	1		RBMX	0.00361736	-0.0188252	0.394	0.428	1
DGCR6L	6.01444e-06	-0.06777	0.293	0.334	0.136263		BCL2L11	0.00170399	0.0361356	0.161	0.139	1		XAGE2	0.00365934	-0.00258232	0	0.002	1
CLCN7	6.11632e-06	0.0605344	0.194	0.162	0.138571		MCM3	0.0017098	0.0306493	0.073	0.058	1		APCDD1	0.00365934	-0.00258232	0	0.002	1
RUBCN	6.12224e-06	0.0325432	0.083	0.06	0.138705		CYLD	0.00171013	0.0517208	0.206	0.185	1		ZNF600	0.00367318	-0.0133213	0.023	0.032	1
TTTY14	6.13557e-06	0.0173771	0.018	0.008	0.139007		LGALSL	0.00172251	0.0108989	0.015	0.008	1		LFNG	0.00371192	-0.0196573	0.052	0.066	1
NDUFAF4	6.15346e-06	0.0459651	0.142	0.113	0.139413		PC	0.00173376	0.0159913	0.046	0.034	1		ZNF761	0.00371261	-0.0130939	0.023	0.033	1
BRD2	6.16459e-06	0.100728	0.47	0.437	0.139665		AKIP1	0.00175209	0.0390833	0.194	0.171	1		FAM120A	0.00372893	-0.0422889	0.229	0.252	1
CHMP1B	6.1834e-06	-0.101213	0.7	0.732	0.140091		SRBD1	0.00175392	0.0215139	0.057	0.044	1		TM2D3	0.00374971	-0.0310097	0.174	0.196	1
RNF43	6.19168e-06	-0.016802	0.009	0.019	0.140279		SRPX	0.00176072	0.00364771	0.003	0.001	1		CYP19A1	0.0037535	-0.00188263	0.007	0.012	1
ORMDL2	6.21238e-06	0.0726451	0.363	0.324	0.140748		MUC16	0.00176072	0.00364771	0.003	0.001	1		C9orf142	0.00378346	-0.0249868	0.322	0.349	1
SAMD4A	6.22588e-06	0.0306806	0.076	0.054	0.141054		PCDH12	0.00176456	0.00341291	0.003	0.001	1		C22orf29	0.0037901	-0.010339	0.012	0.019	1
HNRNPC	6.24391e-06	0.114066	0.756	0.731	0.141462		ZMYND11	0.00176514	0.0247716	0.066	0.052	1		RP1-122P22.2	0.00379966	-0.00337643	0	0.003	1
VIM-AS1	6.24458e-06	-0.0558474	0.147	0.179	0.141477		FABP6	0.00177074	0.00631823	0.007	0.003	1		HEY1	0.00382643	-0.0171249	0.015	0.023	1
IL22RA2	6.26463e-06	0.00960295	0.004	0	0.141932		RPA3	0.00178329	0.0840204	0.293	0.269	1		RTCA-AS1	0.00384564	-0.00528478	0.002	0.005	1
PPP1R18	6.26487e-06	-0.0728512	0.403	0.445	0.141937		LMBR1L	0.00180332	0.0284436	0.099	0.082	1		RP11-544I20.2	0.00389558	-0.00393533	0.001	0.004	1
CLDN7	6.31746e-06	0.0396394	0.111	0.086	0.143128		CD68	0.00183884	0.120215	0.865	0.864	1		SIT1	0.00389651	-0.0168097	0.041	0.053	1
ZNF281	6.41226e-06	-0.0523738	0.169	0.204	0.145276		ADM	0.00186198	0.121972	0.477	0.45	1		CIRBP	0.00391895	-0.0164165	0.725	0.771	1
CLCF1	6.45756e-06	0.0205974	0.035	0.021	0.146302		FEN1	0.00187108	0.0356479	0.049	0.037	1		SAT2	0.00396866	-0.0457134	0.435	0.458	1
TPM2	6.58209e-06	0.0525784	0.07	0.05	0.149124		GPC1	0.00188213	0.00862752	0.008	0.004	1		VIPR1	0.00398146	-0.00497902	0.002	0.005	1
ADD3	6.64226e-06	-0.0416547	0.077	0.102	0.150487		TMED3	0.0018836	0.0645566	0.322	0.297	1		RP11-783K16.5	0.003989	-0.00960367	0.009	0.016	1
CWC15	6.64553e-06	-0.0627814	0.264	0.301	0.150561		HIVEP1	0.00188454	0.0160179	0.037	0.027	1		LMO2	0.00399235	-0.0261709	0.087	0.104	1
TRIM14	6.66536e-06	0.0386078	0.087	0.064	0.15101		CCT3	0.00192244	0.0456633	0.333	0.307	1		SNHG18	0.003995	-0.00578645	0.003	0.007	1
PPM1M	6.71075e-06	-0.0678276	0.15	0.181	0.152039		CTD-2319I12.2	0.00192375	0.0155671	0.036	0.025	1		GTF3A	0.00399674	-0.0333241	0.513	0.543	1
TMEM69	6.72861e-06	-0.047968	0.129	0.159	0.152443		IDO2	0.00192772	0.00613346	0.005	0.001	1		CLDND2	0.00400374	-0.0186153	0.038	0.05	1
CCDC107	6.78325e-06	-0.0287931	0.381	0.427	0.153681		STX18	0.00193251	0.0306779	0.122	0.103	1		KIDINS220	0.00401363	-0.0228419	0.084	0.1	1
NCR3LG1	6.80072e-06	0.0243866	0.039	0.024	0.154077		LYNX1	0.00193977	0.00615374	0.007	0.003	1		RAVER1	0.00404209	-0.0110357	0.018	0.027	1
E2F1	6.80836e-06	0.0197106	0.024	0.012	0.15425		MAD2L1	0.00194962	0.0346083	0.056	0.043	1		OLIG1	0.00407011	-0.00533713	0.003	0.007	1
ST14	6.85643e-06	-0.0384925	0.241	0.283	0.155339		TMED7	0.001954	0.0404398	0.226	0.203	1		LRRC75B	0.00409018	-0.00546374	0.003	0.006	1
LINC00694	6.88981e-06	-0.0176585	0.01	0.02	0.156095		BCAP29	0.00196702	0.0409782	0.208	0.185	1		TYRO3	0.00409374	-0.00530225	0.002	0.006	1
PSMA5	6.90206e-06	0.0745772	0.394	0.354	0.156373		PLEKHA7	0.00196997	0.0151795	0.033	0.023	1		TESC	0.00410226	-0.018531	0.057	0.071	1
TMEM14C	6.94405e-06	0.165773	0.565	0.548	0.157324		APITD1	0.00199561	0.0168621	0.033	0.023	1		FXR2	0.00410682	-0.0128316	0.024	0.034	1
PHC2	6.9537e-06	-0.0505242	0.158	0.191	0.157543		FAM174A	0.00199755	0.0312155	0.111	0.094	1		POLR2G	0.00413025	-0.0359258	0.373	0.4	1
RNF214	6.96161e-06	-0.0278774	0.038	0.057	0.157722		HERC6	0.00199967	0.0148616	0.028	0.019	1		P2RY8	0.00414836	-0.0126696	0.029	0.04	1
NAAA	6.97132e-06	0.0687855	0.238	0.203	0.157942		FBXO6	0.00201355	0.0277189	0.151	0.13	1		ALDH3B1	0.00416599	-0.0321376	0.151	0.171	1
MERTK	6.99258e-06	0.0710744	0.17	0.14	0.158424		JHDM1D-AS1	0.00204893	0.0249384	0.049	0.037	1		PFKP	0.00418324	-0.0498636	0.115	0.133	1
OLA1	7.34606e-06	-0.0566	0.273	0.313	0.166432		WDR34	0.00206462	0.0244577	0.044	0.033	1		RBPJ	0.00419309	-0.065884	0.473	0.502	1
PLEK2	7.4083e-06	0.0497198	0.089	0.066	0.167842		TMEM236	0.00206563	0.0123978	0.02	0.013	1		ARFGEF1	0.00420061	-0.0220985	0.078	0.093	1
NR4A2	7.61369e-06	0.208268	0.627	0.604	0.172496		ANO5	0.00207097	0.0054998	0.006	0.002	1		MYO1G	0.00423499	-0.0293895	0.175	0.197	1
TCF19	7.6207e-06	0.0283689	0.038	0.023	0.172655		OPLAH	0.00207321	0.010802	0.02	0.013	1		RP5-899B16.1	0.00424545	-0.00911172	0.008	0.014	1
CKAP4	7.62399e-06	-0.03736	0.065	0.089	0.172729		DDB1	0.00208107	0.0392337	0.165	0.144	1		NDUFA1	0.0042592	-0.075816	0.735	0.761	1
MTHFD2L	7.62875e-06	-0.0531075	0.124	0.153	0.172837		RHOBTB3	0.00208337	0.0232753	0.091	0.074	1		GNAI3	0.00429046	-0.0270393	0.383	0.412	1
AFAP1L1	7.67685e-06	0.0128681	0.011	0.004	0.173927		UBAC2	0.00209082	0.0594609	0.268	0.246	1		PNN	0.00429458	-0.0431216	0.253	0.277	1
AIFM2	7.67994e-06	0.0375692	0.062	0.043	0.173997		ABCC1	0.00211168	0.0183867	0.048	0.036	1		PAXBP1-AS1	0.00429541	-0.0092284	0.01	0.016	1
MMAB	7.81687e-06	0.0368135	0.098	0.074	0.177099		GOT2	0.00213521	0.029827	0.11	0.092	1		EEF1E1	0.00434298	-0.032589	0.169	0.19	1
RP11-362A1.1	7.84561e-06	-0.013758	0.005	0.013	0.17775		TECR	0.00214185	0.0648292	0.376	0.352	1		ARHGEF37	0.0043595	-0.0134772	0.019	0.028	1
RHOF	7.85973e-06	0.0717804	0.189	0.158	0.17807		SUB1	0.00217236	0.0701058	0.781	0.814	1		MUC20	0.00441225	-0.00433153	0.001	0.004	1
TMEM161B-AS1	7.86923e-06	-0.0218587	0.022	0.037	0.178285		GTF3C1	0.00217953	0.0170944	0.057	0.044	1		KRTAP3-1	0.00441225	-0.00433153	0.001	0.004	1
RP13-516M14.1	7.88577e-06	-0.013843	0.007	0.016	0.17866		LIF	0.0022049	0.0113062	0.019	0.012	1		RP3-461F17.3	0.00441464	-0.0040975	0.001	0.004	1
H2AFZ	7.90432e-06	0.299235	0.762	0.767	0.17908		CAMK2N1	0.00221323	0.00812472	0.012	0.007	1		ATP6V1E2	0.00441982	-0.0140639	0.022	0.031	1
NUDT3	7.91653e-06	-0.0643235	0.286	0.325	0.179357		ZNFX1	0.00222032	0.0294833	0.121	0.103	1		CD6	0.00445478	-0.0161377	0.041	0.053	1
AC109826.1	7.92004e-06	-0.0383804	0.053	0.074	0.179436		RBP4	0.00222212	0.0549721	0.039	0.028	1		PURA	0.00447228	-0.0318224	0.081	0.096	1
RP11-472N13.3	7.99201e-06	-0.0363874	0.063	0.086	0.181067		CREB3L4	0.00223845	0.0130002	0.032	0.022	1		LINC00115	0.00448053	-0.0145414	0.023	0.032	1
SYTL3	8.0923e-06	-0.0386872	0.07	0.094	0.183339		ELOVL7	0.00224273	0.00477427	0.004	0.001	1		COIL	0.0045011	-0.0175916	0.044	0.056	1
MDH1	8.10699e-06	0.0852024	0.419	0.381	0.183672		ADAMTSL5	0.0022439	0.00327175	0.003	0	1		TMEM141	0.00450769	-0.0354241	0.277	0.302	1
SNRPE	8.10843e-06	-0.0748099	0.499	0.544	0.183705		LINC00628	0.00224655	0.00416425	0.004	0.001	1		PELI2	0.00453106	-0.0126263	0.022	0.031	1
CTD-3203P2.3	8.1412e-06	0.0335206	0.056	0.038	0.184447		TM4SF18	0.00224843	0.00280212	0.003	0	1		PTK7	0.00453219	-0.00605369	0.004	0.008	1
TRMT1	8.17616e-06	-0.0556334	0.182	0.216	0.185239		LIX1	0.00224843	0.00303692	0.003	0	1		METTL7B	0.00454016	-0.0214416	0.011	0.018	1
RAB13	8.18485e-06	-0.132961	0.416	0.45	0.185436		ARHGAP22	0.00225345	0.0317134	0.099	0.082	1		CPSF2	0.00458531	-0.0237626	0.077	0.092	1
TIMM8B	8.26586e-06	-0.0973212	0.466	0.505	0.187271		MLF2	0.00226521	0.054287	0.344	0.319	1		ZNF480	0.00458771	-0.0245107	0.077	0.093	1
TRPM2	8.28473e-06	0.0359157	0.078	0.057	0.187699		CDKN2B	0.00230386	0.0179134	0.035	0.025	1		FGFR1OP2	0.00458786	-0.028139	0.276	0.302	1
ST13	8.56365e-06	-0.0962281	0.567	0.605	0.194018		DOK2	0.0023262	0.0396336	0.407	0.378	1		SRM	0.00459834	-0.0566034	0.203	0.225	1
PSMC2	8.67248e-06	0.0858425	0.272	0.238	0.196484		KLRF1	0.00235252	0.00923242	0.018	0.011	1		PHF20	0.00459908	-0.0388981	0.226	0.249	1
TKT	8.69712e-06	-0.0795907	0.604	0.644	0.197042		ABTB2	0.00237078	0.00661685	0.009	0.005	1		LILRA6	0.00459979	-0.0199839	0.042	0.053	1
SWSAP1	8.71747e-06	-0.034369	0.036	0.054	0.197503		COL4A2-AS2	0.00237292	0.0124548	0.014	0.008	1		CAMLG	0.00463084	-0.0282092	0.332	0.361	1
KIFC3	8.78561e-06	-0.0481314	0.123	0.152	0.199047		HACD3	0.00238039	0.0285962	0.119	0.101	1		ZFYVE21	0.00464114	-0.0275145	0.104	0.122	1
TMED10	8.89523e-06	0.14972	0.574	0.553	0.20153		BAK1	0.00238816	0.0434056	0.148	0.129	1		FAM216A	0.00465508	-0.0115384	0.017	0.024	1
TOR1A	8.93135e-06	0.0704799	0.194	0.164	0.202349		NDUFA9	0.00239732	0.0638543	0.268	0.245	1		FUT11	0.00466423	-0.0182482	0.042	0.054	1
TDG	8.93724e-06	-0.0606055	0.157	0.189	0.202482		RAB7A	0.00239879	0.105301	0.671	0.667	1		RP11-213H15.1	0.00469197	-0.00643083	0.004	0.008	1
REEP5	8.95682e-06	0.110971	0.561	0.526	0.202926		IFT74	0.00242391	0.0158071	0.042	0.031	1		POU3F1	0.00471554	-0.0102542	0.007	0.013	1
CEACAM21	9.03272e-06	0.0293028	0.052	0.035	0.204645		YES1	0.00242581	0.00911166	0.01	0.005	1		LMOD3	0.00472497	-0.0138732	0.019	0.027	1
PPCS	9.15595e-06	-0.068467	0.313	0.351	0.207437		PTGES2	0.00243713	0.0404825	0.211	0.188	1		CARF	0.0047597	-0.00969036	0.011	0.017	1
HAS1	9.15785e-06	-0.0257938	0.016	0.029	0.20748		LRP10	0.00243734	0.0474984	0.237	0.213	1		ITGA6	0.00476471	-0.0169314	0.043	0.055	1
RAB31	9.2418e-06	-0.0777715	0.48	0.521	0.209382		AF064858.8	0.00244625	0.00698982	0.01	0.005	1		MSRB2	0.00479295	-0.0425496	0.276	0.3	1
FBL	9.24697e-06	-0.0541361	0.304	0.346	0.209499		PIGX	0.00245379	0.027829	0.094	0.078	1		RP11-276E17.2	0.00479791	-0.00353885	0.001	0.003	1
C12orf45	9.33529e-06	0.0563465	0.157	0.127	0.2115		TTLL1	0.00249783	0.0111424	0.021	0.014	1		MATK	0.00480548	-0.062064	0.124	0.143	1
ENC1	9.38328e-06	-0.0292703	0.033	0.05	0.212587		CALU	0.00250755	0.0441843	0.265	0.239	1		ARMC12	0.00482152	-0.00449353	0.001	0.004	1
MIR3142HG	9.39822e-06	0.0109147	0.01	0.003	0.212926		NDUFC2	0.00251064	0.0717409	0.545	0.523	1		CLTA	0.00482274	-0.0620326	0.583	0.616	1
SARDH	9.45906e-06	-0.0109836	0.003	0.01	0.214304		LINC00487	0.00251467	0.00214254	0.001	0	1		UQCRH	0.00483472	-0.046155	0.796	0.814	1
RP11-47A8.5	9.4741e-06	-0.0229039	0.02	0.034	0.214645		AC019186.1	0.00251467	0.00214254	0.001	0	1		TCEB1	0.00486517	-0.0647895	0.554	0.582	1
LINC01451	9.91553e-06	0.0080292	0.007	0.002	0.224646		COL10A1	0.00251467	0.00214254	0.001	0	1		CCDC151	0.00487499	-0.0144235	0.03	0.04	1
RAB32	9.94827e-06	-0.122852	0.369	0.406	0.225388		RP11-158I9.5	0.00251467	0.00214254	0.001	0	1		TMBIM1	0.00488157	-0.0403255	0.291	0.317	1
KRT16	9.9666e-06	0.00676767	0.005	0.001	0.225803		LINC00565	0.00251467	0.00214254	0.001	0	1		ZNF398	0.00489531	-0.00828351	0.007	0.012	1
EFEMP1	9.97442e-06	0.00646301	0.005	0.001	0.22598		ZG16	0.00251467	0.00214254	0.001	0	1		CLDN1	0.00490367	-0.0176996	0.017	0.025	1
MYDGF	1.01638e-05	0.0945772	0.609	0.578	0.230272		CCND3	0.00252953	0.104177	0.263	0.243	1		MAP3K13	0.00490716	-0.0283063	0.205	0.228	1
HNRNPH2	1.02776e-05	-0.0521386	0.218	0.255	0.232849		CABYR	0.00255204	0.00601403	0.006	0.002	1		HNRNPA1L2	0.00493619	-0.0236363	0.096	0.113	1
CCL20	1.02855e-05	-0.283532	0.371	0.417	0.233028		C14orf79	0.0025525	0.0053354	0.006	0.002	1		CTC-459F4.3	0.0049895	-0.0103091	0.014	0.021	1
TET2	1.05178e-05	-0.0508237	0.151	0.183	0.238291		CYTH1	0.00255938	0.0390153	0.236	0.213	1		PRRG4	0.00502773	-0.02821	0.086	0.102	1
PFDN1	1.06336e-05	-0.0901522	0.267	0.301	0.240914		MX2	0.00255978	0.0630217	0.181	0.161	1		BCL7C	0.0050328	-0.0448588	0.182	0.203	1
ENO1	1.06632e-05	-0.169321	0.783	0.806	0.241584		COPG2	0.0025769	0.014949	0.04	0.029	1		CRLS1	0.00504871	-0.029622	0.172	0.193	1
FAM89B	1.06754e-05	-0.0547136	0.164	0.197	0.241863		CFLAR-AS1	0.00260993	0.0165957	0.041	0.03	1		BBS7	0.00505077	-0.0139781	0.025	0.034	1
TBC1D16	1.06857e-05	0.0263404	0.045	0.029	0.242095		BIK	0.00261162	0.0154156	0.032	0.022	1		BRMS1	0.00505093	-0.0315357	0.239	0.262	1
MPZL1	1.07378e-05	0.0561403	0.158	0.129	0.243276		MPZL2	0.00262164	0.0159057	0.024	0.016	1		LYST	0.00510814	-0.0345362	0.154	0.173	1
CTD-2357A8.3	1.07797e-05	-0.0181359	0.015	0.027	0.244224		RING1	0.00264564	0.0350731	0.149	0.129	1		TAF12	0.00510828	-0.0283913	0.228	0.252	1
ACSF2	1.0791e-05	0.0340336	0.093	0.069	0.24448		SLC52A2	0.00264627	0.0372303	0.193	0.171	1		ZNF416	0.00514208	-0.00434963	0.001	0.005	1
SH2D4A	1.0962e-05	-0.0118932	0.005	0.014	0.248355		HSD3B7	0.00265318	0.0580366	0.164	0.143	1		RP11-182L21.6	0.00516991	-0.0201552	0.054	0.066	1
TRAF4	1.09695e-05	0.043461	0.07	0.051	0.248526		TIPIN	0.00267671	0.0195214	0.048	0.037	1		C6orf223	0.00517588	-0.0104531	0.013	0.02	1
EAF2	1.10158e-05	0.0539956	0.136	0.109	0.249573		TMEM182	0.00269668	0.00673667	0.008	0.004	1		RP11-513M16.8	0.00517996	-0.00618091	0.003	0.007	1
ZNF581	1.10772e-05	-0.0580209	0.168	0.2	0.250965		HIST1H1D	0.00270764	0.0163939	0.027	0.018	1		BCL2	0.00519096	-0.028225	0.126	0.144	1
TMEM54	1.11329e-05	0.0181905	0.028	0.016	0.252227		HGD	0.00270771	0.00289557	0.002	0	1		LINC00607	0.00520296	-0.00564237	0.003	0.007	1
IL2RB	1.11881e-05	-0.020448	0.015	0.028	0.253477		OGN	0.00270771	0.00289557	0.002	0	1		EIF4EBP3	0.00521882	-0.0205441	0.045	0.057	1
PEBP1	1.12228e-05	0.0919233	0.515	0.478	0.254265		ANO1	0.00270771	0.00289557	0.002	0	1		PABPN1	0.00521901	-0.0451737	0.259	0.281	1
ATM	1.13652e-05	-0.0459632	0.12	0.148	0.257491		SIDT2	0.00270915	0.0280781	0.088	0.073	1		EPB41	0.00523901	-0.0180619	0.041	0.052	1
TCF7	1.13708e-05	0.0432565	0.105	0.08	0.257617		APEH	0.00272681	0.0315427	0.149	0.129	1		ZNF701	0.00524137	-0.0138597	0.023	0.032	1
IFNGR1	1.15337e-05	-0.0391354	0.48	0.529	0.261307		HMGN4	0.0027297	0.0127394	0.027	0.018	1		TSC22D4	0.0053054	-0.040532	0.207	0.229	1
CITED2	1.15662e-05	0.292045	0.52	0.49	0.262043		SLC39A7	0.00273308	0.0383548	0.153	0.133	1		RP5-1068E13.7	0.00530809	-0.00625303	0.003	0.007	1
ARRDC3	1.15851e-05	-0.0579341	0.242	0.279	0.262473		LINC00998	0.0027335	0.0577785	0.446	0.421	1		PBX4	0.0053383	-0.0122972	0.016	0.024	1
MMP13	1.16353e-05	0.0113987	0.005	0.001	0.263609		RP11-73E17.2	0.0027362	0.0162465	0.037	0.027	1		PTOV1-AS1	0.00534619	-0.00458348	0.002	0.005	1
COX7A2L	1.17975e-05	-0.0615601	0.519	0.558	0.267284		CDC20	0.00274575	0.0397863	0.035	0.025	1		EID2	0.00535159	-0.0117413	0.023	0.032	1
SERINC5	1.20479e-05	-0.0536226	0.118	0.146	0.272957		USPL1	0.00275	0.0320912	0.075	0.06	1		CYFIP2	0.00537127	-0.0127749	0.027	0.036	1
PARP1	1.20732e-05	0.0782866	0.214	0.182	0.27353		SLC25A4	0.00276516	0.0162664	0.031	0.022	1		STXBP5	0.00537558	-0.0115575	0.015	0.022	1
PLEKHG2	1.21484e-05	0.0441891	0.11	0.086	0.275234		ZNF622	0.00282877	0.0613672	0.227	0.205	1		FAM24B	0.00540287	-0.0118263	0.017	0.024	1
IGLV2-11	1.21701e-05	0.00721177	0.006	0.001	0.275726		LAPTM4A	0.00284743	0.136896	0.687	0.681	1		VDAC1	0.00543557	-0.0335791	0.555	0.588	1
IGFBP5	1.22001e-05	0.00435084	0.006	0.001	0.276406		CDK4	0.00284984	0.0363268	0.222	0.199	1		TMC4	0.00545439	-0.0104111	0.012	0.019	1
GLTP	1.22266e-05	-0.0530234	0.185	0.219	0.277005		SPCS3	0.00285017	0.0864536	0.479	0.463	1		WSB2	0.00547748	-0.025728	0.103	0.12	1
COX7B	1.22512e-05	-0.027935	0.798	0.838	0.277563		HS3ST1	0.00285158	0.0371399	0.103	0.086	1		LINC01023	0.00548482	-0.0114079	0.018	0.027	1
GLS	1.23705e-05	0.0571896	0.245	0.211	0.280265		PRELID1	0.00285597	0.165581	0.64	0.625	1		EIF2S2	0.00549026	-0.0620482	0.442	0.469	1
CYB5R1	1.23735e-05	0.0588168	0.212	0.18	0.280335		EFNB2	0.00289702	0.00724227	0.011	0.006	1		MNAT1	0.00549161	-0.0141278	0.045	0.057	1
MESDC1	1.24157e-05	-0.0419088	0.139	0.17	0.28129		TNFSF10	0.00290049	0.0615783	0.182	0.163	1		PXK	0.00549304	-0.0252957	0.093	0.109	1
TRAPPC5	1.24948e-05	-0.0339553	0.067	0.09	0.283082		GUCD1	0.00292116	0.0292299	0.108	0.091	1		RP11-486O12.2	0.00551317	-0.00523023	0.003	0.006	1
EMP2	1.25974e-05	0.0442854	0.083	0.061	0.285406		CASP1	0.00293593	0.0810867	0.402	0.38	1		MORF4L2-AS1	0.00553115	-0.00560788	0.002	0.006	1
RBBP8	1.26352e-05	0.0393181	0.083	0.061	0.286263		ATP2A3	0.00293902	0.0179903	0.041	0.031	1		MRPS17	0.00555835	-0.0198011	0.073	0.088	1
LUCAT1	1.26671e-05	-0.0572324	0.123	0.152	0.286986		SPRR3	0.00294226	0.00251916	0.002	0	1		METAP2	0.00556471	-0.040717	0.335	0.361	1
THOP1	1.27369e-05	0.0399895	0.073	0.053	0.288567		SUSD6	0.00294945	0.033957	0.177	0.156	1		SEC14L2	0.00556753	-0.00813915	0.006	0.011	1
NEK6	1.28738e-05	-0.0928111	0.246	0.281	0.291669		C17orf53	0.00295851	0.00815068	0.011	0.006	1		DAW1	0.00559275	-0.00258232	0	0.002	1
C18orf32	1.28915e-05	-0.0528051	0.206	0.242	0.29207		PLCG2	0.00296774	0.0196552	0.066	0.053	1		RP5-1091N2.9	0.00561147	-0.00857672	0.009	0.015	1
SNRK	1.30114e-05	-0.0304019	0.044	0.063	0.294787		SEMA4A	0.00297791	0.0332048	0.157	0.137	1		MIR4458HG	0.00562052	-0.0270372	0.095	0.112	1
SLC39A1	1.30989e-05	0.119228	0.343	0.31	0.29677		LHX2	0.00297792	0.00512517	0.005	0.002	1		UBE2V1	0.00563736	-0.0172521	0.041	0.052	1
APOBEC3A	1.31096e-05	0.0993264	0.053	0.036	0.297012		TFG	0.00300038	0.0357334	0.216	0.193	1		ZNF626	0.00565457	-0.0119746	0.026	0.036	1
FBN1	1.32696e-05	0.00533823	0.004	0	0.300636		SYCE2	0.00301187	0.00577969	0.007	0.003	1		LINC00235	0.00565758	-0.00337643	0	0.003	1
PHACTR2	1.33412e-05	0.0474255	0.174	0.143	0.302257		IGHA1	0.00301264	1.02066	0.394	0.386	1		TSIX	0.0056591	-0.0031421	0	0.003	1
C19orf38	1.33528e-05	-0.0434614	0.142	0.173	0.30252		SERPINB9	0.00302424	0.12671	0.364	0.344	1		CTC-529I10.1	0.0056591	-0.0031421	0	0.003	1
ERP29	1.34784e-05	0.162257	0.603	0.59	0.305367		TRGC1	0.00302978	0.0155103	0.022	0.014	1		TMEM105	0.0056591	-0.0031421	0	0.003	1
PKIG	1.37088e-05	0.0221895	0.042	0.027	0.310588		TMEM50A	0.00303158	0.0775334	0.636	0.618	1		CTC-338M12.5	0.0056675	-0.00753858	0.01	0.016	1
C22orf39	1.3781e-05	-0.0513914	0.185	0.219	0.312223		COX6C	0.0030334	0.0915257	0.801	0.801	1		KCNN4	0.00572975	-0.0489337	0.115	0.132	1
RP11-268J15.5	1.38083e-05	0.0132194	0.014	0.006	0.312841		EDEM2	0.00304513	0.0478193	0.22	0.199	1		XPA	0.00573652	-0.021786	0.091	0.107	1
NKIRAS2	1.38548e-05	-0.0435791	0.127	0.156	0.313894		POLRMT	0.00305395	0.0191184	0.07	0.056	1		MOB4	0.0057548	-0.0297531	0.195	0.217	1
ZDHHC24	1.4124e-05	0.0582763	0.217	0.183	0.319994		SP140L	0.00306505	0.0319297	0.115	0.098	1		FAM206A	0.00577322	-0.0147137	0.029	0.039	1
FFAR2	1.42225e-05	0.0199745	0.026	0.014	0.322225		PLD1	0.00306866	0.0330087	0.077	0.063	1		CCNY	0.00579101	-0.0288092	0.105	0.122	1
AC078883.3	1.42673e-05	-0.0142206	0.006	0.015	0.323241		VNN1	0.00306971	0.029358	0.078	0.064	1		CD3G	0.00580196	-0.025428	0.048	0.06	1
EIF4EBP2	1.42979e-05	-0.0503152	0.164	0.196	0.323933		DPP3	0.00308496	0.0233613	0.106	0.089	1		TBX21	0.00584259	-0.0110303	0.012	0.018	1
GOLIM4	1.45568e-05	0.0703667	0.213	0.182	0.3298		AIG1	0.00308506	0.0377564	0.173	0.152	1		GPR171	0.00584574	-0.0212223	0.022	0.031	1
IER3IP1	1.46579e-05	-0.0523656	0.307	0.347	0.332088		CYP27A1	0.00309183	0.0108879	0.262	0.294	1		FMNL1	0.00586489	-0.04454	0.311	0.334	1
MLXIPL	1.5142e-05	-0.0157037	0.011	0.022	0.343057		FNBP1	0.00309217	0.0586308	0.323	0.3	1		AKR1C3	0.00586966	-0.0179818	0.031	0.041	1
ENTPD1	1.51625e-05	0.0583897	0.221	0.188	0.343521		SFPQ	0.00310957	0.0782917	0.572	0.564	1		METTL22	0.00589973	-0.0242018	0.087	0.102	1
LAMA3	1.52317e-05	0.00714203	0.006	0.001	0.34509		ICA1	0.00312379	0.0245387	0.07	0.057	1		C16orf74	0.00590614	-0.0108274	0.013	0.02	1
CTB-58E17.1	1.53228e-05	0.0595858	0.128	0.102	0.347153		PPP1R1A	0.00312528	0.00500899	0.004	0.001	1		GGCT	0.00594875	-0.0212409	0.268	0.294	1
SPRED1	1.53713e-05	0.0369057	0.163	0.133	0.348253		SEMA3B	0.00312683	0.00712224	0.012	0.007	1		SRP9	0.00596465	-0.0324038	0.446	0.474	1
RP5-839B4.8	1.53802e-05	0.0289873	0.048	0.031	0.348454		ZMYND10	0.00313236	0.00378869	0.004	0.001	1		AHSA2	0.00601574	-0.0250424	0.081	0.096	1
CD38	1.54423e-05	0.0489154	0.121	0.095	0.349861		CTNNBL1	0.00313668	0.046107	0.211	0.191	1		NAGK	0.00604132	-0.0951537	0.355	0.377	1
CH25H	1.54512e-05	-0.031236	0.115	0.144	0.350063		RENBP	0.00313692	0.05689	0.323	0.299	1		AES	0.00605551	-0.0638723	0.272	0.29	1
GNG11	1.54514e-05	0.00537531	0.01	0.003	0.350067		ERAP2	0.00313933	0.0401526	0.133	0.115	1		PSMD9	0.00607073	-0.0222283	0.243	0.269	1
WAC-AS1	1.56968e-05	-0.037922	0.08	0.105	0.355627		RP11-325F22.2	0.00314075	0.0108152	0.022	0.014	1		C9orf40	0.00607908	-0.0114454	0.013	0.02	1
FKBP9	1.57688e-05	0.0241336	0.046	0.03	0.357259		PSMD2	0.00315243	0.0468963	0.27	0.246	1		PHF21A	0.0060805	-0.0160577	0.056	0.069	1
AURKB	1.57788e-05	0.0326135	0.032	0.019	0.357484		SPRY2	0.00316238	0.0260146	0.069	0.055	1		RSPRY1	0.00612762	-0.0209834	0.066	0.08	1
PPP1R3E	1.59709e-05	-0.0341149	0.054	0.074	0.361836		PRTFDC1	0.00317575	0.00921213	0.013	0.008	1		GLI4	0.00614343	-0.0177773	0.042	0.053	1
KLHL21	1.60219e-05	0.0468732	0.12	0.094	0.362992		RP11-661A12.5	0.00319232	0.00934975	0.014	0.008	1		RP11-359I18.5	0.00615383	-0.00274506	0	0.002	1
GNG10	1.64116e-05	-0.0384137	0.072	0.095	0.371822		ROBO1	0.00321424	0.00736966	0.007	0.003	1		FLI1	0.00619794	-0.0281471	0.146	0.165	1
CAMK1G	1.65968e-05	0.0153669	0.015	0.007	0.376016		CXCL6	0.00323155	0.00862752	0.007	0.003	1		2022-03-09	0.00623702	-0.0177656	0.031	0.041	1
CEBPE	1.67157e-05	-0.0181087	0.013	0.025	0.378711		RTP4	0.00323353	0.0160648	0.041	0.03	1		PLPPR2	0.0062376	-0.0133813	0.026	0.035	1
EIF3J-AS1	1.67176e-05	-0.027816	0.039	0.057	0.378755		TNFSF18	0.00323694	0.00395301	0.003	0.001	1		TTBK2	0.00624554	-0.0138214	0.03	0.039	1
UCHL1	1.68087e-05	0.0316848	0.019	0.01	0.380817		IGHV2-5	0.00323877	0.00334234	0.003	0.001	1		UFL1	0.00625122	-0.0242477	0.103	0.119	1
ADPRH	1.71106e-05	0.0405063	0.099	0.076	0.387659		ARHGAP23	0.00323877	0.00334234	0.003	0.001	1		DAXX	0.00627706	-0.0282914	0.079	0.094	1
MPV17L2	1.71426e-05	0.0477485	0.11	0.086	0.388383		RP11-532F12.5	0.00324429	0.0158313	0.039	0.029	1		IPO7	0.00629724	-0.0316354	0.17	0.19	1
ARMC9	1.72468e-05	0.0125978	0.017	0.008	0.390743		DOLK	0.00326552	0.0159216	0.037	0.027	1		TPST2	0.00630049	-0.0436856	0.207	0.227	1
OSBPL8	1.72769e-05	-0.0862354	0.276	0.311	0.391425		YIPF2	0.00328219	0.0278367	0.15	0.13	1		NUMB	0.0063107	-0.0402717	0.272	0.297	1
PANX1	1.74509e-05	0.0308547	0.07	0.05	0.395367		ARID4B	0.0032942	0.0486591	0.29	0.266	1		ZDHHC2	0.00634834	-0.0225284	0.064	0.078	1
NDUFA11	1.74551e-05	-0.0818346	0.688	0.719	0.395464		TMEM60	0.00330709	0.0409113	0.202	0.18	1		HIPK1	0.006368	-0.0241183	0.131	0.15	1
CD5	1.7509e-05	-0.0173181	0.016	0.029	0.396684		MRPL9	0.00332786	0.0328105	0.183	0.161	1		TTC3	0.00637182	-0.0405756	0.241	0.263	1
ACVRL1	1.75839e-05	0.0315143	0.07	0.051	0.398382		HIRA	0.00333029	0.0120475	0.027	0.018	1		MORF4L1	0.0064276	-0.0305768	0.667	0.698	1
BANF1	1.76329e-05	-0.0936569	0.509	0.545	0.399491		LURAP1L	0.003331	0.00489068	0.006	0.002	1		SMN2	0.00642799	-0.00747489	0.008	0.013	1
KIF13A	1.79352e-05	-0.0259167	0.033	0.05	0.40634		VCP	0.00333244	0.0602965	0.292	0.27	1		RP4-728D4.2	0.00645769	-0.0118585	0.022	0.03	1
ATG4C	1.7977e-05	0.0458025	0.14	0.113	0.407287		DUSP10	0.00334421	0.0748265	0.24	0.219	1		PAG1	0.00646038	-0.0357278	0.161	0.18	1
LINC01420	1.81118e-05	0.0740382	0.415	0.378	0.410341		RP11-545E17.3	0.00335896	0.0215508	0.069	0.055	1		SSBP2	0.00646537	-0.0182035	0.044	0.056	1
FIS1	1.81159e-05	-0.0914509	0.5	0.533	0.410434		GALNT1	0.00336234	0.0379547	0.176	0.156	1		BRD3	0.00652995	-0.0212706	0.077	0.092	1
TCF4	1.81667e-05	0.0432935	0.17	0.14	0.411586		C2CD2L	0.0034012	0.0206408	0.065	0.052	1		ZNF445	0.00654728	-0.0110669	0.017	0.025	1
SULT1B1	1.82186e-05	-0.0215709	0.017	0.029	0.412761		TBC1D4	0.00341128	0.0192728	0.06	0.047	1		PIK3CB	0.00655688	-0.0248768	0.078	0.093	1
SLC22A16	1.84735e-05	0.00868025	0.008	0.002	0.418535		CHTF18	0.00341322	0.0133548	0.023	0.016	1		SNTB1	0.00658643	-0.0159149	0.091	0.108	1
ME2	1.85149e-05	-0.141298	0.233	0.265	0.419473		CIAPIN1	0.00342753	0.0278949	0.121	0.103	1		IMMP1L	0.00674267	-0.019013	0.049	0.061	1
TAPBPL	1.87216e-05	0.0500597	0.189	0.158	0.424157		FANCG	0.00342826	0.0122277	0.024	0.016	1		ADA	0.00675119	-0.0158503	0.1	0.117	1
STOM	1.87346e-05	0.0721653	0.356	0.319	0.42445		SLC7A7	0.00344231	0.127204	0.507	0.5	1		INTS8	0.00677812	-0.0168395	0.039	0.05	1
DDX21	1.87983e-05	-0.0686387	0.423	0.458	0.425895		ST5	0.00346796	0.0145515	0.037	0.027	1		PREP	0.0067803	-0.016377	0.053	0.065	1
CD164	1.88047e-05	0.193575	0.626	0.616	0.426038		SERPINB6	0.00349422	0.0490488	0.459	0.435	1		FYN	0.00678452	-0.0259648	0.07	0.084	1
SLC8A1	1.90539e-05	0.0517297	0.233	0.199	0.431685		NBPF19	0.00355445	0.0248396	0.107	0.091	1		CTD-3193O13.12	0.00681056	-0.00402558	0.001	0.004	1
POLR2J3	1.90995e-05	-0.0783259	0.206	0.238	0.432719		NSUN7	0.00361497	0.00729313	0.01	0.005	1		LTBP3	0.00681064	-0.0274772	0.07	0.084	1
EIF4E2	1.91075e-05	-0.0658995	0.265	0.303	0.4329		KLF7	0.00361692	0.0277881	0.121	0.104	1		RABGEF1	0.00681591	-0.0162508	0.04	0.051	1
LIMA1	1.91596e-05	0.0376397	0.092	0.069	0.434081		EXOSC8	0.0036216	0.0421197	0.156	0.137	1		LETMD1	0.00683493	-0.0233847	0.123	0.141	1
KIAA1143	1.92639e-05	-0.0378053	0.111	0.138	0.436443		MAF	0.003648	0.0334161	0.227	0.203	1		TANC2	0.00685707	-0.0211568	0.067	0.08	1
TARDBP	1.93225e-05	-0.0556285	0.134	0.162	0.43777		CCDC102A	0.00364878	0.00659183	0.01	0.005	1		FXYD7	0.00686141	-0.00587561	0.003	0.007	1
RP11-190C22.9	1.94127e-05	0.0238231	0.039	0.025	0.439814		IFI30	0.00366351	0.0125575	0.528	0.562	1		RP11-280G9.1	0.00686237	-0.00548108	0.003	0.007	1
NBN	1.99132e-05	0.0689804	0.207	0.177	0.451152		FANCI	0.00366734	0.0148171	0.023	0.015	1		CARS2	0.00688047	-0.0223446	0.108	0.126	1
YME1L1	2.01896e-05	0.0792122	0.405	0.371	0.457415		PRRT1	0.00367492	0.00496082	0.006	0.002	1		SCRG1	0.0068909	-0.00793849	0.008	0.014	1
TCEA2	2.02858e-05	-0.0366408	0.089	0.114	0.459596		PRKACB	0.00368743	0.039213	0.128	0.11	1		ASH1L	0.00689721	-0.0280986	0.126	0.144	1
STAT2	2.04184e-05	0.0421972	0.172	0.141	0.4626		PRKAB1	0.00372242	0.0203223	0.067	0.053	1		LINC01588	0.00689824	-0.0162562	0.085	0.1	1
CBWD2	2.09233e-05	0.0322185	0.079	0.058	0.474038		CKB	0.00376146	0.187889	0.055	0.043	1		THAP8	0.00690224	-0.0155242	0.028	0.037	1
APOD	2.09857e-05	0.0116456	0.008	0.002	0.475452		CENPK	0.00378052	0.012165	0.043	0.032	1		RAB42	0.00692939	-0.0383685	0.071	0.085	1
APOLD1	2.10571e-05	-0.0177801	0.015	0.027	0.477069		KMT2E-AS1	0.00380294	0.0420688	0.211	0.189	1		RIOK3	0.00694684	-0.032214	0.186	0.207	1
IGBP1	2.10683e-05	-0.0646019	0.29	0.327	0.477323		IRF4	0.00385595	0.0199088	0.033	0.024	1		RNF144B	0.00697057	-0.0110972	0.257	0.285	1
SLC25A30-AS1	2.10751e-05	-0.00704821	0.001	0.005	0.477477		TRAF3	0.00387127	0.0416011	0.12	0.104	1		CTB-55O6.12	0.00698844	-0.013823	0.025	0.034	1
SERBP1	2.11807e-05	-0.0569123	0.522	0.562	0.47987		TRIM5	0.00387246	0.0132397	0.037	0.028	1		TMEM219	0.00701123	-0.0465767	0.586	0.614	1
F5	2.13055e-05	-0.0106921	0.003	0.01	0.482696		RP11-420A23.1	0.00388238	0.00416425	0.004	0.001	1		TMEM184A	0.00703395	-0.00330459	0.001	0.003	1
GPAA1	2.14091e-05	0.0734787	0.253	0.221	0.485045		SLC45A1	0.00388559	0.00385915	0.004	0.001	1		TMEM74B	0.00703395	-0.00330459	0.001	0.003	1
HPGD	2.14158e-05	0.116869	0.078	0.058	0.485196		KDM6B	0.00389598	0.0707495	0.436	0.417	1		MTFP1	0.00704925	-0.0335444	0.103	0.12	1
USP3	2.15012e-05	-0.0458274	0.165	0.197	0.487131		SLC50A1	0.00390624	0.0352015	0.222	0.199	1		ABHD18	0.00707123	-0.0141073	0.029	0.038	1
RP11-61J19.5	2.16577e-05	0.0582077	0.133	0.107	0.490676		EDEM1	0.00391219	0.0463844	0.176	0.156	1		AC104820.2	0.00707342	-0.0053197	0.003	0.007	1
C17orf96	2.19282e-05	0.0403132	0.045	0.03	0.496805		CD19	0.00393217	0.00764008	0.01	0.006	1		BRWD3	0.00708156	-0.013916	0.03	0.04	1
SHROOM1	2.2272e-05	-0.0161418	0.015	0.027	0.504595		RP11-22N19.2	0.00393874	0.0275847	0.08	0.066	1		PLEKHJ1	0.0070835	-0.0352487	0.236	0.257	1
FBN2	2.23074e-05	0.0119721	0.013	0.005	0.505397		OIP5	0.00394342	0.0113062	0.017	0.011	1		CA5B	0.00708467	-0.00982023	0.013	0.019	1
SULT1A1	2.26582e-05	0.0549251	0.156	0.128	0.513344		SLC47A1	0.00397419	0.0140952	0.037	0.027	1		PTEN	0.0070877	-0.0179741	0.289	0.315	1
PDCD4	2.27529e-05	-0.0478581	0.182	0.215	0.51549		TCEAL4	0.00398623	0.0444839	0.316	0.29	1		FAM214B	0.00713291	-0.0224996	0.086	0.102	1
PRR7	2.29583e-05	0.0337645	0.077	0.057	0.520144		CCNE1	0.00400491	0.011021	0.017	0.011	1		STRBP	0.00715258	-0.0132622	0.026	0.035	1
MVP	2.30274e-05	0.0449272	0.289	0.251	0.52171		EML1	0.00400513	0.0053354	0.006	0.002	1		RP11-313P22.1	0.00715813	-0.00465545	0.001	0.004	1
FNTA	2.33166e-05	-0.046473	0.222	0.257	0.528261		TP53BP2	0.00401035	0.0296589	0.106	0.09	1		SCARNA2	0.00716292	-0.00442157	0.001	0.004	1
EXT2	2.33262e-05	0.0297315	0.081	0.06	0.528478		KCNMB1	0.00402105	0.0354743	0.13	0.112	1		RP11-20G13.3	0.0071682	-0.0845024	0.026	0.035	1
AC002331.1	2.35799e-05	-0.0147283	0.007	0.016	0.534227		INF2	0.00403897	0.023367	0.12	0.103	1		SLC25A45	0.00720343	-0.0230337	0.054	0.066	1
CLU	2.36994e-05	0.0237881	0.035	0.022	0.536933		NDUFV1	0.00404693	0.0554891	0.345	0.324	1		CLEC2D	0.00720641	-0.0261769	0.074	0.088	1
C19orf43	2.38007e-05	-0.0522557	0.63	0.674	0.539228		MCM2	0.00409113	0.0129064	0.029	0.02	1		PPAT	0.00720824	-0.012996	0.018	0.026	1
RP11-485G7.6	2.42785e-05	0.00526803	0.003	0	0.550055		CHAF1B	0.0040973	0.00828899	0.011	0.006	1		GTF2IRD2	0.00720918	-0.0116829	0.024	0.033	1
PAEP	2.42834e-05	0.00496286	0.003	0	0.550164		M6PR	0.00410946	0.0681922	0.506	0.481	1		DHRS1	0.00723035	-0.0253682	0.093	0.109	1
SNRPG	2.43404e-05	-0.0816814	0.573	0.611	0.551457		SPRED2	0.00410968	0.0226082	0.053	0.042	1		MAD1L1	0.00723637	-0.0352483	0.151	0.17	1
ME1	2.43558e-05	0.031024	0.07	0.051	0.551804		VARS	0.00414152	0.0267718	0.095	0.08	1		RASSF3	0.00728133	-0.0199546	0.196	0.218	1
RP11-701P16.2	2.43728e-05	-0.0129304	0.007	0.015	0.552191		ZC3HAV1	0.00415103	0.0423093	0.278	0.255	1		TMCO6	0.00729692	-0.0111972	0.016	0.023	1
MCM4	2.46548e-05	0.0266752	0.046	0.031	0.558579		RP11-809O17.1	0.00415996	0.0237826	0.039	0.029	1		BIRC2	0.00732944	-0.0257747	0.295	0.319	1
NUPR1	2.49108e-05	0.0714382	0.372	0.335	0.564379		PLCD1	0.00416318	0.0132205	0.033	0.024	1		LRG1	0.00733875	-0.00522967	0.034	0.044	1
RP11-443B7.1	2.5514e-05	-0.0298148	0.043	0.061	0.578046		DECR1	0.00417367	0.0750555	0.332	0.313	1		SMARCB1	0.00734252	-0.0168572	0.188	0.211	1
EIF2B3	2.55712e-05	0.0328427	0.092	0.07	0.579341		FOXO1	0.0041861	0.0199735	0.059	0.047	1		SMDT1	0.00738078	-0.0338069	0.538	0.571	1
MDC1	2.55923e-05	0.0230382	0.042	0.028	0.579819		MCM5	0.00418693	0.0685774	0.158	0.14	1		FGF22	0.00738601	-0.00505105	0.002	0.005	1
DICER1	2.55967e-05	-0.0406187	0.126	0.155	0.579918		S100A14	0.00418803	0.011538	0.021	0.014	1		TLR6	0.00738971	-0.0120019	0.022	0.03	1
GID8	2.56581e-05	-0.049758	0.203	0.237	0.58131		TEX264	0.00419707	0.0439398	0.316	0.291	1		LINC00856	0.0073914	-0.00458348	0.002	0.005	1
CCL11	2.58281e-05	0.00503312	0.004	0	0.585161		MROH1	0.00420397	0.02117	0.077	0.063	1		CSNK1G2	0.00740583	-0.0195405	0.067	0.081	1
GAS6	2.58894e-05	0.0516058	0.154	0.126	0.58655		RNF128	0.004205	0.00708465	0.008	0.004	1		MTMR11	0.00741997	-0.0181128	0.061	0.074	1
AC013461.1	2.68034e-05	-0.0363672	0.097	0.123	0.607258		PPP1R17	0.00421569	0.00632313	0.003	0	1		DCP2	0.00743117	-0.0254579	0.164	0.184	1
RUNX1	2.69295e-05	-0.0537146	0.325	0.364	0.610114		RP5-851M4.1	0.00422144	0.00388254	0.003	0	1		IL27RA	0.00744064	-0.0178899	0.115	0.133	1
ZHX2	2.71104e-05	0.0183209	0.027	0.015	0.614212		ZC3H12D	0.00422272	0.0164192	0.039	0.029	1		OLFM1	0.00750574	-0.00544637	0.002	0.005	1
MUC5B	2.7535e-05	-0.011608	0.003	0.01	0.623832		SPRR1B	0.00422336	0.00296625	0.003	0	1		RP11-166B2.1	0.00754853	-0.00467334	0.002	0.005	1
CLIC2	2.81474e-05	0.0454875	0.127	0.102	0.637707		SETD9	0.0042236	0.0234544	0.078	0.064	1		RP11-352M15.2	0.00755477	-0.0170028	0.055	0.067	1
FAM45A	2.83026e-05	-0.0436292	0.207	0.242	0.641225		CDS2	0.00422643	0.0287112	0.172	0.152	1		LL22NC03-86G7.1	0.00762355	-0.00925797	0.011	0.018	1
COX6B1	2.83329e-05	-0.083508	0.882	0.905	0.64191		FBXO27	0.0042272	0.00334234	0.003	0	1		POGK	0.00764007	-0.0234319	0.062	0.074	1
ATP6V0A1	2.84331e-05	0.0648616	0.19	0.161	0.644181		ERI1	0.00423978	0.0272378	0.08	0.066	1		HECTD1	0.0076482	-0.0278065	0.127	0.144	1
AC006129.2	2.85878e-05	-0.0137938	0.007	0.016	0.647686		OXCT1	0.00425376	0.0181397	0.032	0.023	1		ATP5D	0.00765023	-0.0156481	0.707	0.743	1
PNPLA4	2.85932e-05	-0.0340904	0.069	0.091	0.647807		AGPAT5	0.00425865	0.0229692	0.071	0.057	1		PCSK1N	0.00765064	-0.00623145	0.004	0.008	1
RNF19B	2.88538e-05	0.062258	0.188	0.159	0.653711		DLEU7	0.00425942	0.0255965	0.067	0.054	1		OXA1L	0.00768474	-0.037916	0.345	0.369	1
SLAMF8	2.89797e-05	0.0941105	0.319	0.286	0.656565		ANK1	0.00430451	0.00397653	0.005	0.002	1		LSM14A	0.00770649	-0.0254952	0.232	0.256	1
PTPRE	2.92336e-05	-0.0436259	0.339	0.381	0.662317		CTGF	0.00430937	0.0112382	0.02	0.013	1		IFNAR2	0.00771147	-0.0222819	0.216	0.239	1
RP4-737E23.2	2.94377e-05	0.0126447	0.012	0.005	0.66694		UNC5B-AS1	0.00431532	0.0100327	0.006	0.003	1		RAP1A	0.00773115	-0.00655982	0.561	0.595	1
LINC01138	2.9469e-05	-0.0161004	0.013	0.024	0.667649		AHRR	0.00432785	0.00432862	0.003	0.001	1		ARHGEF3	0.00773913	-0.0206183	0.055	0.067	1
IDUA	2.9531e-05	0.0223733	0.047	0.032	0.669054		CLMP	0.00432785	0.00432862	0.003	0.001	1		MRPL30	0.00774452	-0.0216536	0.083	0.097	1
SYN1	2.99761e-05	-0.0194485	0.015	0.027	0.679139		PSORS1C1	0.00433352	0.00341291	0.003	0.001	1		AC144652.1	0.00777798	-0.0111612	0.02	0.028	1
CLEC4A	3.00074e-05	0.101562	0.344	0.311	0.679849		KLK8	0.00433352	0.00341291	0.003	0.001	1		CXCR6	0.00778638	-0.0125696	0.011	0.017	1
TBC1D2	3.05347e-05	-0.0377166	0.085	0.109	0.691793		TBKBP1	0.00433701	0.00779645	0.013	0.007	1		SHFM1	0.00783188	-0.0493351	0.641	0.663	1
SKAP1	3.08213e-05	-0.0180717	0.018	0.031	0.698288		UCHL3	0.00433917	0.0378397	0.217	0.196	1		ALDH2	0.0078361	-0.0184133	0.458	0.494	1
MRFAP1L1	3.09919e-05	-0.0329547	0.066	0.088	0.702153		GLB1	0.00435128	0.0453475	0.257	0.235	1		DDT	0.00785465	-0.0532164	0.536	0.563	1
FOXP4-AS1	3.11297e-05	-0.00681451	0.001	0.005	0.705274		ATP6V0B	0.0043577	0.131549	0.82	0.815	1		MAP3K8	0.0078842	-0.0614635	0.553	0.567	1
MRO	3.15008e-05	-0.0251556	0.018	0.031	0.713683		XRRA1	0.00436484	0.0140616	0.032	0.023	1		KIAA0141	0.00789487	-0.0220761	0.093	0.108	1
FAM107B	3.15136e-05	-0.0472982	0.236	0.272	0.713973		RFC4	0.0044123	0.019298	0.048	0.037	1		CSTF2T	0.00789515	-0.015793	0.034	0.044	1
GPS2	3.16449e-05	-0.0343142	0.065	0.087	0.716947		IL3RA	0.00441591	0.0246896	0.1	0.084	1		NCBP2-AS2	0.00791708	-0.0374073	0.161	0.179	1
FOXM1	3.17023e-05	0.0200738	0.022	0.012	0.718248		STEAP1	0.00442683	0.00688295	0.013	0.007	1		ADAL	0.00792506	-0.0144807	0.024	0.033	1
MFSD2A	3.18633e-05	0.0388843	0.089	0.068	0.721896		BACE1	0.0044342	0.0141533	0.037	0.028	1		CDK2AP1	0.00796476	-0.0196539	0.097	0.113	1
FGGY	3.19593e-05	-0.0252233	0.037	0.054	0.724071		ICMT	0.00444337	0.017866	0.086	0.071	1		TNKS2	0.00803777	-0.0219838	0.093	0.108	1
AC002467.7	3.20268e-05	-0.0167123	0.016	0.029	0.725599		FMN1	0.00447041	0.0232049	0.112	0.095	1		SNX20	0.00805201	-0.0266979	0.109	0.125	1
BIRC3	3.20317e-05	0.107475	0.299	0.266	0.725709		DAZAP1	0.00447903	0.0572172	0.254	0.234	1		ARNTL2	0.00805666	-0.013202	0.024	0.033	1
RP11-386G11.5	3.20665e-05	-0.0217191	0.024	0.038	0.7265		GALNT6	0.00448965	0.019185	0.072	0.059	1		STARD4-AS1	0.00814157	-0.003467	0.001	0.003	1
PCCB	3.24123e-05	0.0340229	0.103	0.079	0.734333		PAPD4	0.00462693	0.0350312	0.156	0.138	1		WRNIP1	0.00817828	-0.0187973	0.056	0.068	1
MAT2A	3.25349e-05	-0.0681603	0.302	0.337	0.737111		UTS2	0.00463343	0.0482793	0.181	0.162	1		SLC22A15	0.00818111	-0.0129522	0.027	0.036	1
OSER1	3.28279e-05	0.0964107	0.278	0.248	0.743749		LINC01426	0.00464933	0.00951037	0.008	0.004	1		EIF4E3	0.00818564	-0.0160888	0.035	0.045	1
CASS4	3.33561e-05	-0.0244357	0.033	0.049	0.755716		AP5B1	0.00468627	0.0265157	0.084	0.069	1		DYNC1I2	0.00820832	-0.0592686	0.305	0.325	1
NTMT1	3.3456e-05	-0.0492644	0.186	0.219	0.75798		RP1-41C23.4	0.00469375	0.0105974	0.019	0.012	1		RBM12	0.00824264	-0.0198047	0.061	0.074	1
SIGLEC10	3.35567e-05	-0.0509716	0.226	0.262	0.76026		TMEM184B	0.00469725	0.0187551	0.056	0.045	1		UBE4B	0.00824686	-0.018329	0.068	0.081	1
CNRIP1	3.42092e-05	0.0275921	0.071	0.052	0.775045		SIGLEC15	0.00470443	0.0161393	0.022	0.015	1		PSMA2	0.00825826	-0.0240628	0.564	0.592	1
TAGAP	3.42503e-05	0.104711	0.307	0.276	0.775976		HN1	0.00472669	0.138216	0.577	0.576	1		PRKCI	0.0083052	-0.0146976	0.031	0.041	1
CPNE2	3.43242e-05	-0.035803	0.067	0.088	0.77765		IL10RA	0.00472848	0.0656573	0.351	0.329	1		TMX4	0.00832359	-0.0321494	0.174	0.193	1
SPPL3	3.44115e-05	0.0470544	0.127	0.102	0.779628		MACC1	0.00473213	0.0156023	0.029	0.021	1		NOA1	0.00835139	-0.0214942	0.072	0.085	1
NCEH1	3.44489e-05	0.0636574	0.165	0.138	0.780475		ZNF814	0.00476676	0.0144852	0.038	0.029	1		LL22NC03-2H8.5	0.0083578	-0.0066083	0.005	0.009	1
SAMD4B	3.46515e-05	-0.036642	0.073	0.095	0.785066		NCKAP1L	0.00479612	0.034227	0.31	0.284	1		AGO2	0.00836613	-0.0240467	0.104	0.121	1
BEST1	3.47038e-05	-0.0404933	0.118	0.145	0.786249		CXCR5	0.00479885	0.00519528	0.005	0.002	1		RNPC3	0.00837261	-0.0170816	0.04	0.051	1
CYP2S1	3.49116e-05	0.0420872	0.086	0.065	0.790958		POU2AF1	0.0048044	0.0045158	0.005	0.002	1		LYPLAL1	0.00839462	-0.034565	0.156	0.174	1
UCP2	3.49481e-05	0.144147	0.528	0.498	0.791784		CCDC170	0.00481459	0.0155355	0.059	0.046	1		AC009133.12	0.00842036	-0.00847405	0.008	0.013	1
CHP1	3.4961e-05	-0.0547867	0.284	0.321	0.792075		CDC42BPB	0.00485237	0.0167797	0.05	0.039	1		RC3H1	0.00848133	-0.0180349	0.072	0.086	1
PDE4C	3.49619e-05	0.0214386	0.016	0.008	0.792097		SIRT6	0.00485981	0.0215872	0.107	0.09	1		DLGAP1-AS2	0.00856464	-0.01445	0.03	0.039	1
GNPTAB	3.50968e-05	0.0566243	0.187	0.157	0.795153		RELL2	0.00486231	0.0148979	0.035	0.025	1		RP11-344B5.3	0.00857784	-0.00211315	0	0.001	1
S1PR3	3.51335e-05	-0.0125883	0.005	0.013	0.795986		SNHG12	0.00486984	0.0650483	0.259	0.236	1		MCF2L-AS1	0.00857784	-0.00211315	0	0.001	1
FHL2	3.54093e-05	0.0128309	0.016	0.008	0.802233		MYOM2	0.00487161	0.00962795	0.018	0.012	1		LINC00924	0.00857784	-0.00211315	0	0.001	1
PDE1B	3.56503e-05	0.0182593	0.03	0.018	0.807693		MCPH1	0.00488933	0.0134579	0.04	0.03	1		CTC-490E21.14	0.00857784	-0.00211315	0	0.001	1
AP1M2	3.6071e-05	0.00748314	0.009	0.003	0.817225		ZNF837	0.00494826	0.00524112	0.007	0.003	1		AGT	0.00857784	-0.00258232	0	0.001	1
SIL1	3.61942e-05	0.0809443	0.254	0.224	0.820016		DNTTIP2	0.00495908	0.0543642	0.331	0.309	1		PLEKHA8	0.0085781	-0.0111792	0.018	0.026	1
VPS13D	3.62126e-05	0.028249	0.059	0.042	0.820432		TMEM206	0.0049732	0.026452	0.117	0.1	1		ZYG11B	0.00859594	-0.0175778	0.052	0.064	1
IGSF6	3.62708e-05	-0.0738908	0.503	0.456	0.821752		FFAR3	0.00505317	0.034923	0.02	0.014	1		MED28	0.00860219	-0.0253423	0.256	0.281	1
CUL9	3.63291e-05	0.0525984	0.062	0.044	0.823071		SHISA4	0.00507814	0.0132203	0.028	0.02	1		SYNJ2BP	0.00863012	-0.0247241	0.076	0.09	1
XRN2	3.65561e-05	-0.0731899	0.303	0.339	0.828215		MYOZ1	0.00512293	0.015064	0.017	0.01	1		STX6	0.00868873	-0.0315069	0.166	0.186	1
MTHFS	3.65976e-05	-0.0605929	0.162	0.192	0.829155		FAM134C	0.00514715	0.0221984	0.08	0.066	1		RIN3	0.00869775	-0.0234278	0.294	0.32	1
DLGAP1-AS1	3.69823e-05	-0.0381261	0.072	0.094	0.837871		FGFBP1	0.00515331	0.00183666	0.001	0	1		NOL7	0.00872385	-0.0348817	0.272	0.295	1
SEC22C	3.77766e-05	0.041976	0.132	0.106	0.855867		RP11-11N5.3	0.00515331	0.00183666	0.001	0	1		GNL2	0.00872803	-0.0217414	0.117	0.134	1
SOCS1	3.79253e-05	0.0484945	0.184	0.155	0.859236		FAM83H-AS1	0.00515331	0.00183666	0.001	0	1		RP11-93H24.3	0.00875783	-0.00994948	0.015	0.021	1
PSTPIP1	3.80383e-05	-0.0452763	0.142	0.17	0.861796		ITIH5	0.00515331	0.00183666	0.001	0	1		ARSG	0.00878196	-0.0165375	0.034	0.044	1
MBD5	3.81195e-05	-0.0221775	0.025	0.039	0.863636		LINC01468	0.00515331	0.00183666	0.001	0	1		C20orf194	0.00881793	-0.0215658	0.062	0.075	1
LINC01270	3.83348e-05	-0.00998033	0.003	0.009	0.868512		GSG1	0.00515331	0.00183666	0.001	0	1		DAGLB	0.00886966	-0.0217658	0.078	0.092	1
FAM133B	3.83612e-05	-0.0755479	0.368	0.403	0.869111		SCEL	0.00515331	0.00183666	0.001	0	1		TRG-AS1	0.0088759	-0.0190972	0.045	0.056	1
TMEM119	3.85619e-05	0.0144063	0.019	0.01	0.873658		LINC00639	0.00515331	0.00183666	0.001	0	1		AC064834.3	0.00889001	-0.0122927	0.011	0.018	1
ARPC5	3.86628e-05	-0.0380021	0.741	0.778	0.875944		RGS6	0.00515331	0.00183666	0.001	0	1		ZNF565	0.00894874	-0.00639219	0.005	0.01	1
UFD1L	3.92906e-05	0.0719698	0.284	0.252	0.890167		RP4-564F22.5	0.00515331	0.00183666	0.001	0	1		ZNF180	0.00896581	-0.00705057	0.007	0.012	1
MT-CYB	3.95111e-05	0.196178	0.971	0.965	0.895164		IGFL1	0.00515331	0.00183666	0.001	0	1		NEFM	0.00897715	-0.00488929	0.001	0.004	1
LSM5	3.96387e-05	-0.0446363	0.425	0.468	0.898055		RP11-314B1.2	0.00515331	0.00275411	0.001	0	1		MARVELD1	0.00898007	-0.0208721	0.065	0.078	1
CDC45	3.97144e-05	0.0175817	0.017	0.008	0.89977		PDIA6	0.00518874	0.0339798	0.533	0.513	1		SAMD12	0.0089837	-0.00362932	0.001	0.004	1
CISD1	3.98024e-05	0.0589822	0.194	0.165	0.901763		PXMP2	0.00520639	0.0232527	0.065	0.053	1		AMMECR1	0.00901796	-0.00989224	0.013	0.019	1
SREBF2	3.99589e-05	0.0239014	0.056	0.039	0.905309		VCPIP1	0.00521897	0.0181507	0.077	0.063	1		RP11-16E12.1	0.00907835	-0.00722692	0.007	0.013	1
NDUFA2	3.99845e-05	-0.0452861	0.597	0.638	0.905888		LACE1	0.00523091	0.0104069	0.024	0.016	1		CUX1	0.0091042	-0.0263844	0.16	0.179	1
ARHGAP18	4.05708e-05	0.0685884	0.415	0.377	0.919171		CCDC122	0.00523178	0.00545107	0.007	0.003	1		PSMD10	0.00911172	-0.0186587	0.1	0.116	1
UBD	4.05994e-05	-0.030866	0.012	0.023	0.919819		NR1D1	0.00523404	0.00950571	0.03	0.022	1		HP1BP3	0.00911801	-0.0366499	0.244	0.266	1
GABARAPL2	4.06674e-05	-0.0721361	0.537	0.576	0.921361		COL5A3	0.00524032	0.00320113	0.002	0	1		C19orf25	0.00916889	-0.0295095	0.147	0.165	1
HPCAL1	4.06889e-05	-0.0747218	0.29	0.324	0.921849		MPPED1	0.00524206	0.00289557	0.002	0	1		ZNF721	0.00923386	-0.0212539	0.054	0.066	1
GATA3	4.10153e-05	-0.0327487	0.026	0.04	0.929243		KLHL41	0.0052438	0.00258994	0.002	0	1		CTD-3138B18.5	0.00926027	-0.0119802	0.03	0.04	1
LXN	4.10269e-05	0.0379706	0.08	0.06	0.929506		RP11-61E11.2	0.0052438	0.00258994	0.002	0	1		RP11-212I21.2	0.00927173	-0.0386511	0.072	0.085	1
MPC2	4.10622e-05	0.101081	0.393	0.362	0.930305		SNX8	0.00525145	0.0265908	0.218	0.196	1		METTL16	0.00930034	-0.015187	0.03	0.039	1
KCNK17	4.13774e-05	0.00669781	0.004	0.001	0.937447		COL14A1	0.00525251	0.00235507	0.002	0	1		IL13	0.00932908	-0.00274506	0	0.002	1
PAK6	4.14572e-05	0.00547854	0.004	0.001	0.939254		FAM53C	0.00530993	0.0383132	0.174	0.155	1		RP11-474G23.2	0.00933048	-0.00251058	0	0.002	1
CBWD1	4.1518e-05	-0.0603221	0.21	0.243	0.940633		PIK3AP1	0.0053196	0.0354415	0.225	0.204	1		CD27	0.00939337	-0.0100858	0.029	0.038	1
TMEM59	4.17273e-05	0.149107	0.686	0.671	0.945374		PDLIM4	0.00532087	0.0547544	0.077	0.064	1		DPYSL2	0.00954908	-0.0464315	0.281	0.301	1
DDX46	4.21544e-05	-0.0525265	0.32	0.358	0.955051		USP53	0.00535962	0.010104	0.092	0.076	1		AKAP11	0.00957521	-0.016672	0.046	0.057	1
SESN1	4.24016e-05	-0.0490029	0.083	0.107	0.960651		RP11-259K5.2	0.00537044	0.00682556	0.01	0.005	1		RNU12	0.00957884	-0.0438089	0.098	0.113	1
HOMER1	4.29507e-05	0.0392065	0.056	0.039	0.973091		NAV2	0.00538418	0.00733709	0.01	0.005	1		ADGRV1	0.00958505	-0.00379155	0.001	0.004	1
ASCL2	4.34048e-05	-0.0421353	0.11	0.136	0.983378		C17orf97	0.00538657	0.00659183	0.01	0.005	1		RP1-151F17.1	0.00958505	-0.00379155	0.001	0.004	1
SF3B6	4.34848e-05	-0.0586709	0.516	0.559	0.985192		PLA2G4C	0.00539124	0.0202238	0.072	0.059	1		CDK2AP2	0.0096395	-0.0130385	0.255	0.281	1
SLC25A33	4.35574e-05	0.0792751	0.207	0.179	0.986836		ORC1	0.0054123	0.00656684	0.01	0.005	1		PPP2R2D	0.00965213	-0.0199953	0.069	0.083	1
CD7	4.37112e-05	-0.0329976	0.082	0.106	0.99032		FAIM	0.00545227	0.035678	0.068	0.056	1		NCBP2	0.00965684	-0.034599	0.222	0.243	1
CCZ1B	4.41937e-05	-0.0298988	0.048	0.066	1		VSIG10	0.00545776	0.0161501	0.037	0.027	1		POGZ	0.00968032	-0.0187703	0.078	0.092	1
TXNDC12	4.44811e-05	0.0891345	0.41	0.379	1		VPREB3	0.00546905	0.00659729	0.007	0.003	1		RBMS1	0.009692	-0.0583351	0.262	0.281	1
C11orf31	4.45862e-05	-0.0894205	0.632	0.666	1		C6orf99	0.00548159	0.00378869	0.003	0.001	1		RAB11B	0.00970521	-0.0442484	0.268	0.288	1
GPRC5A	4.48502e-05	0.0226422	0.041	0.027	1		RP11-110I1.14	0.00548561	0.00348346	0.003	0.001	1		RP11-81A22.5	0.00971129	-0.00860716	0.01	0.016	1
RP6-159A1.4	4.55635e-05	-0.0289102	0.035	0.051	1		MRC2	0.00548877	0.0160814	0.059	0.047	1		TAF5	0.00972501	-0.0104531	0.014	0.02	1
HYPK	4.56376e-05	-0.0318652	0.038	0.054	1		ABLIM3	0.0054912	0.00889988	0.016	0.01	1		IL16	0.00973723	-0.0285638	0.105	0.12	1
C15orf48	4.62638e-05	0.00470318	0.746	0.7	1		FAR1	0.00549334	0.025853	0.15	0.131	1		TRIM44	0.00977069	-0.0310254	0.186	0.205	1
F3	4.64178e-05	0.0304054	0.052	0.036	1		C1orf132	0.00549793	0.0234017	0.071	0.058	1		TNFRSF4	0.00981237	-0.0380542	0.047	0.058	1
NKD1	4.65346e-05	-0.0144247	0.009	0.018	1		GANAB	0.00552189	0.0407706	0.199	0.179	1		MRPS33	0.00981376	-0.0323003	0.252	0.274	1
ATP6V1B2	4.66167e-05	-0.0768945	0.521	0.554	1		BRI3BP	0.00555854	0.0279	0.089	0.074	1		PDS5B	0.00981604	-0.017082	0.064	0.077	1
HERC4	4.68043e-05	-0.0341333	0.086	0.11	1		GNAI1	0.00560789	0.00740646	0.01	0.006	1		SEC14L1	0.00982025	-0.0362702	0.249	0.27	1
RAPH1	4.71831e-05	-0.0284831	0.057	0.077	1		GCAT	0.00560824	0.00680042	0.01	0.006	1		UBALD1	0.00985696	-0.0228833	0.077	0.091	1
MEIS3	4.72411e-05	0.0054084	0.004	0	1		PM20D2	0.00562425	0.0128273	0.027	0.019	1		EIF5B	0.00987779	-0.0627697	0.334	0.354	1
A4GALT	4.72651e-05	0.00510335	0.004	0	1		ITGB8	0.00566713	0.0104337	0.02	0.013	1		RPS6KA3	0.00989147	-0.0237086	0.124	0.141	1
FABP3	4.74309e-05	-0.00098968	0.152	0.124	1		SHF	0.00566804	0.00871972	0.015	0.009	1		HDAC1	0.00989756	-0.0172265	0.138	0.156	1
ALDH1A3	4.79515e-05	0.00435232	0.003	0	1		COQ10B	0.00568845	0.0561367	0.222	0.203	1		RP11-359B12.2	0.00992531	-0.00694594	0.006	0.01	1
PIGK	4.79748e-05	0.035242	0.092	0.07	1		MYSM1	0.00570323	0.0145558	0.058	0.046	1		MED13L	0.00996272	-0.02604	0.104	0.119	1
PYCR1	4.79882e-05	0.0171127	0.018	0.009	1		SCAMP5	0.00573972	0.00605916	0.007	0.003	1		SOCS6	0.00996351	-0.0205533	0.072	0.086	1
TFRC	4.82735e-05	-0.080333	0.307	0.341	1		RP11-876N24.4	0.00578478	0.00834898	0.014	0.008	1		ZNF594	0.00997855	-0.00395369	0.001	0.004	1
RNPEP	4.83755e-05	0.0750583	0.309	0.276	1		PRUNE2	0.0058071	0.00941853	0.013	0.008	1		SNRPD1	0.0100026	-0.0498194	0.403	0.429	1
MAPK6	4.83901e-05	0.067283	0.224	0.194	1		ZNF48	0.00586202	0.00802969	0.012	0.007	1		NOX1	0.0100029	-0.00303643	0.001	0.004	1
RAB3D	4.85202e-05	-0.0210839	0.027	0.041	1		NAB1	0.00587186	0.0237773	0.083	0.069	1		ZMYM2	0.0100087	-0.0285482	0.135	0.152	1
TRIM56	4.86383e-05	-0.034073	0.078	0.101	1		GINS3	0.00587918	0.00779645	0.013	0.007	1		RBMX2	0.0100152	-0.0266667	0.129	0.146	1
SH3BGRL	4.87141e-05	-0.0480949	0.691	0.728	1		EPS8	0.0058829	0.0240352	0.076	0.063	1		CEACAM4	0.0101024	-0.0146505	0.086	0.1	1
DGKZ	4.89073e-05	-0.0404488	0.119	0.145	1		NUP210L	0.00589161	0.00251916	0.002	0	1		POLI	0.0101349	-0.013045	0.021	0.028	1
RAB3A	4.93026e-05	0.0196122	0.029	0.017	1		LINC01471	0.00589161	0.00251916	0.002	0	1		ARHGAP26	0.010174	-0.0230674	0.095	0.11	1
DDIT3	4.9458e-05	0.155416	0.297	0.272	1		EPYC	0.00589161	0.00251916	0.002	0	1		CTD-2003C8.2	0.0101835	-0.00458348	0.002	0.005	1
CXCL13	4.96517e-05	-0.0793813	0.046	0.065	1		PODN	0.00589273	0.00221341	0.002	0	1		GDI1	0.0101965	-0.0270664	0.164	0.183	1
SSBP1	4.99853e-05	-0.0755649	0.468	0.504	1		A4GNT	0.00589273	0.00221341	0.002	0	1		C14orf119	0.0101993	-0.0477841	0.225	0.243	1
DNAJC3-AS1	5.01464e-05	-0.0319312	0.026	0.04	1		RP11-281P23.1	0.00589273	0.00221341	0.002	0	1		PCAT29	0.0102202	-0.0053743	0.002	0.005	1
DKK1	5.02658e-05	0.00472795	0.004	0	1		TUSC3	0.00589273	0.00221341	0.002	0	1		CLEC4D	0.0102526	-0.0169976	0.049	0.061	1
SEMA3C	5.0653e-05	-0.030199	0.047	0.065	1		DTX1	0.00589273	0.00221341	0.002	0	1		ZCCHC3	0.0102575	-0.0142993	0.027	0.036	1
SUSD3	5.07407e-05	0.0513265	0.099	0.077	1		RP11-361D15.2	0.00589273	0.00221341	0.002	0	1		KIAA0586	0.0102742	-0.0145482	0.027	0.036	1
THOC7	5.07703e-05	-0.0637675	0.32	0.355	1		LINC00310	0.00589273	0.00221341	0.002	0	1		CH507-42P11.7	0.0102777	-0.00467334	0.002	0.005	1
PIAS2	5.23057e-05	-0.0295578	0.074	0.096	1		IL17C	0.00591944	0.00303692	0.003	0.001	1		MLXIP	0.0103158	-0.0273294	0.121	0.137	1
SLIRP	5.24733e-05	-0.0867151	0.502	0.536	1		TRPV3	0.00591944	0.00303692	0.003	0.001	1		LENG8-AS1	0.0103187	-0.00786647	0.008	0.014	1
PPP2CA	5.25418e-05	-0.0352487	0.362	0.405	1		PRDM8	0.00592514	0.0157293	0.027	0.019	1		RP11-231D20.2	0.0103293	-0.00660256	0.006	0.011	1
BRD9	5.26819e-05	-0.0290624	0.09	0.114	1		RP11-22L13.1	0.00592761	0.00263808	0.003	0.001	1		ZNF467	0.0103486	-0.0188306	0.065	0.077	1
BBX	5.31471e-05	0.0601174	0.234	0.203	1		GLT8D2	0.00593006	0.00280212	0.003	0.001	1		FRG1	0.0103501	-0.0377878	0.251	0.273	1
PRDX2	5.31943e-05	-0.0452432	0.183	0.214	1		RAB9A	0.00593392	0.0709968	0.222	0.204	1		FUT7	0.0103553	-0.00980583	0.015	0.021	1
TMEM138	5.34501e-05	0.0492071	0.17	0.142	1		DLGAP3	0.00594136	0.0156932	0.034	0.025	1		TSEN34	0.0103958	-0.0298185	0.19	0.209	1
AK1	5.3613e-05	0.0258099	0.056	0.039	1		DMC1	0.00600513	0.00603446	0.007	0.004	1		DUSP23	0.0104752	-0.0320624	0.392	0.417	1
RP11-597D13.8	5.36527e-05	0.00772505	0.006	0.002	1		AURKC	0.00606127	0.0105974	0.018	0.012	1		EAF1	0.010505	-0.0288567	0.183	0.203	1
SLC39A3	5.37888e-05	0.0613641	0.194	0.166	1		AFF4	0.00610741	0.047821	0.286	0.266	1		XIAP	0.010576	-0.0259272	0.113	0.129	1
CCNB2	5.4712e-05	0.0447171	0.038	0.025	1		SDC1	0.0061565	0.0120017	0.018	0.012	1		CGGBP1	0.0106023	-0.0257069	0.212	0.233	1
SLC12A9	5.49463e-05	0.0435395	0.144	0.118	1		SLC8B1	0.00617102	0.0452982	0.165	0.147	1		LINC00482	0.0106279	-0.00624826	0.006	0.01	1
RP11-306G20.1	5.51113e-05	-0.0144476	0.009	0.019	1		UBE2D3	0.00618042	0.0109779	0.783	0.818	1		KCNK5	0.0106482	-0.00640889	0.006	0.01	1
CPE	5.51336e-05	0.0063681	0.006	0.001	1		AGAP1	0.00619888	0.00407035	0.004	0.002	1		PYHIN1	0.0106747	-0.0141995	0.016	0.023	1
SLC2A1-AS1	5.52922e-05	-0.00864095	0.002	0.008	1		FAM167A	0.00621214	0.00383578	0.004	0.002	1		SACM1L	0.0108338	-0.0199069	0.058	0.07	1
PITPNA-AS1	5.55878e-05	-0.0204806	0.026	0.041	1		RP11-46J23.1	0.00622758	0.0093009	0.018	0.012	1		EIF2D	0.010879	-0.0204267	0.068	0.081	1
CARD19	5.60508e-05	-0.0489346	0.347	0.386	1		DNAJC3	0.00622954	0.0465875	0.313	0.292	1		EBNA1BP2	0.0109241	-0.0332943	0.146	0.165	1
SLITRK4	5.62981e-05	-0.00906443	0.003	0.01	1		MARCKSL1	0.00624005	0.144949	0.298	0.284	1		IMPDH1	0.0109248	-0.0296861	0.169	0.188	1
TMEM243	5.66972e-05	-0.0455666	0.248	0.284	1		PPM1H	0.00624381	0.00909538	0.018	0.012	1		POLR2L	0.0109742	-0.0463843	0.707	0.734	1
H2AFX	5.70065e-05	0.0560274	0.245	0.214	1		ILK	0.00624846	0.0403035	0.32	0.297	1		SMN1	0.0109826	-0.00905952	0.016	0.023	1
NFAM1	5.73396e-05	0.0361191	0.111	0.088	1		NDUFS2	0.00630201	0.038656	0.317	0.294	1		CABLES2	0.0109834	-0.00642557	0.006	0.011	1
COLGALT2	5.779e-05	0.00926081	0.009	0.003	1		AC069363.1	0.00635769	0.0109355	0.026	0.018	1		CHKB	0.0109895	-0.0221738	0.076	0.09	1
DDX43	5.779e-05	0.00926081	0.009	0.003	1		MDM2	0.00637359	0.039435	0.162	0.143	1		RP11-154H23.3	0.0109912	-0.00868294	0.011	0.017	1
APOL1	5.85469e-05	0.022697	0.068	0.05	1		ZFP91	0.0064791	0.0293754	0.126	0.109	1		BCL11A	0.0110246	-0.0150592	0.033	0.043	1
FOCAD	5.86267e-05	-0.0162875	0.014	0.025	1		TNFSF13B	0.00651352	0.0380683	0.56	0.537	1		CD244	0.0110294	-0.0115384	0.017	0.024	1
RP11-196G11.6	5.86538e-05	0.0181829	0.021	0.011	1		CXADR	0.00658119	0.0108274	0.023	0.016	1		PTPN4	0.0110841	-0.0136925	0.023	0.03	1
NCKAP5	6.01867e-05	0.00978625	0.011	0.005	1		AEBP1	0.00658608	0.00664191	0.008	0.004	1		CTC-246B18.10	0.0110997	-0.0112558	0.015	0.021	1
SNX30	6.01899e-05	-0.0264753	0.05	0.069	1		PDK4	0.00660766	0.138335	0.211	0.193	1		2022-03-01	0.0111095	-0.00914372	0.013	0.019	1
GK	6.07475e-05	-0.0600293	0.335	0.374	1		C18orf54	0.00662118	0.00573064	0.008	0.004	1		TROVE2	0.0111803	-0.0303293	0.158	0.176	1
TLR5	6.10055e-05	-0.0314647	0.07	0.091	1		ANP32E	0.00665643	0.0549188	0.204	0.185	1		LBX2-AS1	0.0112423	-0.0150938	0.029	0.038	1
WDR54	6.13095e-05	-0.0319487	0.055	0.074	1		DDX39A	0.00666486	0.0739927	0.301	0.282	1		ZNF738	0.011266	-0.0113177	0.022	0.029	1
FADS2	6.1835e-05	0.0190542	0.031	0.019	1		IL20RA	0.00668226	0.00479656	0.006	0.003	1		CUL4B	0.0113206	-0.0151213	0.046	0.057	1
GTF2E1	6.19566e-05	0.029444	0.044	0.03	1		KIAA0513	0.00668607	0.0174003	0.067	0.054	1		LRRC47	0.011449	-0.0212194	0.086	0.1	1
TVP23A	6.20252e-05	0.0122284	0.015	0.007	1		HECTD2	0.00675397	0.00901095	0.017	0.011	1		CTH	0.0114502	-0.0149527	0.011	0.017	1
KIF1B	6.21786e-05	0.0528537	0.143	0.118	1		DDX19B	0.00679574	0.0238083	0.134	0.116	1		USP22	0.011498	-0.0266148	0.094	0.108	1
DARS-AS1	6.29205e-05	-0.0109521	0.005	0.012	1		SLC6A6	0.00679576	0.040947	0.222	0.201	1		FAM126B	0.0115289	-0.0140592	0.063	0.076	1
P2RY1	6.31752e-05	-0.0239573	0.028	0.043	1		ASCC1	0.00682452	0.0247515	0.101	0.086	1		MTPN	0.0115619	-0.0353432	0.375	0.398	1
SH3TC1	6.38506e-05	-0.038829	0.115	0.141	1		FECH	0.00684696	0.0222554	0.09	0.075	1		DENND6A	0.0115823	-0.0154498	0.04	0.05	1
CPQ	6.40648e-05	0.0627892	0.236	0.205	1		TMCO2	0.00693083	0.00475033	0.005	0.002	1		SIK1	0.0115926	-0.0206827	0.061	0.073	1
GBA	6.46718e-05	0.0381491	0.208	0.176	1		COL5A2	0.00695928	0.00577969	0.005	0.002	1		2022-03-02	0.0116168	-0.0389054	0.323	0.346	1
RP11-792A8.4	6.61895e-05	-0.0344708	0.091	0.115	1		PTDSS2	0.00696207	0.0150345	0.049	0.038	1		GZMM	0.0116241	-0.015255	0.032	0.041	1
EPHB2	6.64911e-05	0.0254907	0.062	0.045	1		DSP	0.00696778	0.00594004	0.008	0.004	1		PIGP	0.0116475	-0.0302235	0.246	0.268	1
GPR84	6.65313e-05	0.0693303	0.191	0.163	1		OSTM1	0.00709163	0.0333487	0.221	0.2	1		TUSC2	0.0116663	-0.0308764	0.199	0.219	1
NFIL3	6.74221e-05	-0.0395978	0.177	0.207	1		PLGRKT	0.00709376	0.0227066	0.25	0.226	1		BTAF1	0.0116837	-0.0166039	0.043	0.054	1
RNF168	6.74446e-05	-0.0342806	0.113	0.139	1		ATAD2	0.00712424	0.0165349	0.037	0.028	1		IL1R1	0.0116847	-0.0144046	0.037	0.047	1
APH1B	6.79376e-05	0.0476826	0.2	0.17	1		TWSG1	0.00712482	0.0216957	0.061	0.049	1		ORM1	0.0117264	-0.003467	0.001	0.003	1
KIAA0125	6.80869e-05	0.010598	0.007	0.002	1		RP11-10C24.1	0.00712986	0.00570616	0.009	0.005	1		RP11-489E7.4	0.0117338	-0.0403263	0.104	0.118	1
SHE	6.82262e-05	0.00688201	0.007	0.002	1		ARPIN	0.00715584	0.0280996	0.113	0.097	1		CHCHD2	0.0117492	-0.0116837	0.835	0.855	1
MYADM	6.82395e-05	-0.0532729	0.347	0.387	1		UBA7	0.00717073	0.0199728	0.081	0.068	1		ZNF778	0.0117901	-0.00725914	0.008	0.014	1
NUF2	6.8436e-05	0.0192842	0.024	0.014	1		KHK	0.00717214	0.017645	0.047	0.037	1		AC142528.1	0.0118132	-0.00741895	0.008	0.014	1
ACAP1	6.93823e-05	-0.0505455	0.125	0.152	1		TGFB2	0.00717466	0.00944914	0.016	0.01	1		SLC2A5	0.0118306	-0.0331523	0.077	0.09	1
PDAP1	6.95797e-05	-0.0602981	0.295	0.329	1		DKK2	0.00717673	0.00591141	0.009	0.005	1		AHNAK	0.0118375	-0.0623732	0.352	0.37	1
FAM162A	6.96662e-05	-0.112061	0.325	0.356	1		TXK	0.00718208	0.00759638	0.009	0.005	1		ARRDC4	0.0119691	-0.0166743	0.066	0.078	1
UBTF	7.06453e-05	-0.0387539	0.079	0.101	1		LASP1	0.00720947	0.0355188	0.266	0.243	1		UBE2V2	0.0119887	-0.0296322	0.256	0.278	1
RAB8B	7.09877e-05	0.0604437	0.245	0.215	1		SPAG5	0.00723464	0.0133541	0.031	0.022	1		MTMR9	0.0119943	-0.0168953	0.054	0.066	1
CD3E	7.10206e-05	-0.0522588	0.077	0.099	1		FAM49A	0.00725127	0.0571716	0.285	0.265	1		UBA6	0.0120014	-0.0246775	0.087	0.101	1
MDK	7.10579e-05	0.037382	0.092	0.071	1		HMOX2	0.00725226	0.0370062	0.21	0.19	1		SLC35D2	0.0120415	-0.0201133	0.052	0.063	1
C6orf1	7.10948e-05	-0.0606443	0.199	0.23	1		RP11-396F22.1	0.00725667	0.00645264	0.009	0.005	1		ACTR6	0.0120618	-0.0177671	0.067	0.08	1
PLVAP	7.10964e-05	0.00854867	0.01	0.004	1		ITGA4	0.00726307	0.0329068	0.116	0.1	1		FLJ20021	0.0121165	-0.021382	0.051	0.063	1
YPEL5	7.14083e-05	-0.0387165	0.588	0.627	1		MXD3	0.00740221	0.00696515	0.022	0.015	1		ZBTB8OS	0.0122074	-0.0438655	0.239	0.258	1
RP11-79H23.3	7.15176e-05	0.00821154	0.008	0.003	1		FARP1	0.00741173	0.0192909	0.079	0.066	1		POLR2K	0.012238	-0.0329387	0.403	0.431	1
BEND6	7.24174e-05	0.00690731	0.005	0.001	1		SLC39A10	0.00741206	0.0197909	0.109	0.093	1		ZNF550	0.012315	-0.0053197	0.003	0.006	1
AC092484.1	7.25421e-05	-0.043082	0.008	0.016	1		MMP15	0.00746076	0.00645264	0.009	0.005	1		XXbac-BPG32J3.19	0.01234	-0.00485281	0.003	0.006	1
CHEK1	7.27012e-05	0.0210233	0.032	0.02	1		MAPKBP1	0.00746921	0.00846814	0.019	0.013	1		AC005932.1	0.0123499	-0.00501434	0.003	0.006	1
COMMD1	7.27682e-05	0.0500487	0.268	0.234	1		TLE6	0.00748679	0.00531113	0.006	0.003	1		ROCK2	0.0123569	-0.0142857	0.041	0.051	1
RP11-290L1.2	7.28524e-05	-0.0221109	0.024	0.037	1		BCL7A	0.0074922	0.0114513	0.024	0.017	1		CTC-524C5.2	0.0124252	-0.0235079	0.059	0.071	1
AKAP6	7.31541e-05	0.00650785	0.006	0.001	1		KIF18B	0.00749462	0.00545107	0.006	0.003	1		CDK11A	0.0124263	-0.0228573	0.1	0.115	1
CDC42SE1	7.35934e-05	0.112672	0.37	0.346	1		CYTH4	0.0074969	0.0493581	0.202	0.184	1		FUT4	0.0125077	-0.0162107	0.037	0.046	1
MAPKAPK5-AS1	7.37006e-05	-0.0362214	0.142	0.171	1		VSIG4	0.00749941	0.0321223	0.487	0.524	1		RPP21	0.0125114	-0.0214876	0.073	0.086	1
TIMM17B	7.41635e-05	-0.0491964	0.231	0.264	1		PKP3	0.007522	0.00818507	0.014	0.009	1		GJA4	0.0125481	-0.0031421	0	0.002	1
KHNYN	7.45511e-05	-0.0256325	0.044	0.062	1		EFHD2	0.00753438	0.0538797	0.575	0.552	1		RP11-415F23.2	0.0125513	-0.00267331	0	0.002	1
ST18	7.6309e-05	0.0225277	0.036	0.023	1		MAMLD1	0.00754873	0.00769386	0.015	0.009	1		ANXA13	0.0125513	-0.00267331	0	0.002	1
ADI1	7.77708e-05	0.0757913	0.326	0.294	1		AHNAK2	0.00761979	0.00613572	0.015	0.009	1		TMED6	0.0125513	-0.00267331	0	0.002	1
FAM96B	7.788e-05	-0.0613509	0.517	0.559	1		MT-ND6	0.00762051	0.0379233	0.165	0.147	1		RP11-147L13.14	0.0125513	-0.00267331	0	0.002	1
SUMO1	7.78878e-05	-0.0675758	0.543	0.578	1		NINL	0.00765314	0.00703403	0.01	0.005	1		MKRN1	0.0125667	-0.0206685	0.266	0.29	1
CPXM1	7.80258e-05	0.00547854	0.004	0.001	1		NARS2	0.0076567	0.0138929	0.043	0.033	1		AC007950.2	0.0125994	-0.00928919	0.015	0.022	1
LINC00685	7.8313e-05	-0.034142	0.038	0.055	1		RP1-178F15.4	0.00766601	0.00421101	0.005	0.002	1		RAB11FIP2	0.0126488	-0.0153714	0.044	0.054	1
SIRPA	7.94082e-05	0.0920482	0.343	0.315	1		CCL26	0.00766601	0.00421101	0.005	0.002	1		OLIG2	0.0126567	-0.00717843	0.004	0.008	1
SOX4	7.98116e-05	-0.0945858	0.222	0.253	1		CADM4	0.00766601	0.00421101	0.005	0.002	1		WDR83OS	0.012666	-0.0366959	0.654	0.678	1
GNLY	8.00042e-05	0.109524	0.114	0.14	1		RP1-122P22.4	0.00768255	0.00374207	0.005	0.002	1		TLR2	0.0126673	-0.0375147	0.252	0.272	1
SLC19A2	8.04275e-05	-0.0260683	0.052	0.07	1		SH2D1B	0.00769761	0.00371821	0.003	0.001	1		MRPL21	0.0126815	-0.0473617	0.259	0.279	1
SAMD3	8.04857e-05	-0.0126075	0.012	0.022	1		CTRB2	0.0077025	0.00341291	0.003	0.001	1		TNNI2	0.0126865	-0.0176477	0.101	0.117	1
GUCY1B3	8.1158e-05	0.00959453	0.012	0.005	1		PLEKHG5	0.00770738	0.00310755	0.003	0.001	1		ZBTB11	0.0127589	-0.0145768	0.051	0.063	1
PIK3IP1	8.17949e-05	0.131838	0.246	0.22	1		XX-FW83128A1.2	0.00770738	0.00310755	0.003	0.001	1		NDUFS6	0.0127632	-0.0808696	0.572	0.59	1
REEP4	8.26176e-05	-0.0452744	0.147	0.175	1		BAIAP3	0.0077162	0.00317816	0.003	0.001	1		MRVI1	0.0127823	-0.00492474	0.003	0.006	1
RP11-733O18.1	8.28217e-05	0.00774298	0.008	0.003	1		C1GALT1C1	0.00773205	0.0317568	0.116	0.101	1		NARS	0.0128652	-0.0450635	0.282	0.302	1
ARHGEF10L	8.29465e-05	-0.0300752	0.058	0.077	1		NUDT18	0.00773357	0.0191829	0.07	0.058	1		CAMK4	0.0128716	-0.00918807	0.014	0.02	1
ANKRD28	8.34035e-05	0.114902	0.458	0.432	1		ALDH5A1	0.00774159	0.008211	0.013	0.008	1		CLK4	0.0130258	-0.0153059	0.074	0.087	1
CYB5R4	8.38291e-05	-0.0495665	0.238	0.272	1		CORO2A	0.0077494	0.0139948	0.031	0.023	1		CCDC142	0.0130468	-0.00830404	0.01	0.016	1
GAREM1	8.44685e-05	0.00695176	0.007	0.002	1		APOC1	0.00775398	0.027077	0.642	0.693	1		PPME1	0.0130484	-0.0149989	0.035	0.045	1
RP11-114F3.4	8.46259e-05	0.0176302	0.028	0.017	1		ACADVL	0.00776182	0.0960844	0.441	0.429	1		PMPCA	0.013095	-0.0187048	0.092	0.107	1
RP11-51J9.5	8.47542e-05	-0.0501224	0.123	0.148	1		GIPR	0.00778803	0.00683152	0.007	0.003	1		EFNA3	0.0131012	-0.00823213	0.01	0.016	1
SPACA6P-AS	8.5165e-05	-0.00872881	0.002	0.008	1		TRAPPC9	0.00778902	0.0133729	0.038	0.029	1		SYNE3	0.0131151	-0.0106608	0.022	0.03	1
RP11-624C23.1	8.52186e-05	0.0109002	0.012	0.005	1		CAND1	0.00782037	0.0243863	0.173	0.155	1		ANKRD44	0.0131424	-0.0207137	0.125	0.142	1
GAL	8.62181e-05	0.0782271	0.014	0.007	1		DSG3	0.00782122	0.00392957	0.004	0.001	1		DHX40	0.0131536	-0.0158147	0.04	0.05	1
DDX3X	8.6476e-05	-0.0562923	0.565	0.604	1		PRCD	0.0078365	0.00369493	0.004	0.001	1		ZFR	0.0131737	-0.0200445	0.104	0.119	1
MESDC2	8.7183e-05	0.0680474	0.296	0.264	1		MFAP4	0.00784609	0.00531113	0.007	0.003	1		LA16c-431H6.6	0.0131948	-0.00476312	0.003	0.006	1
CHD2	8.73743e-05	0.0732445	0.292	0.262	1		HDHD3	0.00786372	0.01949	0.05	0.039	1		AC012668.2	0.0132124	-0.00187851	0	0.001	1
SAMD9	8.74804e-05	0.0479914	0.119	0.096	1		RP11-532F6.3	0.0078975	0.00663635	0.011	0.006	1		RP11-20I20.4	0.0132124	-0.00187851	0	0.001	1
DHX36	8.75434e-05	-0.0482977	0.23	0.263	1		KITLG	0.00790558	0.00296625	0.002	0	1		RP11-109E24.1	0.0132124	-0.00187851	0	0.001	1
P2RX7	8.78116e-05	-0.0416924	0.107	0.131	1		RP11-1017G21.4	0.00790558	0.00296625	0.002	0	1		ALB	0.0132124	-0.00187851	0	0.001	1
KIF17	8.79568e-05	0.0115013	0.017	0.008	1		LINC00659	0.00790558	0.00296625	0.002	0	1		RP11-1299A16.3	0.0132124	-0.00187851	0	0.001	1
TMSB4X	8.80885e-05	0.18067	1	1	1		CNN1	0.00790558	0.00327175	0.002	0	1		CLEC2L	0.0132124	-0.00187851	0	0.001	1
CDK6	8.82712e-05	-0.0338684	0.074	0.095	1		C7	0.00790907	0.0026607	0.002	0	1		AC016735.2	0.0132124	-0.00211315	0	0.001	1
PCLO	8.84456e-05	-0.00492588	0	0.003	1		LINC00264	0.00790907	0.0026607	0.002	0	1		RP11-543D10.2	0.0132124	-0.00211315	0	0.001	1
IL36B	8.84461e-05	-0.00866768	0	0.003	1		CTSO	0.00791907	0.0189631	0.102	0.087	1		PFKFB4	0.0132352	-0.0103041	0.023	0.031	1
TRH	8.8733e-05	-0.0139301	0.002	0.007	1		SUCLG2	0.00793019	0.0425667	0.233	0.212	1		PSMD5-AS1	0.0132422	-0.0262977	0.066	0.079	1
LIPA	8.90842e-05	0.308611	0.553	0.536	1		CDKN1C	0.0079332	0.0281855	0.076	0.063	1		LIN37	0.0132544	-0.00756277	0.009	0.014	1
TFCP2L1	8.95796e-05	0.0161008	0.024	0.014	1		SERPINF1	0.00797173	0.119606	0.233	0.214	1		FAM200A	0.0132564	-0.00772251	0.009	0.014	1
GSTT2B	8.9652e-05	0.0160395	0.027	0.016	1		NT5DC1	0.00804199	0.0208201	0.077	0.064	1		YTHDC1	0.0132717	-0.0357667	0.22	0.24	1
PAIP2	8.96872e-05	-0.0679965	0.504	0.536	1		N4BP1	0.00810467	0.0265463	0.109	0.094	1		HCG27	0.0133414	-0.00635873	0.004	0.007	1
TRIM22	8.9826e-05	0.0766189	0.25	0.221	1		ZC3H11A	0.00811424	0.0257496	0.169	0.15	1		CTD-2017F17.2	0.0133657	-0.00930218	0.013	0.02	1
ETV5	8.98784e-05	0.045433	0.134	0.109	1		GSDMA	0.00811761	0.0104203	0.021	0.014	1		ECI1	0.0134224	-0.0262836	0.126	0.142	1
MMP3	9.04309e-05	0.00479825	0.004	0	1		SIPA1L3	0.0081318	0.0105699	0.028	0.02	1		C2orf69	0.0134314	-0.0157366	0.079	0.092	1
MCTP1	9.15066e-05	0.0415847	0.147	0.122	1		CAD	0.00813421	0.0106376	0.028	0.02	1		UXT	0.0135098	-0.0432427	0.559	0.586	1
KLHL5	9.18439e-05	-0.0384265	0.11	0.135	1		CSF3	0.00815429	0.0133753	0.007	0.003	1		WDR82	0.0135321	-0.0228983	0.123	0.139	1
[truncated: 3,882 more rows]

## Sheet: B
DEG	p_val	avg_log2FC	pct.1	pct.2	p_val_adj		down	p_val	avg_log2FC	pct.1	pct.2	p_val_adj		up	p_val	avg_log2FC	pct.1	pct.2	p_val_adj
LINC01272	6.2014e-148	-0.545097	0.412	0.812	1.36301e-143		JCHAIN	7.46583e-131	0.416379	0.24	0.013	1.64092e-126		LINC01272	6.2014e-148	-0.545097	0.412	0.812	1.36301e-143
JCHAIN	7.46583e-131	0.416379	0.24	0.013	1.64092e-126		CD74	2.40224e-126	0.088997	0.996	0.978	5.27989e-122		FBP1	4.75424e-130	-0.545093	0.398	0.703	1.04493e-125
FBP1	4.75424e-130	-0.545093	0.398	0.703	1.04493e-125		HLA-DRA	1.61876e-121	0.112576	0.991	0.961	3.55788e-117		SPP1	2.84492e-116	-0.705165	0.162	0.501	6.25285e-112
CD74	2.40224e-126	0.088997	0.996	0.978	5.27989e-122		HLA-DRB1	2.07185e-111	0.109345	0.977	0.951	4.55372e-107		IFI30	2.48768e-97	-0.293482	0.706	0.911	5.46767e-93
HLA-DRA	1.61876e-121	0.112576	0.991	0.961	3.55788e-117		IGLV2-8	2.24859e-104	0.354552	0.196	0.011	4.94218e-100		MCEMP1	3.96859e-94	-0.509178	0.255	0.581	8.72256e-90
SPP1	2.84492e-116	-0.705165	0.162	0.501	6.25285e-112		MT-ATP6	7.43858e-101	0.0988178	0.994	0.97	1.63493e-96		MARCO	8.6155e-93	-0.50418	0.169	0.483	1.8936e-88
HLA-DRB1	2.07185e-111	0.109345	0.977	0.951	4.55372e-107		STAB1	5.41899e-98	0.494965	0.538	0.291	1.19104e-93		GABARAPL1	5.25455e-84	-0.409725	0.354	0.664	1.1549e-79
IGLV2-8	2.24859e-104	0.354552	0.196	0.011	4.94218e-100		MT-CO3	3.57639e-93	0.0857787	0.995	0.978	7.86054e-89		TGM2	3.01297e-83	-0.467447	0.194	0.477	6.62221e-79
MT-ATP6	7.43858e-101	0.0988178	0.994	0.97	1.63493e-96		LYVE1	1.67185e-92	0.418064	0.183	0.013	3.67456e-88		OLR1	1.33876e-77	-0.433709	0.432	0.764	2.94246e-73
STAB1	5.41899e-98	0.494965	0.538	0.291	1.19104e-93		HLA-DPB1	5.77108e-87	0.157643	0.929	0.877	1.26843e-82		PPARG	1.26445e-71	-0.321223	0.053	0.266	2.77913e-67
IFI30	2.48768e-97	-0.293482	0.706	0.911	5.46767e-93		NFKBIZ	1.57104e-85	0.346657	0.774	0.602	3.45299e-81		RGCC	3.94997e-68	-0.394783	0.426	0.684	8.68164e-64
MCEMP1	3.96859e-94	-0.509178	0.255	0.581	8.72256e-90		MS4A6A	2.01883e-84	0.280285	0.82	0.681	4.43719e-80		CXXC5	7.94314e-68	-0.330905	0.101	0.328	1.74582e-63
MT-CO3	3.57639e-93	0.0857787	0.995	0.978	7.86054e-89		IGHA2	6.02509e-83	0.260771	0.14	0.003	1.32425e-78		SLC11A1	8.20773e-68	-0.382753	0.529	0.852	1.80398e-63
MARCO	8.6155e-93	-0.50418	0.169	0.483	1.8936e-88		HLA-DQB1	4.56074e-82	0.222816	0.852	0.759	1.00241e-77		BRI3	2.67145e-66	-0.244734	0.714	0.868	5.87157e-62
LYVE1	1.67185e-92	0.418064	0.183	0.013	3.67456e-88		HLA-DPA1	2.02943e-79	0.118933	0.935	0.911	4.46048e-75		ALDOA	2.76005e-66	-0.13375	0.917	0.984	6.0663e-62
HLA-DPB1	5.77108e-87	0.157643	0.929	0.877	1.26843e-82		C1QC	1.90587e-78	0.490939	0.556	0.309	4.18891e-74		CD52	1.01403e-62	-0.349695	0.514	0.766	2.22873e-58
NFKBIZ	1.57104e-85	0.346657	0.774	0.602	3.45299e-81		C1QB	2.10026e-78	0.501131	0.541	0.282	4.61616e-74		STXBP2	1.29378e-62	-0.285478	0.661	0.867	2.84361e-58
MS4A6A	2.01883e-84	0.280285	0.82	0.681	4.43719e-80		DNASE1L3	1.58794e-77	0.32578	0.146	0.008	3.49014e-73		FN1	1.18289e-61	-0.443203	0.109	0.328	2.59986e-57
GABARAPL1	5.25455e-84	-0.409725	0.354	0.664	1.1549e-79		MT-CYB	1.89978e-77	0.084934	0.992	0.969	4.17552e-73		CYP27A1	4.41604e-60	-0.363822	0.179	0.426	9.70602e-56
TGM2	3.01297e-83	-0.467447	0.194	0.477	6.62221e-79		C1QA	2.69554e-77	0.47256	0.563	0.327	5.92453e-73		MIR22HG	1.27225e-59	-0.336745	0.204	0.458	2.79627e-55
IGHA2	6.02509e-83	0.260771	0.14	0.003	1.32425e-78		HSPA6	5.07615e-77	0.518981	0.407	0.177	1.11569e-72		SERPINA1	2.45586e-58	-0.253666	0.77	0.946	5.39774e-54
HLA-DQB1	4.56074e-82	0.222816	0.852	0.759	1.00241e-77		SEPP1	1.15215e-75	0.522741	0.282	0.084	2.53231e-71		HMGA1	3.24698e-58	-0.300324	0.511	0.739	7.13653e-54
HLA-DPA1	2.02943e-79	0.118933	0.935	0.911	4.46048e-75		EGR1	9.46951e-72	0.443884	0.545	0.328	2.0813e-67		PLIN2	3.7471e-58	-0.281581	0.676	0.869	8.23576e-54
C1QC	1.90587e-78	0.490939	0.556	0.309	4.18891e-74		CCL4	4.73826e-68	0.464487	0.565	0.355	1.04142e-63		CSTB	5.769e-58	-0.192143	0.828	0.933	1.26797e-53
C1QB	2.10026e-78	0.501131	0.541	0.282	4.61616e-74		HLA-DQA1	4.8296e-67	0.294576	0.779	0.62	1.0615e-62		YBX1	1.66359e-57	-0.101893	0.92	0.975	3.65641e-53
OLR1	1.33876e-77	-0.433709	0.432	0.764	2.94246e-73		MT-ND4	6.69924e-65	0.0816569	0.989	0.973	1.47243e-60		RETN	3.28303e-57	-0.380482	0.356	0.59	7.21576e-53
DNASE1L3	1.58794e-77	0.32578	0.146	0.008	3.49014e-73		CST3	1.55774e-64	0.061604	0.971	0.974	3.42377e-60		LTA4H	1.99003e-56	-0.319816	0.451	0.69	4.37389e-52
MT-CYB	1.89978e-77	0.084934	0.992	0.969	4.17552e-73		HLA-DMA	2.86508e-63	0.166025	0.839	0.784	6.29716e-59		FGR	2.3853e-56	-0.304922	0.548	0.796	5.24265e-52
C1QA	2.69554e-77	0.47256	0.563	0.327	5.92453e-73		CLEC10A	3.41724e-63	0.397588	0.365	0.162	7.51075e-59		CD9	2.84449e-56	-0.368841	0.359	0.564	6.2519e-52
HSPA6	5.07615e-77	0.518981	0.407	0.177	1.11569e-72		GADD45B	5.83356e-60	0.177534	0.84	0.794	1.28216e-55		ANGPTL4	3.42772e-56	-0.382693	0.094	0.293	7.53378e-52
SEPP1	1.15215e-75	0.522741	0.282	0.084	2.53231e-71		SLC40A1	1.38971e-59	0.396113	0.347	0.149	3.05444e-55		ARL4A	3.4046e-54	-0.320195	0.378	0.632	7.48296e-50
EGR1	9.46951e-72	0.443884	0.545	0.328	2.0813e-67		HLA-DRB5	1.13058e-57	0.180563	0.856	0.783	2.4849e-53		LGALS3	3.54948e-53	-0.205335	0.799	0.936	7.8014e-49
PPARG	1.26445e-71	-0.321223	0.053	0.266	2.77913e-67		IGKV3-20	1.60702e-57	0.258873	0.178	0.036	3.53206e-53		APOC1	3.67976e-53	-0.412157	0.34	0.524	8.08774e-49
RGCC	3.94997e-68	-0.394783	0.426	0.684	8.68164e-64		TNFAIP3	1.88531e-57	0.204607	0.832	0.769	4.14372e-53		KLF4	6.12856e-53	-0.316607	0.519	0.771	1.347e-48
CCL4	4.73826e-68	0.464487	0.565	0.355	1.04142e-63		CCL4L2	1.8425e-56	0.424314	0.553	0.375	4.04964e-52		SKIL	6.46959e-53	-0.29678	0.495	0.73	1.42195e-48
CXXC5	7.94314e-68	-0.330905	0.101	0.328	1.74582e-63		MT-ND1	2.99816e-56	0.0696834	0.991	0.978	6.58965e-52		S100A6	7.44458e-53	-0.186172	0.881	0.984	1.63624e-48
SLC11A1	8.20773e-68	-0.382753	0.529	0.852	1.80398e-63		IGKV4-1	5.54486e-56	0.217197	0.131	0.015	1.2187e-51		SNTB1	5.15315e-52	-0.257295	0.08	0.264	1.13261e-47
HLA-DQA1	4.8296e-67	0.294576	0.779	0.62	1.0615e-62		MT-CO2	7.70858e-56	0.0606325	0.997	0.984	1.69427e-51		TGIF1	5.23327e-52	-0.314601	0.358	0.621	1.15022e-47
BRI3	2.67145e-66	-0.244734	0.714	0.868	5.87157e-62		MT-ND4L	1.49011e-54	0.0690696	0.986	0.971	3.27512e-50		PHLDA1	2.80108e-51	-0.340135	0.392	0.631	6.15649e-47
ALDOA	2.76005e-66	-0.13375	0.917	0.984	6.0663e-62		ITM2B	5.82762e-54	0.0634084	0.959	0.969	1.28085e-49		GCHFR	2.40193e-50	-0.341265	0.171	0.37	5.2792e-46
MT-ND4	6.69924e-65	0.0816569	0.989	0.973	1.47243e-60		PTGS2	7.09587e-54	0.420389	0.425	0.236	1.5596e-49		FAM195A	7.97292e-50	-0.284144	0.176	0.393	1.75237e-45
CST3	1.55774e-64	0.061604	0.971	0.974	3.42377e-60		HSPA1B	8.85494e-54	0.342878	0.627	0.496	1.94623e-49		NCF2	2.38242e-49	-0.257479	0.619	0.819	5.23632e-45
HLA-DMA	2.86508e-63	0.166025	0.839	0.784	6.29716e-59		IGLV1-51	2.40456e-52	0.182463	0.103	0.006	5.28498e-48		MGST1	9.36176e-49	-0.300791	0.137	0.341	2.05762e-44
CLEC10A	3.41724e-63	0.397588	0.365	0.162	7.51075e-59		ENPP2	4.03501e-52	0.303073	0.264	0.099	8.86855e-48		CLIP4	2.32541e-48	-0.253547	0.095	0.281	5.11101e-44
CD52	1.01403e-62	-0.349695	0.514	0.766	2.22873e-58		ITM2C	1.17396e-51	0.265792	0.208	0.062	2.58025e-47		ZNF385A	9.15051e-48	-0.287018	0.439	0.663	2.01119e-43
STXBP2	1.29378e-62	-0.285478	0.661	0.867	2.84361e-58		CCL3L3	2.1858e-51	0.407534	0.541	0.387	4.80418e-47		LY6E	2.03548e-47	-0.275879	0.542	0.716	4.47379e-43
FN1	1.18289e-61	-0.443203	0.109	0.328	2.59986e-57		IGF1	4.72909e-51	0.246795	0.145	0.027	1.03941e-46		PET100	2.89563e-47	-0.27972	0.476	0.72	6.36431e-43
CYP27A1	4.41604e-60	-0.363822	0.179	0.426	9.70602e-56		CD163L1	1.10541e-50	0.267405	0.16	0.036	2.42957e-46		NUPR1	2.96402e-47	-0.351311	0.097	0.271	6.51462e-43
GADD45B	5.83356e-60	0.177534	0.84	0.794	1.28216e-55		IGLV2-14	4.50125e-50	0.201928	0.121	0.015	9.8933e-46		S100A10	4.9689e-46	-0.145836	0.902	0.976	1.09212e-41
MIR22HG	1.27225e-59	-0.336745	0.204	0.458	2.79627e-55		IGHV3-23	7.21385e-50	0.169318	0.093	0.004	1.58553e-45		BLOC1S2	6.11613e-46	-0.276297	0.283	0.498	1.34426e-41
SLC40A1	1.38971e-59	0.396113	0.347	0.149	3.05444e-55		FGL2	5.06194e-49	0.256769	0.712	0.581	1.11256e-44		VAT1	1.44302e-45	-0.308318	0.257	0.464	3.17162e-41
SERPINA1	2.45586e-58	-0.253666	0.77	0.946	5.39774e-54		IGHA1	1.24187e-47	0.163704	0.09	0.004	2.72951e-43		SNX10	5.5343e-45	-0.264129	0.52	0.721	1.21638e-40
HMGA1	3.24698e-58	-0.300324	0.511	0.739	7.13653e-54		IGKV3-11	1.81582e-46	0.19993	0.119	0.017	3.99098e-42		GPNMB	7.6124e-45	-0.336317	0.373	0.57	1.67313e-40
PLIN2	3.7471e-58	-0.281581	0.676	0.869	8.23576e-54		FOLR2	9.58269e-46	0.40335	0.337	0.181	2.10618e-41		MAP3K8	1.43342e-44	-0.265434	0.612	0.829	3.15051e-40
CSTB	5.769e-58	-0.192143	0.828	0.933	1.26797e-53		ICAM1	1.44209e-45	0.225121	0.733	0.658	3.16957e-41		LRPAP1	2.27387e-44	-0.243927	0.576	0.756	4.99775e-40
HLA-DRB5	1.13058e-57	0.180563	0.856	0.783	2.4849e-53		FCGR2A	1.77271e-45	0.126644	0.83	0.817	3.89625e-41		ERO1A	3.17566e-44	-0.304887	0.341	0.542	6.97978e-40
IGKV3-20	1.60702e-57	0.258873	0.178	0.036	3.53206e-53		RNASE6	6.84822e-43	0.259922	0.618	0.49	1.50517e-38		LSP1	7.08078e-44	-0.241379	0.727	0.924	1.55629e-39
YBX1	1.66359e-57	-0.101893	0.92	0.975	3.65641e-53		RHOB	8.03257e-43	0.27948	0.62	0.504	1.76548e-38		CD82	1.53574e-43	-0.295296	0.334	0.55	3.3754e-39
TNFAIP3	1.88531e-57	0.204607	0.832	0.769	4.14372e-53		MT-CO1	5.89359e-42	0.0554085	0.998	0.983	1.29535e-37		STX11	2.28207e-43	-0.283579	0.463	0.69	5.01576e-39
RETN	3.28303e-57	-0.380482	0.356	0.59	7.21576e-53		IGKV1-5	8.54573e-42	0.180225	0.112	0.017	1.87827e-37		LPL	3.44842e-43	-0.278384	0.046	0.185	7.57928e-39
CCL4L2	1.8425e-56	0.424314	0.553	0.375	4.04964e-52		JAML	2.04468e-41	0.287327	0.56	0.412	4.494e-37		SEMA3C	3.67381e-43	-0.226224	0.062	0.218	8.07467e-39
LTA4H	1.99003e-56	-0.319816	0.451	0.69	4.37389e-52		GPR34	2.69474e-41	0.314279	0.313	0.162	5.92276e-37		AVPI1	9.97974e-43	-0.273744	0.231	0.439	2.19345e-38
FGR	2.3853e-56	-0.304922	0.548	0.796	5.24265e-52		DNAJA4	1.21662e-40	0.366491	0.315	0.169	2.67402e-36		OAS1	1.27678e-41	-0.271157	0.199	0.399	2.80623e-37
CD9	2.84449e-56	-0.368841	0.359	0.564	6.2519e-52		TNF	1.3363e-40	0.345179	0.401	0.234	2.93706e-36		IDS	1.66703e-41	-0.267444	0.422	0.644	3.66396e-37
MT-ND1	2.99816e-56	0.0696834	0.991	0.978	6.58965e-52		MMP12	2.00044e-40	0.314128	0.196	0.064	4.39677e-36		RNF7	2.54016e-41	-0.247771	0.525	0.732	5.58302e-37
ANGPTL4	3.42772e-56	-0.382693	0.094	0.293	7.53378e-52		S100B	1.55493e-39	0.271107	0.225	0.089	3.41758e-35		RARA	2.71229e-41	-0.278695	0.292	0.501	5.96133e-37
IGKV4-1	5.54486e-56	0.217197	0.131	0.015	1.2187e-51		PMAIP1	9.55833e-39	0.321874	0.397	0.245	2.10083e-34		CTNNB1	1.01296e-40	-0.253629	0.548	0.753	2.22639e-36
MT-CO2	7.70858e-56	0.0606325	0.997	0.984	1.69427e-51		MARCKS	2.21066e-38	0.238236	0.674	0.544	4.8588e-34		S100A11	1.28129e-40	-0.0701348	0.972	0.996	2.81615e-36
MT-ND4L	1.49011e-54	0.0690696	0.986	0.971	3.27512e-50		ADGRG5	2.97213e-38	0.108697	0.082	0.007	6.53245e-34		PLPP3	3.22902e-40	-0.214319	0.042	0.177	7.09707e-36
ARL4A	3.4046e-54	-0.320195	0.378	0.632	7.48296e-50		NFATC2	9.71569e-38	0.194847	0.16	0.049	2.13541e-33		HSD3B7	7.04485e-40	-0.238538	0.106	0.269	1.54839e-35
ITM2B	5.82762e-54	0.0634084	0.959	0.969	1.28085e-49		HNRNPA2B1	2.59984e-37	0.0693476	0.931	0.921	5.71419e-33		AGTRAP	1.30523e-39	-0.264427	0.427	0.665	2.86877e-35
PTGS2	7.09587e-54	0.420389	0.425	0.236	1.5596e-49		IGLV1-44	4.06806e-37	0.141047	0.077	0.006	8.9412e-33		CCDC109B	1.99935e-39	-0.259538	0.382	0.591	4.39437e-35
HSPA1B	8.85494e-54	0.342878	0.627	0.496	1.94623e-49		HLA-DMB	6.5798e-37	0.203559	0.681	0.587	1.44617e-32		LIMS1	2.38843e-39	-0.217102	0.673	0.846	5.24953e-35
LGALS3	3.54948e-53	-0.205335	0.799	0.936	7.8014e-49		LILRB5	8.7854e-37	0.239125	0.164	0.053	1.93094e-32		GLIPR2	4.76978e-39	-0.265529	0.485	0.71	1.04835e-34
APOC1	3.67976e-53	-0.412157	0.34	0.524	8.08774e-49		PLD4	5.32439e-36	0.27062	0.244	0.112	1.17025e-31		DNASE2	5.11008e-39	-0.274118	0.297	0.486	1.12314e-34
KLF4	6.12856e-53	-0.316607	0.519	0.771	1.347e-48		ADAM28	9.306e-36	0.266893	0.327	0.179	2.04537e-31		PGAM1	1.10127e-38	-0.198812	0.688	0.836	2.42048e-34
SKIL	6.46959e-53	-0.29678	0.495	0.73	1.42195e-48		F13A1	1.73256e-35	0.364936	0.309	0.18	3.80799e-31		GPI	1.96288e-38	-0.23306	0.565	0.736	4.31422e-34
S100A6	7.44458e-53	-0.186172	0.881	0.984	1.63624e-48		CCL3	4.30714e-35	0.260812	0.615	0.562	9.46666e-31		MMP24-AS1	2.56323e-38	-0.255895	0.454	0.671	5.63373e-34
IGLV1-51	2.40456e-52	0.182463	0.103	0.006	5.28498e-48		IGKC	5.42907e-35	0.185015	0.123	0.03	1.19325e-30		MIF	2.72764e-38	-0.118761	0.898	0.951	5.99507e-34
ENPP2	4.03501e-52	0.303073	0.264	0.099	8.86855e-48		GIMAP7	1.6361e-34	0.239838	0.219	0.094	3.59598e-30		CST6	4.51922e-38	-0.247774	0.059	0.195	9.9328e-34
SNTB1	5.15315e-52	-0.257295	0.08	0.264	1.13261e-47		FCER1A	1.76891e-34	0.170194	0.088	0.013	3.88788e-30		CTSD	1.25855e-37	-0.143953	0.872	0.956	2.76617e-33
TGIF1	5.23327e-52	-0.314601	0.358	0.621	1.15022e-47		PKIB	1.93045e-34	0.194173	0.157	0.05	4.24294e-30		TPST1	1.27286e-37	-0.209514	0.035	0.156	2.79761e-33
ITM2C	1.17396e-51	0.265792	0.208	0.062	2.58025e-47		SLC38A1	3.78042e-34	0.180005	0.138	0.039	8.30899e-30		TNS1	2.34211e-37	-0.229451	0.1	0.26	5.14773e-33
CCL3L3	2.1858e-51	0.407534	0.541	0.387	4.80418e-47		IGLV2-23	6.27812e-34	0.152864	0.095	0.016	1.37987e-29		EAF1	3.26323e-37	-0.251679	0.221	0.421	7.17226e-33
PHLDA1	2.80108e-51	-0.340135	0.392	0.631	6.15649e-47		LTC4S	9.2873e-34	0.257454	0.204	0.086	2.04126e-29		LILRA2	4.08356e-37	-0.248119	0.184	0.379	8.97526e-33
IGF1	4.72909e-51	0.246795	0.145	0.027	1.03941e-46		IER2	9.3696e-34	0.205676	0.673	0.623	2.05934e-29		S100A8	6.50982e-37	-0.324226	0.467	0.741	1.43079e-32
CD163L1	1.10541e-50	0.267405	0.16	0.036	2.42957e-46		HSPA1A	2.16473e-33	0.176162	0.763	0.715	4.75786e-29		HPCAL1	7.95488e-37	-0.257001	0.348	0.558	1.7484e-32
GCHFR	2.40193e-50	-0.341265	0.171	0.37	5.2792e-46		HSPB1	3.6406e-33	0.196799	0.679	0.638	8.00168e-29		PRKAG2	1.79192e-36	-0.245735	0.21	0.398	3.93846e-32
IGLV2-14	4.50125e-50	0.201928	0.121	0.015	9.8933e-46		JUN	5.44884e-33	0.163356	0.753	0.719	1.1976e-28		C15orf48	1.9647e-36	-0.280322	0.557	0.777	4.31822e-32
IGHV3-23	7.21385e-50	0.169318	0.093	0.004	1.58553e-45		CST7	3.35186e-32	0.243552	0.216	0.095	7.36705e-28		AP3S1	2.00877e-36	-0.246142	0.35	0.548	4.41507e-32
FAM195A	7.97292e-50	-0.284144	0.176	0.393	1.75237e-45		NDRG2	9.40831e-32	0.194	0.181	0.07	2.06785e-27		CLMN	2.15377e-36	-0.211366	0.106	0.266	4.73377e-32
NCF2	2.38242e-49	-0.257479	0.619	0.819	5.23632e-45		IGHV4-39	1.18966e-31	0.126825	0.07	0.007	2.61475e-27		SQRDL	2.221e-36	-0.24373	0.432	0.622	4.88154e-32
FGL2	5.06194e-49	0.256769	0.712	0.581	1.11256e-44		LPAR6	4.15715e-31	0.257491	0.278	0.152	9.13701e-27		NAF1	2.48903e-36	-0.25913	0.183	0.366	5.47065e-32
MGST1	9.36176e-49	-0.300791	0.137	0.341	2.05762e-44		LINC00996	5.03531e-31	0.168665	0.131	0.039	1.10671e-26		LDHA	2.72203e-36	-0.15799	0.809	0.916	5.98274e-32
CLIP4	2.32541e-48	-0.253547	0.095	0.281	5.11101e-44		MT-ND5	1.47866e-30	0.0634783	0.963	0.948	3.24994e-26		PCBP2	5.51484e-36	-0.158036	0.8	0.912	1.21211e-31
ZNF385A	9.15051e-48	-0.287018	0.439	0.663	2.01119e-43		P2RY13	1.70015e-30	0.222386	0.216	0.098	3.73675e-26		AGRP	1.45612e-35	-0.191406	0.016	0.116	3.2004e-31
IGHA1	1.24187e-47	0.163704	0.09	0.004	2.72951e-43		MT-ATP8	2.13585e-30	0.0566259	0.968	0.957	4.69439e-26		TMEM38B	3.45466e-35	-0.221454	0.136	0.3	7.593e-31
LY6E	2.03548e-47	-0.275879	0.542	0.716	4.47379e-43		HSP90AA1	3.36609e-30	0.0723053	0.95	0.951	7.39834e-26		CLEC5A	5.78219e-35	-0.278015	0.196	0.37	1.27087e-30
PET100	2.89563e-47	-0.27972	0.476	0.72	6.36431e-43		ADAM19	1.19239e-29	0.212239	0.18	0.072	2.62074e-25		GSTO1	7.11259e-35	-0.189878	0.763	0.914	1.56328e-30
NUPR1	2.96402e-47	-0.351311	0.097	0.271	6.51462e-43		CPVL	3.09809e-29	0.183377	0.697	0.621	6.80929e-25		VCAN	9.05739e-35	-0.300975	0.455	0.687	1.99072e-30
IGKV3-11	1.81582e-46	0.19993	0.119	0.017	3.99098e-42		FRMD4B	3.50027e-29	0.257135	0.376	0.25	7.69324e-25		ZBTB1	1.1502e-34	-0.234635	0.213	0.395	2.52803e-30
S100A10	4.9689e-46	-0.145836	0.902	0.976	1.09212e-41		MT-ND2	8.30316e-29	0.0515212	0.98	0.974	1.82495e-24		ASAH1	1.26556e-34	-0.167435	0.809	0.924	2.78158e-30
BLOC1S2	6.11613e-46	-0.276297	0.283	0.498	1.34426e-41		IER5	9.48458e-29	0.245489	0.548	0.476	2.08462e-24		CNIH1	1.4629e-34	-0.238692	0.419	0.614	3.2153e-30
FOLR2	9.58269e-46	0.40335	0.337	0.181	2.10618e-41		DNAJB1	1.36492e-28	0.169167	0.712	0.705	2.99996e-24		IFI6	1.70406e-34	-0.246376	0.544	0.691	3.74536e-30
ICAM1	1.44209e-45	0.225121	0.733	0.658	3.16957e-41		CYBA	1.31804e-27	0.0248594	0.981	0.986	2.89693e-23		TSPO	2.15941e-34	-0.185023	0.795	0.929	4.74617e-30
VAT1	1.44302e-45	-0.308318	0.257	0.464	3.17162e-41		GATM	3.04523e-27	0.201788	0.211	0.101	6.6931e-23		FLNA	2.43101e-34	-0.230977	0.657	0.85	5.34312e-30
FCGR2A	1.77271e-45	0.126644	0.83	0.817	3.89625e-41		HLA-DOA	3.72458e-27	0.227418	0.323	0.194	8.18625e-23		PDXK	3.18134e-34	-0.227988	0.517	0.691	6.99227e-30
SNX10	5.5343e-45	-0.264129	0.52	0.721	1.21638e-40		MPEG1	4.4482e-27	0.221338	0.551	0.448	9.77669e-23		ITGA5	4.24317e-34	-0.254643	0.375	0.585	9.32607e-30
GPNMB	7.6124e-45	-0.336317	0.373	0.57	1.67313e-40		CD209	4.81546e-27	0.211489	0.166	0.07	1.05839e-22		CKAP4	4.99944e-34	-0.220912	0.132	0.302	1.09883e-29
MAP3K8	1.43342e-44	-0.265434	0.612	0.829	3.15051e-40		TGFBI	5.38324e-27	0.132879	0.722	0.691	1.18318e-22		BASP1	6.46155e-34	-0.256918	0.479	0.676	1.42018e-29
LRPAP1	2.27387e-44	-0.243927	0.576	0.756	4.99775e-40		CD4	5.89934e-27	0.186932	0.614	0.531	1.29662e-22		DEFB1	7.40742e-34	-0.217113	0.035	0.148	1.62808e-29
ERO1A	3.17566e-44	-0.304887	0.341	0.542	6.97978e-40		IGKV1-27	6.23387e-27	0.0910551	0.047	0.001	1.37014e-22		ERGIC1	1.03737e-33	-0.23863	0.367	0.574	2.28003e-29
LSP1	7.08078e-44	-0.241379	0.727	0.924	1.55629e-39		LTB	7.58934e-27	0.228477	0.197	0.091	1.66806e-22		IRAK1	1.29021e-33	-0.236216	0.227	0.416	2.83576e-29
CD82	1.53574e-43	-0.295296	0.334	0.55	3.3754e-39		CSF1R	9.0149e-27	0.13317	0.661	0.647	1.98139e-22		GUK1	1.44178e-33	-0.17567	0.762	0.897	3.16889e-29
STX11	2.28207e-43	-0.283579	0.463	0.69	5.01576e-39		TMEM176B	1.01821e-26	0.133926	0.742	0.692	2.23792e-22		PPIF	1.48766e-33	-0.229166	0.637	0.812	3.26972e-29
LPL	3.44842e-43	-0.278384	0.046	0.185	7.57928e-39		DNAJB4	1.6723e-26	0.263859	0.243	0.134	3.67555e-22		C1orf162	1.59634e-33	-0.216951	0.671	0.85	3.50859e-29
SEMA3C	3.67381e-43	-0.226224	0.062	0.218	8.07467e-39		ATP8B4	2.28592e-26	0.191481	0.21	0.102	5.02423e-22		PGK1	3.43076e-33	-0.142598	0.822	0.919	7.54046e-29
RNASE6	6.84822e-43	0.259922	0.618	0.49	1.50517e-38		IGKV1-9	2.46074e-26	0.0953532	0.051	0.003	5.40845e-22		BNIP3L	3.54464e-33	-0.211156	0.659	0.831	7.79076e-29
RHOB	8.03257e-43	0.27948	0.62	0.504	1.76548e-38		NRG1	2.90335e-26	0.195116	0.197	0.089	6.38126e-22		LONRF3	3.65073e-33	-0.190319	0.068	0.204	8.02394e-29
AVPI1	9.97974e-43	-0.273744	0.231	0.439	2.19345e-38		IGLV3-10	4.77722e-26	0.0955075	0.05	0.003	1.04999e-21		OSCAR	6.60392e-33	-0.23387	0.256	0.449	1.45148e-28
MT-CO1	5.89359e-42	0.0554085	0.998	0.983	1.29535e-37		IGSF21	9.03393e-26	0.137268	0.088	0.021	1.98557e-21		SLAMF9	1.16265e-32	-0.216804	0.072	0.205	2.5554e-28
IGKV1-5	8.54573e-42	0.180225	0.112	0.017	1.87827e-37		ASB2	1.96624e-25	0.0951035	0.077	0.015	4.3216e-21		MYD88	1.69104e-32	-0.239981	0.348	0.535	3.71674e-28
OAS1	1.27678e-41	-0.271157	0.199	0.399	2.80623e-37		NAIP	2.00013e-25	0.211993	0.542	0.452	4.39608e-21		C1orf228	4.92002e-32	-0.179291	0.068	0.2	1.08137e-27
IDS	1.66703e-41	-0.267444	0.422	0.644	3.66396e-37		CD207	2.54467e-25	0.0989925	0.043	0.001	5.59294e-21		SLC25A19	5.23588e-32	-0.230419	0.211	0.38	1.15079e-27
JAML	2.04468e-41	0.287327	0.56	0.412	4.494e-37		IL1B	2.61607e-25	0.211061	0.668	0.591	5.74987e-21		AQP9	1.28731e-31	-0.274933	0.363	0.634	2.82938e-27
RNF7	2.54016e-41	-0.247771	0.525	0.732	5.58302e-37		ITGA9	3.37849e-25	0.109927	0.086	0.02	7.42559e-21		SPN	2.20539e-31	-0.223817	0.2	0.366	4.84723e-27
GPR34	2.69474e-41	0.314279	0.313	0.162	5.92276e-37		OLFML2B	3.43423e-25	0.223565	0.266	0.152	7.54808e-21		GLDN	3.28667e-31	-0.17641	0.022	0.117	7.22378e-27
RARA	2.71229e-41	-0.278695	0.292	0.501	5.96133e-37		TRAF1	3.83461e-25	0.260151	0.373	0.248	8.42808e-21		CD109	3.8222e-31	-0.213779	0.162	0.325	8.40081e-27
CTNNB1	1.01296e-40	-0.253629	0.548	0.753	2.22639e-36		IGLV1-40	4.13908e-25	0.107596	0.057	0.006	9.09728e-21		CCL7	4.92881e-31	-0.209847	0.031	0.133	1.0833e-26
DNAJA4	1.21662e-40	0.366491	0.315	0.169	2.67402e-36		NR4A1	6.64906e-25	0.164198	0.687	0.648	1.4614e-20		APBB1IP	7.12485e-31	-0.226987	0.469	0.655	1.56597e-26
S100A11	1.28129e-40	-0.0701348	0.972	0.996	2.81615e-36		TNIP3	7.13986e-25	0.221795	0.137	0.052	1.56927e-20		CD68	1.29518e-30	-0.0947385	0.922	0.971	2.84668e-26
TNF	1.3363e-40	0.345179	0.401	0.234	2.93706e-36		PARM1	8.38134e-25	0.088648	0.071	0.013	1.84213e-20		ATP6V1F	2.8331e-30	-0.142276	0.827	0.933	6.22687e-26
MMP12	2.00044e-40	0.314128	0.196	0.064	4.39677e-36		TNFSF9	1.17759e-24	0.179514	0.144	0.057	2.58824e-20		ATP6V0C	3.0246e-30	-0.101086	0.903	0.969	6.64777e-26
PLPP3	3.22902e-40	-0.214319	0.042	0.177	7.09707e-36		MGP	1.19924e-24	0.106231	0.045	0.002	2.6358e-20		H2AFY	4.4956e-30	-0.157758	0.773	0.896	9.88089e-26
HSD3B7	7.04485e-40	-0.238538	0.106	0.269	1.54839e-35		GLIPR1	1.62097e-24	0.137721	0.714	0.667	3.56272e-20		PNP	4.67464e-30	-0.234457	0.488	0.674	1.02744e-25
AGTRAP	1.30523e-39	-0.264427	0.427	0.665	2.86877e-35		TSPYL2	2.43011e-24	0.247303	0.282	0.167	5.34113e-20		TNFSF14	6.29064e-30	-0.249933	0.141	0.292	1.38262e-25
S100B	1.55493e-39	0.271107	0.225	0.089	3.41758e-35		PELI1	2.58262e-24	0.259625	0.442	0.346	5.67635e-20		AC007246.3	1.48868e-29	-0.187278	0.112	0.252	3.27197e-25
CCDC109B	1.99935e-39	-0.259538	0.382	0.591	4.39437e-35		SLCO2B1	8.20587e-24	0.243775	0.402	0.297	1.80357e-19		RPS29	1.69539e-29	-0.108939	0.881	0.946	3.72629e-25
LIMS1	2.38843e-39	-0.217102	0.673	0.846	5.24953e-35		MPZL2	8.99519e-24	0.107205	0.09	0.023	1.97705e-19		UBE2B	3.04627e-29	-0.203736	0.588	0.768	6.69539e-25
GLIPR2	4.76978e-39	-0.265529	0.485	0.71	1.04835e-34		RGL1	1.16817e-23	0.230809	0.255	0.15	2.56752e-19		SLC25A37	4.34585e-29	-0.238913	0.469	0.675	9.55174e-25
DNASE2	5.11008e-39	-0.274118	0.297	0.486	1.12314e-34		AXL	1.61564e-23	0.208583	0.269	0.158	3.55102e-19		SLIRP	4.51149e-29	-0.217178	0.433	0.613	9.91581e-25
PMAIP1	9.55833e-39	0.321874	0.397	0.245	2.10083e-34		CDH17	3.2465e-23	0.0746929	0.041	0.001	7.13549e-19		SLC31A2	4.90467e-29	-0.217815	0.5	0.671	1.078e-24
PGAM1	1.10127e-38	-0.198812	0.688	0.836	2.42048e-34		TNFAIP8	4.14094e-23	0.228227	0.491	0.381	9.10137e-19		JOSD1	7.01844e-29	-0.224247	0.333	0.522	1.54258e-24
GPI	1.96288e-38	-0.23306	0.565	0.736	4.31422e-34		CD1C	6.44702e-23	0.183612	0.154	0.065	1.41699e-18		FLT1	7.75292e-29	-0.213862	0.148	0.308	1.70401e-24
MARCKS	2.21066e-38	0.238236	0.674	0.544	4.8588e-34		LAMP3	9.03533e-23	0.131491	0.091	0.025	1.98587e-18		PPDPF	8.21595e-29	-0.164973	0.738	0.858	1.80578e-24
MMP24-AS1	2.56323e-38	-0.255895	0.454	0.671	5.63373e-34		UBB	1.06206e-22	0.0631354	0.9	0.904	2.3343e-18		ANPEP	8.3996e-29	-0.237339	0.418	0.636	1.84615e-24
MIF	2.72764e-38	-0.118761	0.898	0.951	5.99507e-34		IGLV4-69	1.29309e-22	0.0749896	0.043	0.003	2.84209e-18		ANAPC16	1.14641e-28	-0.214301	0.513	0.708	2.5197e-24
ADGRG5	2.97213e-38	0.108697	0.082	0.007	6.53245e-34		CXCL3	1.64435e-22	0.263352	0.498	0.41	3.61411e-18		TNFRSF12A	1.91397e-28	-0.195052	0.122	0.263	4.20671e-24
CST6	4.51922e-38	-0.247774	0.059	0.195	9.9328e-34		ITPR2	1.83845e-22	0.219627	0.449	0.354	4.04073e-18		BCL7B	2.20458e-28	-0.204622	0.288	0.462	4.84546e-24
NFATC2	9.71569e-38	0.194847	0.16	0.049	2.13541e-33		IL10	1.93519e-22	0.248752	0.213	0.114	4.25335e-18		KCNAB2	2.20645e-28	-0.217053	0.367	0.556	4.84956e-24
CTSD	1.25855e-37	-0.143953	0.872	0.956	2.76617e-33		BTG2	2.06622e-22	0.197798	0.573	0.506	4.54135e-18		CYP1B1	2.43334e-28	-0.195217	0.063	0.181	5.34824e-24
TPST1	1.27286e-37	-0.209514	0.035	0.156	2.79761e-33		ZFP36	2.48226e-22	0.0828697	0.887	0.872	5.45576e-18		SDC2	3.88968e-28	-0.233824	0.167	0.321	8.54912e-24
TNS1	2.34211e-37	-0.229451	0.1	0.26	5.14773e-33		GHRL	2.76752e-22	0.0958877	0.087	0.023	6.08274e-18		TCEB2	8.45404e-28	-0.150964	0.812	0.934	1.85811e-23
HNRNPA2B1	2.59984e-37	0.0693476	0.931	0.921	5.71419e-33		PPP1R14A	5.00831e-22	0.0977698	0.065	0.012	1.10078e-17		PDCD6IP	9.69475e-28	-0.211368	0.433	0.611	2.13081e-23
EAF1	3.26323e-37	-0.251679	0.221	0.421	7.17226e-33		IL6	5.30283e-22	0.21649	0.139	0.057	1.16551e-17		EIF4EBP1	1.18534e-27	-0.216371	0.41	0.588	2.60526e-23
IGLV1-44	4.06806e-37	0.141047	0.077	0.006	8.9412e-33		SRGAP3	6.89709e-22	0.130534	0.123	0.046	1.51591e-17		SPOCD1	1.36183e-27	-0.126623	0.008	0.082	2.99316e-23
LILRA2	4.08356e-37	-0.248119	0.184	0.379	8.97526e-33		FILIP1L	7.21231e-22	0.224647	0.237	0.135	1.58519e-17		PLP2	1.5743e-27	-0.223595	0.51	0.703	3.46015e-23
S100A8	6.50982e-37	-0.324226	0.467	0.741	1.43079e-32		TNFRSF9	8.13775e-22	0.125817	0.108	0.036	1.7886e-17		GPCPD1	1.68779e-27	-0.218217	0.51	0.701	3.70959e-23
HLA-DMB	6.5798e-37	0.203559	0.681	0.587	1.44617e-32		MCOLN2	8.50362e-22	0.137022	0.136	0.055	1.86901e-17		PFDN1	1.90339e-27	-0.203558	0.292	0.462	4.18345e-23
HPCAL1	7.95488e-37	-0.257001	0.348	0.558	1.7484e-32		CD1A	9.9802e-22	0.107143	0.068	0.014	2.19355e-17		FBXO34	2.10441e-27	-0.203788	0.148	0.289	4.62527e-23
LILRB5	8.7854e-37	0.239125	0.164	0.053	1.93094e-32		RNASE1	1.1146e-21	0.296011	0.269	0.166	2.44979e-17		LAPTM5	2.51467e-27	-0.0595216	0.966	0.992	5.527e-23
PRKAG2	1.79192e-36	-0.245735	0.21	0.398	3.93846e-32		IL7R	3.78976e-21	0.251636	0.284	0.18	8.32952e-17		CHI3L1	2.85919e-27	-0.179749	0.017	0.098	6.28421e-23
C15orf48	1.9647e-36	-0.280322	0.557	0.777	4.31822e-32		PPIA	3.85546e-21	0.0203067	0.971	0.974	8.47391e-17		AGPAT2	3.26031e-27	-0.211277	0.354	0.529	7.16583e-23
AP3S1	2.00877e-36	-0.246142	0.35	0.548	4.41507e-32		RP11-404O13.5	4.43926e-21	0.0827157	0.06	0.01	9.75705e-17		FCGR3A	3.99763e-27	-0.241711	0.509	0.689	8.78639e-23
CLMN	2.15377e-36	-0.211366	0.106	0.266	4.73377e-32		ITGB5	4.66075e-21	0.151624	0.141	0.061	1.02439e-16		NDRG1	4.2311e-27	-0.213952	0.285	0.472	9.29953e-23
SQRDL	2.221e-36	-0.24373	0.432	0.622	4.88154e-32		HLA-DQA2	5.40455e-21	0.225294	0.314	0.208	1.18787e-16		TUBB4B	5.06191e-27	-0.214376	0.559	0.738	1.11256e-22
NAF1	2.48903e-36	-0.25913	0.183	0.366	5.47065e-32		P2RY6	5.75972e-21	0.16139	0.181	0.09	1.26593e-16		ATP5I	6.86794e-27	-0.208714	0.527	0.707	1.5095e-22
LDHA	2.72203e-36	-0.15799	0.809	0.916	5.98274e-32		EBI3	7.93393e-21	0.170947	0.197	0.1	1.7438e-16		GNG5	6.97038e-27	-0.112751	0.882	0.96	1.53202e-22
PLD4	5.32439e-36	0.27062	0.244	0.112	1.17025e-31		IGLV10-54	1.05452e-20	0.0695781	0.033	0	2.31773e-16		IL10RB	7.82351e-27	-0.21075	0.419	0.598	1.71953e-22
PCBP2	5.51484e-36	-0.158036	0.8	0.912	1.21211e-31		LAG3	1.35201e-20	0.112292	0.092	0.029	2.97157e-16		TBC1D2	9.70513e-27	-0.186467	0.146	0.288	2.13309e-22
ADAM28	9.306e-36	0.266893	0.327	0.179	2.04537e-31		PTPRC	1.74257e-20	0.0763746	0.822	0.817	3.83e-16		NMB	1.06307e-26	-0.209083	0.077	0.192	2.33652e-22
AGRP	1.45612e-35	-0.191406	0.016	0.116	3.2004e-31		CCR6	1.7796e-20	0.108281	0.09	0.027	3.91138e-16		CXCR4	1.16548e-26	-0.230513	0.481	0.67	2.5616e-22
F13A1	1.73256e-35	0.364936	0.309	0.18	3.80799e-31		IGHV1-46	1.87311e-20	0.0696871	0.043	0.004	4.1169e-16		WIPI1	1.26995e-26	-0.182981	0.142	0.284	2.79122e-22
TMEM38B	3.45466e-35	-0.221454	0.136	0.3	7.593e-31		SEMA4C	2.49768e-20	0.096897	0.086	0.025	5.48964e-16		SEC62	1.43779e-26	-0.191838	0.619	0.78	3.16013e-22
CCL3	4.30714e-35	0.260812	0.615	0.562	9.46666e-31		CD1E	2.6028e-20	0.149356	0.107	0.039	5.72069e-16		QPCT	1.46236e-26	-0.189761	0.154	0.306	3.21413e-22
IGKC	5.42907e-35	0.185015	0.123	0.03	1.19325e-30		IL23A	2.71381e-20	0.158003	0.097	0.031	5.96469e-16		DOK3	1.48781e-26	-0.203076	0.268	0.433	3.27007e-22
CLEC5A	5.78219e-35	-0.278015	0.196	0.37	1.27087e-30		CPED1	3.05456e-20	0.160951	0.168	0.082	6.71362e-16		VPS4B	1.85848e-26	-0.196116	0.28	0.453	4.08475e-22
GSTO1	7.11259e-35	-0.189878	0.763	0.914	1.56328e-30		CTTNBP2	3.48355e-20	0.0956415	0.062	0.013	7.65648e-16		IRF7	2.80561e-26	-0.215469	0.383	0.581	6.16645e-22
VCAN	9.05739e-35	-0.300975	0.455	0.687	1.99072e-30		ARL5B	3.54104e-20	0.237476	0.396	0.303	7.78285e-16		RNF139	2.82486e-26	-0.178175	0.17	0.322	6.20876e-22
ZBTB1	1.1502e-34	-0.234635	0.213	0.395	2.52803e-30		CCL24	4.97431e-20	0.186946	0.121	0.048	1.0933e-15		ATF5	3.75461e-26	-0.224291	0.364	0.518	8.25226e-22
ASAH1	1.26556e-34	-0.167435	0.809	0.924	2.78158e-30		AFF3	6.21155e-20	0.0957773	0.074	0.019	1.36524e-15		UQCR11	3.8007e-26	-0.154622	0.776	0.901	8.35356e-22
CNIH1	1.4629e-34	-0.238692	0.419	0.614	3.2153e-30		GPR183	6.88739e-20	0.17315	0.634	0.564	1.51378e-15		MAPKAPK3	4.02382e-26	-0.203081	0.324	0.494	8.84394e-22
GIMAP7	1.6361e-34	0.239838	0.219	0.094	3.59598e-30		IGLV1-47	6.96828e-20	0.0731646	0.042	0.004	1.53156e-15		CEBPB	4.65632e-26	-0.142419	0.834	0.933	1.02341e-21
IFI6	1.70406e-34	-0.246376	0.544	0.691	3.74536e-30		ZFP36L2	7.59893e-20	0.144647	0.707	0.648	1.67017e-15		ZMIZ1	5.27647e-26	-0.211665	0.362	0.527	1.15972e-21
FCER1A	1.76891e-34	0.170194	0.088	0.013	3.88788e-30		GFRA2	2.01894e-19	0.136991	0.106	0.039	4.43742e-15		ABHD5	6.00204e-26	-0.209734	0.29	0.469	1.31919e-21
PKIB	1.93045e-34	0.194173	0.157	0.05	4.24294e-30		ENTPD1	2.11665e-19	0.202529	0.328	0.229	4.65219e-15		SUN2	7.15829e-26	-0.1964	0.268	0.434	1.57332e-21
TSPO	2.15941e-34	-0.185023	0.795	0.929	4.74617e-30		IGFBP4	3.97068e-19	0.144907	0.113	0.045	8.72715e-15		FLNB	7.57763e-26	-0.194208	0.116	0.245	1.66549e-21
FLNA	2.43101e-34	-0.230977	0.657	0.85	5.34312e-30		DUSP2	4.06665e-19	0.156694	0.604	0.584	8.93809e-15		TREM1	9.39417e-26	-0.244139	0.513	0.746	2.06474e-21
PDXK	3.18134e-34	-0.227988	0.517	0.691	6.99227e-30		HSP90B1	4.86638e-19	0.0567594	0.813	0.824	1.06958e-14		EIF4A1	9.60466e-26	-0.173523	0.639	0.779	2.11101e-21
SLC38A1	3.78042e-34	0.180005	0.138	0.039	8.30899e-30		SPINT2	5.27947e-19	0.165613	0.531	0.467	1.16037e-14		CPD	1.24409e-25	-0.209278	0.269	0.438	2.73439e-21
ITGA5	4.24317e-34	-0.254643	0.375	0.585	9.32607e-30		IGLV8-61	5.59216e-19	0.067414	0.037	0.003	1.2291e-14		SEC61G	1.53529e-25	-0.182635	0.68	0.834	3.3744e-21
CKAP4	4.99944e-34	-0.220912	0.132	0.302	1.09883e-29		TCF4	1.27132e-18	0.186702	0.263	0.164	2.79423e-14		C7orf50	1.98678e-25	-0.19879	0.332	0.497	4.36675e-21
IGLV2-23	6.27812e-34	0.152864	0.095	0.016	1.37987e-29		SOCS3	2.60513e-18	0.148075	0.618	0.589	5.72581e-14		FPR2	2.33194e-25	-0.217929	0.207	0.37	5.12537e-21
BASP1	6.46155e-34	-0.256918	0.479	0.676	1.42018e-29		IL1A	2.91665e-18	0.21592	0.23	0.134	6.41051e-14		AK4	2.36263e-25	-0.151472	0.064	0.177	5.19283e-21
DEFB1	7.40742e-34	-0.217113	0.035	0.148	1.62808e-29		CCDC152	3.17993e-18	0.117607	0.073	0.021	6.98917e-14		MTMR11	2.41136e-25	-0.156816	0.076	0.195	5.29993e-21
LTC4S	9.2873e-34	0.257454	0.204	0.086	2.04126e-29		IER3	4.08287e-18	0.0875821	0.814	0.81	8.97374e-14		SERPINE1	2.54545e-25	-0.194197	0.097	0.22	5.59465e-21
IER2	9.3696e-34	0.205676	0.673	0.623	2.05934e-29		MAMDC2	4.26625e-18	0.0596114	0.028	0	9.3768e-14		SLC6A6	3.02236e-25	-0.20506	0.304	0.465	6.64285e-21
ERGIC1	1.03737e-33	-0.23863	0.367	0.574	2.28003e-29		SCN4B	6.03946e-18	0.0454694	0.031	0.001	1.32741e-13		RPL36A	3.46446e-25	-0.171595	0.701	0.84	7.61453e-21
IRAK1	1.29021e-33	-0.236216	0.227	0.416	2.83576e-29		IGLV2-18	6.55927e-18	0.0626151	0.031	0.001	1.44166e-13		BTG1	4.31641e-25	-0.119309	0.893	0.958	9.48704e-21
GUK1	1.44178e-33	-0.17567	0.762	0.897	3.16889e-29		SUSD3	8.05597e-18	0.14329	0.165	0.085	1.77062e-13		ETF1	4.42269e-25	-0.203326	0.485	0.667	9.72064e-21
PPIF	1.48766e-33	-0.229166	0.637	0.812	3.26972e-29		IGLV6-57	1.05543e-17	0.0734002	0.039	0.004	2.31974e-13		ALOX5AP	4.48179e-25	-0.166819	0.614	0.694	9.85052e-21
C1orf162	1.59634e-33	-0.216951	0.671	0.85	3.50859e-29		CLEC4F	1.09846e-17	0.06078	0.039	0.004	2.41431e-13		TMEM189	5.20563e-25	-0.185826	0.202	0.35	1.14415e-20
HSPA1A	2.16473e-33	0.176162	0.763	0.715	4.75786e-29		PTMS	1.14951e-17	0.17118	0.494	0.421	2.52652e-13		RNF11	7.83823e-25	-0.183207	0.208	0.361	1.72276e-20
PGK1	3.43076e-33	-0.142598	0.822	0.919	7.54046e-29		IGLV3-25	1.403e-17	0.0540518	0.031	0.001	3.08366e-13		PDLIM7	8.2924e-25	-0.205554	0.242	0.401	1.82259e-20
BNIP3L	3.54464e-33	-0.211156	0.659	0.831	7.79076e-29		ADGRG6	1.40686e-17	0.10406	0.07	0.02	3.09213e-13		PLXDC2	9.0442e-25	-0.194549	0.583	0.741	1.98783e-20
HSPB1	3.6406e-33	0.196799	0.679	0.638	8.00168e-29		P2RY14	1.47163e-17	0.07418	0.042	0.006	3.23449e-13		TM4SF19	9.45982e-25	-0.164195	0.073	0.186	2.07917e-20
LONRF3	3.65073e-33	-0.190319	0.068	0.204	8.02394e-29		CXCL8	1.53945e-17	0.152318	0.643	0.62	3.38355e-13		ADORA2B	1.02246e-24	-0.155569	0.056	0.157	2.24727e-20
JUN	5.44884e-33	0.163356	0.753	0.719	1.1976e-28		IGLV3-19	1.74147e-17	0.0775067	0.04	0.004	3.82758e-13		PTPN12	1.31805e-24	-0.202166	0.289	0.455	2.89694e-20
OSCAR	6.60392e-33	-0.23387	0.256	0.449	1.45148e-28		ELAVL4	2.03568e-17	0.0609951	0.048	0.008	4.47423e-13		ARPC1A	1.43362e-24	-0.187704	0.259	0.421	3.15095e-20
SLAMF9	1.16265e-32	-0.216804	0.072	0.205	2.5554e-28		A2M	2.97263e-17	0.213385	0.364	0.267	6.53353e-13		MAPK13	1.97984e-24	-0.141061	0.066	0.172	4.35148e-20
MYD88	1.69104e-32	-0.239981	0.348	0.535	3.71674e-28		USP53	3.1274e-17	0.142056	0.143	0.069	6.87371e-13		RPS27L	2.01031e-24	-0.190235	0.583	0.731	4.41847e-20
CST7	3.35186e-32	0.243552	0.216	0.095	7.36705e-28		JHDM1D-AS1	3.20326e-17	0.127097	0.118	0.05	7.04044e-13		NRIP3	2.1951e-24	-0.172991	0.116	0.245	4.82462e-20
C1orf228	4.92002e-32	-0.179291	0.068	0.2	1.08137e-27		CDKN2C	3.9173e-17	0.0937229	0.087	0.03	8.60983e-13		SORL1	2.82893e-24	-0.195576	0.267	0.446	6.2177e-20
SLC25A19	5.23588e-32	-0.230419	0.211	0.38	1.15079e-27		PARP1	4.04398e-17	0.190548	0.354	0.272	8.88826e-13		NDEL1	2.88337e-24	-0.19093	0.242	0.405	6.33736e-20
NDRG2	9.40831e-32	0.194	0.181	0.07	2.06785e-27		TSPAN33	4.1777e-17	0.12681	0.113	0.048	9.18217e-13		EIF4EBP3	2.99322e-24	-0.184482	0.132	0.259	6.57879e-20
IGHV4-39	1.18966e-31	0.126825	0.07	0.007	2.61475e-27		SERPINH1	4.29043e-17	0.217041	0.215	0.131	9.42994e-13		EPAS1	3.33516e-24	-0.170997	0.132	0.266	7.33035e-20
AQP9	1.28731e-31	-0.274933	0.363	0.634	2.82938e-27		TTN	4.3158e-17	0.12161	0.062	0.016	9.48571e-13		TMEM140	3.44737e-24	-0.161697	0.102	0.224	7.57696e-20
SPN	2.20539e-31	-0.223817	0.2	0.366	4.84723e-27		HSPA1L	4.68778e-17	0.0965789	0.066	0.018	1.03033e-12		CDA	3.90459e-24	-0.191683	0.134	0.272	8.58189e-20
GLDN	3.28667e-31	-0.17641	0.022	0.117	7.22378e-27		TMEM176A	4.75268e-17	0.141245	0.647	0.588	1.04459e-12		IQSEC1	4.21883e-24	-0.169761	0.147	0.288	9.27257e-20
CD109	3.8222e-31	-0.213779	0.162	0.325	8.40081e-27		MEF2C	5.23927e-17	0.194227	0.41	0.322	1.15154e-12		ABCG1	4.68955e-24	-0.202934	0.248	0.395	1.03072e-19
LPAR6	4.15715e-31	0.257491	0.278	0.152	9.13701e-27		IL2RA	5.58334e-17	0.176693	0.144	0.071	1.22716e-12		RABGEF1	7.24854e-24	-0.186242	0.239	0.411	1.59316e-19
CCL7	4.92881e-31	-0.209847	0.031	0.133	1.0833e-26		RHOG	8.35776e-17	0.0613682	0.758	0.778	1.83695e-12		CD151	7.32665e-24	-0.198349	0.455	0.609	1.61032e-19
LINC00996	5.03531e-31	0.168665	0.131	0.039	1.10671e-26		CTSC	1.39745e-16	0.092432	0.781	0.754	3.07145e-12		ENO2	8.92388e-24	-0.162619	0.072	0.178	1.96138e-19
APBB1IP	7.12485e-31	-0.226987	0.469	0.655	1.56597e-26		PDGFB	1.50005e-16	0.125118	0.087	0.031	3.29696e-12		VPS37B	1.18383e-23	-0.204875	0.347	0.52	2.60193e-19
CD68	1.29518e-30	-0.0947385	0.922	0.971	2.84668e-26		FCGRT	1.69242e-16	0.0327723	0.828	0.863	3.71977e-12		ARRDC4	1.3299e-23	-0.161295	0.09	0.204	2.92298e-19
MT-ND5	1.47866e-30	0.0634783	0.963	0.948	3.24994e-26		IGHV3-7	1.73956e-16	0.0702687	0.046	0.008	3.82338e-12		TNS3	3.22589e-23	-0.189437	0.234	0.384	7.09019e-19
P2RY13	1.70015e-30	0.222386	0.216	0.098	3.73675e-26		GNAI1	2.61579e-16	0.047514	0.036	0.004	5.74925e-12		TMED5	3.23918e-23	-0.190372	0.503	0.655	7.1194e-19
MT-ATP8	2.13585e-30	0.0566259	0.968	0.957	4.69439e-26		IGKV3D-15	2.7324e-16	0.0480172	0.027	0.001	6.00555e-12		SERTAD1	3.60979e-23	-0.206638	0.506	0.689	7.93396e-19
ATP6V1F	2.8331e-30	-0.142276	0.827	0.933	6.22687e-26		HIST1H3H	2.93063e-16	0.0692821	0.053	0.012	6.44122e-12		SCD	3.76823e-23	-0.185734	0.136	0.258	8.28218e-19
ATP6V0C	3.0246e-30	-0.101086	0.903	0.969	6.64777e-26		SLAMF7	3.00931e-16	0.184668	0.229	0.142	6.61417e-12		SYAP1	3.94656e-23	-0.195921	0.478	0.643	8.67414e-19
HSP90AA1	3.36609e-30	0.0723053	0.95	0.951	7.39834e-26		GNG2	3.38457e-16	0.194289	0.343	0.25	7.43894e-12		OSER1	5.86504e-23	-0.180663	0.23	0.379	1.28908e-18
H2AFY	4.4956e-30	-0.157758	0.773	0.896	9.88089e-26		RP11-325F22.2	3.64428e-16	0.186083	0.233	0.146	8.00976e-12		CATSPER1	5.89963e-23	-0.159071	0.12	0.246	1.29668e-18
PNP	4.67464e-30	-0.234457	0.488	0.674	1.02744e-25		MYCL	4.67022e-16	0.110624	0.098	0.039	1.02647e-11		PRAM1	5.95372e-23	-0.177211	0.224	0.379	1.30857e-18
TNFSF14	6.29064e-30	-0.249933	0.141	0.292	1.38262e-25		STMN1	4.83772e-16	0.208301	0.31	0.223	1.06328e-11		P4HA1	6.89773e-23	-0.206842	0.377	0.53	1.51605e-18
ADAM19	1.19239e-29	0.212239	0.18	0.072	2.62074e-25		ANKRD33B	5.14349e-16	0.10332	0.087	0.032	1.13049e-11		PKM	7.18709e-23	-0.115482	0.859	0.948	1.57965e-18
AC007246.3	1.48868e-29	-0.187278	0.112	0.252	3.27197e-25		RP11-713P17.3	5.85401e-16	0.0430157	0.027	0.001	1.28665e-11		S100A9	7.60127e-23	-0.249357	0.628	0.861	1.67068e-18
RPS29	1.69539e-29	-0.108939	0.881	0.946	3.72629e-25		MMP9	5.89716e-16	0.231968	0.273	0.184	1.29614e-11		TDP2	8.83147e-23	-0.178542	0.15	0.277	1.94107e-18
UBE2B	3.04627e-29	-0.203736	0.588	0.768	6.69539e-25		HIST1H1D	8.52819e-16	0.132493	0.125	0.058	1.87441e-11		TIMP1	1.0726e-22	-0.128731	0.866	0.944	2.35748e-18
CPVL	3.09809e-29	0.183377	0.697	0.621	6.80929e-25		ARHGAP4	1.20607e-15	0.167332	0.489	0.426	2.65081e-11		AC079767.4	1.11835e-22	-0.130096	0.036	0.12	2.45802e-18
FRMD4B	3.50027e-29	0.257135	0.376	0.25	7.69324e-25		HMGB1	1.35795e-15	0.0226714	0.874	0.905	2.98463e-11		GPX4	1.15013e-22	-0.100326	0.87	0.938	2.52788e-18
SLC25A37	4.34585e-29	-0.238913	0.469	0.675	9.55174e-25		PLAU	1.6172e-15	0.217018	0.335	0.254	3.55445e-11		FAM32A	1.28971e-22	-0.18364	0.29	0.44	2.83464e-18
SLIRP	4.51149e-29	-0.217178	0.433	0.613	9.91581e-25		ETV5	2.08164e-15	0.170401	0.26	0.174	4.57525e-11		AKIRIN2	1.47744e-22	-0.192543	0.451	0.614	3.24727e-18
SLC31A2	4.90467e-29	-0.217815	0.5	0.671	1.078e-24		EMP2	2.16827e-15	0.118325	0.121	0.056	4.76565e-11		ZPR1	1.52879e-22	-0.176393	0.215	0.354	3.36012e-18
JOSD1	7.01844e-29	-0.224247	0.333	0.522	1.54258e-24		P3H2	2.20697e-15	0.0699484	0.055	0.013	4.8507e-11		CD164	1.63055e-22	-0.162913	0.656	0.781	3.58378e-18
FLT1	7.75292e-29	-0.213862	0.148	0.308	1.70401e-24		DES	2.47667e-15	0.0624531	0.029	0.002	5.44347e-11		ATP1B3	1.64269e-22	-0.175345	0.698	0.836	3.61047e-18
PPDPF	8.21595e-29	-0.164973	0.738	0.858	1.80578e-24		PFKFB3	2.70544e-15	0.174899	0.54	0.484	5.94629e-11		SLC36A4	1.64617e-22	-0.168099	0.19	0.337	3.61811e-18
MT-ND2	8.30316e-29	0.0515212	0.98	0.974	1.82495e-24		GSTM2	2.76228e-15	0.0930235	0.104	0.044	6.07121e-11		MAP3K2	1.73707e-22	-0.189761	0.358	0.528	3.81791e-18
ANPEP	8.3996e-29	-0.237339	0.418	0.636	1.84615e-24		CX3CR1	2.78824e-15	0.0895836	0.09	0.034	6.12827e-11		MTHFS	1.84654e-22	-0.193094	0.304	0.462	4.05851e-18
IER5	9.48458e-29	0.245489	0.548	0.476	2.08462e-24		C1orf54	3.42927e-15	0.183374	0.322	0.235	7.53718e-11		SPHK1	1.9053e-22	-0.196257	0.355	0.528	4.18765e-18
ANAPC16	1.14641e-28	-0.214301	0.513	0.708	2.5197e-24		MALAT1	3.51226e-15	0.0315184	0.984	0.975	7.7196e-11		SBF2-AS1	1.92834e-22	-0.11196	0.029	0.109	4.2383e-18
DNAJB1	1.36492e-28	0.169167	0.712	0.705	2.99996e-24		RPS9	3.88662e-15	0.0291036	0.991	0.988	8.54241e-11		DHRS3	2.01705e-22	-0.177368	0.199	0.337	4.43327e-18
TNFRSF12A	1.91397e-28	-0.195052	0.122	0.263	4.20671e-24		RBKS	4.16801e-15	0.19545	0.491	0.441	9.16087e-11		TMEM251	2.03397e-22	-0.178278	0.22	0.363	4.47047e-18
BCL7B	2.20458e-28	-0.204622	0.288	0.462	4.84546e-24		IGKV2-30	4.90467e-15	0.0681932	0.04	0.006	1.078e-10		TOM1	2.40626e-22	-0.192108	0.471	0.652	5.28872e-18
KCNAB2	2.20645e-28	-0.217053	0.367	0.556	4.84956e-24		CENPM	5.13305e-15	0.0906365	0.075	0.026	1.12819e-10		FKBP8	2.61328e-22	-0.17632	0.622	0.785	5.74374e-18
CYP1B1	2.43334e-28	-0.195217	0.063	0.181	5.34824e-24		CCND1	5.28711e-15	0.124744	0.13	0.064	1.16205e-10		SIRPB1	2.62062e-22	-0.182675	0.194	0.337	5.75986e-18
SDC2	3.88968e-28	-0.233824	0.167	0.321	8.54912e-24		CTSZ	5.36546e-15	0.0619895	0.815	0.807	1.17928e-10		ABHD2	2.9238e-22	-0.183826	0.27	0.424	6.42621e-18
TCEB2	8.45404e-28	-0.150964	0.812	0.934	1.85811e-23		TPT1	5.44563e-15	0.0228815	0.997	0.998	1.19689e-10		LILRB3	3.46753e-22	-0.192442	0.433	0.617	7.62128e-18
PDCD6IP	9.69475e-28	-0.211368	0.433	0.611	2.13081e-23		TACC1	5.4643e-15	0.143914	0.551	0.51	1.201e-10		SLC44A2	3.76076e-22	-0.141504	0.066	0.165	8.26578e-18
EIF4EBP1	1.18534e-27	-0.216371	0.41	0.588	2.60526e-23		RASD1	5.49747e-15	0.120562	0.097	0.04	1.20829e-10		SHISA5	3.86938e-22	-0.189865	0.373	0.527	8.50451e-18
CYBA	1.31804e-27	0.0248594	0.981	0.986	2.89693e-23		BAG3	7.01661e-15	0.263544	0.399	0.355	1.54218e-10		CYSTM1	4.2935e-22	-0.188404	0.477	0.635	9.43668e-18
SPOCD1	1.36183e-27	-0.126623	0.008	0.082	2.99316e-23		EHF	7.03213e-15	0.0526128	0.034	0.004	1.54559e-10		FCGR3B	5.51703e-22	-0.115032	0.045	0.133	1.21259e-17
PLP2	1.5743e-27	-0.223595	0.51	0.703	3.46015e-23		IGHV3-74	8.45185e-15	0.0670465	0.042	0.008	1.85763e-10		SCCPDH	6.43993e-22	-0.174104	0.18	0.312	1.41543e-17
GPCPD1	1.68779e-27	-0.218217	0.51	0.701	3.70959e-23		TMSB4X	1.26453e-14	0.0148987	0.999	0.999	2.77931e-10		GTF2B	6.51294e-22	-0.186051	0.382	0.548	1.43148e-17
PFDN1	1.90339e-27	-0.203558	0.292	0.462	4.18345e-23		ARHGAP6	1.26687e-14	0.107204	0.082	0.031	2.78444e-10		FAM103A1	7.15562e-22	-0.163214	0.182	0.316	1.57273e-17
FBXO34	2.10441e-27	-0.203788	0.148	0.289	4.62527e-23		GNAI2	1.30216e-14	0.0628942	0.809	0.805	2.86201e-10		TNNI2	7.27407e-22	-0.156398	0.098	0.209	1.59877e-17
LAPTM5	2.51467e-27	-0.0595216	0.966	0.992	5.527e-23		PPP1R15A	1.31256e-14	0.0189506	0.856	0.902	2.88488e-10		DNTTIP2	9.65426e-22	-0.189519	0.47	0.63	2.12191e-17
CHI3L1	2.85919e-27	-0.179749	0.017	0.098	6.28421e-23		TBC1D4	1.49725e-14	0.107412	0.11	0.05	3.29081e-10		TMEM170A	1.04994e-21	-0.156084	0.14	0.263	2.30766e-17
GATM	3.04523e-27	0.201788	0.211	0.101	6.6931e-23		VAMP8	1.74781e-14	0.0366381	0.822	0.836	3.84151e-10		VIM	1.15999e-21	-0.0672266	0.962	0.992	2.54955e-17
AGPAT2	3.26031e-27	-0.211277	0.354	0.529	7.16583e-23		CD14	1.74921e-14	0.0511377	0.802	0.823	3.84459e-10		HSD17B11	1.166e-21	-0.187693	0.444	0.613	2.56276e-17
HLA-DOA	3.72458e-27	0.227418	0.323	0.194	8.18625e-23		FNBP1	1.75994e-14	0.153922	0.526	0.479	3.86817e-10		SULF2	1.34986e-21	-0.191267	0.233	0.374	2.96685e-17
FCGR3A	3.99763e-27	-0.241711	0.509	0.689	8.78639e-23		SAMHD1	1.89144e-14	0.0717506	0.715	0.713	4.1572e-10		USP36	1.5337e-21	-0.18753	0.313	0.475	3.37091e-17
NDRG1	4.2311e-27	-0.213952	0.285	0.472	9.29953e-23		PLVAP	2.52851e-14	0.0439663	0.031	0.003	5.55741e-10		RXRA	1.67285e-21	-0.170898	0.179	0.316	3.67676e-17
MPEG1	4.4482e-27	0.221338	0.551	0.448	9.77669e-23		IGHV1-3	2.77394e-14	0.0477658	0.025	0.001	6.09685e-10		UFM1	1.70409e-21	-0.187025	0.407	0.571	3.74541e-17
CD209	4.81546e-27	0.211489	0.166	0.07	1.05839e-22		OXCT1	3.01078e-14	0.0792777	0.077	0.028	6.6174e-10		SH3BGRL3	1.7563e-21	-0.0626633	0.971	0.993	3.86018e-17
TUBB4B	5.06191e-27	-0.214376	0.559	0.738	1.11256e-22		CAPZB	3.59282e-14	0.0194303	0.829	0.867	7.89665e-10		GLTP	1.94913e-21	-0.170265	0.24	0.388	4.284e-17
TGFBI	5.38324e-27	0.132879	0.722	0.691	1.18318e-22		PID1	4.10142e-14	0.17103	0.29	0.201	9.01451e-10		ST14	2.26708e-21	-0.190848	0.308	0.453	4.98281e-17
CD4	5.89934e-27	0.186932	0.614	0.531	1.29662e-22		SERPINB9	4.26351e-14	0.15068	0.615	0.554	9.37078e-10		MAPK6	2.53534e-21	-0.178464	0.259	0.412	5.57242e-17
IGKV1-27	6.23387e-27	0.0910551	0.047	0.001	1.37014e-22		ITGA4	4.64954e-14	0.160592	0.467	0.406	1.02192e-09		SPG21	2.62204e-21	-0.18179	0.505	0.664	5.76299e-17
ATP5I	6.86794e-27	-0.208714	0.527	0.707	1.5095e-22		PALD1	6.4029e-14	0.116707	0.126	0.063	1.40729e-09		NT5E	2.68198e-21	-0.139833	0.029	0.106	5.89473e-17
GNG5	6.97038e-27	-0.112751	0.882	0.96	1.53202e-22		CFL1	1.05342e-13	0.0173255	0.982	0.984	2.31531e-09		PIK3CB	2.90348e-21	-0.17734	0.172	0.301	6.38157e-17
LTB	7.58934e-27	0.228477	0.197	0.091	1.66806e-22		KCTD12	1.3867e-13	0.130134	0.564	0.541	3.04784e-09		NREP	3.04056e-21	-0.116617	0.048	0.135	6.68284e-17
IL10RB	7.82351e-27	-0.21075	0.419	0.598	1.71953e-22		MAF	1.85908e-13	0.194163	0.275	0.203	4.08606e-09		PTGER2	3.37698e-21	-0.182226	0.186	0.325	7.42227e-17
CSF1R	9.0149e-27	0.13317	0.661	0.647	1.98139e-22		CD200R1	1.91195e-13	0.052076	0.037	0.007	4.20227e-09		SMCO4	3.42914e-21	-0.185229	0.378	0.541	7.53691e-17
TBC1D2	9.70513e-27	-0.186467	0.146	0.288	2.13309e-22		WLS	2.139e-13	0.14296	0.143	0.079	4.70132e-09		GMPR	3.47521e-21	-0.101539	0.036	0.117	7.63817e-17
TMEM176B	1.01821e-26	0.133926	0.742	0.692	2.23792e-22		GUCY1A3	3.09747e-13	0.0477046	0.038	0.007	6.80792e-09		EMD	3.8818e-21	-0.180491	0.565	0.728	8.53182e-17
NMB	1.06307e-26	-0.209083	0.077	0.192	2.33652e-22		TNFAIP2	3.34516e-13	0.144456	0.598	0.547	7.35232e-09		NDUFA3	4.03293e-21	-0.178255	0.524	0.673	8.86398e-17
CXCR4	1.16548e-26	-0.230513	0.481	0.67	2.5616e-22		ACTG2	4.18212e-13	0.0558861	0.026	0.002	9.19188e-09		BLOC1S1	4.26304e-21	-0.17862	0.333	0.493	9.36974e-17
WIPI1	1.26995e-26	-0.182981	0.142	0.284	2.79122e-22		MMP10	4.54512e-13	0.0752109	0.035	0.006	9.98972e-09		OAS2	4.56738e-21	-0.16088	0.147	0.273	1.00386e-16
SEC62	1.43779e-26	-0.191838	0.619	0.78	3.16013e-22		NFKBIA	4.761e-13	0.0269558	0.916	0.932	1.04642e-08		RNF168	4.69266e-21	-0.165932	0.17	0.297	1.0314e-16
QPCT	1.46236e-26	-0.189761	0.154	0.306	3.21413e-22		CXCL1	5.29206e-13	0.198631	0.16	0.092	1.16314e-08		SSU72	5.21386e-21	-0.184626	0.482	0.655	1.14595e-16
DOK3	1.48781e-26	-0.203076	0.268	0.433	3.27007e-22		CALD1	5.92133e-13	0.0529369	0.028	0.003	1.30145e-08		SMIM3	5.43174e-21	-0.194306	0.356	0.523	1.19384e-16
DNAJB4	1.6723e-26	0.263859	0.243	0.134	3.67555e-22		RPL13	6.48969e-13	0.0220237	0.997	0.995	1.42637e-08		RASGEF1B	5.49792e-21	-0.203156	0.492	0.685	1.20839e-16
VPS4B	1.85848e-26	-0.196116	0.28	0.453	4.08475e-22		IGLC2	7.32936e-13	0.0579503	0.029	0.004	1.61092e-08		ITGAX	6.34516e-21	-0.190617	0.572	0.747	1.3946e-16
ATP8B4	2.28592e-26	0.191481	0.21	0.102	5.02423e-22		GIMAP5	7.69909e-13	0.119716	0.15	0.084	1.69218e-08		ZBTB43	6.47914e-21	-0.170754	0.233	0.387	1.42405e-16
IGKV1-9	2.46074e-26	0.0953532	0.051	0.003	5.40845e-22		ENGASE	9.4716e-13	0.140525	0.154	0.088	2.08176e-08		FCAR	6.73542e-21	-0.179231	0.123	0.244	1.48038e-16
IRF7	2.80561e-26	-0.215469	0.383	0.581	6.16645e-22		GUCY1B3	1.06813e-12	0.0520172	0.051	0.014	2.34764e-08		C1orf43	7.00961e-21	-0.168487	0.583	0.733	1.54064e-16
RNF139	2.82486e-26	-0.178175	0.17	0.322	6.20876e-22		PLXDC1	1.12912e-12	0.0590789	0.032	0.005	2.48169e-08		AZI2	7.01379e-21	-0.175861	0.292	0.462	1.54156e-16
NRG1	2.90335e-26	0.195116	0.197	0.089	6.38126e-22		RGS10	1.29184e-12	0.0566957	0.734	0.754	2.83934e-08		BCAT1	7.81801e-21	-0.18696	0.363	0.527	1.71832e-16
ATF5	3.75461e-26	-0.224291	0.364	0.518	8.25226e-22		HNRNPC	1.51418e-12	0.0427176	0.806	0.829	3.32801e-08		CD55	9.3945e-21	-0.195238	0.587	0.771	2.06482e-16
UQCR11	3.8007e-26	-0.154622	0.776	0.901	8.35356e-22		MLLT4	1.52565e-12	0.0896485	0.09	0.04	3.35322e-08		DNAJA2	9.60513e-21	-0.178865	0.361	0.522	2.11111e-16
MAPKAPK3	4.02382e-26	-0.203081	0.324	0.494	8.84394e-22		DNMT1	1.54205e-12	0.156444	0.398	0.34	3.38928e-08		NDUFB1	1.1615e-20	-0.186878	0.458	0.633	2.55286e-16
CEBPB	4.65632e-26	-0.142419	0.834	0.933	1.02341e-21		OFD1	1.59596e-12	0.144478	0.194	0.123	3.50776e-08		TBC1D7	1.19307e-20	-0.180257	0.259	0.403	2.62224e-16
IGLV3-10	4.77722e-26	0.0955075	0.05	0.003	1.04999e-21		MERTK	1.60401e-12	0.169604	0.302	0.227	3.52546e-08		KCNN4	1.34801e-20	-0.14622	0.131	0.255	2.96278e-16
ZMIZ1	5.27647e-26	-0.211665	0.362	0.527	1.15972e-21		IGHV4-59	1.67641e-12	0.0570208	0.032	0.005	3.68459e-08		EPC1	1.56834e-20	-0.183351	0.414	0.586	3.44706e-16
ABHD5	6.00204e-26	-0.209734	0.29	0.469	1.31919e-21		PTPRCAP	1.75659e-12	0.108756	0.087	0.037	3.86081e-08		CCT5	1.74633e-20	-0.177428	0.485	0.636	3.83825e-16
SUN2	7.15829e-26	-0.1964	0.268	0.434	1.57332e-21		RPLP1	2.28946e-12	0.0187804	0.998	0.998	5.03201e-08		VIM-AS1	1.77876e-20	-0.171196	0.15	0.273	3.90954e-16
FLNB	7.57763e-26	-0.194208	0.116	0.245	1.66549e-21		IGLV7-46	2.43126e-12	0.0399564	0.019	0	5.34367e-08		MYOF	1.79349e-20	-0.157631	0.165	0.293	3.94192e-16
IGSF21	9.03393e-26	0.137268	0.088	0.021	1.98557e-21		SLC16A13	2.48041e-12	0.0581831	0.046	0.012	5.45168e-08		NDUFC1	1.83199e-20	-0.182199	0.395	0.556	4.02654e-16
TREM1	9.39417e-26	-0.244139	0.513	0.746	2.06474e-21		KLF6	2.61299e-12	0.0311295	0.883	0.9	5.74308e-08		PPP1R11	1.83413e-20	-0.176171	0.332	0.49	4.03124e-16
EIF4A1	9.60466e-26	-0.173523	0.639	0.779	2.11101e-21		LCP1	2.72943e-12	0.0426137	0.871	0.88	5.99901e-08		CTDSP1	1.90433e-20	-0.169528	0.241	0.385	4.18553e-16
CPD	1.24409e-25	-0.209278	0.269	0.438	2.73439e-21		RPL3	3.06217e-12	0.0195038	0.964	0.973	6.73035e-08		SMAD7	1.98896e-20	-0.141903	0.088	0.191	4.37153e-16
SEC61G	1.53529e-25	-0.182635	0.68	0.834	3.3744e-21		RGS2	3.08075e-12	0.119267	0.676	0.635	6.77119e-08		ITGAL	2.09473e-20	-0.145361	0.132	0.253	4.60402e-16
ASB2	1.96624e-25	0.0951035	0.077	0.015	4.3216e-21		TRIP10	3.15021e-12	0.143354	0.169	0.103	6.92384e-08		MX2	2.94764e-20	-0.181583	0.267	0.42	6.47862e-16
C7orf50	1.98678e-25	-0.19879	0.332	0.497	4.36675e-21		PRKCA	3.3802e-12	0.142867	0.204	0.134	7.42934e-08		ROMO1	2.96529e-20	-0.175785	0.562	0.721	6.5174e-16
NAIP	2.00013e-25	0.211993	0.542	0.452	4.39608e-21		IGSF6	3.40853e-12	0.0642888	0.728	0.735	7.49161e-08		MIEN1	4.18263e-20	-0.175701	0.412	0.575	9.193e-16
FPR2	2.33194e-25	-0.217929	0.207	0.37	5.12537e-21		ACTG1	3.59598e-12	0.0240161	0.978	0.975	7.90361e-08		NRBF2	5.94118e-20	-0.164814	0.258	0.401	1.30581e-15
AK4	2.36263e-25	-0.151472	0.064	0.177	5.19283e-21		AKR1B1	3.76564e-12	0.144703	0.482	0.412	8.2765e-08		MEF2D	7.07426e-20	-0.16551	0.188	0.318	1.55485e-15
MTMR11	2.41136e-25	-0.156816	0.076	0.195	5.29993e-21		MT-ND3	4.38469e-12	0.0436499	0.982	0.964	9.63711e-08		MXI1	7.36424e-20	-0.133921	0.07	0.164	1.61859e-15
CD207	2.54467e-25	0.0989925	0.043	0.001	5.59294e-21		UCP2	4.38728e-12	0.0807323	0.658	0.656	9.6428e-08		TMA7	9.28557e-20	-0.132011	0.829	0.942	2.04088e-15
SERPINE1	2.54545e-25	-0.194197	0.097	0.22	5.59465e-21		LAMP5	4.50677e-12	0.0645938	0.065	0.024	9.90543e-08		UBE2R2	9.91352e-20	-0.16839	0.294	0.446	2.17889e-15
IL1B	2.61607e-25	0.211061	0.668	0.591	5.74987e-21		AHR	4.8891e-12	0.127998	0.553	0.523	1.07457e-07		PPP1R14B	9.92896e-20	-0.16914	0.205	0.327	2.18229e-15
SLC6A6	3.02236e-25	-0.20506	0.304	0.465	6.64285e-21		MMP1	5.37695e-12	0.0734338	0.055	0.018	1.1818e-07		GNPTG	9.96227e-20	-0.17515	0.528	0.688	2.18961e-15
ITGA9	3.37849e-25	0.109927	0.086	0.02	7.42559e-21		CMKLR1	5.44332e-12	0.148458	0.208	0.14	1.19639e-07		ZDHHC3	1.00872e-19	-0.156976	0.218	0.355	2.21707e-15
OLFML2B	3.43423e-25	0.223565	0.266	0.152	7.54808e-21		PRKAR2B	5.78788e-12	0.0969465	0.132	0.071	1.27212e-07		IMPAD1	1.11867e-19	-0.155102	0.158	0.274	2.45872e-15
RPL36A	3.46446e-25	-0.171595	0.701	0.84	7.61453e-21		MTUS1	6.17867e-12	0.0482023	0.033	0.006	1.35801e-07		ADAM10	1.13789e-19	-0.180326	0.412	0.569	2.50096e-15
TRAF1	3.83461e-25	0.260151	0.373	0.248	8.42808e-21		GAS7	6.50337e-12	0.158231	0.295	0.217	1.42938e-07		ZNF331	1.18056e-19	-0.200054	0.415	0.569	2.59476e-15
IGLV1-40	4.13908e-25	0.107596	0.057	0.006	9.09728e-21		ICAM4	6.80467e-12	0.114543	0.109	0.054	1.4956e-07		USMG5	1.49845e-19	-0.158533	0.696	0.834	3.29345e-15
BTG1	4.31641e-25	-0.119309	0.893	0.958	9.48704e-21		MS4A4E	7.49655e-12	0.10781	0.101	0.049	1.64767e-07		LACTB	1.54406e-19	-0.177734	0.463	0.62	3.39369e-15
ETF1	4.42269e-25	-0.203326	0.485	0.667	9.72064e-21		FADS2	8.42956e-12	0.0693394	0.072	0.029	1.85273e-07		MAPK7	1.77858e-19	-0.142486	0.097	0.203	3.90915e-15
ALOX5AP	4.48179e-25	-0.166819	0.614	0.694	9.85052e-21		CCSER1	9.77453e-12	0.0521184	0.046	0.013	2.14834e-07		TIMM8B	1.92177e-19	-0.176784	0.432	0.582	4.22387e-15
TMEM189	5.20563e-25	-0.185826	0.202	0.35	1.14415e-20		GPR82	1.26335e-11	0.0743076	0.08	0.034	2.77671e-07		COX20	2.40123e-19	-0.176545	0.287	0.426	5.27766e-15
NR4A1	6.64906e-25	0.164198	0.687	0.648	1.4614e-20		TPM2	1.3124e-11	0.0865644	0.06	0.021	2.88451e-07		UBAP1	3.0154e-19	-0.17066	0.321	0.473	6.62754e-15
TNIP3	7.13986e-25	0.221795	0.137	0.052	1.56927e-20		JUNB	1.40474e-11	0.0552378	0.853	0.848	3.08749e-07		ANXA5	3.17663e-19	-0.0753171	0.913	0.963	6.98192e-15
RNF11	7.83823e-25	-0.183207	0.208	0.361	1.72276e-20		RND1	1.44856e-11	0.0673367	0.047	0.014	3.18379e-07		C12orf49	3.75212e-19	-0.142309	0.117	0.225	8.24678e-15
PDLIM7	8.2924e-25	-0.205554	0.242	0.401	1.82259e-20		RP11-624L4.2	1.62532e-11	0.0817057	0.05	0.016	3.57229e-07		SLC43A2	3.99364e-19	-0.179972	0.44	0.584	8.77762e-15
PARM1	8.38134e-25	0.088648	0.071	0.013	1.84213e-20		FRMD4A	1.92004e-11	0.130307	0.169	0.105	4.22006e-07		RP11-1008C21.1	4.61891e-19	-0.120602	0.031	0.102	1.01519e-14
PLXDC2	9.0442e-25	-0.194549	0.583	0.741	1.98783e-20		EPB41L2	1.99721e-11	0.139443	0.226	0.155	4.38966e-07		C4orf3	4.84467e-19	-0.14593	0.745	0.865	1.06481e-14
TM4SF19	9.45982e-25	-0.164195	0.073	0.186	2.07917e-20		ACTRT3	2.66546e-11	0.0474185	0.027	0.004	5.85842e-07		SNF8	4.8585e-19	-0.174764	0.401	0.563	1.06785e-14
ADORA2B	1.02246e-24	-0.155569	0.056	0.157	2.24727e-20		SLC9A9	2.66563e-11	0.138434	0.166	0.104	5.85879e-07		TMBIM1	4.98994e-19	-0.180256	0.413	0.568	1.09674e-14
TNFSF9	1.17759e-24	0.179514	0.144	0.057	2.58824e-20		HTR7	2.95181e-11	0.0372605	0.032	0.006	6.48778e-07		TCF7L2	5.12826e-19	-0.162209	0.154	0.271	1.12714e-14
MGP	1.19924e-24	0.106231	0.045	0.002	2.6358e-20		IGHV3-15	3.05387e-11	0.0437689	0.024	0.003	6.71211e-07		HSPA9	5.3289e-19	-0.17147	0.478	0.628	1.17124e-14
PTPN12	1.31805e-24	-0.202166	0.289	0.455	2.89694e-20		IGHV3-21	3.74112e-11	0.0408076	0.023	0.002	8.22261e-07		RP11-124N14.3	5.8718e-19	-0.119199	0.05	0.132	1.29056e-14
ARPC1A	1.43362e-24	-0.187704	0.259	0.421	3.15095e-20		NFKBID	4.11136e-11	0.162293	0.404	0.347	9.03636e-07		DDX60L	6.58022e-19	-0.172001	0.268	0.423	1.44627e-14
GLIPR1	1.62097e-24	0.137721	0.714	0.667	3.56272e-20		IL22RA2	4.40661e-11	0.0530288	0.029	0.005	9.68528e-07		TPI1	6.6717e-19	-0.108071	0.885	0.967	1.46637e-14
MAPK13	1.97984e-24	-0.141061	0.066	0.172	4.35148e-20		ARL4D	4.88418e-11	0.0794492	0.06	0.022	1.07349e-06		TMEM91	7.94972e-19	-0.140405	0.116	0.23	1.74727e-14
RPS27L	2.01031e-24	-0.190235	0.583	0.731	4.41847e-20		CXCL2	5.02273e-11	0.118831	0.597	0.588	1.10394e-06		BZW1	8.02771e-19	-0.160122	0.644	0.784	1.76441e-14
NRIP3	2.1951e-24	-0.172991	0.116	0.245	4.82462e-20		DDIT4	5.21788e-11	0.13972	0.57	0.532	1.14684e-06		SLC2A5	1.04791e-18	-0.153484	0.109	0.212	2.30321e-14
TSPYL2	2.43011e-24	0.247303	0.282	0.167	5.34113e-20		LGMN	5.26192e-11	0.141064	0.537	0.474	1.15652e-06		TMEM52B	1.09759e-18	-0.113349	0.048	0.129	2.41239e-14
PELI1	2.58262e-24	0.259625	0.442	0.346	5.67635e-20		HIST1H2BH	5.87548e-11	0.0557012	0.048	0.015	1.29137e-06		CNIH4	1.19681e-18	-0.175088	0.381	0.526	2.63048e-14
SORL1	2.82893e-24	-0.195576	0.267	0.446	6.2177e-20		CD3E	6.48769e-11	0.10542	0.077	0.034	1.42593e-06		ENO1	1.40451e-18	-0.108483	0.856	0.938	3.08696e-14
NDEL1	2.88337e-24	-0.19093	0.242	0.405	6.33736e-20		SUB1	6.67625e-11	0.0184922	0.808	0.853	1.46737e-06		LEPROT	1.45509e-18	-0.169533	0.397	0.55	3.19815e-14
EIF4EBP3	2.99322e-24	-0.184482	0.132	0.259	6.57879e-20		SAT1	7.13901e-11	0.017817	0.995	0.999	1.56908e-06		MESDC1	1.63448e-18	-0.150426	0.206	0.34	3.59242e-14
EPAS1	3.33516e-24	-0.170997	0.132	0.266	7.33035e-20		SEMA7A	7.68042e-11	0.0666734	0.057	0.021	1.68808e-06		ZMIZ1-AS1	1.63483e-18	-0.0954173	0.023	0.088	3.59319e-14
TMEM140	3.44737e-24	-0.161697	0.102	0.224	7.57696e-20		RPS11	8.72744e-11	0.0261403	0.944	0.952	1.9182e-06		NOP10	1.65776e-18	-0.142527	0.74	0.861	3.64358e-14
CDA	3.90459e-24	-0.191683	0.134	0.272	8.58189e-20		IGHV2-5	9.4628e-11	0.0340232	0.021	0.002	2.07983e-06		RMDN3	1.73117e-18	-0.159652	0.159	0.269	3.80493e-14
IQSEC1	4.21883e-24	-0.169761	0.147	0.288	9.27257e-20		SLC12A7	1.08947e-10	0.156692	0.277	0.208	2.39454e-06		CASP9	1.73138e-18	-0.145313	0.124	0.232	3.8054e-14
ABCG1	4.68955e-24	-0.202934	0.248	0.395	1.03072e-19		RAB33A	1.16405e-10	0.0558106	0.052	0.018	2.55847e-06		UQCRC1	1.76528e-18	-0.174915	0.595	0.765	3.8799e-14
RABGEF1	7.24854e-24	-0.186242	0.239	0.411	1.59316e-19		ITPRIPL1	1.21954e-10	0.0442137	0.041	0.012	2.68043e-06		MATK	2.50798e-18	-0.15201	0.091	0.186	5.51229e-14
CD151	7.32665e-24	-0.198349	0.455	0.609	1.61032e-19		TMSB10	1.40977e-10	0.0142145	0.998	0.997	3.09852e-06		FKBP1A	2.70404e-18	-0.137189	0.754	0.873	5.9432e-14
SLCO2B1	8.20587e-24	0.243775	0.402	0.297	1.80357e-19		ARHGDIB	1.45646e-10	0.0145807	0.876	0.901	3.20116e-06		RBM7	2.74512e-18	-0.141029	0.159	0.275	6.0335e-14
ENO2	8.92388e-24	-0.162619	0.072	0.178	1.96138e-19		KIAA0101	1.47632e-10	0.0746012	0.066	0.027	3.2448e-06		TMEM120A	2.97708e-18	-0.157752	0.277	0.428	6.54332e-14
MPZL2	8.99519e-24	0.107205	0.09	0.023	1.97705e-19		RPS18	1.5023e-10	0.0174165	0.984	0.985	3.3019e-06		HNRNPA0	3.24132e-18	-0.165456	0.577	0.733	7.1241e-14
RGL1	1.16817e-23	0.230809	0.255	0.15	2.56752e-19		C12orf75	1.55622e-10	0.0606076	0.064	0.025	3.42043e-06		ISG20L2	3.43806e-18	-0.153771	0.202	0.329	7.55651e-14
VPS37B	1.18383e-23	-0.204875	0.347	0.52	2.60193e-19		ZNF366	1.5823e-10	0.0452226	0.039	0.01	3.47774e-06		ZNF438	3.49004e-18	-0.125054	0.101	0.204	7.67076e-14
ARRDC4	1.3299e-23	-0.161295	0.09	0.204	2.92298e-19		ETS2	1.6554e-10	0.0681255	0.767	0.77	3.63841e-06		SPG20	3.79608e-18	-0.144035	0.204	0.333	8.3434e-14
AXL	1.61564e-23	0.208583	0.269	0.158	3.55102e-19		HLX	1.6704e-10	0.116352	0.122	0.069	3.67138e-06		FXYD6	3.80124e-18	-0.129657	0.092	0.19	8.35474e-14
TNS3	3.22589e-23	-0.189437	0.234	0.384	7.09019e-19		TPD52	1.69902e-10	0.0923024	0.119	0.066	3.73427e-06		YPEL5	3.9096e-18	-0.176152	0.457	0.603	8.59291e-14
TMED5	3.23918e-23	-0.190372	0.503	0.655	7.1194e-19		TNFRSF18	1.71746e-10	0.0728754	0.056	0.021	3.7748e-06		ZNF395	4.54097e-18	-0.112518	0.035	0.106	9.98059e-14
CDH17	3.2465e-23	0.0746929	0.041	0.001	7.13549e-19		MYL12A	1.7463e-10	0.0116301	0.893	0.921	3.83819e-06		NEDD9	4.90923e-18	-0.167083	0.2	0.325	1.079e-13
SERTAD1	3.60979e-23	-0.206638	0.506	0.689	7.93396e-19		RAC1	2.04346e-10	0.00354307	0.933	0.959	4.49132e-06		ZFYVE16	4.98824e-18	-0.171515	0.351	0.508	1.09637e-13
SCD	3.76823e-23	-0.185734	0.136	0.258	8.28218e-19		TBXAS1	2.28012e-10	0.0802766	0.697	0.684	5.01147e-06		P2RY1	5.01079e-18	-0.126394	0.054	0.133	1.10132e-13
SYAP1	3.94656e-23	-0.195921	0.478	0.643	8.67414e-19		AIF1	2.33499e-10	0.00455648	0.939	0.969	5.13207e-06		UPP1	5.16444e-18	-0.161372	0.717	0.858	1.13509e-13
TNFAIP8	4.14094e-23	0.228227	0.491	0.381	9.10137e-19		TIFA	2.47138e-10	0.1019	0.12	0.067	5.43185e-06		NIP7	5.62732e-18	-0.121032	0.093	0.189	1.23683e-13
OSER1	5.86504e-23	-0.180663	0.23	0.379	1.28908e-18		CCDC170	2.59705e-10	0.102082	0.142	0.085	5.70805e-06		EMC7	5.78506e-18	-0.16374	0.359	0.504	1.2715e-13
CATSPER1	5.89963e-23	-0.159071	0.12	0.246	1.29668e-18		RP11-61J19.5	2.76857e-10	0.126225	0.174	0.111	6.08504e-06		PRKAG2-AS1	6.00837e-18	-0.153002	0.153	0.266	1.32058e-13
PRAM1	5.95372e-23	-0.177211	0.224	0.379	1.30857e-18		IFI16	2.99499e-10	0.129278	0.49	0.442	6.58268e-06		ADIPOR2	6.48222e-18	-0.157599	0.197	0.316	1.42473e-13
CD1C	6.44702e-23	0.183612	0.154	0.065	1.41699e-18		DOK2	3.18954e-10	0.132905	0.487	0.464	7.01028e-06		EGLN3	6.56119e-18	-0.12321	0.033	0.103	1.44208e-13
P4HA1	6.89773e-23	-0.206842	0.377	0.53	1.51605e-18		TRPM2	3.28658e-10	0.14541	0.243	0.178	7.22357e-06		SOWAHC	6.95133e-18	-0.11492	0.041	0.115	1.52783e-13
PKM	7.18709e-23	-0.115482	0.859	0.948	1.57965e-18		NLRP3	3.72144e-10	0.14237	0.55	0.502	8.17935e-06		ALOX5	7.13526e-18	-0.17282	0.524	0.679	1.56826e-13
S100A9	7.60127e-23	-0.249357	0.628	0.861	1.67068e-18		ZBTB10	3.89891e-10	0.122559	0.134	0.079	8.56942e-06		SNX3	8.47613e-18	-0.14869	0.73	0.867	1.86297e-13
TDP2	8.83147e-23	-0.178542	0.15	0.277	1.94107e-18		MMP25	4.11819e-10	0.0667941	0.072	0.031	9.05137e-06		TMBIM4	8.88842e-18	-0.169001	0.514	0.669	1.95358e-13
LAMP3	9.03533e-23	0.131491	0.091	0.025	1.98587e-18		RTN1	4.80299e-10	0.122891	0.177	0.116	1.05565e-05		PDCD4	1.00717e-17	-0.156578	0.257	0.396	2.21366e-13
UBB	1.06206e-22	0.0631354	0.9	0.904	2.3343e-18		RPS23	5.18328e-10	0.0183996	0.988	0.988	1.13923e-05		ITGB1	1.21897e-17	-0.159283	0.623	0.754	2.67917e-13
TIMP1	1.0726e-22	-0.128731	0.866	0.944	2.35748e-18		RNF19B	5.25389e-10	0.159912	0.321	0.254	1.15475e-05		TMEM70	1.21972e-17	-0.169811	0.311	0.44	2.68082e-13
AC079767.4	1.11835e-22	-0.130096	0.036	0.12	2.45802e-18		TLR7	5.53266e-10	0.103092	0.132	0.077	1.21602e-05		VDR	1.22972e-17	-0.151726	0.178	0.3	2.7028e-13
GPX4	1.15013e-22	-0.100326	0.87	0.938	2.52788e-18		ACTN2	5.64177e-10	0.0400904	0.03	0.006	1.24e-05		FURIN	1.36582e-17	-0.140023	0.181	0.309	3.00194e-13
FAM32A	1.28971e-22	-0.18364	0.29	0.44	2.83464e-18		FOXRED2	5.71187e-10	0.0657695	0.057	0.022	1.25541e-05		OAS3	1.4658e-17	-0.144018	0.134	0.241	3.22167e-13
IGLV4-69	1.29309e-22	0.0749896	0.043	0.003	2.84209e-18		VMP1	6.08628e-10	0.0965983	0.671	0.674	1.3377e-05		CTBS	1.50294e-17	-0.162987	0.323	0.466	3.3033e-13
AKIRIN2	1.47744e-22	-0.192543	0.451	0.614	3.24727e-18		SRGAP2	7.13546e-10	0.157638	0.349	0.291	1.5683e-05		FAR2	1.67181e-17	-0.105836	0.076	0.168	3.67447e-13
ZPR1	1.52879e-22	-0.176393	0.215	0.354	3.36012e-18		PYCR1	8.24051e-10	0.0328129	0.027	0.005	1.81118e-05		ASGR1	1.94424e-17	-0.153482	0.218	0.349	4.27324e-13
CD164	1.63055e-22	-0.162913	0.656	0.781	3.58378e-18		WBSCR27	8.77249e-10	0.060301	0.046	0.015	1.9281e-05		APOL6	2.04748e-17	-0.150371	0.221	0.351	4.50015e-13
ATP1B3	1.64269e-22	-0.175345	0.698	0.836	3.61047e-18		IGHV1-18	9.09641e-10	0.0516535	0.034	0.009	1.9993e-05		HK3	2.06131e-17	-0.147175	0.221	0.356	4.53055e-13
CXCL3	1.64435e-22	0.263352	0.498	0.41	3.61411e-18		KLF12	9.20099e-10	0.0475181	0.037	0.01	2.02228e-05		UBN1	2.40224e-17	-0.148497	0.242	0.373	5.27988e-13
SLC36A4	1.64617e-22	-0.168099	0.19	0.337	3.61811e-18		HLA-DQB2	1.03094e-09	0.149211	0.201	0.141	2.2659e-05		CTSL	2.41547e-17	-0.169331	0.689	0.827	5.30897e-13
MAP3K2	1.73707e-22	-0.189761	0.358	0.528	3.81791e-18		HIST1H3J	1.05272e-09	0.024101	0.018	0.001	2.31378e-05		VDAC1	2.41723e-17	-0.155176	0.605	0.734	5.31284e-13
ITPR2	1.83845e-22	0.219627	0.449	0.354	4.04073e-18		ST8SIA4	1.21833e-09	0.137535	0.372	0.307	2.67777e-05		RHEB	2.48324e-17	-0.170607	0.504	0.66	5.45792e-13
MTHFS	1.84654e-22	-0.193094	0.304	0.462	4.05851e-18		MTDH	1.23036e-09	0.0215604	0.755	0.795	2.7042e-05		PAIP2	2.55024e-17	-0.1594	0.544	0.691	5.60518e-13
SPHK1	1.9053e-22	-0.196257	0.355	0.528	4.18765e-18		IGHV5-51	1.24168e-09	0.0412757	0.028	0.006	2.72909e-05		C19orf38	2.96617e-17	-0.160251	0.291	0.438	6.51934e-13
SBF2-AS1	1.92834e-22	-0.11196	0.029	0.109	4.2383e-18		CXCL12	1.31062e-09	0.0735749	0.056	0.022	2.88062e-05		EIF2AK2	3.02649e-17	-0.159093	0.239	0.364	6.65191e-13
IL10	1.93519e-22	0.248752	0.213	0.114	4.25335e-18		HIST1H2BB	1.33719e-09	0.0314898	0.023	0.003	2.93901e-05		MT2A	3.27726e-17	-0.187304	0.548	0.704	7.20308e-13
DHRS3	2.01705e-22	-0.177368	0.199	0.337	4.43327e-18		PAOX	1.51234e-09	0.0832791	0.105	0.058	3.32398e-05		VPS26A	3.27925e-17	-0.153236	0.316	0.461	7.20746e-13
TMEM251	2.03397e-22	-0.178278	0.22	0.363	4.47047e-18		VMO1	1.62311e-09	0.137384	0.198	0.136	3.56743e-05		PSMB8	3.49682e-17	-0.167704	0.55	0.704	7.68567e-13
BTG2	2.06622e-22	0.197798	0.573	0.506	4.54135e-18		ARHGAP9	1.6997e-09	0.13838	0.311	0.246	3.73578e-05		SOAT1	3.54215e-17	-0.167273	0.386	0.522	7.7853e-13
TOM1	2.40626e-22	-0.192108	0.471	0.652	5.28872e-18		RP3-522D1.1	1.77699e-09	0.0283824	0.022	0.003	3.90564e-05		BEST1	3.91893e-17	-0.175521	0.317	0.462	8.61342e-13
ZFP36	2.48226e-22	0.0828697	0.887	0.872	5.45576e-18		GBP3	1.84823e-09	0.116076	0.146	0.092	4.06222e-05		PMEPA1	4.00263e-17	-0.11238	0.057	0.137	8.79737e-13
FKBP8	2.61328e-22	-0.17632	0.622	0.785	5.74374e-18		ADAP2	2.02238e-09	0.12525	0.467	0.434	4.445e-05		THBD	4.21971e-17	-0.189027	0.4	0.551	9.2745e-13
SIRPB1	2.62062e-22	-0.182675	0.194	0.337	5.75986e-18		SLC4A7	2.06988e-09	0.146617	0.335	0.279	4.54938e-05		PPM1M	4.74159e-17	-0.147458	0.226	0.352	1.04215e-12
GHRL	2.76752e-22	0.0958877	0.087	0.023	6.08274e-18		FCHSD2	2.07593e-09	0.148305	0.285	0.224	4.56269e-05		GAPDH	4.96865e-17	-0.0435936	0.982	0.997	1.09206e-12
ABHD2	2.9238e-22	-0.183826	0.27	0.424	6.42621e-18		CHST2	2.19604e-09	0.0942307	0.126	0.073	4.82668e-05		MBD2	4.97259e-17	-0.140448	0.215	0.344	1.09292e-12
LILRB3	3.46753e-22	-0.192442	0.433	0.617	7.62128e-18		RCSD1	2.21089e-09	0.139841	0.412	0.358	4.85933e-05		CUL4A	5.18429e-17	-0.14568	0.211	0.333	1.13946e-12
SLC44A2	3.76076e-22	-0.141504	0.066	0.165	8.26578e-18		LCP2	2.24024e-09	0.0600462	0.799	0.805	4.92383e-05		FAM162A	5.23336e-17	-0.170088	0.372	0.505	1.15024e-12
SHISA5	3.86938e-22	-0.189865	0.373	0.527	8.50451e-18		LMNA	2.26494e-09	0.1312	0.528	0.49	4.9781e-05		RFX2	5.4847e-17	-0.131037	0.106	0.206	1.20548e-12
CYSTM1	4.2935e-22	-0.188404	0.477	0.635	9.43668e-18		HIST2H2BF	2.27969e-09	0.0680884	0.062	0.027	5.01053e-05		BNIP3	5.6425e-17	-0.157176	0.175	0.292	1.24017e-12
PPP1R14A	5.00831e-22	0.0977698	0.065	0.012	1.10078e-17		RGS16	2.47715e-09	0.0894586	0.08	0.039	5.44453e-05		CRK	5.6566e-17	-0.149507	0.26	0.397	1.24326e-12
IL6	5.30283e-22	0.21649	0.139	0.057	1.16551e-17		YWHAH	2.49169e-09	0.074997	0.595	0.605	5.47649e-05		COQ10B	6.3206e-17	-0.147719	0.234	0.358	1.3892e-12
FCGR3B	5.51703e-22	-0.115032	0.045	0.133	1.21259e-17		C12orf45	2.50239e-09	0.129825	0.224	0.164	5.50001e-05		ARID5A	6.35611e-17	-0.165783	0.382	0.527	1.39701e-12
SCCPDH	6.43993e-22	-0.174104	0.18	0.312	1.41543e-17		C3AR1	2.68638e-09	0.122511	0.484	0.45	5.90438e-05		RUNX1	6.78739e-17	-0.165546	0.372	0.548	1.4918e-12
GTF2B	6.51294e-22	-0.186051	0.382	0.548	1.43148e-17		ACTB	2.76257e-09	0.0132089	0.998	0.999	6.07184e-05		DFNA5	7.68203e-17	-0.125995	0.101	0.196	1.68843e-12
SRGAP3	6.89709e-22	0.130534	0.123	0.046	1.51591e-17		SLAMF1	2.89011e-09	0.106177	0.081	0.04	6.35218e-05		LINC01010	7.762e-17	-0.0760999	0.011	0.061	1.70601e-12
FAM103A1	7.15562e-22	-0.163214	0.182	0.316	1.57273e-17		SOCS1	2.92649e-09	0.14183	0.237	0.175	6.43214e-05		RBM8A	8.13206e-17	-0.155899	0.642	0.788	1.78735e-12
FILIP1L	7.21231e-22	0.224647	0.237	0.135	1.58519e-17		CD59	2.97698e-09	0.133204	0.404	0.335	6.5431e-05		RP11-290L1.3	8.75667e-17	-0.131096	0.053	0.13	1.92463e-12
TNNI2	7.27407e-22	-0.156398	0.098	0.209	1.59877e-17		PTTG1	3.04729e-09	0.115289	0.159	0.103	6.69765e-05		CCDC59	8.9299e-17	-0.148286	0.27	0.401	1.9627e-12
TNFRSF9	8.13775e-22	0.125817	0.108	0.036	1.7886e-17		MMP15	3.11715e-09	0.0322433	0.026	0.005	6.85118e-05		TAF11	9.26869e-17	-0.1338	0.157	0.266	2.03716e-12
MCOLN2	8.50362e-22	0.137022	0.136	0.055	1.86901e-17		IGLV2-11	3.38915e-09	0.0398564	0.026	0.005	7.44902e-05		ARF6	9.52408e-17	-0.163543	0.477	0.626	2.0933e-12
DNTTIP2	9.65426e-22	-0.189519	0.47	0.63	2.12191e-17		TRABD2A	3.43229e-09	0.0516459	0.047	0.017	7.54384e-05		SGMS2	9.68054e-17	-0.129667	0.118	0.223	2.12769e-12
CD1A	9.9802e-22	0.107143	0.068	0.014	2.19355e-17		CCDC141	3.46171e-09	0.0418387	0.021	0.003	7.60849e-05		BCKDK	9.79132e-17	-0.160545	0.377	0.515	2.15203e-12
TMEM170A	1.04994e-21	-0.156084	0.14	0.263	2.30766e-17		IGKV1-12	4.60129e-09	0.0436154	0.029	0.007	0.000101132		UBE2L6	1.01024e-16	-0.157004	0.529	0.65	2.2204e-12
RNASE1	1.1146e-21	0.296011	0.269	0.166	2.44979e-17		AP1B1	4.70893e-09	0.122209	0.468	0.422	0.000103498		NUS1	1.1212e-16	-0.152286	0.22	0.339	2.46428e-12
VIM	1.15999e-21	-0.0672266	0.962	0.992	2.54955e-17		RAB30	4.93295e-09	0.0424249	0.036	0.01	0.000108421		STK10	1.13013e-16	-0.15385	0.312	0.466	2.48392e-12
HSD17B11	1.166e-21	-0.187693	0.444	0.613	2.56276e-17		EMB	4.99228e-09	0.155636	0.297	0.241	0.000109725		MX1	1.13891e-16	-0.177705	0.269	0.394	2.50322e-12
SULF2	1.34986e-21	-0.191267	0.233	0.374	2.96685e-17		IGHV3-48	5.22175e-09	0.0455506	0.023	0.004	0.000114769		FNDC3A	1.16646e-16	-0.163444	0.347	0.49	2.56377e-12
USP36	1.5337e-21	-0.18753	0.313	0.475	3.37091e-17		GGT5	5.47387e-09	0.0601358	0.045	0.016	0.00012031		GBE1	1.18398e-16	-0.149291	0.162	0.273	2.60227e-12
RXRA	1.67285e-21	-0.170898	0.179	0.316	3.67676e-17		MYO1D	5.84434e-09	0.0624935	0.077	0.038	0.000128453		TAF9	1.18879e-16	-0.155565	0.319	0.453	2.61285e-12
UFM1	1.70409e-21	-0.187025	0.407	0.571	3.74541e-17		IRF4	6.55569e-09	0.0797287	0.093	0.049	0.000144088		MAPK1IP1L	1.18913e-16	-0.157624	0.462	0.617	2.61358e-12
SH3BGRL3	1.7563e-21	-0.0626633	0.971	0.993	3.86018e-17		PRTFDC1	6.67357e-09	0.0305402	0.024	0.004	0.000146678		LILRB4	1.27073e-16	-0.166482	0.523	0.658	2.79294e-12
GLTP	1.94913e-21	-0.170265	0.24	0.388	4.284e-17		STON2	6.96761e-09	0.058834	0.049	0.019	0.000153141		PFKFB4	1.32908e-16	-0.123503	0.076	0.163	2.92119e-12
ST14	2.26708e-21	-0.190848	0.308	0.453	4.98281e-17		NRP1	7.12994e-09	0.143016	0.37	0.317	0.000156709		TFIP11	1.3342e-16	-0.115606	0.096	0.189	2.93245e-12
MAPK6	2.53534e-21	-0.178464	0.259	0.412	5.57242e-17		CYSLTR1	7.16179e-09	0.103832	0.176	0.118	0.000157409		SH3BGRL	1.5117e-16	-0.140948	0.728	0.853	3.32256e-12
SPG21	2.62204e-21	-0.18179	0.505	0.664	5.76299e-17		SRSF7	7.45342e-09	0.0890633	0.587	0.584	0.000163819		ITGB1BP1	1.51215e-16	-0.148596	0.247	0.371	3.32356e-12
NT5E	2.68198e-21	-0.139833	0.029	0.106	5.89473e-17		GIMAP8	7.9242e-09	0.0952272	0.134	0.082	0.000174166		SNIP1	1.60424e-16	-0.112877	0.078	0.165	3.52595e-12
PIK3CB	2.90348e-21	-0.17734	0.172	0.301	6.38157e-17		INPP5D	7.99278e-09	0.135484	0.326	0.263	0.000175673		NCEH1	1.61425e-16	-0.137796	0.171	0.284	3.54796e-12
NREP	3.04056e-21	-0.116617	0.048	0.135	6.68284e-17		LBH	8.00671e-09	0.078965	0.072	0.034	0.000175979		CD300C	1.78376e-16	-0.151567	0.303	0.45	3.92053e-12
PTGER2	3.37698e-21	-0.182226	0.186	0.325	7.42227e-17		RP11-166B2.8	8.68835e-09	0.0432278	0.046	0.017	0.000190961		CMPK1	1.80494e-16	-0.159492	0.396	0.541	3.96707e-12
SMCO4	3.42914e-21	-0.185229	0.378	0.541	7.53691e-17		TNFRSF10D	8.7745e-09	0.15123	0.191	0.137	0.000192855		APOE	1.93312e-16	-0.229894	0.351	0.461	4.2488e-12
GMPR	3.47521e-21	-0.101539	0.036	0.117	7.63817e-17		GEM	8.90888e-09	0.140566	0.216	0.153	0.000195808		IMPDH1	1.96036e-16	-0.146549	0.281	0.411	4.30868e-12
IL7R	3.78976e-21	0.251636	0.284	0.18	8.32952e-17		UBE2T	9.14006e-09	0.0558444	0.06	0.026	0.000200889		RP11-463O12.3	2.05225e-16	-0.104512	0.041	0.11	4.51064e-12
PPIA	3.85546e-21	0.0203067	0.971	0.974	8.47391e-17		EZH2	9.36423e-09	0.103395	0.14	0.088	0.000205816		SLC27A3	2.09999e-16	-0.136154	0.16	0.269	4.61557e-12
EMD	3.8818e-21	-0.180491	0.565	0.728	8.53182e-17		PLTP	9.4428e-09	0.158889	0.334	0.273	0.000207543		UAP1	2.14504e-16	-0.142514	0.171	0.282	4.71458e-12
NDUFA3	4.03293e-21	-0.178255	0.524	0.673	8.86398e-17		FBXL14	9.73417e-09	0.0608231	0.045	0.016	0.000213947		GRINA	2.17272e-16	-0.109932	0.838	0.918	4.77543e-12
BLOC1S1	4.26304e-21	-0.17862	0.333	0.493	9.36974e-17		TNFRSF13C	1.0374e-08	0.0351262	0.023	0.004	0.000228011		RRAGD	2.20328e-16	-0.13674	0.147	0.253	4.84259e-12
RP11-404O13.5	4.43926e-21	0.0827157	0.06	0.01	9.75705e-17		TOX	1.06238e-08	0.0448321	0.032	0.009	0.0002335		SLAIN2	2.24249e-16	-0.139311	0.198	0.316	4.92876e-12
OAS2	4.56738e-21	-0.16088	0.147	0.273	1.00386e-16		UHRF1	1.06446e-08	0.0536051	0.055	0.022	0.000233957		RRP12	2.45588e-16	-0.13175	0.149	0.261	5.39779e-12
ITGB5	4.66075e-21	0.151624	0.141	0.061	1.02439e-16		ZFP36L1	1.11535e-08	0.0780675	0.793	0.771	0.000245143		SAFB2	2.51524e-16	-0.14972	0.273	0.405	5.52825e-12
RNF168	4.69266e-21	-0.165932	0.17	0.297	1.0314e-16		TMEM97	1.13455e-08	0.067563	0.09	0.048	0.000249363		ZNF655	2.6784e-16	-0.149591	0.253	0.376	5.88686e-12
SSU72	5.21386e-21	-0.184626	0.482	0.655	1.14595e-16		CD3D	1.15827e-08	0.086213	0.063	0.028	0.000254576		IGF2R	2.79073e-16	-0.154443	0.295	0.432	6.13375e-12
HLA-DQA2	5.40455e-21	0.225294	0.314	0.208	1.18787e-16		TLR10	1.20797e-08	0.040556	0.036	0.011	0.000265499		ACP1	2.8821e-16	-0.153897	0.339	0.479	6.33457e-12
SMIM3	5.43174e-21	-0.194306	0.356	0.523	1.19384e-16		IGKV1-8	1.20992e-08	0.0248735	0.014	0.001	0.000265928		GMFB	2.96394e-16	-0.143553	0.224	0.344	6.51444e-12
RASGEF1B	5.49792e-21	-0.203156	0.492	0.685	1.20839e-16		IGHV3-30	1.22982e-08	0.041976	0.025	0.005	0.000270302		CYP19A1	3.28496e-16	-0.0741485	0.005	0.048	7.22002e-12
P2RY6	5.75972e-21	0.16139	0.181	0.09	1.26593e-16		PLEKHG5	1.24433e-08	0.0412975	0.018	0.002	0.000273492		RAB22A	3.38512e-16	-0.139072	0.194	0.308	7.44016e-12
ITGAX	6.34516e-21	-0.190617	0.572	0.747	1.3946e-16		IL21R	1.24628e-08	0.0744774	0.106	0.06	0.000273919		IFIT3	3.48136e-16	-0.124148	0.095	0.189	7.65168e-12
ZBTB43	6.47914e-21	-0.170754	0.233	0.387	1.42405e-16		RPS6	1.25048e-08	0.0184185	0.983	0.985	0.000274843		RHBDD2	3.75073e-16	-0.154779	0.342	0.484	8.24372e-12
FCAR	6.73542e-21	-0.179231	0.123	0.244	1.48038e-16		SLC20A1	1.35304e-08	0.147868	0.372	0.33	0.000297385		CYB5R4	3.76876e-16	-0.150042	0.296	0.429	8.28335e-12
C1orf43	7.00961e-21	-0.168487	0.583	0.733	1.54064e-16		PRDM1	1.47073e-08	0.157119	0.251	0.196	0.000323251		MFSD10	3.8348e-16	-0.156377	0.343	0.481	8.42851e-12
AZI2	7.01379e-21	-0.175861	0.292	0.462	1.54156e-16		PIK3R3	1.48228e-08	0.0528291	0.056	0.024	0.000325789		SLC16A3	3.88618e-16	-0.153598	0.637	0.773	8.54143e-12
BCAT1	7.81801e-21	-0.18696	0.363	0.527	1.71832e-16		RP11-356I2.4	1.54015e-08	0.086272	0.102	0.058	0.00033851		SORT1	4.00374e-16	-0.143576	0.207	0.325	8.79983e-12
EBI3	7.93393e-21	0.170947	0.197	0.1	1.7438e-16		SPATS2L	1.58111e-08	0.137795	0.314	0.26	0.000347511		PECAM1	4.07432e-16	-0.167365	0.446	0.597	8.95495e-12
CD55	9.3945e-21	-0.195238	0.587	0.771	2.06482e-16		RUFY4	1.59575e-08	0.0468389	0.043	0.015	0.000350729		TMEM258	4.12258e-16	-0.149827	0.706	0.847	9.06102e-12
DNAJA2	9.60513e-21	-0.178865	0.361	0.522	2.11111e-16		HIST1H2BG	1.60298e-08	0.045077	0.031	0.008	0.000352318		PSMA6	4.17577e-16	-0.144042	0.669	0.801	9.17791e-12
IGLV10-54	1.05452e-20	0.0695781	0.033	0	2.31773e-16		IGLC3	1.65118e-08	0.0371888	0.017	0.002	0.000362912		SFXN3	4.20739e-16	-0.134681	0.202	0.322	9.24743e-12
NDUFB1	1.1615e-20	-0.186878	0.458	0.633	2.55286e-16		ST6GAL1	1.66689e-08	0.105972	0.148	0.097	0.000366366		TXNDC11	4.99352e-16	-0.140576	0.218	0.337	1.09753e-11
TBC1D7	1.19307e-20	-0.180257	0.259	0.403	2.62224e-16		RPS27A	1.73114e-08	0.0150909	0.993	0.995	0.000380488		RCE1	5.06085e-16	-0.124254	0.144	0.249	1.11233e-11
KCNN4	1.34801e-20	-0.14622	0.131	0.255	2.96278e-16		HILPDA	1.7703e-08	0.130354	0.12	0.073	0.000389095		CSTA	5.27088e-16	-0.163146	0.544	0.708	1.15849e-11
LAG3	1.35201e-20	0.112292	0.092	0.029	2.97157e-16		FUT8	1.8316e-08	0.0691881	0.09	0.048	0.000402566		FOXO3	5.28342e-16	-0.151651	0.338	0.492	1.16124e-11
EPC1	1.56834e-20	-0.183351	0.414	0.586	3.44706e-16		FSCN1	1.87546e-08	0.149645	0.186	0.134	0.000412207		UBE2V1	5.34429e-16	-0.158395	0.423	0.571	1.17462e-11
PTPRC	1.74257e-20	0.0763746	0.822	0.817	3.83e-16		GINS2	1.90134e-08	0.056405	0.05	0.02	0.000417895		AQP3	5.35676e-16	-0.11603	0.059	0.135	1.17736e-11
CCT5	1.74633e-20	-0.177428	0.485	0.636	3.83825e-16		EPHB3	1.94109e-08	0.0377608	0.035	0.01	0.000426631		CDK14	5.53223e-16	-0.0956233	0.047	0.119	1.21593e-11
VIM-AS1	1.77876e-20	-0.171196	0.15	0.273	3.90954e-16		TMEM156	2.18144e-08	0.057691	0.063	0.029	0.000479458		STK40	5.69371e-16	-0.144005	0.23	0.356	1.25142e-11
CCR6	1.7796e-20	0.108281	0.09	0.027	3.91138e-16		AOAH	2.45402e-08	0.121184	0.464	0.42	0.000539369		TOLLIP	6.05029e-16	-0.142677	0.299	0.435	1.32979e-11
MYOF	1.79349e-20	-0.157631	0.165	0.293	3.94192e-16		PAK1	2.85516e-08	0.126058	0.425	0.392	0.000627535		MIR210HG	7.49046e-16	-0.0873547	0.016	0.068	1.64633e-11
NDUFC1	1.83199e-20	-0.182199	0.395	0.556	4.02654e-16		RNF144B	3.03396e-08	0.123649	0.506	0.468	0.000666834		ELK3	7.80449e-16	-0.135506	0.137	0.239	1.71535e-11
PPP1R11	1.83413e-20	-0.176171	0.332	0.49	4.03124e-16		TRBC2	3.30768e-08	0.0692518	0.051	0.021	0.000726995		METAP2	7.93432e-16	-0.147067	0.304	0.439	1.74388e-11
IGHV1-46	1.87311e-20	0.0696871	0.043	0.004	4.1169e-16		TSPAN15	3.54041e-08	0.0895355	0.129	0.08	0.000778147		MSC	8.3587e-16	-0.106494	0.032	0.095	1.83716e-11
CTDSP1	1.90433e-20	-0.169528	0.241	0.385	4.18553e-16		CD7	3.5561e-08	0.0975469	0.089	0.049	0.000781596		SIK2	9.09129e-16	-0.123895	0.119	0.215	1.99818e-11
SMAD7	1.98896e-20	-0.141903	0.088	0.191	4.37153e-16		C17orf67	3.63037e-08	0.0763101	0.084	0.045	0.00079792		RANBP2	1.07743e-15	-0.159465	0.457	0.603	2.36809e-11
ITGAL	2.09473e-20	-0.145361	0.132	0.253	4.60402e-16		CLK1	3.64676e-08	0.107805	0.543	0.548	0.000801522		SLC2A1	1.14055e-15	-0.115755	0.067	0.147	2.50682e-11
SEMA4C	2.49768e-20	0.096897	0.086	0.025	5.48964e-16		PLEK	3.66839e-08	0.0643438	0.776	0.78	0.000806275		CD300LF	1.15851e-15	-0.142325	0.22	0.34	2.54629e-11
CD1E	2.6028e-20	0.149356	0.107	0.039	5.72069e-16		IGLV3-1	3.79597e-08	0.0409105	0.026	0.006	0.000834317		ACAA2	1.16936e-15	-0.149516	0.316	0.444	2.57014e-11
IL23A	2.71381e-20	0.158003	0.097	0.031	5.96469e-16		PMP22	3.85179e-08	0.119265	0.48	0.43	0.000846585		RAI14	1.26064e-15	-0.101694	0.026	0.085	2.77075e-11
MX2	2.94764e-20	-0.181583	0.267	0.42	6.47862e-16		CCDC50	3.97098e-08	0.120952	0.264	0.205	0.000872782		SHKBP1	1.28857e-15	-0.158486	0.414	0.562	2.83214e-11
ROMO1	2.96529e-20	-0.175785	0.562	0.721	6.5174e-16		SPRED1	3.98908e-08	0.133794	0.26	0.208	0.000876759		MS4A14	1.38243e-15	-0.104389	0.05	0.12	3.03845e-11
CPED1	3.05456e-20	0.160951	0.168	0.082	6.71362e-16		MIR3142HG	4.12437e-08	0.0540471	0.036	0.012	0.000906496		CD37	1.3838e-15	-0.142074	0.746	0.863	3.04145e-11
CTTNBP2	3.48355e-20	0.0956415	0.062	0.013	7.65648e-16		CD70	4.16851e-08	0.0424402	0.032	0.009	0.000916196		TPD52L2	1.39371e-15	-0.153517	0.353	0.497	3.06322e-11
ARL5B	3.54104e-20	0.237476	0.396	0.303	7.78285e-16		TVP23A	4.5477e-08	0.0506081	0.043	0.016	0.00099954		CAPZA1	1.43394e-15	-0.151164	0.547	0.687	3.15165e-11
MIEN1	4.18263e-20	-0.175701	0.412	0.575	9.193e-16		HNRNPA3	4.63521e-08	0.031624	0.762	0.788	0.00101877		COX19	1.60908e-15	-0.129563	0.162	0.269	3.5366e-11
CCL24	4.97431e-20	0.186946	0.121	0.048	1.0933e-15		P2RY10	4.95144e-08	0.0509734	0.046	0.018	0.00108828		SYN1	1.61355e-15	-0.117661	0.041	0.107	3.54643e-11
NRBF2	5.94118e-20	-0.164814	0.258	0.401	1.30581e-15		SLC46A1	5.16595e-08	0.0729348	0.098	0.056	0.00113542		SLC22A4	1.69367e-15	-0.0979504	0.056	0.131	3.72251e-11
AFF3	6.21155e-20	0.0957773	0.074	0.019	1.36524e-15		MAGEF1	5.60706e-08	0.0624666	0.077	0.04	0.00123238		FCN1	1.78367e-15	-0.222184	0.417	0.595	3.92032e-11
GPR183	6.88739e-20	0.17315	0.634	0.564	1.51378e-15		MKNK2	5.63538e-08	0.139624	0.344	0.293	0.0012386		FAM177A1	1.9467e-15	-0.151505	0.371	0.521	4.27866e-11
IGLV1-47	6.96828e-20	0.0731646	0.042	0.004	1.53156e-15		RP11-404F10.2	5.84129e-08	0.0343144	0.021	0.004	0.00128386		FLOT1	1.99463e-15	-0.152622	0.627	0.767	4.384e-11
MEF2D	7.07426e-20	-0.16551	0.188	0.318	1.55485e-15		RPS19	5.93443e-08	0.0103368	0.99	0.992	0.00130433		BCKDHA	2.07089e-15	-0.135036	0.219	0.337	4.5516e-11
MXI1	7.36424e-20	-0.133921	0.07	0.164	1.61859e-15		AC006129.2	6.88488e-08	0.0444611	0.041	0.015	0.00151323		C18orf32	2.11312e-15	-0.15644	0.43	0.569	4.64443e-11
ZFP36L2	7.59893e-20	0.144647	0.707	0.648	1.67017e-15		RP11-473M20.16	7.77299e-08	0.0370239	0.021	0.004	0.00170843		BORCS7	2.22266e-15	-0.145268	0.304	0.439	4.88519e-11
TMA7	9.28557e-20	-0.132011	0.829	0.942	2.04088e-15		CARD16	7.81308e-08	0.0760402	0.693	0.694	0.00171724		RNFT1	2.28954e-15	-0.131899	0.174	0.281	5.03218e-11
UBE2R2	9.91352e-20	-0.16839	0.294	0.446	2.17889e-15		MMP14	8.0479e-08	0.121177	0.332	0.27	0.00176885		AKIRIN1	2.37622e-15	-0.138295	0.263	0.394	5.22269e-11
PPP1R14B	9.92896e-20	-0.16914	0.205	0.327	2.18229e-15		FCMR	1.05588e-07	0.0651186	0.078	0.042	0.00232072		AAED1	2.61671e-15	-0.142192	0.28	0.41	5.75128e-11
GNPTG	9.96227e-20	-0.17515	0.528	0.688	2.18961e-15		ELMO1	1.09474e-07	0.123231	0.343	0.289	0.00240613		FAM214B	2.70822e-15	-0.111715	0.114	0.208	5.9524e-11
ZDHHC3	1.00872e-19	-0.156976	0.218	0.355	2.21707e-15		CD1B	1.0981e-07	0.042527	0.055	0.024	0.00241352		NDUFB4	2.8284e-15	-0.147899	0.614	0.747	6.21655e-11
IMPAD1	1.11867e-19	-0.155102	0.158	0.274	2.45872e-15		IGHV3-53	1.19526e-07	0.0231845	0.013	0.001	0.00262706		OXSR1	3.01254e-15	-0.147112	0.3	0.439	6.62126e-11
ADAM10	1.13789e-19	-0.180326	0.412	0.569	2.50096e-15		CCDC102A	1.1968e-07	0.0219325	0.02	0.004	0.00263046		2022-03-02	3.04414e-15	-0.143858	0.292	0.422	6.69071e-11
ZNF331	1.18056e-19	-0.200054	0.415	0.569	2.59476e-15		ITSN1	1.21926e-07	0.128364	0.164	0.116	0.00267981		PHACTR1	3.1663e-15	-0.162883	0.499	0.643	6.95921e-11
USMG5	1.49845e-19	-0.158533	0.696	0.834	3.29345e-15		RPS14	1.27003e-07	0.0114289	0.991	0.996	0.00279139		IFIT1	3.23912e-15	-0.0936206	0.042	0.11	7.11925e-11
LACTB	1.54406e-19	-0.177734	0.463	0.62	3.39369e-15		CLIP2	1.27943e-07	0.0905289	0.117	0.073	0.00281206		DENND4C	3.66375e-15	-0.143916	0.218	0.331	8.05256e-11
MAPK7	1.77858e-19	-0.142486	0.097	0.203	3.90915e-15		FAM46B	1.30782e-07	0.0239681	0.018	0.003	0.00287446		MFSD7	3.69906e-15	-0.113859	0.131	0.23	8.13016e-11
TIMM8B	1.92177e-19	-0.176784	0.432	0.582	4.22387e-15		RRAD	1.41628e-07	0.119611	0.129	0.082	0.00311284		CFAP36	3.84411e-15	-0.101507	0.078	0.16	8.44897e-11
GFRA2	2.01894e-19	0.136991	0.106	0.039	4.43742e-15		HIST1H2BN	1.43901e-07	0.0530198	0.046	0.019	0.00316281		CAPN2	3.93335e-15	-0.150576	0.331	0.48	8.6451e-11
ENTPD1	2.11665e-19	0.202529	0.328	0.229	4.65219e-15		GSN	1.47151e-07	0.0843576	0.618	0.593	0.00323423		PPP4R3A	3.97502e-15	-0.141087	0.268	0.395	8.7367e-11
COX20	2.40123e-19	-0.176545	0.287	0.426	5.27766e-15		FCGBP	1.47376e-07	0.0588575	0.036	0.013	0.00323917		CNBP	3.97526e-15	-0.132477	0.736	0.85	8.73722e-11
UBAP1	3.0154e-19	-0.17066	0.321	0.473	6.62754e-15		NISCH	1.54852e-07	0.1177	0.21	0.157	0.0034035		PATL1	4.0946e-15	-0.138323	0.18	0.285	8.99951e-11
ANXA5	3.17663e-19	-0.0753171	0.913	0.963	6.98192e-15		INPP4B	1.60305e-07	0.0439574	0.037	0.013	0.00352334		DCSTAMP	4.44611e-15	-0.0677082	0.021	0.075	9.77211e-11
C12orf49	3.75212e-19	-0.142309	0.117	0.225	8.24678e-15		ITGB7	1.60901e-07	0.121493	0.237	0.183	0.00353645		RBP7	4.57601e-15	-0.133653	0.133	0.238	1.00576e-10
IGFBP4	3.97068e-19	0.144907	0.113	0.045	8.72715e-15		RPL13A	1.66087e-07	0.0166535	0.953	0.961	0.00365042		MED4	4.63521e-15	-0.124143	0.192	0.304	1.01877e-10
SLC43A2	3.99364e-19	-0.179972	0.44	0.584	8.77762e-15		ARL6IP5	1.68181e-07	0.0351037	0.708	0.733	0.00369644		NGDN	4.91334e-15	-0.124843	0.162	0.265	1.0799e-10
DUSP2	4.06665e-19	0.156694	0.604	0.584	8.93809e-15		IGKV3-15	1.68678e-07	0.0865846	0.111	0.067	0.00370737		SZRD1	5.24587e-15	-0.143771	0.328	0.462	1.15299e-10
RP11-1008C21.1	4.61891e-19	-0.120602	0.031	0.102	1.01519e-14		RNF207	1.7022e-07	0.0264701	0.019	0.003	0.00374127		PLEC	5.59602e-15	-0.159222	0.41	0.555	1.22995e-10
C4orf3	4.84467e-19	-0.14593	0.745	0.865	1.06481e-14		KHDRBS2	1.73352e-07	0.038748	0.028	0.008	0.00381009		RIOK3	5.62864e-15	-0.14852	0.405	0.55	1.23712e-10
SNF8	4.8585e-19	-0.174764	0.401	0.563	1.06785e-14		CNRIP1	1.73887e-07	0.0838779	0.079	0.043	0.00382187		C14orf2	6.02579e-15	-0.149967	0.652	0.794	1.32441e-10
HSP90B1	4.86638e-19	0.0567594	0.813	0.824	1.06958e-14		CDT1	1.73991e-07	0.0433196	0.047	0.02	0.00382414		MED10	6.43979e-15	-0.136828	0.289	0.418	1.4154e-10
TMBIM1	4.98994e-19	-0.180256	0.413	0.568	1.09674e-14		RGS1	1.75947e-07	0.124612	0.456	0.406	0.00386715		EIF4G2	7.00904e-15	-0.123358	0.749	0.852	1.54052e-10
TCF7L2	5.12826e-19	-0.162209	0.154	0.271	1.12714e-14		SIPA1	1.77629e-07	0.123683	0.262	0.207	0.00390411		SERINC2	7.06919e-15	-0.109807	0.095	0.182	1.55374e-10
SPINT2	5.27947e-19	0.165613	0.531	0.467	1.16037e-14		FAM198A	1.93669e-07	0.0268852	0.021	0.004	0.00425665		CHMP1B	7.17258e-15	-0.169818	0.558	0.702	1.57646e-10
HSPA9	5.3289e-19	-0.17147	0.478	0.628	1.17124e-14		TK1	1.94055e-07	0.078323	0.083	0.046	0.00426513		DGAT2	7.18987e-15	-0.126126	0.063	0.137	1.58026e-10
IGLV8-61	5.59216e-19	0.067414	0.037	0.003	1.2291e-14		PLD3	1.98874e-07	0.0737492	0.629	0.624	0.00437105		SEMA6B	7.28268e-15	-0.156124	0.225	0.34	1.60066e-10
RP11-124N14.3	5.8718e-19	-0.119199	0.05	0.132	1.29056e-14		YIF1B	2.03248e-07	0.088965	0.495	0.483	0.00446718		RP11-169D4.2	7.40313e-15	-0.0935375	0.05	0.12	1.62713e-10
DDX60L	6.58022e-19	-0.172001	0.268	0.423	1.44627e-14		BCL7A	2.1215e-07	0.0499587	0.061	0.029	0.00466284		SPTBN1	7.62875e-15	-0.114708	0.053	0.122	1.67672e-10
TPI1	6.6717e-19	-0.108071	0.885	0.967	1.46637e-14		SESN3	2.13455e-07	0.100138	0.135	0.089	0.00469152		DDX18	8.0652e-15	-0.146866	0.427	0.567	1.77265e-10
TMEM91	7.94972e-19	-0.140405	0.116	0.23	1.74727e-14		TMPRSS9	2.16981e-07	0.0142656	0.01	0	0.00476902		SYF2	8.22946e-15	-0.149167	0.415	0.562	1.80875e-10
BZW1	8.02771e-19	-0.160122	0.644	0.784	1.76441e-14		FMN1	2.17775e-07	0.127227	0.323	0.272	0.00478647		RBM4	8.25813e-15	-0.141302	0.301	0.426	1.81505e-10
SLC2A5	1.04791e-18	-0.153484	0.109	0.212	2.30321e-14		TNFRSF4	2.22769e-07	0.074252	0.06	0.029	0.00489624		MECP2	8.59068e-15	-0.13598	0.254	0.38	1.88815e-10
TMEM52B	1.09759e-18	-0.113349	0.048	0.129	2.41239e-14		PPP1R16B	2.25723e-07	0.0560735	0.053	0.024	0.00496116		TMEM9B	8.72043e-15	-0.145186	0.333	0.46	1.91666e-10
CNIH4	1.19681e-18	-0.175088	0.381	0.526	2.63048e-14		SGPP1	2.30402e-07	0.0799101	0.135	0.089	0.00506401		CHST7	9.21208e-15	-0.118573	0.065	0.14	2.02472e-10
TCF4	1.27132e-18	0.186702	0.263	0.164	2.79423e-14		NRROS	2.30677e-07	0.121001	0.269	0.212	0.00507005		CTD-2336O2.1	9.56051e-15	-0.145653	0.319	0.45	2.10131e-10
ENO1	1.40451e-18	-0.108483	0.856	0.938	3.08696e-14		STAMBPL1	2.33279e-07	0.0490588	0.048	0.021	0.00512724		TICAM1	1.00321e-14	-0.131927	0.205	0.323	2.20496e-10
LEPROT	1.45509e-18	-0.169533	0.397	0.55	3.19815e-14		MVB12B	2.34862e-07	0.0827962	0.096	0.057	0.00516203		COPS2	1.00706e-14	-0.132854	0.258	0.38	2.21342e-10
MESDC1	1.63448e-18	-0.150426	0.206	0.34	3.59242e-14		IGKV1-16	2.43289e-07	0.0310706	0.018	0.003	0.00534725		TMEM55B	1.04447e-14	-0.131262	0.206	0.319	2.29564e-10
ZMIZ1-AS1	1.63483e-18	-0.0954173	0.023	0.088	3.59319e-14		IGHV1-2	2.43666e-07	0.0337258	0.018	0.003	0.00535554		C5AR1	1.10951e-14	-0.171213	0.687	0.844	2.43859e-10
NOP10	1.65776e-18	-0.142527	0.74	0.861	3.64358e-14		CYP2S1	2.50813e-07	0.0974278	0.201	0.146	0.00551261		PAPD5	1.11193e-14	-0.115961	0.12	0.214	2.44392e-10
RMDN3	1.73117e-18	-0.159652	0.159	0.269	3.80493e-14		CAMK4	2.59266e-07	0.0447051	0.036	0.013	0.00569841		GNL3	1.13836e-14	-0.137335	0.208	0.316	2.502e-10
CASP9	1.73138e-18	-0.145313	0.124	0.232	3.8054e-14		DERL3	2.59503e-07	0.0369452	0.041	0.016	0.00570363		ZNF281	1.14893e-14	-0.122778	0.173	0.286	2.52524e-10
UQCRC1	1.76528e-18	-0.174915	0.595	0.765	3.8799e-14		PSIP1	2.6685e-07	0.112346	0.238	0.184	0.00586509		BST1	1.1893e-14	-0.131017	0.245	0.376	2.61397e-10
MATK	2.50798e-18	-0.15201	0.091	0.186	5.51229e-14		PLA2G4C	2.7938e-07	0.0903473	0.108	0.067	0.0061405		PRKCE	1.20315e-14	-0.099437	0.077	0.159	2.64441e-10
SOCS3	2.60513e-18	0.148075	0.618	0.589	5.72581e-14		GAS6	2.80107e-07	0.122336	0.235	0.183	0.00615646		ZBTB8OS	1.20807e-14	-0.136484	0.274	0.401	2.65522e-10
FKBP1A	2.70404e-18	-0.137189	0.754	0.873	5.9432e-14		FGD2	2.81418e-07	0.120307	0.333	0.279	0.00618529		TMEM219	1.22766e-14	-0.144796	0.615	0.744	2.69826e-10
RBM7	2.74512e-18	-0.141029	0.159	0.275	6.0335e-14		DLL1	2.86197e-07	0.0384776	0.02	0.004	0.00629033		CD58	1.23602e-14	-0.151683	0.4	0.548	2.71664e-10
IL1A	2.91665e-18	0.21592	0.23	0.134	6.41051e-14		RP11-486I11.2	2.92893e-07	0.053644	0.065	0.032	0.00643751		IFI44L	1.27958e-14	-0.12451	0.144	0.252	2.8124e-10
TMEM120A	2.97708e-18	-0.157752	0.277	0.428	6.54332e-14		2022-09-01	2.93062e-07	0.0639546	0.069	0.036	0.00644121		METTL22	1.36685e-14	-0.122035	0.126	0.218	3.00421e-10
CCDC152	3.17993e-18	0.117607	0.073	0.021	6.98917e-14		CIITA	3.0429e-07	0.122243	0.27	0.217	0.006688		SHOC2	1.39088e-14	-0.13819	0.306	0.44	3.05702e-10
HNRNPA0	3.24132e-18	-0.165456	0.577	0.733	7.1241e-14		MBNL1	3.07091e-07	0.0615359	0.668	0.673	0.00674955		AP000695.4	1.40691e-14	-0.0585183	0.008	0.05	3.09224e-10
ISG20L2	3.43806e-18	-0.153771	0.202	0.329	7.55651e-14		KLHL25	3.20244e-07	0.0338182	0.028	0.008	0.00703865		RAB5C	1.49585e-14	-0.132058	0.694	0.812	3.28773e-10
ZNF438	3.49004e-18	-0.125054	0.101	0.204	7.67076e-14		TUBA1B	3.31604e-07	0.0185832	0.737	0.774	0.00728832		KIAA0196	1.50599e-14	-0.119021	0.154	0.256	3.31001e-10
SPG20	3.79608e-18	-0.144035	0.204	0.333	8.3434e-14		NCF4	3.35429e-07	0.107045	0.477	0.455	0.0073724		POM121	1.59666e-14	-0.128689	0.186	0.297	3.50931e-10
FXYD6	3.80124e-18	-0.129657	0.092	0.19	8.35474e-14		RB1	3.37021e-07	0.104387	0.477	0.454	0.00740738		UBXN2B	1.82709e-14	-0.119224	0.15	0.253	4.01576e-10
YPEL5	3.9096e-18	-0.176152	0.457	0.603	8.59291e-14		RPS12	3.39939e-07	0.0142571	0.993	0.992	0.00747152		STAC	2.21132e-14	-0.0901961	0.052	0.121	4.86026e-10
IER3	4.08287e-18	0.0875821	0.814	0.81	8.97374e-14		CLIC2	3.43597e-07	0.108916	0.185	0.134	0.00755191		GTF3A	2.38583e-14	-0.151731	0.469	0.602	5.24382e-10
MAMDC2	4.26625e-18	0.0596114	0.028	0	9.3768e-14		MS4A4A	3.68743e-07	0.0979822	0.538	0.523	0.00810461		CA12	2.47745e-14	-0.0764948	0.014	0.061	5.44519e-10
ZNF395	4.54097e-18	-0.112518	0.035	0.106	9.98059e-14		ATF7IP	3.89759e-07	0.122099	0.266	0.213	0.00856652		VDAC2	2.54577e-14	-0.147267	0.607	0.752	5.59534e-10
NEDD9	4.90923e-18	-0.167083	0.2	0.325	1.079e-13		JUND	4.05671e-07	0.0658936	0.695	0.717	0.00891624		MMP19	2.60989e-14	-0.180727	0.379	0.531	5.73627e-10
ZFYVE16	4.98824e-18	-0.171515	0.351	0.508	1.09637e-13		TYMS	4.23299e-07	0.0779001	0.071	0.037	0.0093037		PGD	2.87739e-14	-0.148117	0.575	0.707	6.32422e-10
P2RY1	5.01079e-18	-0.126394	0.054	0.133	1.10132e-13		HSP90AB1	4.33585e-07	0.014844	0.908	0.931	0.00952977		EIF3J	2.9458e-14	-0.138678	0.265	0.382	6.47457e-10
UPP1	5.16444e-18	-0.161372	0.717	0.858	1.13509e-13		POLQ	4.52056e-07	0.0241277	0.023	0.006	0.00993574		PTBP1	2.9945e-14	-0.140299	0.388	0.528	6.5816e-10
NIP7	5.62732e-18	-0.121032	0.093	0.189	1.23683e-13		CEACAM1	4.61771e-07	0.0290234	0.019	0.004	0.0101493		NDUFA6	3.15333e-14	-0.148577	0.572	0.71	6.93071e-10
EMC7	5.78506e-18	-0.16374	0.359	0.504	1.2715e-13		IGKV1D-33	4.71564e-07	0.017977	0.009	0	0.0103645		PRDX4	3.26759e-14	-0.146516	0.327	0.453	7.18183e-10
PRKAG2-AS1	6.00837e-18	-0.153002	0.153	0.266	1.32058e-13		NID1	4.77815e-07	0.0508518	0.048	0.021	0.0105019		GRB2	3.36464e-14	-0.0989171	0.805	0.88	7.39515e-10
SCN4B	6.03946e-18	0.0454694	0.031	0.001	1.32741e-13		LRMP	4.78903e-07	0.0848137	0.135	0.09	0.0105258		FAM200B	3.49889e-14	-0.128394	0.243	0.364	7.69021e-10
ADIPOR2	6.48222e-18	-0.157599	0.197	0.316	1.42473e-13		PPM1K	4.85406e-07	0.109376	0.177	0.128	0.0106687		HUS1	3.51511e-14	-0.117486	0.16	0.262	7.72586e-10
IGLV2-18	6.55927e-18	0.0626151	0.031	0.001	1.44166e-13		SYNE2	4.87003e-07	0.0625991	0.056	0.027	0.0107038		GHITM	4.10371e-14	-0.151035	0.568	0.712	9.01953e-10
EGLN3	6.56119e-18	-0.12321	0.033	0.103	1.44208e-13		NPFFR1	4.88378e-07	0.0215875	0.017	0.003	0.0107341		LONP1	4.15049e-14	-0.109864	0.111	0.199	9.12237e-10
SOWAHC	6.95133e-18	-0.11492	0.041	0.115	1.52783e-13		CDC45	5.27796e-07	0.031276	0.027	0.008	0.0116004		SDHD	4.19082e-14	-0.148351	0.466	0.596	9.211e-10
ALOX5	7.13526e-18	-0.17282	0.524	0.679	1.56826e-13		FZD2	5.28297e-07	0.050165	0.057	0.028	0.0116114		ZBTB7A	4.32988e-14	-0.133536	0.254	0.375	9.51663e-10
SUSD3	8.05597e-18	0.14329	0.165	0.085	1.77062e-13		GRAMD3	5.30709e-07	0.0631623	0.067	0.035	0.0116644		RRAGC	4.40044e-14	-0.133461	0.254	0.375	9.67172e-10
SNX3	8.47613e-18	-0.14869	0.73	0.867	1.86297e-13		THBS1	5.57014e-07	0.12813	0.414	0.368	0.0122426		CORO1C	4.55459e-14	-0.146786	0.428	0.553	1.00105e-09
TMBIM4	8.88842e-18	-0.169001	0.514	0.669	1.95358e-13		UNC5B	5.58291e-07	0.0605909	0.077	0.043	0.0122707		MRPL32	4.56596e-14	-0.114985	0.164	0.264	1.00355e-09
PDCD4	1.00717e-17	-0.156578	0.257	0.396	2.21366e-13		SRGN	5.7353e-07	0.0185002	0.989	0.99	0.0126056		ADSSL1	4.80898e-14	-0.083243	0.026	0.079	1.05697e-09
IGLV6-57	1.05543e-17	0.0734002	0.039	0.004	2.31974e-13		RP11-307C12.13	5.91892e-07	0.0261152	0.019	0.004	0.0130092		NR1H2	4.90313e-14	-0.14083	0.367	0.504	1.07766e-09
CLEC4F	1.09846e-17	0.06078	0.039	0.004	2.41431e-13		RP11-22N19.2	5.94517e-07	0.0950952	0.13	0.085	0.0130669		2022-09-10	4.90336e-14	-0.101988	0.088	0.17	1.07771e-09
PTMS	1.14951e-17	0.17118	0.494	0.421	2.52652e-13		CRHBP	6.02356e-07	0.0369271	0.032	0.011	0.0132392		UBE2J1	4.93351e-14	-0.147686	0.466	0.614	1.08434e-09
ITGB1	1.21897e-17	-0.159283	0.623	0.754	2.67917e-13		LDLR	6.28499e-07	0.122956	0.24	0.187	0.0138138		ZNF622	5.06182e-14	-0.125303	0.222	0.336	1.11254e-09
TMEM70	1.21972e-17	-0.169811	0.311	0.44	2.68082e-13		MRC1	6.31094e-07	0.114051	0.48	0.445	0.0138708		SRP9	5.272e-14	-0.14682	0.466	0.6	1.15873e-09
VDR	1.22972e-17	-0.151726	0.178	0.3	2.7028e-13		ABHD3	6.59305e-07	0.121872	0.226	0.178	0.0144909		DIXDC1	5.52026e-14	-0.0610704	0.007	0.047	1.2133e-09
FURIN	1.36582e-17	-0.140023	0.181	0.309	3.00194e-13		SYT15	6.61003e-07	0.0156345	0.014	0.002	0.0145282		ANKRD28	5.98289e-14	-0.131528	0.21	0.33	1.31498e-09
IGLV3-25	1.403e-17	0.0540518	0.031	0.001	3.08366e-13		HIST1H2AL	6.65963e-07	0.0403221	0.042	0.017	0.0146372		HPSE	5.98886e-14	-0.141283	0.209	0.32	1.31629e-09
ADGRG6	1.40686e-17	0.10406	0.07	0.02	3.09213e-13		PVRL2	6.66775e-07	0.101141	0.451	0.432	0.014655		CEBPZ	6.28571e-14	-0.128158	0.225	0.34	1.38154e-09
OAS3	1.4658e-17	-0.144018	0.134	0.241	3.22167e-13		DAPK2	6.76159e-07	0.0275887	0.028	0.009	0.0148613		C21orf33	6.47704e-14	-0.0745622	0.053	0.123	1.42359e-09
P2RY14	1.47163e-17	0.07418	0.042	0.006	3.23449e-13		RTEL1-TNFRSF6B	6.81468e-07	0.0408195	0.028	0.009	0.014978		BCL2L13	6.61241e-14	-0.125942	0.205	0.315	1.45334e-09
CTBS	1.50294e-17	-0.162987	0.323	0.466	3.3033e-13		NCAPH	6.8298e-07	0.0407311	0.046	0.02	0.0150112		AHI1	6.70197e-14	-0.117334	0.142	0.238	1.47303e-09
CXCL8	1.53945e-17	0.152318	0.643	0.62	3.38355e-13		RAB31	6.87429e-07	0.0225148	0.824	0.848	0.015109		SDE2	7.17113e-14	-0.124171	0.151	0.248	1.57614e-09
FAR2	1.67181e-17	-0.105836	0.076	0.168	3.67447e-13		PRKACB	6.89517e-07	0.112816	0.2	0.153	0.0151549		TXNDC17	7.2322e-14	-0.145149	0.451	0.584	1.58957e-09
IGLV3-19	1.74147e-17	0.0775067	0.04	0.004	3.82758e-13		MCTP1	6.96855e-07	0.12049	0.415	0.373	0.0153162		HPS1	7.47047e-14	-0.143609	0.391	0.52	1.64193e-09
ASGR1	1.94424e-17	-0.153482	0.218	0.349	4.27324e-13		WNT5B	7.71666e-07	0.0254739	0.022	0.006	0.0169604		PCNXL4	7.9019e-14	-0.118968	0.149	0.245	1.73676e-09
ELAVL4	2.03568e-17	0.0609951	0.048	0.008	4.47423e-13		TXNDC16	7.77843e-07	0.0600737	0.073	0.04	0.0170962		ANXA4	8.55083e-14	-0.142379	0.303	0.422	1.87939e-09
APOL6	2.04748e-17	-0.150371	0.221	0.351	4.50015e-13		RPS4X	8.25505e-07	0.0124028	0.972	0.979	0.0181438		NEK6	8.5557e-14	-0.145894	0.332	0.449	1.88046e-09
HK3	2.06131e-17	-0.147175	0.221	0.356	4.53055e-13		NCKAP5	8.51038e-07	0.0307647	0.026	0.008	0.018705		KLF10	8.59594e-14	-0.15234	0.408	0.553	1.8893e-09
UBN1	2.40224e-17	-0.148497	0.242	0.373	5.27988e-13		F3	8.79537e-07	0.0910099	0.088	0.051	0.0193314		WARS	8.65171e-14	-0.152933	0.44	0.568	1.90156e-09
CTSL	2.41547e-17	-0.169331	0.689	0.827	5.30897e-13		ADORA3	8.93268e-07	0.0799883	0.106	0.067	0.0196331		COL4A3BP	8.94458e-14	-0.132491	0.243	0.361	1.96593e-09
VDAC1	2.41723e-17	-0.155176	0.605	0.734	5.31284e-13		RASAL1	9.01621e-07	0.0211269	0.018	0.004	0.0198167		C7orf73	9.00927e-14	-0.147304	0.474	0.63	1.98015e-09
RHEB	2.48324e-17	-0.170607	0.504	0.66	5.45792e-13		HPGDS	9.12162e-07	0.0710713	0.071	0.039	0.0200484		SLU7	9.06513e-14	-0.124519	0.226	0.342	1.99242e-09
PAIP2	2.55024e-17	-0.1594	0.544	0.691	5.60518e-13		CORO1A	9.12698e-07	0.0456059	0.741	0.755	0.0200602		MTHFD1L	9.13513e-14	-0.130658	0.147	0.237	2.00781e-09
C19orf38	2.96617e-17	-0.160251	0.291	0.438	6.51934e-13		CLSPN	9.40631e-07	0.0632946	0.061	0.031	0.0206741		YRDC	9.26017e-14	-0.106749	0.109	0.194	2.03529e-09
A2M	2.97263e-17	0.213385	0.364	0.267	6.53353e-13		GLCCI1	1.00922e-06	0.044638	0.044	0.019	0.0221816		MFSD13A	9.43182e-14	-0.100578	0.077	0.152	2.07302e-09
EIF2AK2	3.02649e-17	-0.159093	0.239	0.364	6.65191e-13		PGF	1.01915e-06	0.0297984	0.023	0.006	0.0223999		CAST	1.09442e-13	-0.149412	0.612	0.753	2.40543e-09
USP53	3.1274e-17	0.142056	0.143	0.069	6.87371e-13		ELOVL5	1.04919e-06	0.121354	0.395	0.361	0.0230601		RP11-356N1.2	1.10527e-13	-0.0822103	0.065	0.14	2.42928e-09
JHDM1D-AS1	3.20326e-17	0.127097	0.118	0.05	7.04044e-13		CYTH4	1.05758e-06	0.133402	0.311	0.267	0.0232446		ITGAM	1.11126e-13	-0.146468	0.353	0.5	2.44244e-09
MT2A	3.27726e-17	-0.187304	0.548	0.704	7.20308e-13		PARD6G-AS1	1.07278e-06	0.0820974	0.086	0.05	0.0235786		TBC1D23	1.1337e-13	-0.112723	0.121	0.208	2.49177e-09
VPS26A	3.27925e-17	-0.153236	0.316	0.461	7.20746e-13		CCR7	1.10036e-06	0.083826	0.08	0.045	0.0241847		SNRPE	1.13597e-13	-0.143377	0.351	0.479	2.49675e-09
PSMB8	3.49682e-17	-0.167704	0.55	0.704	7.68567e-13		ZNF788	1.11963e-06	0.0264348	0.024	0.007	0.0246084		KIAA1147	1.14306e-13	-0.105062	0.068	0.142	2.51232e-09
SOAT1	3.54215e-17	-0.167273	0.386	0.522	7.7853e-13		RP11-287D1.2	1.14503e-06	0.0169826	0.011	0.001	0.0251665		SMARCD3	1.1944e-13	-0.110783	0.107	0.197	2.62517e-09
CDKN2C	3.9173e-17	0.0937229	0.087	0.03	8.60983e-13		AUNIP	1.15295e-06	0.0137442	0.011	0.001	0.0253408		VPS37C	1.25189e-13	-0.116991	0.135	0.228	2.75153e-09
BEST1	3.91893e-17	-0.175521	0.317	0.462	8.61342e-13		ERP29	1.19576e-06	0.0300659	0.685	0.715	0.0262816		LAMTOR3	1.28785e-13	-0.136038	0.351	0.487	2.83056e-09
PMEPA1	4.00263e-17	-0.11238	0.057	0.137	8.79737e-13		SCARF1	1.2187e-06	0.0825257	0.133	0.089	0.0267857		MPG	1.34169e-13	-0.131295	0.307	0.437	2.9489e-09
PARP1	4.04398e-17	0.190548	0.354	0.272	8.88826e-13		PTGFRN	1.22364e-06	0.0476264	0.053	0.025	0.0268944		TP53INP2	1.36194e-13	-0.122101	0.154	0.252	2.99341e-09
TSPAN33	4.1777e-17	0.12681	0.113	0.048	9.18217e-13		TIFAB	1.24081e-06	0.0506453	0.067	0.036	0.0272718		SLC16A6	1.39415e-13	-0.11359	0.073	0.147	3.0642e-09
THBD	4.21971e-17	-0.189027	0.4	0.551	9.2745e-13		MYBL1	1.24318e-06	0.0326054	0.033	0.012	0.0273239		RNF149	1.49863e-13	-0.138152	0.711	0.834	3.29383e-09
SERPINH1	4.29043e-17	0.217041	0.215	0.131	9.42994e-13		TNFRSF11A	1.26196e-06	0.0750818	0.071	0.039	0.0277366		CWC25	1.50693e-13	-0.126956	0.249	0.369	3.31208e-09
TTN	4.3158e-17	0.12161	0.062	0.016	9.48571e-13		RORC	1.32378e-06	0.022267	0.014	0.002	0.0290954		RNPS1	1.53085e-13	-0.140642	0.419	0.553	3.36466e-09
HSPA1L	4.68778e-17	0.0965789	0.066	0.018	1.03033e-12		PREX1	1.32868e-06	0.109192	0.436	0.397	0.029203		HAMP	1.54271e-13	-0.117339	0.063	0.133	3.39072e-09
PPM1M	4.74159e-17	-0.147458	0.226	0.352	1.04215e-12		C10orf10	1.35936e-06	0.033377	0.019	0.004	0.0298774		NDUFA5	1.65247e-13	-0.130302	0.288	0.408	3.63197e-09
TMEM176A	4.75268e-17	0.141245	0.647	0.588	1.04459e-12		TPCN1	1.38236e-06	0.112936	0.206	0.158	0.030383		MRPL54	1.70309e-13	-0.143548	0.437	0.571	3.74323e-09
GAPDH	4.96865e-17	-0.0435936	0.982	0.997	1.09206e-12		MCM7	1.39786e-06	0.090244	0.121	0.08	0.0307237		METTL9	1.76924e-13	-0.147223	0.38	0.511	3.88861e-09
MBD2	4.97259e-17	-0.140448	0.215	0.344	1.09292e-12		LIMA1	1.4005e-06	0.0914593	0.157	0.113	0.0307817		INHBA	1.89093e-13	-0.125364	0.149	0.258	4.15607e-09
CUL4A	5.18429e-17	-0.14568	0.211	0.333	1.13946e-12		SESN1	1.41373e-06	0.132644	0.215	0.171	0.0310724		C1D	1.94142e-13	-0.127555	0.29	0.416	4.26705e-09
FAM162A	5.23336e-17	-0.170088	0.372	0.505	1.15024e-12		MCM2	1.41983e-06	0.0446726	0.052	0.025	0.0312065		HEXIM1	1.99398e-13	-0.120607	0.174	0.276	4.38258e-09
MEF2C	5.23927e-17	0.194227	0.41	0.322	1.15154e-12		GRAMD1A	1.45904e-06	0.123089	0.361	0.314	0.0320683		CCNK	2.04245e-13	-0.13004	0.264	0.38	4.4891e-09
RFX2	5.4847e-17	-0.131037	0.106	0.206	1.20548e-12		IGHV4-34	1.46074e-06	0.0235306	0.016	0.003	0.0321057		SYS1	2.13341e-13	-0.130488	0.246	0.358	4.68901e-09
IL2RA	5.58334e-17	0.176693	0.144	0.071	1.22716e-12		RECQL4	1.61976e-06	0.0225534	0.022	0.006	0.0356007		QSOX1	2.14081e-13	-0.145043	0.431	0.573	4.70529e-09
BNIP3	5.6425e-17	-0.157176	0.175	0.292	1.24017e-12		NEAT1	1.6553e-06	0.00564604	0.948	0.957	0.0363818		HIPK2	2.16578e-13	-0.129481	0.232	0.346	4.76018e-09
CRK	5.6566e-17	-0.149507	0.26	0.397	1.24326e-12		CENPF	1.6768e-06	0.0586686	0.065	0.034	0.0368543		RNF220	2.17621e-13	-0.114705	0.181	0.284	4.78309e-09
COQ10B	6.3206e-17	-0.147719	0.234	0.358	1.3892e-12		HINT1	1.68344e-06	0.0109094	0.748	0.792	0.0370004		DHRS9	2.24012e-13	-0.0903134	0.056	0.123	4.92356e-09
ARID5A	6.35611e-17	-0.165783	0.382	0.527	1.39701e-12		HIST1H2AI	1.69501e-06	0.0457473	0.046	0.021	0.0372546		SUPT4H1	2.26593e-13	-0.146141	0.519	0.665	4.98028e-09
RUNX1	6.78739e-17	-0.165546	0.372	0.548	1.4918e-12		CASP1	1.7257e-06	0.0808778	0.581	0.58	0.0379292		C19orf24	2.36196e-13	-0.143649	0.39	0.52	5.19136e-09
DFNA5	7.68203e-17	-0.125995	0.101	0.196	1.68843e-12		HERC1	1.7262e-06	0.109413	0.244	0.194	0.0379402		CKLF	2.4238e-13	-0.15666	0.544	0.693	5.32726e-09
LINC01010	7.762e-17	-0.0760999	0.011	0.061	1.70601e-12		ALOX15	1.7741e-06	0.0178956	0.013	0.001	0.038993		WDFY1	2.48912e-13	-0.1191	0.179	0.281	5.47083e-09
RBM8A	8.13206e-17	-0.155899	0.642	0.788	1.78735e-12		IVNS1ABP	1.77526e-06	0.0892801	0.599	0.615	0.0390184		ALDH3B1	2.49474e-13	-0.120689	0.201	0.306	5.48319e-09
RHOG	8.35776e-17	0.0613682	0.758	0.778	1.83695e-12		MB21D2	1.78973e-06	0.0836428	0.131	0.089	0.0393365		KIFC3	2.7249e-13	-0.125818	0.206	0.315	5.98905e-09
RP11-290L1.3	8.75667e-17	-0.131096	0.053	0.13	1.92463e-12		RP11-1017G21.5	1.79254e-06	0.0672355	0.081	0.047	0.0393982		IL4I1	2.91499e-13	-0.147989	0.277	0.392	6.40685e-09
CCDC59	8.9299e-17	-0.148286	0.27	0.401	1.9627e-12		HIST1H3A	1.81809e-06	0.0282134	0.023	0.006	0.0399598		SLC35E3	2.92579e-13	-0.110635	0.128	0.218	6.4306e-09
TAF11	9.26869e-17	-0.1338	0.157	0.266	2.03716e-12		GBP2	1.86884e-06	0.10537	0.494	0.468	0.0410752		SRSF9	3.05546e-13	-0.146105	0.589	0.728	6.7156e-09
ARF6	9.52408e-17	-0.163543	0.477	0.626	2.0933e-12		ABC7-42404400C24.1	1.93007e-06	0.0183725	0.016	0.003	0.0424211		CDKN1A	3.51497e-13	-0.155195	0.696	0.84	7.72554e-09
SGMS2	9.68054e-17	-0.129667	0.118	0.223	2.12769e-12		CACNA2D3	1.95424e-06	0.0528407	0.073	0.041	0.0429523		NRAS	3.57393e-13	-0.114059	0.171	0.271	7.85514e-09
BCKDK	9.79132e-17	-0.160545	0.377	0.515	2.15203e-12		OGFRL1	1.99355e-06	0.115567	0.406	0.374	0.0438163		MMGT1	3.70496e-13	-0.109031	0.17	0.273	8.14312e-09
UBE2L6	1.01024e-16	-0.157004	0.529	0.65	2.2204e-12		PNRC1	2.0062e-06	0.0171292	0.93	0.944	0.0440942		MANBA	3.77481e-13	-0.140304	0.424	0.548	8.29666e-09
NUS1	1.1212e-16	-0.152286	0.22	0.339	2.46428e-12		TNFRSF10C	2.17403e-06	0.0659572	0.073	0.041	0.0477829		FXYD5	3.77523e-13	-0.0802276	0.894	0.951	8.29758e-09
STK10	1.13013e-16	-0.15385	0.312	0.466	2.48392e-12		RP11-350G8.5	2.19354e-06	0.0438599	0.028	0.01	0.0482118		CEBPG	3.78504e-13	-0.119614	0.172	0.267	8.31914e-09
MX1	1.13891e-16	-0.177705	0.269	0.394	2.50322e-12		HIF1A	2.19514e-06	0.0536979	0.777	0.773	0.0482471		INPP1	4.03234e-13	-0.117465	0.142	0.234	8.86268e-09
FNDC3A	1.16646e-16	-0.163444	0.347	0.49	2.56377e-12		BAMBI	2.20033e-06	0.0542754	0.048	0.023	0.0483611		VPS37A	4.1535e-13	-0.104151	0.147	0.242	9.12897e-09
GBE1	1.18398e-16	-0.149291	0.162	0.273	2.60227e-12		HES5	2.23563e-06	0.0153286	0.008	0	0.0491369		TRMT6	4.16766e-13	-0.128588	0.152	0.245	9.16011e-09
TAF9	1.18879e-16	-0.155565	0.319	0.453	2.61285e-12		BORCS6	2.29447e-06	0.0846112	0.122	0.082	0.0504302		GAPLINC	4.17117e-13	-0.0943576	0.05	0.113	9.16781e-09
MAPK1IP1L	1.18913e-16	-0.157624	0.462	0.617	2.61358e-12		HELLS	2.32535e-06	0.0497381	0.058	0.03	0.0511088		HLA-C	4.34896e-13	-0.0397752	0.983	0.994	9.55857e-09
LILRB4	1.27073e-16	-0.166482	0.523	0.658	2.79294e-12		CLEC4A	2.51621e-06	0.0997083	0.467	0.429	0.0553038		COX16	4.48675e-13	-0.140987	0.424	0.563	9.86143e-09
PFKFB4	1.32908e-16	-0.123503	0.076	0.163	2.92119e-12		GCAT	2.57787e-06	0.0234257	0.024	0.007	0.056659		AC147651.4	4.73143e-13	-0.0629468	0.036	0.094	1.03992e-08
TFIP11	1.3342e-16	-0.115606	0.096	0.189	2.93245e-12		HIST1H1A	2.58046e-06	0.0202553	0.017	0.003	0.0567159		SGK3	4.79042e-13	-0.120899	0.185	0.284	1.05289e-08
CTSC	1.39745e-16	0.092432	0.781	0.754	3.07145e-12		GNPTAB	2.77747e-06	0.111861	0.343	0.303	0.0610461		CLDN23	4.9126e-13	-0.0695202	0.029	0.083	1.07974e-08
PDGFB	1.50005e-16	0.125118	0.087	0.031	3.29696e-12		LINC00346	2.81673e-06	0.0614127	0.048	0.023	0.0619089		VRK2	4.93905e-13	-0.124597	0.174	0.266	1.08555e-08
SH3BGRL	1.5117e-16	-0.140948	0.728	0.853	3.32256e-12		LINC00863	2.8324e-06	0.0632589	0.076	0.044	0.0622534		SSFA2	5.00386e-13	-0.11957	0.231	0.348	1.0998e-08
ITGB1BP1	1.51215e-16	-0.148596	0.247	0.371	3.32356e-12		HCLS1	2.89594e-06	0.0192282	0.824	0.852	0.0636499		PPFIA1	5.28957e-13	-0.129541	0.262	0.373	1.16259e-08
SNIP1	1.60424e-16	-0.112877	0.078	0.165	3.52595e-12		CD79A	2.93835e-06	0.0371552	0.025	0.008	0.064582		LAT	5.39995e-13	-0.103322	0.067	0.137	1.18686e-08
NCEH1	1.61425e-16	-0.137796	0.171	0.284	3.54796e-12		KRT18	3.00845e-06	0.0530187	0.063	0.034	0.0661227		NSA2	5.59161e-13	-0.14164	0.511	0.652	1.22898e-08
FCGRT	1.69242e-16	0.0327723	0.828	0.863	3.71977e-12		ZBTB46	3.11305e-06	0.0362149	0.042	0.019	0.0684218		MFI2	5.8382e-13	-0.108427	0.052	0.114	1.28318e-08
IGHV3-7	1.73956e-16	0.0702687	0.046	0.008	3.82338e-12		ADRA2B	3.12028e-06	0.0582842	0.047	0.022	0.0685806		LCMT1	5.9615e-13	-0.110648	0.163	0.258	1.31028e-08
CD300C	1.78376e-16	-0.151567	0.303	0.45	3.92053e-12		ABI3	3.16649e-06	0.107212	0.367	0.328	0.0695964		MCOLN1	6.20075e-13	-0.141139	0.372	0.511	1.36286e-08
CMPK1	1.80494e-16	-0.159492	0.396	0.541	3.96707e-12		PIGR	3.35166e-06	0.0215514	0.017	0.004	0.0736662		HCFC1R1	6.31395e-13	-0.138995	0.37	0.491	1.38774e-08
APOE	1.93312e-16	-0.229894	0.351	0.461	4.2488e-12		RRM2	3.37111e-06	0.053693	0.048	0.023	0.0740936		FABP3	6.33427e-13	-0.101807	0.062	0.129	1.39221e-08
IMPDH1	1.96036e-16	-0.146549	0.281	0.411	4.30868e-12		ARPIN	3.41784e-06	0.0910776	0.195	0.147	0.0751207		TM2D1	6.5178e-13	-0.110378	0.203	0.312	1.43255e-08
RP11-463O12.3	2.05225e-16	-0.104512	0.041	0.11	4.51064e-12		GPR132	3.51964e-06	0.123937	0.334	0.291	0.0773582		PEF1	6.57938e-13	-0.122752	0.252	0.363	1.44608e-08
SLC27A3	2.09999e-16	-0.136154	0.16	0.269	4.61557e-12		SEL1L3	3.64722e-06	0.0775437	0.101	0.065	0.0801622		IGFBP2	6.98231e-13	-0.0805629	0.017	0.062	1.53464e-08
UAP1	2.14504e-16	-0.142514	0.171	0.282	4.71458e-12		MANF	3.87406e-06	0.102696	0.414	0.385	0.085148		MTRNR2L12	7.19538e-13	-0.0881466	0.068	0.14	1.58147e-08
GRINA	2.17272e-16	-0.109932	0.838	0.918	4.77543e-12		ARC	3.93061e-06	0.0507119	0.041	0.018	0.0863908		POR	7.33448e-13	-0.133706	0.328	0.46	1.61205e-08
RRAGD	2.20328e-16	-0.13674	0.147	0.253	4.84259e-12		RASSF4	4.0221e-06	0.0974343	0.497	0.455	0.0884017		NDUFA7	7.78312e-13	-0.106461	0.173	0.273	1.71065e-08
SLAIN2	2.24249e-16	-0.139311	0.198	0.316	4.92876e-12		HIST1H4A	4.04515e-06	0.018343	0.014	0.002	0.0889083		BAG1	8.22642e-13	-0.139234	0.434	0.566	1.80808e-08
RRP12	2.45588e-16	-0.13175	0.149	0.261	5.39779e-12		EIF3K	4.47645e-06	0.00558508	0.876	0.907	0.0983878		ORAI2	8.39106e-13	-0.11288	0.159	0.253	1.84427e-08
SAFB2	2.51524e-16	-0.14972	0.273	0.405	5.52825e-12		DNAJC3-AS1	4.50084e-06	0.0509703	0.059	0.031	0.098924		DENR	8.87123e-13	-0.125959	0.268	0.38	1.94981e-08
GNAI1	2.61579e-16	0.047514	0.036	0.004	5.74925e-12		CSF2RA	4.51507e-06	0.0964441	0.484	0.449	0.0992367		KRT10	9.17859e-13	-0.138538	0.419	0.545	2.01736e-08
ZNF655	2.6784e-16	-0.149591	0.253	0.376	5.88686e-12		STAT4	4.54946e-06	0.107368	0.139	0.1	0.0999926		COMMD5	9.20837e-13	-0.124703	0.24	0.346	2.02391e-08
IGKV3D-15	2.7324e-16	0.0480172	0.027	0.001	6.00555e-12		TST	4.70911e-06	0.0891024	0.163	0.12	0.103502		DECR1	9.3313e-13	-0.137146	0.353	0.472	2.05093e-08
IGF2R	2.79073e-16	-0.154443	0.295	0.432	6.13375e-12		XBP1	4.76673e-06	0.0516624	0.667	0.69	0.104768		ARFGEF1	9.57641e-13	-0.113309	0.177	0.276	2.1048e-08
ACP1	2.8821e-16	-0.153897	0.339	0.479	6.33457e-12		CDK2AP2	4.83019e-06	0.0961658	0.441	0.423	0.106163		TTC7A	9.58416e-13	-0.115639	0.23	0.344	2.1065e-08
HIST1H3H	2.93063e-16	0.0692821	0.053	0.012	6.44122e-12		IGHV3-72	4.87883e-06	0.0159448	0.008	0	0.107232		MOAP1	9.89297e-13	-0.11339	0.129	0.216	2.17438e-08
GMFB	2.96394e-16	-0.143553	0.224	0.344	6.51444e-12		MMP13	4.87883e-06	0.0141676	0.008	0	0.107232		PEX19	1.00454e-12	-0.0926626	0.1	0.18	2.20787e-08
SLAMF7	3.00931e-16	0.184668	0.229	0.142	6.61417e-12		NAMPT	5.04746e-06	0.00931707	0.824	0.872	0.110938		PSMC1	1.04514e-12	-0.134975	0.363	0.493	2.29711e-08
CYP19A1	3.28496e-16	-0.0741485	0.005	0.048	7.22002e-12		MELK	5.18266e-06	0.0291693	0.031	0.012	0.11391		LLPH	1.07546e-12	-0.119329	0.215	0.319	2.36376e-08
GNG2	3.38457e-16	0.194289	0.343	0.25	7.43894e-12		CTD-3203P2.3	5.37022e-06	0.0469802	0.033	0.013	0.118032		CCDC174	1.13775e-12	-0.114365	0.155	0.248	2.50065e-08
RAB22A	3.38512e-16	-0.139072	0.194	0.308	7.44016e-12		RPL10	5.50455e-06	0.0134738	0.998	0.997	0.120984		WDR86	1.15003e-12	-0.0594432	0.006	0.042	2.52764e-08
IFIT3	3.48136e-16	-0.124148	0.095	0.189	7.65168e-12		COL1A1	5.60152e-06	0.024891	0.014	0.003	0.123116		AMPD2	1.18716e-12	-0.133229	0.267	0.382	2.60925e-08
RP11-325F22.2	3.64428e-16	0.186083	0.233	0.146	8.00976e-12		IGLV3-9	5.60207e-06	0.0209139	0.009	0	0.123128		TIMM13	1.22858e-12	-0.138121	0.416	0.551	2.7003e-08
RHBDD2	3.75073e-16	-0.154779	0.342	0.484	8.24372e-12		TNFRSF21	5.67926e-06	0.1066	0.208	0.163	0.124824		GSPT1	1.39069e-12	-0.13533	0.398	0.52	3.05659e-08
CYB5R4	3.76876e-16	-0.150042	0.296	0.429	8.28335e-12		SLC35F2	5.82669e-06	0.0387119	0.045	0.021	0.128065		COX7A2	1.44851e-12	-0.121954	0.772	0.887	3.18369e-08
MFSD10	3.8348e-16	-0.156377	0.343	0.481	8.42851e-12		PYCARD	5.8912e-06	0.000938967	0.751	0.81	0.129483		ZNF511	1.5192e-12	-0.11758	0.243	0.352	3.33904e-08
SLC16A3	3.88618e-16	-0.153598	0.637	0.773	8.54143e-12		RHEBL1	5.92077e-06	0.0387436	0.039	0.017	0.130133		ZMAT2	1.51963e-12	-0.129525	0.352	0.474	3.34001e-08
SORT1	4.00374e-16	-0.143576	0.207	0.325	8.79983e-12		NCOA7	5.92396e-06	0.112989	0.186	0.144	0.130203		USF2	1.58229e-12	-0.138207	0.421	0.544	3.47771e-08
PECAM1	4.07432e-16	-0.167365	0.446	0.597	8.95495e-12		MKI67	6.02424e-06	0.0549419	0.057	0.03	0.132407		MRPL50	1.61284e-12	-0.101151	0.136	0.222	3.54487e-08
[truncated: 7,488 more rows]

## Sheet: C
DEG	p_val	avg_log2FC	pct.1	pct.2	p_val_adj		down	p_val	avg_log2FC	pct.1	pct.2	p_val_adj		up	p_val	avg_log2FC	pct.1	pct.2	p_val_adj
[truncated: 10,317 more rows]
